# Supplementary material for: Investigating the quaternary structure of a homomultimeric catechol 1,2-dioxygenase: An integrative structural biology study
Source: PLoS One. 2025 May 5;20(5):e0315992. doi: 10.1371/journal.pone.0315992 (PMC12052123; doi:10.1371/journal.pone.0315992)
Supplement: S6 File — (XLSX) [file pone.0315992.s006.xlsx]

## Sheet: CD
SfC12DO	P.M.=	35760
Mean Resiude ellipticity		[θ]mre deg cm2 dmol-1
Wavelength, nm	SfC12DO_Native	SfC12DO_lyophilized			Scondary structure analysis BeStSel algorithm
260	-22.4436	5.84044			Micsonai et al., PNAS (20015) 112:E3095-103
259	-8.87578	5.78493
258	3.11674	2.39966
257	15.9382	-1.65971								P.M.=	35760	# Residues=	320		Concn uM=	5.31	8.39
256	23.2709	-5.40482
255	2.5325	-2.82038				Helix1	Helix2	Anti1	Anti2	Anti3	Parallel:	Turn:	Others:	Helix:	Antiparallel:	Parallel:	Turn:	Others:	RMSD:	NRMSD:
254	-0.321776	-11.0133				(regular):	(distorted):	(left-twisted):	(relaxed):	(right-twisted):
253	5.82678	-10.2007			CDN Nativa	14.9	7.9	0.9	12.6	14	0	15.4	34.2	22.8	27.5	0	15.4	34.2	0.0794	0.00908
252	8.78874	-1.7882			CDN Replegada	15.8	13.5	2.9	10.6	12.7	0	15.3	29.2	29.2	26.2	0	15.3	29.2	0.1193	0.01659
251	-18.242	6.71439												31.7	25.8	0	10	32.6
250	-9.59069	12.1477
249	-12.7052	24.3096
248	-27.6161	21.5353
247	-17.5346	23.696
246	-46.9195	15.8349
245	-69.0196	10.483
244	-97.965	-24.4573
243	-152.08	-83.66
242	-222.969	-170.985
241	-321.662	-285.569
240	-462.426	-449.016
239	-622.787	-649.277
238	-849.84	-894.833
237	-1097.56	-1185.21
236	-1420.42	-1512.48
235	-1759.64	-1889.01
234	-2154.05	-2304.16
233	-2604.19	-2747.26
232	-3105.87	-3246.48
231	-3611.69	-3768.36
230	-4161.15	-4290.89
229	-4685.82	-4822.81
228	-5206.81	-5343.45
227	-5709.36	-5831.85
226	-6186.02	-6323.6
225	-6617.43	-6744.1
224	-7002.33	-7129.51
223	-7315.9	-7476.17
222	-7606.35	-7771
221	-7894.67	-8032.65
220	-8126.4	-8266.38
219	-8321.62	-8430.58
218	-8452.35	-8576.02
217	-8612.41	-8700.69
216	-8748.62	-8808.16
215	-8918.41	-8927.07
214	-9062.36	-9052.22
213	-9303.07	-9259.69
212	-9543.12	-9505.16
211	-9878.88	-9790.72
210	-10147.6	-10039.4
209	-10352.7	-10182.3
208	-10395.4	-10137.4
207	-10087.9	-9918.32
206	-9445.87	-9249.65
205	-8495.07	-8199.06
204	-7235.28	-6835.81
203	-5367.77	-5126.78
202	-3198.51	-2877.67
201	-642.001	-457.555
200	1949.49	2353.57
199	4933.68	5210.82
198	7858.63	7109.12
197	10373.2	10041.8
196	12886.8	13085.5
195	14949.3	13554.6
194	17006.3	13074.4
193	18287.6	11319.9
192	18474.9	12099.3
191	16830.6	12919.8
190	15821.1	9374.04

## Sheet: SEC
UV SfC12DO lyophilized		UV SfC12DO non-lyophilized
ml	mAU	ml	mAU
0.001	0.596272	0.01	0.00732436
0.004	0.671727	0.03	0.025907		Ve/v0	MW standards
0.007	0.694472	0.051	0.0256014		2.359	1.14613	Lysozyme
0.011	0.703897	0.072	0.0248636		1.7085	1.64345	horseradish
0.014	0.70703	0.092	0.0165952		1.60525	1.716	PADA-I
0.017	0.700431	0.113	0.00110259		1.5165	1.82236	BSA
0.021	0.690243	0.133	0.00224454		1.38375	2.19866	globulin
0.024	0.683809	0.154	0.00909837
0.027	0.676945	0.175	0.00726279
0.031	0.663224	0.195	0.0210143		1.53025	1.88069	SfC12DO non-lyophilized
0.034	0.642958	0.216	0.0154268		1.35	2.05206	P3
0.037	0.622029	0.236	0.0142983		1.525	1.88568	P4
0.041	0.602022	0.257	0.0492466
0.044	0.583188	0.278	0.082474
0.047	0.572031	0.298	0.0993122
0.051	0.577003	0.319	0.0977887
0.054	0.598073	0.339	0.0815091
0.057	0.634019	0.36	0.0583579
0.061	0.685327	0.381	0.0468282
0.064	0.749114	0.401	0.0601626
0.067	0.827002	0.422	0.0674623
0.071	0.917116	0.442	0.0657683
0.074	1.01401	0.463	0.0676666
0.077	1.11179	0.484	0.06061
0.081	1.20668	0.504	0.0472538
0.084	1.29892	0.525	0.0401098
0.087	1.38723	0.546	0.03104
0.091	1.45819	0.566	0.0303787
0.094	1.50097	0.587	0.0262895
0.097	1.52363	0.607	0.0159614
0.101	1.54619	0.628	0.00906325
0.104	1.59448	0.649	-0.0022082
0.107	1.66979	0.669	-0.00844668
0.111	1.75471	0.69	-0.0169894
0.114	1.8403	0.71	-0.0244423
0.117	1.9271	0.731	-0.0224604
0.121	2.01909	0.752	0.00791639
0.124	2.11589	0.772	0.0419683
0.127	2.2167	0.793	0.0279127
0.131	2.32448	0.813	0.0179924
0.134	2.44822	0.834	0.0210731
0.137	2.58834	0.855	0.00450108
0.141	2.72967	0.875	0.00233577
0.144	2.84563	0.896	0.00701165
0.147	2.92014	0.916	0.00203492
0.151	2.96577	0.937	0.00224781
0.154	2.99939	0.958	0.0143423
0.157	3.02917	0.978	0.0146981
0.161	3.04984	0.999	0.00552489
0.164	3.06241	1.019	0.0234107
0.167	3.07339	1.04	0.0366142
0.171	3.0828	1.061	0.0280436
0.174	3.09027	1.081	0.0157845
0.177	3.09386	1.102	0.016084
0.181	3.09087	1.122	0.0238304
0.184	3.08519	1.143	0.0247341
0.187	3.07583	1.164	0.0283486
0.191	3.05562	1.184	0.0315492
0.194	3.02871	1.205	0.018505
0.197	2.998	1.225	0.00303643
0.201	2.96653	1.246	0.00484083
0.204	2.93485	1.267	0.00561894
0.207	2.89713	1.287	-0.00612693
0.211	2.8504	1.308	-0.00476012
0.214	2.80002	1.328	0.00870932
0.217	2.74772	1.349	0.0120615
0.221	2.69259	1.37	0.0151535
0.224	2.63437	1.39	0.0228916
0.227	2.57182	1.411	0.0215616
0.231	2.50917	1.431	0.00189133
0.234	2.44948	1.452	-0.0068866
0.237	2.39527	1.473	-0.00243708
0.24	2.34116	1.493	-0.000958049
0.244	2.28585	1.514	0.00878874
0.247	2.23156	1.534	0.0240259
0.25	2.18099	1.555	0.0107798
0.254	2.13359	1.576	-0.010104
0.257	2.08597	1.596	-0.00773114
0.26	2.03749	1.617	0.000644429
0.264	1.98697	1.637	0.0044552
0.267	1.9405	1.658	-0.00199264
0.27	1.90042	1.679	-0.0110029
0.274	1.86098	1.699	-0.00432568
0.277	1.8254	1.72	0.000859359
0.28	1.79492	1.74	0.000151952
0.284	1.77128	1.761	-0.00826646
0.287	1.75641	1.782	-0.00560978
0.29	1.74637	1.802	-0.00775628
0.294	1.7431	1.823	-0.010554
0.297	1.74672	1.843	-0.01633
0.3	1.75425	1.864	-0.0125857
0.304	1.76633	1.885	0.0105097
0.307	1.78117	1.905	0.0110237
0.31	1.7975	1.926	-0.00306823
0.314	1.81744	1.946	-0.00691678
0.317	1.84578	1.967	-0.00482785
0.32	1.87736	1.988	0.000425517
0.324	1.90828	2.008	-0.00947103
0.327	1.93656	2.029	-0.0279855
0.33	1.96492	2.049	-0.0504951
0.334	1.99079	2.07	-0.050051
0.337	2.01715	2.091	-0.0352017
0.34	2.04089	2.111	-0.0298006
0.344	2.06025	2.132	-0.0336024
0.347	2.08042	2.152	-0.00146188
0.35	2.09905	2.173	0.0440047
0.354	2.11815	2.194	0.0698172
0.357	2.12946	2.214	0.0771278
0.36	2.13055	2.235	0.0706965
0.364	2.12543	2.255	0.053282
0.367	2.11633	2.276	0.0577831
0.37	2.1085	2.297	0.0638275
0.374	2.09904	2.317	0.0508259
0.377	2.08206	2.338	0.0477254
0.38	2.05964	2.358	0.0669829
0.384	2.03885	2.379	0.0794157
0.387	2.02022	2.4	0.0762792
0.39	1.9977	2.42	0.0549063
0.394	1.97479	2.441	0.0360231
0.397	1.94865	2.461	0.0277404
0.4	1.92199	2.482	0.0247182
0.404	1.89648	2.503	0.0327088
0.407	1.87001	2.523	0.0517047
0.41	1.84191	2.544	0.0592036
0.414	1.81121	2.564	0.0506199
0.417	1.78523	2.585	0.0476443
0.42	1.76205	2.606	0.0548752
0.424	1.73805	2.626	0.049876
0.427	1.71015	2.647	0.0450486
0.43	1.6807	2.667	0.0334061
0.434	1.65229	2.688	0.031726
0.437	1.62636	2.709	0.041905
0.44	1.60067	2.729	0.0492882
0.444	1.57455	2.75	0.045583
0.447	1.55035	2.77	0.041367
0.45	1.52777	2.791	0.0516619
0.454	1.50565	2.812	0.0521398
0.457	1.48247	2.832	0.0491136
0.46	1.46258	2.853	0.0470184
0.464	1.44328	2.873	0.0461361
0.467	1.42347	2.894	0.0484765
0.47	1.40528	2.915	0.0608103
0.474	1.38478	2.935	0.0614045
0.477	1.36305	2.956	0.0414289
0.48	1.3422	2.976	0.0362921
0.484	1.32474	2.997	0.0463826
0.487	1.31061	3.018	0.0415096
0.49	1.29495	3.038	0.0429203
0.494	1.27891	3.059	0.0452876
0.497	1.26398	3.079	0.0347288
0.5	1.24666	3.1	0.0281363
0.503	1.22945	3.121	0.0314909
0.507	1.21481	3.141	0.0297301
0.51	1.20014	3.162	0.0329569
0.513	1.1843	3.182	0.0460543
0.517	1.1716	3.203	0.0442003
0.52	1.16153	3.224	0.032008
0.523	1.14823	3.244	0.0389266
0.527	1.13298	3.265	0.0462546
0.53	1.11554	3.285	0.0400933
0.533	1.10365	3.306	0.0427207
0.537	1.08807	3.327	0.051815
0.54	1.07041	3.347	0.057135
0.543	1.05362	3.368	0.0599917
0.547	1.03687	3.388	0.061033
0.55	1.02031	3.409	0.0627093
0.553	1.01031	3.43	0.0749011
0.557	1.00016	3.45	0.0733206
0.56	0.985569	3.471	0.0737824
0.563	0.969396	3.491	0.0653
0.567	0.955119	3.512	0.0496902
0.57	0.938645	3.533	0.0454388
0.573	0.921627	3.553	0.0390305
0.577	0.905696	3.574	0.0338484
0.58	0.894041	3.594	0.0359775
0.583	0.882115	3.615	0.0471204
0.587	0.869461	3.636	0.0633059
0.59	0.856063	3.656	0.060626
0.593	0.841587	3.677	0.047378
0.597	0.8287	3.697	0.0434686
0.6	0.815964	3.718	0.0579031
0.603	0.802771	3.739	0.0712124
0.607	0.78843	3.759	0.0640736
0.61	0.778085	3.78	0.0635449
0.613	0.76891	3.8	0.0643025
0.617	0.758527	3.821	0.0542052
0.62	0.748784	3.842	0.0572667
0.623	0.73971	3.862	0.0488709
0.627	0.732427	3.883	0.0429761
0.63	0.726151	3.903	0.0497432
0.633	0.720281	3.924	0.0466864
0.637	0.712939	3.945	0.0351756
0.64	0.703547	3.965	0.0337701
0.643	0.694693	3.986	0.0372721
0.647	0.686816	4.006	0.0341264
0.65	0.678322	4.027	0.0349592
0.653	0.669338	4.048	0.0430798
0.657	0.66257	4.068	0.0467812
0.66	0.655581	4.089	0.0434386
0.663	0.649528	4.109	0.0434435
0.667	0.637031	4.13	0.0435011
0.67	0.62723	4.151	0.0418967
0.673	0.615798	4.171	0.0372974
0.677	0.60431	4.192	0.0390071
0.68	0.593535	4.212	0.0416986
0.683	0.586177	4.233	0.0331244
0.687	0.579486	4.254	0.036033
0.69	0.572584	4.274	0.053079
0.693	0.569019	4.295	0.0590639
0.697	0.562403	4.315	0.0545867
0.7	0.555284	4.336	0.0507237
0.703	0.551177	4.357	0.0541034
0.707	0.545572	4.377	0.0580847
0.71	0.541719	4.398	0.0596465
0.713	0.537967	4.418	0.0653381
0.717	0.531034	4.439	0.0701199
0.72	0.525649	4.46	0.0686357
0.723	0.521553	4.48	0.0528354
0.727	0.515438	4.501	0.035267
0.73	0.507884	4.521	0.0343951
0.733	0.497629	4.542	0.0285098
0.737	0.489142	4.563	0.0247944
0.74	0.481353	4.583	0.0357511
0.743	0.473619	4.604	0.0506804
0.747	0.464947	4.624	0.058877
0.75	0.4549	4.645	0.0704583
0.753	0.447065	4.666	0.0658757
0.756	0.440713	4.686	0.0529334
0.76	0.435408	4.707	0.0580241
0.763	0.428345	4.727	0.0624678
0.766	0.420146	4.748	0.062002
0.77	0.413962	4.769	0.0579628
0.773	0.409763	4.789	0.0475594
0.776	0.40309	4.81	0.0565816
0.78	0.398656	4.83	0.0627705
0.783	0.393724	4.851	0.0555362
0.786	0.387636	4.872	0.0610846
0.79	0.384985	4.892	0.0762015
0.793	0.38341	4.913	0.0827623
0.796	0.380719	4.934	0.0791898
0.8	0.377512	4.954	0.0671221
0.803	0.372022	4.975	0.0675729
0.806	0.368931	4.995	0.0649277
0.81	0.36189	5.016	0.0668436
0.813	0.357567	5.037	0.0657926
0.816	0.351828	5.057	0.0632832
0.82	0.345355	5.078	0.0737367
0.823	0.339384	5.098	0.0757236
0.826	0.332851	5.119	0.0705804
0.83	0.325743	5.14	0.0714798
0.833	0.316165	5.16	0.0626986
0.836	0.306575	5.181	0.0700014
0.84	0.295341	5.201	0.0707078
0.843	0.287516	5.222	0.058956
0.846	0.278387	5.243	0.063842
0.85	0.273387	5.263	0.0682184
0.853	0.268614	5.284	0.0661326
0.856	0.26686	5.304	0.0631557
0.86	0.265175	5.325	0.0653822
0.863	0.261199	5.346	0.0699771
0.866	0.258784	5.366	0.0742729
0.87	0.256746	5.387	0.0924448
0.873	0.251693	5.407	0.104317
0.876	0.249264	5.428	0.102166
0.88	0.249753	5.449	0.0921859
0.883	0.248622	5.469	0.0631959
0.886	0.248749	5.49	0.0421216
0.89	0.248069	5.51	0.0568245
0.893	0.247695	5.531	0.0678787
0.896	0.241409	5.552	0.0568032
0.9	0.234486	5.572	0.0478324
0.903	0.228565	5.593	0.0361903
0.906	0.228383	5.613	0.0349203
0.91	0.222418	5.634	0.0441607
0.913	0.215265	5.655	0.045799
0.916	0.210708	5.675	0.0329422
0.92	0.203007	5.696	0.0306141
0.923	0.200009	5.716	0.030651
0.926	0.196695	5.737	0.0404248
0.93	0.19211	5.758	0.0526797
0.933	0.189048	5.778	0.0533582
0.936	0.186057	5.799	0.0576114
0.94	0.18638	5.819	0.0792455
0.943	0.182613	5.84	0.0839395
0.946	0.178143	5.861	0.0562294
0.95	0.175644	5.881	0.0564391
0.953	0.173849	5.902	0.0635325
0.956	0.169913	5.922	0.0517574
0.96	0.171713	5.943	0.0443308
0.963	0.170893	5.964	0.0375107
0.966	0.171133	5.984	0.0477357
0.97	0.170642	6.005	0.0543455
0.973	0.16399	6.025	0.0465431
0.976	0.157611	6.046	0.0398067
0.98	0.151605	6.067	0.0369799
0.983	0.148343	6.087	0.040533
0.986	0.147109	6.108	0.0449738
0.99	0.147376	6.128	0.037101
0.993	0.149165	6.149	0.0258905
0.996	0.148759	6.17	0.0249563
1	0.149427	6.19	0.0256924
1.003	0.147339	6.211	0.0210229
1.006	0.146849	6.231	0.0307485
1.01	0.144988	6.252	0.0497695
1.013	0.146108	6.273	0.0547857
1.016	0.146556	6.293	0.0487943
1.019	0.145344	6.314	0.0419396
1.023	0.144975	6.334	0.0473382
1.026	0.145109	6.355	0.0544265
1.029	0.143541	6.376	0.0535755
1.033	0.140445	6.396	0.0498497
1.036	0.137849	6.417	0.0537181
1.039	0.134993	6.437	0.0478253
1.043	0.132262	6.458	0.0394036
1.046	0.125762	6.479	0.033858
1.049	0.118837	6.499	0.0327842
1.053	0.110647	6.52	0.0422396
1.056	0.106648	6.54	0.0448413
1.059	0.105608	6.561	0.0443061
1.063	0.100623	6.582	0.0469484
1.066	0.0946773	6.602	0.0626908
1.069	0.0910196	6.623	0.0566129
1.073	0.0865469	6.643	0.0488516
1.076	0.0822271	6.664	0.0626785
1.079	0.0772476	6.685	0.0615338
1.083	0.0733194	6.705	0.0530956
1.086	0.0780253	6.726	0.0556045
1.089	0.0810038	6.746	0.0607577
1.093	0.0804203	6.767	0.0570404
1.096	0.0804632	6.788	0.052723
1.099	0.0815181	6.808	0.0534268
1.103	0.0808686	6.829	0.0548858
1.106	0.084407	6.849	0.052145
1.109	0.0864675	6.87	0.0490797
1.113	0.0860539	6.891	0.0465271
1.116	0.0855413	6.911	0.030689
1.119	0.0879459	6.932	0.0258389
1.123	0.0908995	6.952	0.025696
1.126	0.0876394	6.973	0.024516
1.129	0.0806939	6.994	0.0266891
1.133	0.0773506	7.014	0.0300605
1.136	0.0790023	7.035	0.0402921
1.139	0.0797781	7.055	0.0423409
1.143	0.081425	7.076	0.0337906
1.146	0.080879	7.097	0.0390896
1.149	0.0815775	7.117	0.0647389
1.153	0.0830121	7.138	0.0783992
1.156	0.0867321	7.158	0.0814846
1.159	0.0869791	7.179	0.0822577
1.163	0.0809547	7.2	0.0805562
1.166	0.0814821	7.22	0.0822837
1.169	0.081313	7.241	0.097429
1.173	0.0807162	7.261	0.110708
1.176	0.0780762	7.282	0.10884
1.179	0.0767964	7.303	0.109484
1.183	0.075193	7.323	0.101029
1.186	0.0703358	7.344	0.100435
1.189	0.0677716	7.364	0.0904909
1.193	0.0645229	7.385	0.0681872
1.196	0.0597979	7.406	0.0686132
1.199	0.0569141	7.426	0.0768223
1.203	0.0582976	7.447	0.0766792
1.206	0.0623229	7.467	0.0625795
1.209	0.0641848	7.488	0.0656796
1.213	0.06305	7.509	0.0757077
1.216	0.0654406	7.529	0.0812003
1.219	0.0619469	7.55	0.0940274
1.223	0.0615281	7.57	0.0918293
1.226	0.0591806	7.591	0.0674793
1.229	0.0584354	7.612	0.0533032
1.233	0.0604061	7.632	0.0602738
1.236	0.058485	7.653	0.059374
1.239	0.0574812	7.673	0.0553358
1.243	0.0556987	7.694	0.0617935
1.246	0.0529755	7.715	0.0603955
1.249	0.0489179	7.735	0.0463778
1.253	0.0457516	7.756	0.0487766
1.256	0.0407132	7.776	0.0606522
1.259	0.0420175	7.797	0.0653113
1.263	0.0430549	7.818	0.0618546
1.266	0.0399332	7.838	0.0453348
1.269	0.0411407	7.859	0.0359065
1.272	0.0395994	7.879	0.0360278
1.276	0.0369618	7.9	0.0441718
1.279	0.0368395	7.921	0.0538008
1.282	0.0328691	7.941	0.0586667
1.286	0.0333152	7.962	0.0580454
1.289	0.0351515	7.982	0.0586826
1.292	0.0335711	8.003	0.0581647
1.296	0.0336879	8.024	0.0503373
1.299	0.0319235	8.044	0.0529238
1.302	0.0297594	8.065	0.0513972
1.306	0.0320732	8.085	0.0509164
1.309	0.0317494	8.106	0.0567611
1.312	0.0289902	8.127	0.0536796
1.316	0.0268523	8.147	0.0629758
1.319	0.0282861	8.168	0.0731381
1.322	0.0294582	8.188	0.0752557
1.326	0.0296798	8.209	0.0724216
1.329	0.0283089	8.23	0.076297
1.332	0.0277746	8.25	0.0805291
1.336	0.0275376	8.271	0.0763975
1.339	0.0279232	8.291	0.0666785
1.342	0.0302354	8.312	0.0694847
1.346	0.0299479	8.333	0.0845162
1.349	0.02882	8.353	0.0794462
1.352	0.0290354	8.374	0.0701579
1.356	0.0320973	8.394	0.0692579
1.359	0.0324903	8.415	0.0606487
1.362	0.0348005	8.436	0.0302199
1.366	0.0324621	8.456	0.0111819
1.369	0.0343891	8.477	-0.00477797
1.372	0.0324601	8.497	-0.0264502
1.376	0.0337142	8.518	-0.0401028
1.379	0.036307	8.539	-0.0373887
1.382	0.0363482	8.559	-0.0238092
1.386	0.0330391	8.58	-0.0134965
1.389	0.0304939	8.6	-0.0102989
1.392	0.0306937	8.621	-0.00585626
1.396	0.0274737	8.642	-0.0115285
1.399	0.0249571	8.662	-0.0106143
1.402	0.0241937	8.683	0.00152533
1.406	0.0219706	8.703	-0.00521264
1.409	0.0194705	8.724	-0.0127323
1.412	0.0167527	8.745	-0.00762043
1.416	0.0164238	8.765	0.000308401
1.419	0.0147212	8.786	-0.000212977
1.422	0.0165558	8.806	0.0142019
1.426	0.0190956	8.827	0.0219127
1.429	0.0247251	8.848	0.00174929
1.432	0.029584	8.868	-0.00498453
1.436	0.026198	8.889	0.00665411
1.439	0.028352	8.909	0.0120827
1.442	0.0304262	8.93	0.000107656
1.446	0.032292	8.951	-0.0012979
1.449	0.037183	8.971	0.010232
1.452	0.0361401	8.992	0.0126042
1.456	0.0398323	9.012	0.00561722
1.459	0.0400832	9.033	0.0093404
1.462	0.0360828	9.054	0.0206477
1.466	0.0372978	9.074	0.0479481
1.469	0.0345369	9.095	0.0725165
1.472	0.0319913	9.115	0.068214
1.476	0.032189	9.136	0.0593886
1.479	0.0303914	9.157	0.0593129
1.482	0.0321961	9.177	0.0614056
1.486	0.033009	9.198	0.0586385
1.489	0.0311405	9.218	0.0501914
1.492	0.0325942	9.239	0.0525885
1.496	0.0320379	9.26	0.046496
1.499	0.0309615	9.28	0.044834
1.502	0.0325801	9.301	0.0515248
1.506	0.0285765	9.322	0.0488059
1.509	0.0304393	9.342	0.037666
1.512	0.0359056	9.363	0.0305555
1.516	0.0331602	9.383	0.0275753
1.519	0.0372861	9.404	0.0240516
1.522	0.0372384	9.425	0.0209679
1.526	0.0392047	9.445	0.0203456
1.529	0.0362396	9.466	0.0402803
1.532	0.0323496	9.486	0.0509447
1.535	0.0361725	9.507	0.0496823
1.539	0.0340102	9.528	0.0494614
1.542	0.0382332	9.548	0.041648
1.545	0.037715	9.569	0.0412239
1.549	0.0380271	9.589	0.0485743
1.552	0.0362823	9.61	0.0512022
1.555	0.0279854	9.631	0.0501332
1.559	0.0260948	9.651	0.051907
1.562	0.025698	9.672	0.0612191
1.565	0.0188378	9.692	0.0661284
1.569	0.0140445	9.713	0.0517807
1.572	0.0149587	9.734	0.0339769
1.575	0.0139604	9.754	0.0355005
1.579	0.0125547	9.775	0.0448091
1.582	0.00784123	9.795	0.0403703
1.585	-5.84424e-05	9.816	0.0318541
1.589	-0.00298299	9.837	0.0368842
1.592	-0.00681818	9.857	0.0311958
1.595	-0.00589902	9.878	0.031516
1.599	-0.000915339	9.898	0.0327523
1.602	0.002469	9.919	0.0432251
1.605	0.00290477	9.94	0.0462463
1.609	0.0080206	9.96	0.0409979
1.612	0.00732238	9.981	0.0445352
1.615	0.0059662	10.001	0.0488627
1.619	0.00727179	10.022	0.0536917
1.622	0.00727014	10.043	0.0589731
1.625	0.0123909	10.063	0.0554995
1.629	0.0120361	10.084	0.0411
1.632	0.0170522	10.104	0.00674007
1.635	0.0167098	10.125	-0.00156333
1.639	0.0166714	10.146	0.022608
1.642	0.0148324	10.166	0.0276176
1.645	0.0149645	10.187	0.0100079
1.649	0.0159813	10.207	0.0011712
1.652	0.0164171	10.228	0.00722766
1.655	0.0146537	10.249	0.0250613
1.659	0.0125684	10.269	0.0345124
1.662	0.00762156	10.29	0.0268857
1.665	0.00692631	10.31	0.0137942
1.669	0.00796728	10.331	0.00690539
1.672	0.0100343	10.352	0.0140369
1.675	0.00303711	10.372	0.0202187
1.679	0.00407669	10.393	0.0133479
1.682	-0.00326168	10.413	0.011381
1.685	-0.00491061	10.434	0.0152622
1.689	-0.00313019	10.455	0.018377
1.692	-0.00422951	10.475	0.0197748
1.695	-0.00498196	10.496	0.014631
1.699	-0.00479856	10.516	0.0117134
1.702	0.00044515	10.537	0.0149985
1.705	0.000351455	10.558	0.00911041
1.709	0.00106863	10.578	0.0149244
1.712	-0.000578064	10.599	0.0160606
1.715	-0.00210666	10.619	0.014865
1.719	0.000920616	10.64	0.0171007
1.722	0.00313187	10.661	0.0187723
1.725	0.00833486	10.681	0.0241069
1.729	0.00947869	10.702	0.0257173
1.732	0.00340157	10.722	0.0301988
1.735	0.000431106	10.743	0.0260629
1.739	-0.0020727	10.764	0.00879604
1.742	-0.00440054	10.784	0.0100222
1.745	-0.00761371	10.805	0.0156258
1.749	-0.00783801	10.825	0.0198154
1.752	-0.010328	10.846	0.0284821
1.755	-0.0103146	10.867	0.0218625
1.759	-0.00967392	10.887	0.00728687
1.762	-0.0113175	10.908	0.0223207
1.765	-0.0137972	10.928	0.0258293
1.769	-0.0162966	10.949	0.00953827
1.772	-0.0144956	10.97	0.000905902
1.775	-0.0140259	10.99	0.00332371
1.779	-0.0143125	11.011	0.00325832
1.782	-0.0188787	11.031	-0.00335913
1.785	-0.0157475	11.052	0.0100282
1.788	-0.0139205	11.073	0.00756735
1.792	-0.0134404	11.093	-0.0226781
1.795	-0.0107209	11.114	-0.0350754
1.798	-0.0111645	11.134	-0.0447655
1.802	-0.0120486	11.155	-0.0626448
1.805	-0.0150481	11.176	-0.0500054
1.808	-0.0188417	11.196	-0.04506
1.812	-0.0189832	11.217	-0.0472482
1.815	-0.0186867	11.237	-0.0355461
1.818	-0.0159592	11.258	-0.0361128
1.822	-0.01696	11.279	-0.0399695
1.825	-0.0165368	11.299	-0.0600962
1.828	-0.0156816	11.32	-0.0838428
1.832	-0.0155994	11.34	-0.0753719
1.835	-0.0202409	11.361	-0.0548664
1.838	-0.0221147	11.382	-0.0492327
1.842	-0.023652	11.402	-0.044111
1.845	-0.0206564	11.423	-0.0285525
1.848	-0.0136919	11.443	-0.0126576
1.852	-0.0131633	11.464	-0.0101325
1.855	-0.0101733	11.485	-0.0105658
1.858	-0.00807422	11.505	-0.00444444
1.862	-0.00947119	11.526	-0.0233054
1.865	-0.00668793	11.546	-0.0310473
1.868	-0.00547564	11.567	-0.0280917
1.872	-0.00522757	11.588	-0.0363255
1.875	-0.000420997	11.608	-0.0448143
1.878	0.00266607	11.629	-0.0440945
1.882	0.00510861	11.649	-0.0388485
1.885	0.00633279	11.67	-0.0473009
1.888	0.00613231	11.691	-0.0519241
1.892	0.00152566	11.711	-0.0573697
1.895	-0.00259156	11.732	-0.052795
1.898	-0.00721915	11.752	-0.0386111
1.902	-0.00682221	11.773	-0.033945
1.905	-0.0120685	11.794	-0.0344483
1.908	-0.0122579	11.814	-0.037799
1.912	-0.017541	11.835	-0.0474233
1.915	-0.0213248	11.855	-0.0507792
1.918	-0.0222855	11.876	-0.0505609
1.922	-0.0189146	11.897	-0.0544885
1.925	-0.0171906	11.917	-0.0196132
1.928	-0.0195269	11.938	0.0118861
1.932	-0.0212037	11.958	0.00943885
1.935	-0.0160582	11.979	0.0132336
1.938	-0.0154987	12	0.00311517
1.942	-0.0148982	12.02	-0.00167271
1.945	-0.0102653	12.041	0.00762294
1.948	-0.00735192	12.061	-0.00272981
1.952	-0.00779372	12.082	-0.016971
1.955	-0.0106972	12.103	-0.0212326
1.958	-0.0128537	12.123	-0.0107879
1.962	-0.0171567	12.144	0.00776953
1.965	-0.0209092	12.164	0.0191538
1.968	-0.0253178	12.185	0.0124081
1.972	-0.0262172	12.206	0.00571854
1.975	-0.0276496	12.226	0.0163238
1.978	-0.0299778	12.247	0.0337223
1.982	-0.0303524	12.267	0.0365648
1.985	-0.0356382	12.288	0.0334729
1.988	-0.0410452	12.309	0.0210036
1.992	-0.0420179	12.329	0.0109344
1.995	-0.0418312	12.35	0.00456562
1.998	-0.0408029	12.37	0.00842255
2.002	-0.0408803	12.391	0.00919615
2.005	-0.0423835	12.412	0.0111741
2.008	-0.0424144	12.432	0.0303233
2.012	-0.038395	12.453	0.0322204
2.015	-0.0393674	12.473	0.0223374
2.018	-0.0370992	12.494	0.0300909
2.022	-0.0368375	12.515	0.0315885
2.025	-0.0316861	12.535	0.0247733
2.028	-0.0263899	12.556	0.0187302
2.032	-0.0209562	12.577	0.00572557
2.035	-0.0216083	12.597	-0.00379678
2.038	-0.0231567	12.618	-0.00182386
2.042	-0.0211533	12.638	0.00258061
2.045	-0.0209021	12.659	0.000632153
2.048	-0.0198117	12.68	2.58263e-05
2.051	-0.0224716	12.7	0.00957184
2.055	-0.0218943	12.721	0.0288035
2.058	-0.0203058	12.741	0.0246528
2.061	-0.021143	12.762	0.013797
2.065	-0.0221637	12.783	0.0144059
2.068	-0.0230048	12.803	0.0131916
2.071	-0.0244333	12.824	0.0113365
2.075	-0.0248458	12.844	0.0214063
2.078	-0.0220159	12.865	0.0309294
2.081	-0.0197993	12.886	0.0321029
2.085	-0.0178341	12.906	0.0259074
2.088	-0.0162452	12.927	0.00929237
2.091	-0.0141187	12.947	-0.0105379
2.095	-0.0131689	12.968	-0.0218378
2.098	-0.0108693	12.989	-0.0286541
2.101	-0.0107766	13.009	-0.026372
2.105	-0.00971855	13.03	-0.0157205
2.108	-0.0131677	13.05	-0.00253005
2.111	-0.0143713	13.071	-0.00162011
2.115	-0.0132132	13.092	-0.0191728
2.118	-0.0135543	13.112	-0.033906
2.121	-0.0148313	13.133	-0.033055
2.125	-0.0147863	13.153	-0.0268684
2.128	-0.0174619	13.174	-0.0241355
2.131	-0.0250584	13.195	-0.0270803
2.135	-0.0254436	13.215	-0.0315537
2.138	-0.0239675	13.236	-0.040899
2.141	-0.0244907	13.256	-0.0452924
2.145	-0.0254505	13.277	-0.0364504
2.148	-0.0217374	13.298	-0.0394894
2.151	-0.0185805	13.318	-0.0492448
2.155	-0.0187365	13.339	-0.0470218
2.158	-0.0210288	13.359	-0.0458223
2.161	-0.0248192	13.38	-0.0379721
2.165	-0.0250104	13.401	-0.0323058
2.168	-0.0242343	13.421	-0.0430231
2.171	-0.0219987	13.442	-0.0470584
2.175	-0.0200178	13.462	-0.0330622
2.178	-0.0199695	13.483	-0.0187849
2.181	-0.0171209	13.504	-0.0268938
2.185	-0.0155014	13.524	-0.0386855
2.188	-0.0167166	13.545	-0.0376773
2.191	-0.0163663	13.565	-0.0300233
2.195	-0.0124551	13.586	-0.0300399
2.198	-0.0115935	13.607	-0.0467968
2.201	-0.0108105	13.627	-0.0590889
2.205	-0.00964165	13.648	-0.0341688
2.208	-0.00935112	13.668	-0.0170501
2.211	-0.00943517	13.689	-0.0243954
2.215	-0.00613287	13.71	-0.0182047
2.218	-0.00564514	13.73	-0.00979337
2.221	-0.00709616	13.751	-0.00401423
2.225	-0.0102579	13.771	-0.00424674
2.228	-0.00962418	13.792	-0.0049508
2.231	-0.0089528	13.813	-0.010214
2.235	-0.00926574	13.833	-0.0144075
2.238	-0.00926945	13.854	-0.0135493
2.241	-0.0137457	13.874	-0.0135718
2.245	-0.0162051	13.895	-0.00576416
2.248	-0.017716	13.916	0.000744584
2.251	-0.0214994	13.936	-0.011285
2.255	-0.0259275	13.957	-0.0207744
2.258	-0.0279836	13.977	-0.0278712
2.261	-0.0271327	13.998	-0.0375954
2.265	-0.0248994	14.019	-0.0459745
2.268	-0.0248564	14.039	-0.048492
2.271	-0.0263934	14.06	-0.0433171
2.275	-0.0291157	14.08	-0.0487567
2.278	-0.0329913	14.101	-0.0497812
2.281	-0.0314205	14.122	-0.0477679
2.285	-0.0246785	14.142	-0.0457592
2.288	-0.0223759	14.163	-0.0409444
2.291	-0.0207667	14.183	-0.0258336
2.295	-0.0192504	14.204	-0.0131865
2.298	-0.0192556	14.225	-0.024739
2.301	-0.0198805	14.245	-0.0377992
2.304	-0.0226741	14.266	-0.0491545
2.308	-0.0244021	14.286	-0.0630205
2.311	-0.0265869	14.307	-0.0585653
2.314	-0.0264027	14.328	-0.0561384
2.318	-0.0283088	14.348	-0.0490813
2.321	-0.0296209	14.369	-0.0331264
2.324	-0.0310488	14.389	-0.0455501
2.328	-0.0335177	14.41	-0.105031
2.331	-0.0344843	14.431	-0.154693
2.334	-0.0366495	14.451	-0.166538
2.338	-0.0353956	14.472	-0.178733
2.341	-0.0327823	14.492	-0.178988
2.344	-0.0344258	14.513	-0.171787
2.348	-0.0354367	14.534	-0.175608
2.351	-0.0336116	14.554	-0.188232
2.354	-0.0341962	14.575	-0.188206
2.358	-0.0359927	14.595	-0.179748
2.361	-0.0361729	14.616	-0.168704
2.364	-0.0366456	14.637	-0.1686
2.368	-0.0363435	14.657	-0.189244
2.371	-0.0386977	14.678	-0.192999
2.374	-0.0373711	14.698	-0.187238
2.378	-0.0386914	14.719	-0.181133
2.381	-0.0424262	14.74	-0.183511
2.384	-0.040735	14.76	-0.181941
2.388	-0.0381286	14.781	-0.171417
2.391	-0.0374968	14.801	-0.13725
2.394	-0.0385676	14.822	-0.133978
2.398	-0.0363564	14.843	-0.163858
2.401	-0.035176	14.863	-0.15889
2.404	-0.034316	14.884	-0.155464
2.408	-0.0329902	14.904	-0.156501
2.411	-0.030294	14.925	-0.15041
2.414	-0.0285649	14.946	-0.148934
2.418	-0.0246307	14.966	-0.16848
2.421	-0.0232716	14.987	-0.177443
2.424	-0.0240197	15.007	-0.175007
2.428	-0.0273316	15.028	-0.18076
2.431	-0.0320513	15.049	-0.170956
2.434	-0.0352259	15.069	-0.168029
2.438	-0.0353788	15.09	-0.18005
2.441	-0.036565	15.11	-0.174238
2.444	-0.0400235	15.131	-0.158623
2.448	-0.0428572	15.152	-0.159702
2.451	-0.0433808	15.172	-0.163386
2.454	-0.0447073	15.193	-0.159609
2.458	-0.0478074	15.213	-0.160697
2.461	-0.0516588	15.234	-0.163184
2.464	-0.0524812	15.255	-0.174078
2.468	-0.0538426	15.275	-0.189777
2.471	-0.0554719	15.296	-0.194864
2.474	-0.0569621	15.316	-0.198625
2.478	-0.0547523	15.337	-0.185991
2.481	-0.0529582	15.358	-0.181346
2.484	-0.0514326	15.378	-0.193485
2.488	-0.0487066	15.399	-0.191139
2.491	-0.0460214	15.419	-0.187045
2.494	-0.0469865	15.44	-0.184906
2.498	-0.0472796	15.461	-0.189271
2.501	-0.0473436	15.481	-0.192604
2.504	-0.0480514	15.502	-0.195074
2.508	-0.0487283	15.522	-0.220661
2.511	-0.0466162	15.543	-0.223378
2.514	-0.0424102	15.564	-0.214798
2.518	-0.042818	15.584	-0.196773
2.521	-0.0415984	15.605	-0.180859
2.524	-0.041334	15.625	-0.181652
2.528	-0.0388298	15.646	-0.182611
2.531	-0.0401729	15.667	-0.187311
2.534	-0.0399292	15.687	-0.17705
2.538	-0.0398683	15.708	-0.171455
2.541	-0.0400556	15.728	-0.186082
2.544	-0.0373836	15.749	-0.20726
2.548	-0.0375189	15.77	-0.219604
2.551	-0.0393002	15.79	-0.201125
2.554	-0.0433738	15.811	-0.189271
2.558	-0.0467207	15.832	-0.205612
2.561	-0.0462895	15.852	-0.20649
2.564	-0.0488114	15.873	-0.202577
2.567	-0.0535655	15.893	-0.202202
2.571	-0.0576781	15.914	-0.195519
2.574	-0.0588939	15.935	-0.189571
2.577	-0.0608154	15.955	-0.187458
2.581	-0.0621478	15.976	-0.179162
2.584	-0.0634057	15.996	-0.178759
2.587	-0.0644429	16.017	-0.179228
2.591	-0.0639206	16.038	-0.186861
2.594	-0.0614408	16.058	-0.187095
2.597	-0.0573392	16.079	-0.1791
2.601	-0.0587131	16.099	-0.180513
2.604	-0.0601244	16.12	-0.172887
2.607	-0.0570879	16.141	-0.163092
2.611	-0.0534349	16.161	-0.166848
2.614	-0.0526753	16.182	-0.163929
2.617	-0.052719	16.202	-0.161295
2.621	-0.053954	16.223	-0.173885
2.624	-0.0546307	16.244	-0.176989
2.627	-0.0547927	16.264	-0.165136
2.631	-0.0563037	16.285	-0.181467
2.634	-0.0586546	16.305	-0.133393
2.637	-0.0607974	16.326	-0.0511412
2.641	-0.0622271	16.347	-0.0927785
2.644	-0.0633457	16.367	-0.168134
2.647	-0.0638287	16.388	-0.179849
2.651	-0.0662812	16.408	-0.179898
2.654	-0.0686261	16.429	-0.184441
2.657	-0.0696332	16.45	-0.190736
2.661	-0.0709014	16.47	-0.18677
2.664	-0.0709456	16.491	-0.18653
2.667	-0.0697897	16.511	-0.192967
2.671	-0.0682623	16.532	-0.188592
2.674	-0.0684008	16.553	-0.179422
2.677	-0.0698055	16.573	-0.186752
2.681	-0.0687783	16.594	-0.186708
2.684	-0.0641349	16.614	-0.188715
2.687	-0.0595779	16.635	-0.185568
2.691	-0.0581513	16.656	-0.175534
2.694	-0.0559037	16.676	-0.168927
2.697	-0.0554728	16.697	-0.188153
2.701	-0.0531263	16.717	-0.204075
2.704	-0.0496957	16.738	-0.187812
2.707	-0.0480172	16.759	-0.183773
2.711	-0.0456763	16.779	-0.197095
2.714	-0.0428468	16.8	-0.207792
2.717	-0.0402796	16.82	-0.206291
2.721	-0.039951	16.841	-0.202691
2.724	-0.0402624	16.862	-0.202713
2.727	-0.039858	16.882	-0.202298
2.731	-0.0405539	16.903	-0.213551
2.734	-0.0422621	16.923	-0.22612
2.737	-0.0428976	16.944	-0.236715
2.741	-0.0443287	16.965	-0.237951
2.744	-0.0469362	16.985	-0.238708
2.747	-0.0480372	17.006	-0.234146
2.751	-0.0485067	17.026	-0.216028
2.754	-0.0508024	17.047	-0.189469
2.757	-0.0533642	17.068	-0.185217
2.761	-0.0534616	17.088	-0.196723
2.764	-0.0535882	17.109	-0.210811
2.767	-0.053699	17.129	-0.208367
2.771	-0.0545904	17.15	-0.202737
2.774	-0.0548976	17.171	-0.196191
2.777	-0.0559687	17.191	-0.191406
2.781	-0.0575984	17.212	-0.186836
2.784	-0.0589517	17.232	-0.18691
2.787	-0.0591958	17.253	-0.187772
2.791	-0.0604111	17.274	-0.188104
2.794	-0.0612867	17.294	-0.18523
2.797	-0.0609321	17.315	-0.188804
2.801	-0.0638044	17.335	-0.204976
2.804	-0.0661649	17.356	-0.217104
2.807	-0.0684067	17.377	-0.218209
2.811	-0.0707677	17.397	-0.215172
2.814	-0.0724588	17.418	-0.219626
2.817	-0.0708655	17.438	-0.213731
2.821	-0.0697925	17.459	-0.197986
2.824	-0.0686719	17.48	-0.182406
2.827	-0.0671985	17.5	-0.180142
2.83	-0.0692663	17.521	-0.188326
2.834	-0.0711224	17.541	-0.189839
2.837	-0.0738832	17.562	-0.197529
2.84	-0.0763231	17.583	-0.201599
2.844	-0.0750573	17.603	-0.198152
2.847	-0.0752922	17.624	-0.211047
2.85	-0.0774292	17.644	-0.207001
2.854	-0.0786616	17.665	-0.188328
2.857	-0.0804214	17.686	-0.190515
2.86	-0.0845284	17.706	-0.195647
2.864	-0.0856871	17.727	-0.197672
2.867	-0.0855856	17.747	-0.177749
2.87	-0.0858016	17.768	-0.15576
2.874	-0.087195	17.789	-0.196857
2.877	-0.0875858	17.809	-0.240447
2.88	-0.0839284	17.83	-0.233626
2.884	-0.0822249	17.85	-0.215226
2.887	-0.0832171	17.871	-0.206211
2.89	-0.0818294	17.892	-0.210573
2.894	-0.0800176	17.912	-0.211977
2.897	-0.0796331	17.933	-0.212073
2.9	-0.0772707	17.953	-0.208739
2.904	-0.0744061	17.974	-0.210488
2.907	-0.073078	17.995	-0.214032
2.91	-0.0738596	18.015	-0.223166
2.914	-0.0760442	18.036	-0.227023
2.917	-0.0753271	18.056	-0.208674
2.92	-0.074973	18.077	-0.184374
2.924	-0.0762275	18.098	-0.1331
2.927	-0.0744649	18.118	-0.0894889
2.93	-0.0753366	18.139	-0.125451
2.934	-0.079631	18.159	-0.181655
2.937	-0.0797169	18.18	-0.167605
2.94	-0.0787716	18.201	-0.0922591
2.944	-0.0809948	18.221	-0.0809441
2.947	-0.0828604	18.242	-0.151702
2.95	-0.0789973	18.262	-0.191986
2.954	-0.0729223	18.283	-0.205763
2.957	-0.0712336	18.304	-0.206628
2.96	-0.0726764	18.324	-0.18663
2.964	-0.0734372	18.345	-0.17921
2.967	-0.0742208	18.365	-0.18081
2.97	-0.0751864	18.386	-0.184221
2.974	-0.0727179	18.407	-0.182366
2.977	-0.0692874	18.427	-0.177096
2.98	-0.0693175	18.448	-0.168178
2.984	-0.0690688	18.468	-0.167902
2.987	-0.0679502	18.489	-0.174268
2.99	-0.0702659	18.51	-0.16168
2.994	-0.0738356	18.53	-0.156259
2.997	-0.0751647	18.551	-0.163368
3	-0.0743287	18.571	-0.167192
3.004	-0.0745152	18.592	-0.171851
3.007	-0.0735777	18.613	-0.189613
3.01	-0.0713451	18.633	-0.189328
3.014	-0.0700662	18.654	-0.185083
3.017	-0.0699739	18.674	-0.187898
3.02	-0.0697037	18.695	-0.128459
3.024	-0.0670415	18.716	-0.0626496
3.027	-0.0663533	18.736	-0.075793
3.03	-0.0658317	18.757	-0.0855636
3.034	-0.0646984	18.777	-0.0682361
3.037	-0.0662096	18.798	-0.0525048
3.04	-0.0696893	18.819	-0.0536659
3.044	-0.0737793	18.839	-0.0465762
3.047	-0.0767019	18.86	-0.0336359
3.05	-0.0791881	18.88	-0.0231912
3.054	-0.0820933	18.901	-0.0207731
3.057	-0.0846565	18.922	-0.0325815
3.06	-0.0856414	18.942	-0.041447
3.064	-0.0857105	18.963	-0.0568989
3.067	-0.0864574	18.983	-0.080605
3.07	-0.086832	19.004	-0.0790037
3.074	-0.0861524	19.025	-0.0631692
3.077	-0.0863025	19.045	-0.0573246
3.08	-0.0860708	19.066	-0.051336
3.083	-0.0834311	19.087	-0.0614474
3.087	-0.0816552	19.107	-0.0617545
3.09	-0.0829222	19.128	-0.0538206
3.093	-0.0838386	19.148	-0.0531213
3.097	-0.0824894	19.169	-0.047792
3.1	-0.0805925	19.19	-0.0433474
3.103	-0.080493	19.21	-0.0418804
3.107	-0.0835611	19.231	-0.0399865
3.11	-0.0855418	19.251	-0.0355722
3.113	-0.0875338	19.272	-0.0242124
3.117	-0.0892162	19.293	-0.0252517
3.12	-0.0870597	19.313	-0.0352287
3.123	-0.0836038	19.334	-0.0497705
3.127	-0.0833256	19.354	-0.0597098
3.13	-0.0828608	19.375	-0.0531631
3.133	-0.0791325	19.396	-0.0301624
3.137	-0.0779935	19.416	-0.0331584
3.14	-0.0812493	19.437	-0.0425251
3.143	-0.0822706	19.457	-0.0441149
3.147	-0.0785835	19.478	-0.0629718
3.15	-0.0754707	19.499	-0.0717455
3.153	-0.0759616	19.519	-0.0548528
3.157	-0.0754823	19.54	-0.0545283
3.16	-0.0737476	19.56	-0.059897
3.163	-0.0751589	19.581	-0.0500101
3.167	-0.0763219	19.602	-0.0462488
3.17	-0.0732344	19.622	-0.0397202
3.173	-0.0685528	19.643	-0.04395
3.177	-0.0678579	19.663	-0.0607699
3.18	-0.0640219	19.684	-0.0738933
3.183	-0.0598083	19.705	-0.0737317
3.187	-0.0608433	19.725	-0.0559057
3.19	-0.0617933	19.746	-0.0537583
3.193	-0.0610424	19.766	-0.065947
3.197	-0.0599679	19.787	-0.0731919
3.2	-0.062885	19.808	-0.0590176
3.203	-0.0660824	19.828	-0.0338169
3.207	-0.0637678	19.849	-0.0313841
3.21	-0.0631055	19.869	-0.049804
3.213	-0.0652466	19.89	-0.0571784
3.217	-0.0670749	19.911	-0.0650158
3.22	-0.0683514	19.931	-0.0624719
3.223	-0.0696368	19.952	-0.0582589
3.227	-0.0713116	19.972	-0.0518371
3.23	-0.0730281	19.993	-0.0467227
3.233	-0.0741218	20.014	-0.0417277
3.237	-0.0746229	20.034	-0.0272949
3.24	-0.0752665	20.055	-0.0332313
3.243	-0.071506	20.075	-0.039719
3.247	-0.0700693	20.096	-0.0462201
3.25	-0.0720612	20.117	-0.0675435
3.253	-0.0719696	20.137	-0.0646894
3.257	-0.0704538	20.158	-0.0449245
3.26	-0.0722655	20.178	-0.0409808
3.263	-0.0727029	20.199	-0.023425
3.267	-0.0732092	20.22	-0.0282638
3.27	-0.0751219	20.24	-0.036452
3.273	-0.0757154	20.261	-0.0392102
3.277	-0.0744453	20.281	-0.0320318
3.28	-0.0758037	20.302	-0.0321808
3.283	-0.0773568	20.323	-0.0383001
3.287	-0.0802257	20.343	-0.0278788
3.29	-0.0807005	20.364	-0.0226892
3.293	-0.0815587	20.384	-0.0172059
3.297	-0.0848082	20.405	-0.0225609
3.3	-0.0873054	20.426	-0.046516
3.303	-0.0860084	20.446	-0.0547896
3.307	-0.0877021	20.467	-0.0437235
3.31	-0.0864651	20.487	-0.033462
3.313	-0.084877	20.508	-0.0279146
3.317	-0.0842499	20.529	-0.0261825
3.32	-0.0823808	20.549	-0.0186348
3.323	-0.0807071	20.57	-0.0239113
3.327	-0.0807049	20.59	-0.0354877
3.33	-0.0825801	20.611	-0.0449853
3.333	-0.0847099	20.632	-0.0489142
3.337	-0.0835043	20.652	-0.0377238
3.34	-0.0785888	20.673	-0.0367119
3.343	-0.0755557	20.693	-0.0523231
3.346	-0.075159	20.714	-0.058318
3.35	-0.0743169	20.735	-0.0543011
3.353	-0.0735885	20.755	-0.0476615
3.356	-0.07379	20.776	-0.0425649
3.36	-0.0753785	20.796	-0.0387484
3.363	-0.0758804	20.817	-0.037335
3.366	-0.074208	20.838	-0.0432392
3.37	-0.0699295	20.858	-0.0400187
3.373	-0.0662971	20.879	-0.0366983
3.376	-0.0624262	20.899	-0.0443874
3.38	-0.0616443	20.92	-0.0527436
3.383	-0.0644219	20.941	-0.0595133
3.386	-0.0667236	20.961	-0.0457728
3.39	-0.066794	20.982	-0.0447198
3.393	-0.0698827	21.002	-0.0461237
3.396	-0.0703174	21.023	-0.0334452
3.4	-0.0672672	21.044	-0.0325155
3.403	-0.0660608	21.064	-0.0277801
3.406	-0.0675698	21.085	-0.0218597
3.41	-0.0676446	21.105	-0.0395443
3.413	-0.0691188	21.126	-0.0559719
3.416	-0.0712433	21.147	-0.0457006
3.42	-0.0701027	21.167	-0.0459614
3.423	-0.0705409	21.188	-0.0568192
3.426	-0.0700834	21.208	-0.0582703
3.43	-0.0696125	21.229	-0.0454338
3.433	-0.0697077	21.25	-0.0293023
3.436	-0.0690707	21.27	-0.0351401
3.44	-0.0712215	21.291	-0.0330759
3.443	-0.0732531	21.311	-0.0288531
3.446	-0.077561	21.332	-0.0353329
3.45	-0.0799684	21.353	-0.0440142
3.453	-0.0832308	21.373	-0.064375
3.456	-0.0832885	21.394	-0.0668168
3.46	-0.0830031	21.414	-0.0345809
3.463	-0.0826967	21.435	-0.000394467
3.466	-0.0824833	21.456	-0.00333466
3.47	-0.0828378	21.476	-0.0135985
3.473	-0.0827733	21.497	0.00170447
3.476	-0.0826857	21.517	0.0278922
3.48	-0.0822839	21.538	0.0336409
3.483	-0.0808225	21.559	0.0311068
3.486	-0.0760477	21.579	0.0231802
3.49	-0.0751998	21.6	0.0188305
3.493	-0.0750017	21.62	0.0176206
3.496	-0.0740128	21.641	0.0146306
3.5	-0.0779443	21.662	0.0184666
3.503	-0.0796036	21.682	0.025853
3.506	-0.0831687	21.703	0.0223321
3.51	-0.0829897	21.723	0.0148381
3.513	-0.0815171	21.744	0.0148988
3.516	-0.081798	21.765	0.0148827
3.52	-0.0836012	21.785	0.00184488
3.523	-0.086181	21.806	-0.0134815
3.526	-0.0884166	21.826	-0.011253
3.53	-0.0897202	21.847	-0.0142358
3.533	-0.0896802	21.868	-0.0208039
3.536	-0.0895428	21.888	-0.012189
3.54	-0.0904659	21.909	-0.00787511
3.543	-0.0894542	21.929	-0.0154436
3.546	-0.0869629	21.95	-0.0202013
3.55	-0.0905753	21.971	-0.0156514
3.553	-0.0922236	21.991	0.00246083
3.556	-0.0960528	22.012	0.00640375
3.56	-0.0993901	22.032	0.00102368
3.563	-0.0993567	22.053	-0.00173588
3.566	-0.100535	22.074	9.92656e-05
3.57	-0.100152	22.094	-0.0044389
3.573	-0.099622	22.115	-0.003647
3.576	-0.100295	22.135	0.00106116
3.58	-0.0997627	22.156	0.0048299
3.583	-0.0961149	22.177	-0.000668043
3.586	-0.0953729	22.197	-0.0138989
3.59	-0.0957502	22.218	-0.0257172
3.593	-0.0959489	22.239	-0.0322432
3.596	-0.0931166	22.259	-0.0222299
3.599	-0.0890645	22.28	-0.0223958
3.603	-0.0887576	22.3	-0.0556107
3.606	-0.0870184	22.321	-0.0613203
3.609	-0.0856312	22.342	-0.0525693
3.613	-0.0888809	22.362	-0.0746825
3.616	-0.0898685	22.383	-0.0728909
3.619	-0.08781	22.403	-0.0608754
3.623	-0.093911	22.424	-0.0586285
3.626	-0.0932166	22.445	-0.0582485
3.629	-0.0923428	22.465	-0.0582611
3.633	-0.0897677	22.486	-0.0468586
3.636	-0.0897434	22.506	-0.0373831
3.639	-0.0903802	22.527	-0.0429256
3.643	-0.0919222	22.548	-0.0492245
3.646	-0.0924395	22.568	-0.0399416
3.649	-0.0915783	22.589	-0.0397235
3.653	-0.0895402	22.609	-0.0592492
3.656	-0.0875476	22.63	-0.0550411
3.659	-0.0881699	22.651	-0.0459242
3.663	-0.0871786	22.671	-0.0436738
3.666	-0.0834818	22.692	-0.0505126
3.669	-0.0837241	22.712	-0.0556082
3.673	-0.0828645	22.733	-0.0490958
3.676	-0.0836419	22.754	-0.0583688
3.679	-0.0851622	22.774	-0.0721509
3.683	-0.085182	22.795	-0.0708686
3.686	-0.0858064	22.815	-0.0474597
3.689	-0.0854794	22.836	-0.0341397
3.693	-0.0878556	22.857	-0.042749
3.696	-0.0888305	22.877	-0.0614184
3.699	-0.0907191	22.898	-0.0699247
3.703	-0.0911256	22.918	-0.0622665
3.706	-0.0933074	22.939	-0.0496446
3.709	-0.0965286	22.96	-0.0382927
3.713	-0.0982251	22.98	-0.0316069
3.716	-0.100854	23.001	-0.0248727
3.719	-0.098552	23.021	-0.0218152
3.723	-0.0975059	23.042	-0.0376278
3.726	-0.0979466	23.063	-0.0492468
3.729	-0.100818	23.083	-0.0508972
3.733	-0.105092	23.104	-0.0398118
3.736	-0.107106	23.124	-0.0131172
3.739	-0.106128	23.145	0.00627945
3.743	-0.105634	23.166	0.0117382
3.746	-0.106253	23.186	0.00525826
3.749	-0.104719	23.207	0.00868606
3.753	-0.102985	23.227	0.0107313
3.756	-0.102123	23.248	0.0137998
3.759	-0.104581	23.269	0.0173295
3.763	-0.106007	23.289	0.00578252
3.766	-0.105686	23.31	0.00276172
3.769	-0.103256	23.33	-0.00104477
3.773	-0.103211	23.351	0.00733621
3.776	-0.105228	23.372	0.0109922
3.779	-0.106092	23.392	-0.00508075
3.783	-0.107449	23.413	-0.0106599
3.786	-0.110418	23.433	0.000150945
3.789	-0.110152	23.454	0.0101763
3.793	-0.110818	23.475	0.00686801
3.796	-0.112795	23.495	0.00351985
3.799	-0.113478	23.516	-0.000947372
3.803	-0.112086	23.536	-0.00795013
3.806	-0.112116	23.557	-0.00361224
3.809	-0.114134	23.578	-0.00222597
3.813	-0.115045	23.598	-0.00918587
3.816	-0.112328	23.619	-0.00112304
3.819	-0.10716	23.639	0.0222994
3.823	-0.108029	23.66	0.041143
3.826	-0.104971	23.681	0.0427068
3.829	-0.104017	23.701	0.0387034
3.833	-0.106561	23.722	0.0429722
3.836	-0.106923	23.742	0.0368162
3.839	-0.104988	23.763	0.0229931
3.843	-0.101592	23.784	0.0197106
3.846	-0.099821	23.804	0.0280983
3.849	-0.0958496	23.825	0.0264138
3.853	-0.0916348	23.845	0.0125634
3.856	-0.0910239	23.866	0.0120661
3.859	-0.0935411	23.887	0.00826201
3.862	-0.0965764	23.907	0.00140603
3.866	-0.0919989	23.928	-0.00458917
3.869	-0.0887312	23.948	-0.000209925
3.872	-0.0856413	23.969	0.0167891
3.876	-0.0847587	23.99	0.0247196
3.879	-0.0831538	24.01	0.0197726
3.882	-0.0872721	24.031	0.00553419
3.886	-0.0897456	24.051	0.0159109
3.889	-0.0933522	24.072	0.0396772
3.892	-0.0964984	24.093	0.0409333
3.896	-0.0974379	24.113	0.016125
3.899	-0.0975444	24.134	-0.00695589
3.902	-0.0962528	24.154	-0.00735495
3.906	-0.0965823	24.175	-0.0121144
3.909	-0.101567	24.196	-0.0112891
3.912	-0.105493	24.216	0.00423502
3.916	-0.106284	24.237	0.016935
3.919	-0.105507	24.257	0.00650617
3.922	-0.102325	24.278	-0.000414652
3.926	-0.101747	24.299	-0.0067327
3.929	-0.102716	24.319	-0.0212947
3.932	-0.102177	24.34	-0.00612263
3.936	-0.0990562	24.36	0.0087775
3.939	-0.0947776	24.381	-0.00153778
3.942	-0.0936016	24.402	-0.00256044
3.946	-0.0994881	24.422	-4.32101e-05
3.949	-0.10108	24.443	-0.00688282
3.952	-0.103068	24.463	0.00175318
3.956	-0.105508	24.484	0.00654368
3.959	-0.102316	24.505	0.00159442
3.962	-0.107	24.525	0.00656903
3.966	-0.108578	24.546	0.00891201
3.969	-0.109651	24.566	0.00974163
3.972	-0.114359	24.587	0.0116261
3.976	-0.119837	24.608	0.00513643
3.979	-0.126433	24.628	-0.0030785
3.982	-0.130735	24.649	0.0366589
3.986	-0.128857	24.669	0.0504528
3.989	-0.126428	24.69	0.0173918
3.992	-0.123475	24.711	0.00672042
3.996	-0.117654	24.731	0.0100537
3.999	-0.11696	24.752	0.0220054
4.002	-0.114116	24.772	0.0234439
4.006	-0.114563	24.793	0.0127614
4.009	-0.114507	24.814	0.00471452
4.012	-0.112677	24.834	0.00348914
4.016	-0.109514	24.855	0.0143562
4.019	-0.109749	24.875	0.0194881
4.022	-0.109121	24.896	0.00274208
4.026	-0.109368	24.917	-0.0159937
4.029	-0.110608	24.937	0.0223366
4.032	-0.107904	24.958	0.0643544
4.036	-0.107427	24.978	0.0471596
4.039	-0.113918	24.999	0.0226303
4.042	-0.114272	25.02	0.0119707
4.046	-0.118694	25.04	0.000270472
4.049	-0.115982	25.061	-0.00150798
4.052	-0.116595	25.081	-0.0125518
4.056	-0.117499	25.102	-0.0219298
4.059	-0.11716	25.123	-0.0302529
4.062	-0.116155	25.143	-0.0477195
4.066	-0.114465	25.164	-0.0623438
4.069	-0.113926	25.184	-0.0646779
4.072	-0.114243	25.205	-0.0600691
4.076	-0.115826	25.226	-0.0400112
4.079	-0.116795	25.246	-0.0343269
4.082	-0.113497	25.267	-0.0477754
4.086	-0.113582	25.287	-0.0350359
4.089	-0.112582	25.308	-0.0158735
4.092	-0.112873	25.329	-0.00611342
4.096	-0.11243	25.349	-0.0116692
4.099	-0.113192	25.37	-0.0333737
4.102	-0.109141	25.39	-0.0571788
4.106	-0.107077	25.411	-0.0597484
4.109	-0.105075	25.432	-0.0636092
4.112	-0.103649	25.452	-0.0583997
4.116	-0.107957	25.473	-0.0455055
4.119	-0.10506	25.494	-0.0518685
4.122	-0.102343	25.514	-0.0473047
4.125	-0.100225	25.535	-0.0308184
4.129	-0.103452	25.555	-0.023836
4.132	-0.0996366	25.576	-0.0256188
4.135	-0.098267	25.597	-0.031338
4.139	-0.0988006	25.617	-0.027497
4.142	-0.0991628	25.638	-0.0269018
4.145	-0.101009	25.658	-0.0173593
4.149	-0.100689	25.679	-0.0124508
4.152	-0.101541	25.7	-0.0229064
4.155	-0.100776	25.72	-0.0205319
4.159	-0.097335	25.741	-0.0244348
4.162	-0.0955575	25.761	-0.0262866
4.165	-0.0917756	25.782	-0.0191967
4.169	-0.0905081	25.803	-0.00360428
4.172	-0.0871119	25.823	0.000587376
4.175	-0.0882161	25.844	-0.00913946
4.179	-0.086249	25.864	-0.0204226
4.182	-0.076586	25.885	-0.0206378
4.185	-0.0757716	25.906	-0.0139305
4.189	-0.0733948	25.926	-0.00426847
4.192	-0.0717744	25.947	-0.00869821
4.195	-0.0695242	25.967	-0.0262352
4.199	-0.0684642	25.988	-0.0317839
4.202	-0.0730801	26.009	-0.0299949
4.205	-0.0769762	26.029	-0.0262965
4.209	-0.0775738	26.05	-0.0280611
4.212	-0.0798141	26.07	-0.0293755
4.215	-0.0812499	26.091	-0.0353933
4.219	-0.0833385	26.112	-0.0316463
4.222	-0.0865541	26.132	-0.0201336
4.225	-0.0844911	26.153	-0.022719
4.229	-0.0880973	26.173	-0.033343
4.232	-0.0912794	26.194	-0.0382182
4.235	-0.0931444	26.215	-0.0322121
4.239	-0.0951448	26.235	-0.0243569
4.242	-0.0957157	26.256	-0.0200385
4.245	-0.0990755	26.276	-0.0169731
4.249	-0.102354	26.297	-0.0118155
4.252	-0.102766	26.318	-0.020764
4.255	-0.10837	26.338	-0.0382953
4.259	-0.11412	26.359	-0.0467434
4.262	-0.114773	26.379	-0.0404155
4.265	-0.114923	26.4	-0.0284465
4.269	-0.115282	26.421	-0.0186291
4.272	-0.115097	26.441	-0.0204896
4.275	-0.117286	26.462	-0.0202606
4.279	-0.121348	26.482	0.00177171
4.282	-0.12298	26.503	0.0123841
4.285	-0.125185	26.524	-0.00460432
4.289	-0.12046	26.544	-0.0146749
4.292	-0.121193	26.565	-0.0145216
4.295	-0.120043	26.585	-0.0175283
4.299	-0.116341	26.606	-0.0122737
4.302	-0.116186	26.627	-0.0115389
4.305	-0.116915	26.647	-0.0253367
4.309	-0.116344	26.668	-0.00705044
4.312	-0.118166	26.688	0.00812594
4.315	-0.119302	26.709	0.000191153
4.319	-0.119502	26.73	3.3034e-05
4.322	-0.115773	26.75	-0.0085434
4.325	-0.115128	26.771	-0.0157924
4.329	-0.114099	26.791	-0.0219139
4.332	-0.112292	26.812	-0.0115407
4.335	-0.111591	26.833	0.0256123
4.339	-0.112114	26.853	0.0418633
4.342	-0.111028	26.874	0.015414
4.345	-0.10852	26.894	-0.0100171
4.349	-0.107362	26.915	-0.0169159
4.352	-0.110668	26.936	-0.0165829
4.355	-0.107945	26.956	-0.0245182
4.359	-0.104784	26.977	-0.0199598
4.362	-0.103802	26.997	-0.0165141
4.365	-0.105446	27.018	-0.0194667
4.369	-0.10647	27.039	-0.0196978
4.372	-0.105194	27.059	-0.0186183
4.375	-0.110902	27.08	-0.00890379
4.379	-0.108992	27.1	-0.0084466
4.382	-0.109206	27.121	-0.0174405
4.385	-0.111121	27.142	-0.0139964
4.389	-0.115239	27.162	-0.0109362
4.392	-0.114585	27.183	-0.0155135
4.395	-0.112727	27.203	-0.0349865
4.398	-0.113576	27.224	-0.0481675
4.402	-0.111407	27.245	-0.036513
4.405	-0.110975	27.265	-0.0280982
4.408	-0.112363	27.286	-0.00538651
4.412	-0.112575	27.306	-0.00158928
4.415	-0.110293	27.327	-0.0276419
4.418	-0.106063	27.348	-0.0370075
4.422	-0.109021	27.368	-0.0227897
4.425	-0.108283	27.389	-0.0207944
4.428	-0.106087	27.409	-0.0498839
4.432	-0.110099	27.43	-0.0703225
4.435	-0.108057	27.451	-0.0573502
4.438	-0.111062	27.471	-0.0319584
4.442	-0.110746	27.492	-0.006028
4.445	-0.115487	27.512	0.00303417
4.448	-0.116977	27.533	-0.00856178
4.452	-0.118186	27.554	-0.0259204
4.455	-0.11439	27.574	-0.0437977
4.458	-0.117533	27.595	-0.0509299
4.462	-0.113521	27.615	-0.0376496
4.465	-0.113733	27.636	-0.0221057
4.468	-0.113323	27.657	-0.00830114
4.472	-0.109842	27.677	-0.00200277
4.475	-0.104527	27.698	-0.00941724
4.478	-0.102177	27.718	-0.0139203
4.482	-0.106264	27.739	-0.0122072
4.485	-0.102597	27.76	-0.00121797
4.488	-0.102614	27.78	0.0197306
4.492	-0.0996772	27.801	0.0164787
4.495	-0.0994904	27.821	0.000644748
4.498	-0.100993	27.842	-0.0125279
4.502	-0.101365	27.863	-0.00950134
4.505	-0.0980861	27.883	-0.00336977
4.508	-0.0939771	27.904	-0.00022408
4.512	-0.0944861	27.924	0.00409831
4.515	-0.0945465	27.945	-0.00105062
4.518	-0.0966606	27.966	0.000406321
4.522	-0.0962465	27.986	0.0211779
4.525	-0.0983415	28.007	0.032201
4.528	-0.100774	28.027	0.0275326
4.532	-0.100751	28.048	0.0145219
4.535	-0.105763	28.069	0.00185049
4.538	-0.106137	28.089	0.00851699
4.542	-0.10607	28.11	0.0188531
4.545	-0.111104	28.13	0.00517373
4.548	-0.11379	28.151	-0.00336177
4.552	-0.112192	28.172	0.00631835
4.555	-0.110814	28.192	-0.00141578
4.558	-0.110054	28.213	-0.000175973
4.562	-0.110791	28.233	0.0018074
4.565	-0.113651	28.254	-0.000722585
4.568	-0.110472	28.275	0.00937926
4.572	-0.113734	28.295	0.0368974
4.575	-0.11137	28.316	0.0591704
4.578	-0.111127	28.336	0.0336023
4.582	-0.112291	28.357	0.0131473
4.585	-0.110995	28.378	0.0146577
4.588	-0.112535	28.398	0.000986028
4.592	-0.115491	28.419	0.00165379
4.595	-0.122666	28.439	0.0117336
4.598	-0.125059	28.46	-0.00339581
4.602	-0.12608	28.481	-0.0154666
4.605	-0.125501	28.501	-0.00388665
4.608	-0.122297	28.522	-0.00036112
4.612	-0.1227	28.542	0.00395776
4.615	-0.117616	28.563	0.00889793
4.618	-0.117046	28.584	0.0130607
4.622	-0.117333	28.604	0.0104825
4.625	-0.116109	28.625	-0.00166083
4.628	-0.115054	28.645	-0.00988102
4.632	-0.111366	28.666	-0.0115339
4.635	-0.108649	28.687	-0.0051509
4.638	-0.106888	28.707	0.00223024
4.642	-0.104256	28.728	-0.0259237
4.645	-0.103501	28.749	-0.0397204
4.648	-0.103984	28.769	-0.0158056
4.652	-0.105791	28.79	-0.00394469
4.655	-0.109668	28.81	-0.0190515
4.658	-0.110572	28.831	-0.0206011
4.662	-0.110471	28.852	-0.0185244
4.665	-0.110698	28.872	-0.022429
4.668	-0.108802	28.893	-0.0140293
4.671	-0.106998	28.913	-0.00432207
4.675	-0.106985	28.934	-0.0201237
4.678	-0.102926	28.955	-0.0305513
4.681	-0.102918	28.975	-0.0170667
4.685	-0.106812	28.996	-0.00637116
4.688	-0.105424	29.016	-0.00504655
4.691	-0.107158	29.037	-0.00678801
4.695	-0.102069	29.058	-0.0147156
4.698	-0.100662	29.078	-0.0119801
4.701	-0.101444	29.099	-0.0112025
4.705	-0.10051	29.119	-0.0189168
4.708	-0.102371	29.14	-0.0237866
4.711	-0.103276	29.161	-0.0201724
4.715	-0.102275	29.181	-0.0131139
4.718	-0.10353	29.202	-0.0223207
4.721	-0.104586	29.222	-0.0293763
4.725	-0.100706	29.243	-0.0437731
4.728	-0.0987367	29.264	-0.0522497
4.731	-0.0995371	29.284	-0.0502536
4.735	-0.0986249	29.305	-0.0496912
4.738	-0.0970543	29.325	-0.0385101
4.741	-0.0974162	29.346	-0.026906
4.745	-0.0959907	29.367	-0.0199153
4.748	-0.0934301	29.387	-0.0120686
4.751	-0.0928469	29.408	-0.00492866
4.755	-0.0933568	29.428	0.00153305
4.758	-0.0947549	29.449	-0.00513368
4.761	-0.0925191	29.47	-0.012004
4.765	-0.0950599	29.49	-0.0112496
4.768	-0.099209	29.511	-0.00200235
4.771	-0.104704	29.531	0.0120809
4.775	-0.110569	29.552	0.0161177
4.778	-0.111178	29.573	-0.030724
4.781	-0.109928	29.593	-0.0764723
4.785	-0.110435	29.614	-0.0250317
4.788	-0.114016	29.634	0.0155906
4.791	-0.115166	29.655	-0.012892
4.795	-0.114145	29.676	-0.0235957
4.798	-0.116215	29.696	-0.0161631
4.801	-0.115907	29.717	-0.0109791
4.805	-0.113132	29.737	0.00539839
4.808	-0.108061	29.758	0.0160167
4.811	-0.104562	29.779	0.0102771
4.815	-0.0969461	29.799	0.00545592
4.818	-0.0935489	29.82	0.00369104
4.821	-0.0872735	29.84	0.0133171
4.825	-0.0855194	29.861	0.00906014
4.828	-0.082352	29.882	0.00181706
4.831	-0.0819403	29.902	0.0115663
4.835	-0.0862215	29.923	0.0131262
4.838	-0.0880958	29.943	-0.0040588
4.841	-0.0875571	29.964	-0.01447
4.845	-0.0881484	29.985	-0.00661005
4.848	-0.0904546	30.005	0.00596631
4.851	-0.0935254	30.026	-0.00137614
4.855	-0.0952488	30.046	-0.0128816
4.858	-0.0975981	30.067	-0.00763738
4.861	-0.1007	30.088	-0.0110507
4.865	-0.101277	30.108	-0.01849
4.868	-0.102303	30.129	-0.015547
4.871	-0.102262	30.149	-0.00821528
4.875	-0.0986801	30.17	0.0032198
4.878	-0.094645	30.191	0.00116407
4.881	-0.0981604	30.211	-0.00237284
4.885	-0.0979362	30.232	-0.0034133
4.888	-0.0979884	30.252	-0.00809565
4.891	-0.0967951	30.273	-0.0110942
4.895	-0.0937616	30.294	-0.00180813
4.898	-0.0918897	30.314	0.00265206
4.901	-0.0929356	30.335	0.00961697
4.905	-0.09426	30.355	0.0149323
4.908	-0.0944696	30.376	0.000400873
4.911	-0.0905775	30.397	-0.00469295
4.915	-0.0882864	30.417	0.000197878
4.918	-0.0871112	30.438	0.00126666
4.921	-0.0835439	30.458	-0.00843052
4.925	-0.0812097	30.479	-0.0219836
4.928	-0.0821581	30.5	-0.0203726
4.931	-0.084039	30.52	-0.0131914
4.935	-0.0859541	30.541	-0.00968312
4.938	-0.0895456	30.561	-0.00680018
4.941	-0.0908521	30.582	0.00457423
4.944	-0.0904992	30.603	0.00119032
4.948	-0.0888668	30.623	-0.00375284
4.951	-0.0943846	30.644	-0.00111763
4.954	-0.0976109	30.664	0.00780852
4.958	-0.0997208	30.685	0.0452664
4.961	-0.101532	30.706	0.0735137
4.964	-0.10371	30.726	0.067265
4.968	-0.107071	30.747	0.0550168
4.971	-0.106826	30.767	0.038682
4.974	-0.108048	30.788	0.0356492
4.978	-0.111216	30.809	0.0469236
4.981	-0.115	30.829	0.0492102
4.984	-0.1191	30.85	0.0424119
4.988	-0.123367	30.87	0.037702
4.991	-0.123035	30.891	0.0313615
4.994	-0.12614	30.912	0.0184444
4.998	-0.134169	30.932	0.025093
5.001	-0.140424	30.953	0.0364494
5.004	-0.142138	30.973	0.0375527
5.008	-0.142043	30.994	0.0574178
5.011	-0.142259	31.015	0.0663162
5.014	-0.141763	31.035	0.0526105
5.018	-0.139169	31.056	0.0462198
5.021	-0.138277	31.076	0.059468
5.024	-0.138669	31.097	0.0795043
5.028	-0.137625	31.118	0.0889563
5.031	-0.138377	31.138	0.0790827
5.034	-0.13579	31.159	0.0680576
5.038	-0.137277	31.179	0.0658611
5.041	-0.13647	31.2	0.0618329
5.044	-0.135324	31.221	0.0522047
5.048	-0.135653	31.241	0.0478619
5.051	-0.13533	31.262	0.0564704
5.054	-0.131467	31.282	0.0730051
5.058	-0.131285	31.303	0.0635107
5.061	-0.130119	31.324	0.0546041
5.064	-0.125827	31.344	0.0599871
5.068	-0.121842	31.365	0.0662785
5.071	-0.11791	31.385	0.0773837
5.074	-0.116322	31.406	0.0882387
5.078	-0.113786	31.427	0.084492
5.081	-0.107974	31.447	0.0731018
5.084	-0.102611	31.468	0.0675472
5.088	-0.104613	31.488	0.056589
5.091	-0.107341	31.509	0.0512686
5.094	-0.107298	31.53	0.0594422
5.098	-0.108337	31.55	0.0657216
5.101	-0.111818	31.571	0.069355
5.104	-0.112113	31.591	0.0695463
5.108	-0.11351	31.612	0.0681942
5.111	-0.11488	31.633	0.0767783
5.114	-0.11595	31.653	0.0814616
5.118	-0.116415	31.674	0.0718509
5.121	-0.116642	31.694	0.0721705
5.124	-0.116779	31.715	0.0774699
5.128	-0.1152	31.736	0.0665338
5.131	-0.115054	31.756	0.0659648
5.134	-0.117485	31.777	0.0672965
5.138	-0.115945	31.797	0.0676951
5.141	-0.11539	31.818	0.075362
5.144	-0.113458	31.839	0.0726437
5.148	-0.11654	31.859	0.0698115
5.151	-0.116686	31.88	0.07473
5.154	-0.119516	31.9	0.0755292
5.158	-0.119938	31.921	0.0701166
5.161	-0.120175	31.942	0.0702521
5.164	-0.121004	31.962	0.0754356
5.168	-0.119255	31.983	0.0610064
5.171	-0.116801	32.004	0.0635504
5.174	-0.114134	32.024	0.0903775
5.178	-0.115522	32.045	0.102291
5.181	-0.114037	32.065	0.0917756
5.184	-0.114502	32.086	0.0637736
5.188	-0.114936	32.106	0.0525229
5.191	-0.113007	32.127	0.0529546
5.194	-0.109702	32.148	0.0436332
5.198	-0.108808	32.168	0.0295157
5.201	-0.115122	32.189	0.0240618
5.204	-0.117914	32.209	0.023212
5.208	-0.117612	32.23	0.0167853
5.211	-0.12047	32.251	0.0142595
5.214	-0.120857	32.271	0.0500923
5.217	-0.123058	32.292	0.0605231
5.221	-0.122337	32.312	0.0352964
5.224	-0.12106	32.333	0.0275834
5.227	-0.122885	32.354	0.0346043
5.231	-0.123346	32.374	0.0366281
5.234	-0.122496	32.395	0.0428263
5.237	-0.122373	32.415	0.0403945
5.241	-0.120248	32.436	0.0248251
5.244	-0.118132	32.457	0.0252777
5.247	-0.118032	32.477	0.022504
5.251	-0.117659	32.498	0.017525
5.254	-0.117531	32.518	0.0285336
5.257	-0.117206	32.539	0.02967
5.261	-0.119166	32.56	0.0236548
5.264	-0.119976	32.58	0.0320453
5.267	-0.118844	32.601	0.0464279
5.271	-0.11517	32.621	0.0476643
5.274	-0.117068	32.642	0.0455165
5.277	-0.118836	32.663	0.050726
5.281	-0.117909	32.683	0.0356109
5.284	-0.119298	32.704	0.0112584
5.287	-0.119764	32.724	0.00438219
5.291	-0.121128	32.745	0.00521488
5.294	-0.11936	32.766	0.0147555
5.297	-0.117271	32.786	0.0374548
5.301	-0.118812	32.807	0.0388759
5.304	-0.117359	32.827	0.0221633
5.307	-0.118107	32.848	0.0182988
5.311	-0.121465	32.869	0.0336971
5.314	-0.124333	32.889	0.0391014
5.317	-0.125999	32.91	0.0221345
5.321	-0.128512	32.93	0.0106109
5.324	-0.130728	32.951	0.0165471
5.327	-0.129741	32.972	0.0145252
5.331	-0.132314	32.992	0.0198984
5.334	-0.13535	33.013	0.0214361
5.337	-0.136287	33.033	0.0223376
5.341	-0.136368	33.054	0.030643
5.344	-0.139232	33.075	0.0376337
5.347	-0.14526	33.095	0.0283704
5.351	-0.150567	33.116	0.0191126
5.354	-0.156847	33.136	0.0216036
5.357	-0.158782	33.157	0.0184474
5.361	-0.157515	33.178	0.00434215
5.364	-0.158215	33.198	0.00826807
5.367	-0.15875	33.219	0.0235362
5.371	-0.156181	33.239	0.0238121
5.374	-0.152105	33.26	0.0205064
5.377	-0.150292	33.281	0.0338201
5.381	-0.149046	33.301	0.0264552
5.384	-0.147037	33.322	0.0355824
5.387	-0.144153	33.342	0.0696113
5.391	-0.141304	33.363	0.0853802
5.394	-0.137307	33.384	0.09836
5.397	-0.132883	33.404	0.0943093
5.401	-0.132344	33.425	0.0837781
5.404	-0.13606	33.445	0.0817137
5.407	-0.13973	33.466	0.0747792
5.411	-0.141918	33.487	0.0616815
5.414	-0.146934	33.507	0.0661314
5.417	-0.149139	33.528	0.0699776
5.421	-0.149917	33.548	0.0805935
5.424	-0.150288	33.569	0.0855079
5.427	-0.151956	33.59	0.0696721
5.431	-0.154344	33.61	0.0654766
5.434	-0.156451	33.631	0.078188
5.437	-0.159247	33.651	0.085385
5.441	-0.160488	33.672	0.0824554
5.444	-0.162123	33.693	0.07484
5.447	-0.159961	33.713	0.0726756
5.451	-0.156587	33.734	0.0736116
5.454	-0.154905	33.754	0.0806419
5.457	-0.150057	33.775	0.0878086
5.461	-0.147883	33.796	0.0942126
5.464	-0.149293	33.816	0.0972832
5.467	-0.149057	33.837	0.103683
5.471	-0.145235	33.857	0.107897
5.474	-0.143955	33.878	0.101755
5.477	-0.142846	33.899	0.0968898
5.481	-0.140064	33.919	0.107914
5.484	-0.137874	33.94	0.104173
5.487	-0.136092	33.96	0.0883313
5.49	-0.137638	33.981	0.0817164
5.494	-0.142183	34.002	0.0799877
5.497	-0.147968	34.022	0.0795663
5.5	-0.153165	34.043	0.0777017
5.504	-0.154237	34.063	0.0664652
5.507	-0.153422	34.084	0.0736552
5.51	-0.154214	34.105	0.0866655
5.514	-0.155442	34.125	0.0883898
5.517	-0.155509	34.146	0.0856745
5.52	-0.155534	34.166	0.0808739
5.524	-0.156624	34.187	0.0817948
5.527	-0.156008	34.208	0.0921567
5.53	-0.154881	34.228	0.102355
5.534	-0.151035	34.249	0.104988
5.537	-0.146215	34.269	0.0999654
5.54	-0.143437	34.29	0.0932441
5.544	-0.1441	34.311	0.0936356
5.547	-0.145572	34.331	0.0916205
5.55	-0.144157	34.352	0.0881523
5.554	-0.141226	34.372	0.0991372
5.557	-0.140744	34.393	0.0995423
5.56	-0.139873	34.414	0.0885992
5.564	-0.137736	34.434	0.088108
5.567	-0.138161	34.455	0.098302
5.57	-0.140812	34.475	0.106211
5.574	-0.143291	34.496	0.116266
5.577	-0.1454	34.517	0.126551
5.58	-0.144332	34.537	0.121657
5.584	-0.14337	34.558	0.106835
5.587	-0.141363	34.578	0.0944858
5.59	-0.13973	34.599	0.0935097
5.594	-0.142733	34.62	0.102268
5.597	-0.146448	34.64	0.0911227
5.6	-0.146045	34.661	0.0813121
5.604	-0.145345	34.681	0.0878345
5.607	-0.14595	34.702	0.0899911
5.61	-0.144606	34.723	0.0822294
5.614	-0.140793	34.743	0.0695021
5.617	-0.139694	34.764	0.0722355
5.62	-0.140596	34.784	0.083052
5.624	-0.139238	34.805	0.081422
5.627	-0.13837	34.826	0.0811692
5.63	-0.137438	34.846	0.0778655
5.634	-0.13577	34.867	0.0881273
5.637	-0.134989	34.887	0.0995646
5.64	-0.137219	34.908	0.106194
5.644	-0.139376	34.929	0.110052
5.647	-0.140672	34.949	0.10253
5.65	-0.140835	34.97	0.0983457
5.654	-0.140306	34.99	0.104737
5.657	-0.139968	35.011	0.113812
5.66	-0.14	35.032	0.112393
5.664	-0.141893	35.052	0.103933
5.667	-0.144063	35.073	0.0974824
5.67	-0.144856	35.093	0.105778
5.674	-0.143221	35.114	0.106102
5.677	-0.140248	35.135	0.103698
5.68	-0.137495	35.155	0.116716
5.684	-0.134399	35.176	0.131917
5.687	-0.129002	35.196	0.134342
5.69	-0.127366	35.217	0.122822
5.694	-0.129589	35.238	0.105974
5.697	-0.127218	35.258	0.109346
5.7	-0.125464	35.279	0.112779
5.704	-0.126243	35.299	0.0974007
5.707	-0.124908	35.32	0.0832285
5.71	-0.123779	35.341	0.074051
5.714	-0.125255	35.361	0.0767418
5.717	-0.129124	35.382	0.0913424
5.72	-0.133708	35.402	0.104965
5.724	-0.136046	35.423	0.112293
5.727	-0.139927	35.444	0.10471
5.73	-0.145092	35.464	0.088437
5.734	-0.146288	35.485	0.0875588
5.737	-0.148372	35.505	0.093219
5.74	-0.15136	35.526	0.0939724
5.744	-0.153005	35.547	0.0899269
5.747	-0.154683	35.567	0.0755519
5.75	-0.157206	35.588	0.0760795
5.754	-0.158813	35.608	0.0875627
5.757	-0.160438	35.629	0.0950816
5.76	-0.157742	35.65	0.107677
5.763	-0.15051	35.67	0.11239
5.767	-0.145899	35.691	0.0990665
5.77	-0.141557	35.711	0.103396
5.773	-0.137189	35.732	0.109897
5.777	-0.132816	35.753	0.10075
5.78	-0.129822	35.773	0.0960717
5.783	-0.129668	35.794	0.0941252
5.787	-0.127651	35.814	0.0963564
5.79	-0.124056	35.835	0.101555
5.793	-0.119767	35.856	0.0974398
5.797	-0.114884	35.876	0.0852894
5.8	-0.114219	35.897	0.0926175
5.803	-0.117552	35.917	0.0999354
5.807	-0.122288	35.938	0.0988926
5.81	-0.123117	35.959	0.0935457
5.813	-0.123378	35.979	0.0812173
5.817	-0.125477	36	0.0775691
5.82	-0.124432	36.02	0.0954424
5.823	-0.12377	36.041	0.0989711
5.827	-0.126047	36.062	0.0960061
5.83	-0.130012	36.082	0.100553
5.833	-0.130012	36.103	0.089659
5.837	-0.126968	36.123	0.0922594
5.84	-0.12596	36.144	0.104844
5.843	-0.126502	36.165	0.112589
5.847	-0.130325	36.185	0.0946648
5.85	-0.133793	36.206	0.0782728
5.853	-0.137877	36.226	0.0716314
5.857	-0.139722	36.247	0.0675462
5.86	-0.138994	36.268	0.0700128
5.863	-0.138161	36.288	0.0749282
5.867	-0.135735	36.309	0.0732625
5.87	-0.132637	36.329	0.0686184
5.873	-0.130999	36.35	0.0661028
5.877	-0.134517	36.371	0.0729283
5.88	-0.13959	36.391	0.0856654
5.883	-0.142643	36.412	0.08714
5.887	-0.14116	36.432	0.0865339
5.89	-0.136474	36.453	0.0792688
5.893	-0.132218	36.474	0.0683826
5.897	-0.128203	36.494	0.0754538
5.9	-0.125236	36.515	0.0859135
5.903	-0.124807	36.535	0.0975648
5.907	-0.124927	36.556	0.109277
5.91	-0.126023	36.577	0.101961
5.913	-0.12614	36.597	0.09807
5.917	-0.123823	36.618	0.0988871
5.92	-0.12221	36.638	0.0931111
5.923	-0.122339	36.659	0.095216
5.927	-0.121744	36.68	0.0959942
5.93	-0.121562	36.7	0.0872359
5.933	-0.122394	36.721	0.0770467
5.937	-0.122978	36.741	0.077153
5.94	-0.126995	36.762	0.0720501
5.943	-0.130041	36.783	0.0409073
5.947	-0.132617	36.803	0.0266166
5.95	-0.134297	36.824	0.0361631
5.953	-0.133687	36.844	0.0384479
5.957	-0.13521	36.865	0.036403
5.96	-0.137236	36.886	0.0363758
5.963	-0.137598	36.906	0.0363074
5.967	-0.134742	36.927	0.0378976
5.97	-0.131695	36.947	0.0570431
5.973	-0.131456	36.968	0.0655314
5.977	-0.131618	36.989	0.0527545
5.98	-0.129023	37.009	0.0494902
5.983	-0.127734	37.03	0.0457753
5.987	-0.125019	37.05	0.0437921
5.99	-0.121378	37.071	0.0411874
5.993	-0.122502	37.092	0.0376791
5.997	-0.125604	37.112	0.0340998
6	-0.126304	37.133	0.0317333
6.003	-0.127384	37.153	0.0375205
6.007	-0.128087	37.174	0.0467519
6.01	-0.128908	37.195	0.0464348
6.013	-0.131157	37.215	0.03695
6.017	-0.129849	37.236	0.0370162
6.02	-0.128086	37.256	0.0292705
6.023	-0.127618	37.277	0.0182979
6.027	-0.126089	37.298	0.0113572
6.03	-0.126899	37.318	0.0126038
6.033	-0.128073	37.339	0.0271185
6.036	-0.12798	37.359	0.0330218
6.04	-0.125933	37.38	0.0382105
6.043	-0.122318	37.401	0.046443
6.046	-0.120451	37.421	0.0389691
6.05	-0.119293	37.442	0.0351908
6.053	-0.121025	37.462	0.0469507
6.056	-0.124835	37.483	0.059162
6.06	-0.127592	37.504	0.0638249
6.063	-0.130341	37.524	0.0562275
6.066	-0.13167	37.545	0.0445144
6.07	-0.134136	37.565	0.033945
6.073	-0.13522	37.586	0.0340532
6.076	-0.13365	37.607	0.0396089
6.08	-0.132719	37.627	0.0392253
6.083	-0.132119	37.648	0.0400161
6.086	-0.132188	37.668	0.0383222
6.09	-0.131552	37.689	0.0485027
6.093	-0.129794	37.71	0.055412
6.096	-0.127359	37.73	0.0416256
6.1	-0.126603	37.751	0.0469284
6.103	-0.124548	37.771	0.0551603
6.106	-0.121533	37.792	0.0438712
6.11	-0.120766	37.813	0.0260196
6.113	-0.120351	37.833	0.0161169
6.116	-0.11859	37.854	0.0129895
6.12	-0.116874	37.874	0.0134274
6.123	-0.119135	37.895	0.00873866
6.126	-0.121464	37.916	0.00649877
6.13	-0.122108	37.936	0.0186575
6.133	-0.123873	37.957	0.0309125
6.136	-0.128141	37.977	0.0385002
6.14	-0.130937	37.998	0.0309518
6.143	-0.13116	38.019	0.025336
6.146	-0.136056	38.039	0.0275789
6.15	-0.140613	38.06	0.0178109
6.153	-0.142339	38.08	0.0193115
6.156	-0.144078	38.101	0.0204928
6.16	-0.148053	38.122	0.0234719
6.163	-0.149387	38.142	0.0465209
6.166	-0.149122	38.163	0.0478541
6.17	-0.149898	38.183	0.0397197
6.173	-0.152102	38.204	0.0483874
6.176	-0.151386	38.225	0.0555792
6.18	-0.147888	38.245	0.0517262
6.183	-0.146427	38.266	0.0412688
6.186	-0.146578	38.286	0.0484198
6.19	-0.142653	38.307	0.0747685
6.193	-0.14055	38.328	0.0892961
6.196	-0.139781	38.348	0.0944785
6.2	-0.138311	38.369	0.0964438
6.203	-0.137503	38.389	0.0831305
6.206	-0.137426	38.41	0.0811479
6.21	-0.137488	38.431	0.0888374
6.213	-0.1366	38.451	0.0939415
6.216	-0.136671	38.472	0.096229
6.22	-0.13974	38.492	0.0968727
6.223	-0.143439	38.513	0.0969742
6.226	-0.140345	38.534	0.101346
6.23	-0.137751	38.554	0.0989809
6.233	-0.135654	38.575	0.0990444
6.236	-0.132762	38.595	0.0945701
6.24	-0.131439	38.616	0.0832782
6.243	-0.129652	38.636	0.0841078
6.246	-0.127659	38.657	0.07919
6.25	-0.124674	38.678	0.0721836
6.253	-0.123481	38.698	0.0737652
6.256	-0.120657	38.719	0.0665005
6.26	-0.118824	38.739	0.0745966
6.263	-0.11753	38.76	0.0961223
6.266	-0.114764	38.781	0.108291
6.27	-0.114501	38.801	0.110512
6.273	-0.117173	38.822	0.110492
6.276	-0.119968	38.842	0.101767
6.28	-0.119514	38.863	0.0976811
6.283	-0.119459	38.884	0.103422
6.286	-0.118078	38.904	0.114787
6.29	-0.117086	38.925	0.123217
6.293	-0.115881	38.945	0.114422
6.296	-0.11746	38.966	0.114699
6.3	-0.115677	38.987	0.125034
6.303	-0.112124	39.007	0.123046
6.306	-0.111039	39.028	0.11282
6.309	-0.111536	39.048	0.107416
6.313	-0.112085	39.069	0.110761
6.316	-0.114395	39.09	0.114496
6.319	-0.119786	39.11	0.111909
6.323	-0.126833	39.131	0.11187
6.326	-0.129789	39.151	0.113444
6.329	-0.131192	39.172	0.114168
6.333	-0.130218	39.193	0.121965
6.336	-0.128917	39.213	0.133378
6.339	-0.128743	39.234	0.138841
6.343	-0.131209	39.254	0.142967
6.346	-0.13361	39.275	0.152817
6.349	-0.134134	39.296	0.149732
6.353	-0.134886	39.316	0.133032
6.356	-0.133454	39.337	0.125611
6.359	-0.130513	39.357	0.127769
6.363	-0.125849	39.378	0.134677
6.366	-0.121799	39.399	0.142808
6.369	-0.120442	39.419	0.148047
6.373	-0.12082	39.44	0.139087
6.376	-0.120958	39.46	0.118825
6.379	-0.122132	39.481	0.104021
6.383	-0.122393	39.502	0.0969107
6.386	-0.122817	39.522	0.0947156
6.389	-0.1223	39.543	0.100122
6.393	-0.120471	39.563	0.117074
6.396	-0.118861	39.584	0.122952
6.399	-0.117527	39.605	0.127184
6.403	-0.117322	39.625	0.130052
6.406	-0.116026	39.646	0.115984
6.409	-0.115419	39.666	0.116651
6.413	-0.115981	39.687	0.131672
6.416	-0.11722	39.708	0.129509
6.419	-0.119363	39.728	0.11769
6.423	-0.119903	39.749	0.120686
6.426	-0.118615	39.769	0.129563
6.429	-0.119398	39.79	0.137739
6.433	-0.121829	39.811	0.144041
6.436	-0.124761	39.831	0.143483
6.439	-0.125328	39.852	0.140009
6.443	-0.1243	39.872	0.132806
6.446	-0.122938	39.893	0.130967
6.449	-0.122196	39.914	0.126282
6.453	-0.123162	39.934	0.11752
6.456	-0.12178	39.955	0.114146
6.459	-0.120456	39.975	0.121389
6.463	-0.121836	39.996	0.121261
6.466	-0.124135	40.017	0.13261
6.469	-0.123943	40.037	0.147059
6.473	-0.123668	40.058	0.143251
6.476	-0.123316	40.078	0.140818
6.479	-0.12232	40.099	0.136088
6.483	-0.122371	40.12	0.13017
6.486	-0.128102	40.14	0.13907
6.489	-0.130664	40.161	0.147457
6.493	-0.133089	40.181	0.142986
6.496	-0.133584	40.202	0.126527
6.499	-0.136871	40.223	0.122471
6.503	-0.13719	40.243	0.128296
6.506	-0.134191	40.264	0.126214
6.509	-0.13207	40.284	0.125853
6.513	-0.131991	40.305	0.131808
6.516	-0.133488	40.326	0.139473
6.519	-0.13184	40.346	0.144649
6.523	-0.129703	40.367	0.150419
6.526	-0.125229	40.387	0.164762
6.529	-0.122603	40.408	0.168024
6.533	-0.124948	40.429	0.149768
6.536	-0.12429	40.449	0.145331
6.539	-0.126443	40.47	0.149976
6.543	-0.127493	40.49	0.142339
6.546	-0.133389	40.511	0.143647
6.549	-0.139719	40.532	0.157369
6.553	-0.14446	40.552	0.156986
6.556	-0.145786	40.573	0.150059
6.559	-0.146334	40.593	0.151844
6.563	-0.148898	40.614	0.149646
6.566	-0.149847	40.635	0.135194
6.569	-0.14984	40.655	0.137269
6.573	-0.153136	40.676	0.149305
6.576	-0.157018	40.696	0.154534
6.579	-0.161487	40.717	0.159
6.582	-0.161023	40.738	0.153098
6.586	-0.16269	40.758	0.147251
6.589	-0.159383	40.779	0.145223
6.592	-0.158867	40.799	0.1505
6.596	-0.159065	40.82	0.150024
6.599	-0.165492	40.841	0.151526
6.602	-0.165757	40.861	0.153789
6.606	-0.165292	40.882	0.149576
6.609	-0.165589	40.902	0.15595
6.612	-0.161303	40.923	0.166675
6.616	-0.158571	40.944	0.166361
6.619	-0.15686	40.964	0.17227
6.622	-0.151831	40.985	0.175546
6.626	-0.152771	41.005	0.16953
6.629	-0.149898	41.026	0.168974
6.632	-0.150014	41.047	0.169558
6.636	-0.149202	41.067	0.173853
6.639	-0.147403	41.088	0.164998
6.642	-0.144626	41.108	0.15677
6.646	-0.147124	41.129	0.152138
6.649	-0.149911	41.15	0.154029
[truncated: 28,095 more rows]

## Sheet: Enzyme Activity
				P1																			P2																			P3
				Tiempo	Bco 1	Bco 2	Bco 3	Tiempo	A1	A2	A3		Tiempo	U1	U2	U3							Tiempo	Bco 1	Bco 2	Bco 3	Tiempo	A1	A2	A3		Tiempo	U1	U2	U3							Tiempo	Bco 1	Bco 2	Bco 3	Tiempo	A1	A2	A3
	Specific activity	Standard deviation		0.000833333	0.0845413	0.122453	0.0138434	0.000833333	0.0845413	0.122453	0.0138434		0.000833333	1.90408	2.75794	0.311789							0.000833333	0.0230053	0.0468831	0.0593156	0.000833333	0.0230053	0.0468831	0.0593156		0.000833333	0.518136	1.05593	1.33594							0.000833333	0.036985	0.0965219	0.0580709	0.000833333	0.036985	0.0965219	0.0580709
	2.7592	1.8		0.0025	0.0845024	0.123992	0.0127911	0.0025	0.0845024	0.123992	0.0127911		0.0025	1.90321	2.79261	0.288087		Uesp1	Uesp2	Uesp3	Promedio		0.0025	0.0237573	0.0477019	0.0531696	0.0025	0.0237573	0.0477019	0.0531696		0.0025	0.535075	1.07437	1.19751		Uesp1	Uesp2	Uesp3	Promedio		0.0025	0.0383387	0.0978703	0.0591563	0.0025	0.0383387	0.0978703	0.0591563
	5.4905	0.5795		0.00416667	0.0840768	0.125599	0.0136439	0.00416667	0.0840768	0.125599	0.0136439		0.00416667	1.89362	2.82881	0.307296		4.5487	0.945908	2.78323	2.75928		0.00416667	0.0244877	0.0480466	0.0443736	0.00416667	0.0244877	0.0480466	0.0443736		0.00416667	0.551525	1.08213	0.999405		6.15812	5.11622	5.19722	5.49052		0.00416667	0.0394513	0.0992425	0.0602544	0.00416667	0.0394513	0.0992425	0.0602544
	16.4962	1.2		0.00583333	0.0831019	0.126839	0.014222	0.00583333	0.0831019	0.126839	0.014222		0.00583333	1.87167	2.85672	0.320315							0.00583333	0.0250571	0.0484217	0.0402309	0.00583333	0.0250571	0.0484217	0.0402309		0.00583333	0.564348	1.09058	0.906101							0.00583333	0.0402995	0.100597	0.0612988	0.00583333	0.0402995	0.100597	0.0612988
	15.422	0.2694		0.0075	0.0815968	0.128333	0.0135751	0.0075	0.0815968	0.128333	0.0135751		0.0075	1.83777	2.89038	0.305744							0.0075	0.0257072	0.0486305	0.0398111	0.0075	0.0257072	0.0486305	0.0398111		0.0075	0.578991	1.09528	0.896647							0.0075	0.0411199	0.10207	0.0624635	0.0075	0.0411199	0.10207	0.0624635
	15	0.25		0.00916667	0.0807681	0.129539	0.0138954	0.00916667	0.0807681	0.129539	0.0138954		0.00916667	1.8191	2.91755	0.31296							0.00916667	0.0261977	0.0488479	0.0411314	0.00916667	0.0261977	0.0488479	0.0411314		0.00916667	0.590039	1.10018	0.926384							0.00916667	0.042084	0.10357	0.0634764	0.00916667	0.042084	0.10357	0.0634764
				0.0108333	0.0789978	0.130456	0.0145276	0.0108333	0.0789978	0.130456	0.0145276		0.0108333	1.77923	2.9382	0.327197							0.0108333	0.0265934	0.049004	0.0432843	0.0108333	0.0265934	0.049004	0.0432843		0.0108333	0.598951	1.10369	0.974871							0.0108333	0.0430047	0.1049	0.0645296	0.0108333	0.0430047	0.1049	0.0645296
				0.0125	0.0767328	0.131076	0.0145421	0.0125	0.0767328	0.131076	0.0145421		0.0125	1.72822	2.95215	0.327525							0.0125	0.0269622	0.0492383	0.0454062	0.0125	0.0269622	0.0492383	0.0454062		0.0125	0.607257	1.10897	1.02266							0.0125	0.0441197	0.106454	0.0656438	0.0125	0.0441197	0.106454	0.0656438
				0.0141667	0.0757982	0.131815	0.0144573	0.0141667	0.0757982	0.131815	0.0144573		0.0141667	1.70717	2.9688	0.325616							0.0141667	0.027268	0.0494469	0.0477162	0.0141667	0.027268	0.0494469	0.0477162		0.0141667	0.614145	1.11367	1.07469							0.0141667	0.0452201	0.107914	0.0666626	0.0141667	0.0452201	0.107914	0.0666626
				0.0158333	0.0755061	0.132558	0.0143741	0.0158333	0.0755061	0.132558	0.0143741		0.0158333	1.70059	2.98553	0.32374							0.0158333	0.027766	0.0497733	0.0497235	0.0158333	0.027766	0.0497733	0.0497235		0.0158333	0.62536	1.12102	1.1199							0.0158333	0.0464049	0.109362	0.0678144	0.0158333	0.0464049	0.109362	0.0678144
				0.0175	0.0757576	0.1332	0.0144468	0.0175	0.0757576	0.1332	0.0144468		0.0175	1.70625	3	0.325378							0.0175	0.0280165	0.050174	0.0512762	0.0175	0.0280165	0.050174	0.0512762		0.0175	0.631003	1.13005	1.15487							0.0175	0.0474647	0.110856	0.0689258	0.0175	0.0474647	0.110856	0.0689258
				0.0191667	0.075484	0.133672	0.0145612	0.0191667	0.075484	0.133672	0.0145612		0.0191667	1.70009	3.01062	0.327955							0.0191667	0.0285068	0.0505005	0.0528336	0.0191667	0.0285068	0.0505005	0.0528336		0.0191667	0.642045	1.1374	1.18995							0.0191667	0.048735	0.112364	0.0700308	0.0191667	0.048735	0.112364	0.0700308
				0.0208333	0.0753468	0.134159	0.0148532	0.0208333	0.0753468	0.134159	0.0148532		0.0208333	1.697	3.02159	0.334531							0.0208333	0.0289897	0.0509597	0.0541435	0.0208333	0.0289897	0.0509597	0.0541435		0.0208333	0.652922	1.14774	1.21945							0.0208333	0.0497721	0.113763	0.071175	0.0208333	0.0497721	0.113763	0.071175
				0.0225	0.075342	0.134378	0.0150584	0.0225	0.075342	0.134378	0.0150584		0.0225	1.69689	3.02653	0.339153							0.0225	0.0293773	0.0512108	0.0554396	0.0225	0.0293773	0.0512108	0.0554396		0.0225	0.661652	1.1534	1.24864							0.0225	0.0508991	0.115257	0.0722142	0.0225	0.0508991	0.115257	0.0722142
				0.0241667	0.0750891	0.134657	0.0150441	0.0241667	0.0750891	0.134657	0.0150441		0.0241667	1.6912	3.03282	0.33883							0.0241667	0.0298195	0.0516876	0.0568385	0.0241667	0.0298195	0.0516876	0.0568385		0.0241667	0.67161	1.16414	1.28015							0.0241667	0.0521516	0.116795	0.0732239	0.0241667	0.0521516	0.116795	0.0732239
				0.0258333	0.0751245	0.134657	0.0152745	0.0258333	0.0751245	0.134657	0.0152745		0.0258333	1.69199	3.03281	0.344019							0.0258333	0.0302342	0.0519311	0.0575677	0.0258333	0.0302342	0.0519311	0.0575677		0.0258333	0.68095	1.16962	1.29657							0.0258333	0.0531269	0.118247	0.0743419	0.0258333	0.0531269	0.118247	0.0743419
				0.0275	0.0750308	0.134771	0.0157438	0.0275	0.0750308	0.134771	0.0157438		0.0275	1.68988	3.03539	0.35459							0.0275	0.0306636	0.0522083	0.0586276	0.0275	0.0306636	0.0522083	0.0586276		0.0275	0.690621	1.17586	1.32044							0.0275	0.0542055	0.119703	0.0753686	0.0275	0.0542055	0.119703	0.0753686
				0.0291667	0.0748203	0.134939	0.0160002	0.0291667	0.0748203	0.134939	0.0160002		0.0291667	1.68514	3.03917	0.360364							0.0291667	0.031096	0.0525702	0.0596568	0.0291667	0.031096	0.0525702	0.0596568		0.0291667	0.700359	1.18401	1.34362							0.0291667	0.0554524	0.121227	0.0764745	0.0291667	0.0554524	0.121227	0.0764745
				0.0308333	0.0746686	0.134863	0.0164665	0.0308333	0.0746686	0.134863	0.0164665		0.0308333	1.68173	3.03745	0.370868							0.0308333	0.031539	0.0528258	0.0604389	0.0308333	0.031539	0.0528258	0.0604389		0.0308333	0.710337	1.18977	1.36124							0.0308333	0.0565869	0.12261	0.0775037	0.0308333	0.0565869	0.12261	0.0775037
				0.0325	0.0744186	0.134843	0.016716	0.0325	0.0744186	0.134843	0.016716		0.0325	1.67609	3.037	0.376487							0.0325	0.0319744	0.0532136	0.0610969	0.0325	0.0319744	0.0532136	0.0610969		0.0325	0.720144	1.1985	1.37606							0.0325	0.0577583	0.124075	0.078583	0.0325	0.0577583	0.124075	0.078583
				0.0341667	0.0740604	0.134746	0.0167726	0.0341667	0.0740604	0.134746	0.0167726		0.0341667	1.66803	3.03482	0.37776							0.0341667	0.0323223	0.0535351	0.0621015	0.0341667	0.0323223	0.0535351	0.0621015		0.0341667	0.727979	1.20574	1.39868							0.0341667	0.0589148	0.125613	0.0796475	0.0341667	0.0589148	0.125613	0.0796475
				0.0358333	0.073931	0.134921	0.0171792	0.0358333	0.073931	0.134921	0.0171792		0.0358333	1.66511	3.03876	0.386919							0.0358333	0.0328609	0.0537774	0.0630872	0.0358333	0.0328609	0.0537774	0.0630872		0.0358333	0.74011	1.2112	1.42088							0.0358333	0.0599339	0.127081	0.0807876	0.0358333	0.0599339	0.127081	0.0807876
				0.0375	0.0735045	0.134666	0.0177503	0.0375	0.0735045	0.134666	0.0177503		0.0375	1.65551	3.03302	0.399781							0.0375	0.0331784	0.0541176	0.0635149	0.0375	0.0331784	0.0541176	0.0635149		0.0375	0.747261	1.21886	1.43052							0.0375	0.0611486	0.128561	0.0820336	0.0375	0.0611486	0.128561	0.0820336
				0.0391667	0.0730788	0.134589	0.0179687	0.0391667	0.0730788	0.134589	0.0179687		0.0391667	1.64592	3.03128	0.404701							0.0391667	0.0336507	0.0543986	0.0641019	0.0391667	0.0336507	0.0543986	0.0641019		0.0391667	0.757898	1.22519	1.44374							0.0391667	0.0621564	0.13002	0.0830068	0.0391667	0.0621564	0.13002	0.0830068
				0.0408333	0.0723157	0.134641	0.0181536	0.0408333	0.0723157	0.134641	0.0181536		0.0408333	1.62873	3.03246	0.408866							0.0408333	0.0341475	0.0546093	0.064839	0.0408333	0.0341475	0.0546093	0.064839		0.0408333	0.769088	1.22994	1.46034							0.0408333	0.0632047	0.131404	0.0840626	0.0408333	0.0632047	0.131404	0.0840626
				0.0425	0.0718189	0.134341	0.018342	0.0425	0.0718189	0.134341	0.018342		0.0425	1.61754	3.0257	0.413108							0.0425	0.0345633	0.054938	0.0655823	0.0425	0.0345633	0.054938	0.0655823		0.0425	0.778453	1.23734	1.47708							0.0425	0.0642774	0.132924	0.0851131	0.0425	0.0642774	0.132924	0.0851131
				0.0441667	0.0711953	0.134057	0.0187243	0.0441667	0.0711953	0.134057	0.0187243		0.0441667	1.6035	3.01931	0.421718							0.0441667	0.0349748	0.055207	0.0666648	0.0441667	0.0349748	0.055207	0.0666648		0.0441667	0.787721	1.2434	1.50146							0.0441667	0.0653622	0.134352	0.086223	0.0441667	0.0653622	0.134352	0.086223
				0.0458333	0.0702985	0.133546	0.0189025	0.0458333	0.0702985	0.133546	0.0189025		0.0458333	1.5833	3.00778	0.425733							0.0458333	0.0352962	0.0554259	0.0671953	0.0458333	0.0352962	0.0554259	0.0671953		0.0458333	0.79496	1.24833	1.51341							0.0458333	0.0664677	0.135782	0.0873389	0.0458333	0.0664677	0.135782	0.0873389
				0.0475	0.0694425	0.133267	0.0191822	0.0475	0.0694425	0.133267	0.0191822		0.0475	1.56402	3.0015	0.432031							0.0475	0.0356926	0.0558089	0.0676178	0.0475	0.0356926	0.0558089	0.0676178		0.0475	0.803887	1.25696	1.52292							0.0475	0.0675817	0.137195	0.0884067	0.0475	0.0675817	0.137195	0.0884067
				0.0491667	0.0684903	0.132979	0.0193373	0.0491667	0.0684903	0.132979	0.0193373		0.0491667	1.54257	2.99502	0.435525							0.0491667	0.0361026	0.055995	0.0682558	0.0491667	0.0361026	0.055995	0.0682558		0.0491667	0.813121	1.26115	1.53729							0.0491667	0.0686609	0.138663	0.0895595	0.0491667	0.0686609	0.138663	0.0895595
				0.0508333	0.0673883	0.132548	0.0193415	0.0508333	0.0673883	0.132548	0.0193415		0.0508333	1.51775	2.98532	0.43562							0.0508333	0.0364808	0.0562793	0.0691479	0.0508333	0.0364808	0.0562793	0.0691479		0.0508333	0.82164	1.26755	1.55739							0.0508333	0.0697373	0.140165	0.0906807	0.0508333	0.0697373	0.140165	0.0906807
				0.0525	0.0663764	0.132306	0.019456	0.0525	0.0663764	0.132306	0.019456		0.0525	1.49496	2.97988	0.438198							0.0525	0.0369189	0.0566516	0.0698195	0.0525	0.0369189	0.0566516	0.0698195		0.0525	0.831507	1.27594	1.57251							0.0525	0.0707983	0.141581	0.0918193	0.0525	0.0707983	0.141581	0.0918193
				0.0541667	0.0651812	0.131763	0.0196391	0.0541667	0.0651812	0.131763	0.0196391		0.0541667	1.46805	2.96763	0.442322							0.0541667	0.0373403	0.0568154	0.0707707	0.0541667	0.0373403	0.0568154	0.0707707		0.0541667	0.840998	1.27963	1.59393							0.0541667	0.0719235	0.143017	0.0928683	0.0541667	0.0719235	0.143017	0.0928683
				0.0558333	0.0639235	0.131323	0.019866	0.0558333	0.0639235	0.131323	0.019866		0.0558333	1.43972	2.95772	0.447433							0.0558333	0.0377561	0.0571523	0.0711274	0.0558333	0.0377561	0.0571523	0.0711274		0.0558333	0.850362	1.28721	1.60197							0.0558333	0.0729655	0.144379	0.0939871	0.0558333	0.0729655	0.144379	0.0939871
				0.0575	0.0625796	0.130948	0.020497	0.0575	0.0625796	0.130948	0.020497		0.0575	1.40945	2.94928	0.461644							0.0575	0.0383286	0.0575698	0.0709221	0.0575	0.0383286	0.0575698	0.0709221		0.0575	0.863256	1.29662	1.59734							0.0575	0.0741267	0.145745	0.0951095	0.0575	0.0741267	0.145745	0.0951095
				0.0591667	0.0613212	0.130305	0.0210826	0.0591667	0.0613212	0.130305	0.0210826		0.0591667	1.38111	2.9348	0.474834							0.0591667	0.0386319	0.0578413	0.0713814	0.0591667	0.0386319	0.0578413	0.0713814		0.0591667	0.870088	1.30273	1.60769							0.0591667	0.0752124	0.147246	0.0961371	0.0591667	0.0752124	0.147246	0.0961371
				0.0608333	0.0599214	0.1296	0.0215913	0.0608333	0.0599214	0.1296	0.0215913		0.0608333	1.34958	2.91892	0.48629							0.0608333	0.0391855	0.0581314	0.0722147	0.0608333	0.0391855	0.0581314	0.0722147		0.0608333	0.882557	1.30927	1.62646							0.0608333	0.0763453	0.148689	0.0971955	0.0608333	0.0763453	0.148689	0.0971955
				0.0625	0.0584569	0.129025	0.0219409	0.0625	0.0584569	0.129025	0.0219409		0.0625	1.3166	2.90596	0.494164							0.0625	0.0397048	0.0585147	0.072656	0.0625	0.0397048	0.0585147	0.072656		0.0625	0.894252	1.3179	1.6364							0.0625	0.0773988	0.15009	0.0982721	0.0625	0.0773988	0.15009	0.0982721
				0.0641667	0.0568724	0.128292	0.0221874	0.0641667	0.0568724	0.128292	0.0221874		0.0641667	1.28091	2.88946	0.499715							0.0641667	0.0400703	0.0587476	0.0726355	0.0641667	0.0400703	0.0587476	0.0726355		0.0641667	0.902484	1.32314	1.63594							0.0641667	0.0785607	0.151494	0.0994099	0.0641667	0.0785607	0.151494	0.0994099
				0.0658333	0.0555202	0.127767	0.0225741	0.0658333	0.0555202	0.127767	0.0225741		0.0658333	1.25046	2.87764	0.508425							0.0658333	0.0405173	0.0591255	0.0730484	0.0658333	0.0405173	0.0591255	0.0730484		0.0658333	0.912551	1.33165	1.64524							0.0658333	0.0796921	0.152907	0.100593	0.0658333	0.0796921	0.152907	0.100593
				0.0675	0.0540609	0.127138	0.0229869	0.0675	0.0540609	0.127138	0.0229869		0.0675	1.21759	2.86347	0.517723							0.0675	0.0408745	0.0595069	0.0731413	0.0675	0.0408745	0.0595069	0.0731413		0.0675	0.920598	1.34024	1.64733							0.0675	0.0806894	0.154302	0.101662	0.0675	0.0806894	0.154302	0.101662
				0.0691667	0.0526566	0.126197	0.023178	0.0691667	0.0526566	0.126197	0.023178		0.0691667	1.18596	2.84227	0.522028							0.0691667	0.0411894	0.0598521	0.0740898	0.0691667	0.0411894	0.0598521	0.0740898		0.0691667	0.927689	1.34802	1.66869							0.0691667	0.0817067	0.155706	0.102721	0.0691667	0.0817067	0.155706	0.102721
				0.0708333	0.0512758	0.125466	0.0231172	0.0708333	0.0512758	0.125466	0.0231172		0.0708333	1.15486	2.8258	0.520658							0.0708333	0.0416203	0.0602272	0.073996	0.0708333	0.0416203	0.0602272	0.073996		0.0708333	0.937394	1.35647	1.66658							0.0708333	0.0826666	0.15716	0.103873	0.0708333	0.0826666	0.15716	0.103873
				0.0725	0.0499147	0.124549	0.0230692	0.0725	0.0499147	0.124549	0.0230692		0.0725	1.12421	2.80516	0.519577							0.0725	0.041995	0.0604655	0.0748	0.0725	0.041995	0.0604655	0.0748		0.0725	0.945834	1.36184	1.68468							0.0725	0.0837665	0.158519	0.105031	0.0725	0.0837665	0.158519	0.105031
				0.0741667	0.048741	0.124069	0.0231254	0.0741667	0.048741	0.124069	0.0231254		0.0741667	1.09777	2.79435	0.520842							0.0741667	0.0423393	0.0606637	0.0745824	0.0741667	0.0423393	0.0606637	0.0745824		0.0741667	0.953588	1.3663	1.67978							0.0741667	0.0848091	0.159984	0.106098	0.0741667	0.0848091	0.159984	0.106098
				0.0758333	0.0476653	0.122933	0.0229042	0.0758333	0.0476653	0.122933	0.0229042		0.0758333	1.07354	2.76875	0.515861							0.0758333	0.0427573	0.0610352	0.0751256	0.0758333	0.0427573	0.0610352	0.0751256		0.0758333	0.963001	1.37467	1.69202							0.0758333	0.0859066	0.161416	0.107223	0.0758333	0.0859066	0.161416	0.107223
				0.0775	0.0466291	0.122457	0.0228301	0.0775	0.0466291	0.122457	0.0228301		0.0775	1.05021	2.75803	0.514192							0.0775	0.0431735	0.0613676	0.0752197	0.0775	0.0431735	0.0613676	0.0752197		0.0775	0.972376	1.38215	1.69414							0.0775	0.0870055	0.162829	0.108323	0.0775	0.0870055	0.162829	0.108323
				0.0791667	0.0458512	0.121898	0.0225342	0.0791667	0.0458512	0.121898	0.0225342		0.0791667	1.03268	2.74545	0.507527							0.0791667	0.043556	0.061737	0.075374	0.0791667	0.043556	0.061737	0.075374		0.0791667	0.980991	1.39047	1.69761							0.0791667	0.0881638	0.164158	0.10936	0.0791667	0.0881638	0.164158	0.10936
				0.0808333	0.0451471	0.121122	0.0226615	0.0808333	0.0451471	0.121122	0.0226615		0.0808333	1.01683	2.72798	0.510394							0.0808333	0.0439351	0.0619489	0.0761752	0.0808333	0.0439351	0.0619489	0.0761752		0.0808333	0.98953	1.39525	1.71566							0.0808333	0.0892008	0.165573	0.110414	0.0808333	0.0892008	0.165573	0.110414
				0.0825	0.0445452	0.120331	0.0226426	0.0825	0.0445452	0.120331	0.0226426		0.0825	1.00327	2.71017	0.509969							0.0825	0.0443279	0.062204	0.0761	0.0825	0.0443279	0.062204	0.0761		0.0825	0.998376	1.40099	1.71396							0.0825	0.0902863	0.167008	0.111639	0.0825	0.0902863	0.167008	0.111639
				0.0841667	0.0442222	0.119742	0.0225246	0.0841667	0.0442222	0.119742	0.0225246		0.0841667	0.995995	2.69689	0.507311							0.0841667	0.0447281	0.0625269	0.0759666	0.0841667	0.0447281	0.0625269	0.0759666		0.0841667	1.00739	1.40826	1.71096							0.0841667	0.0914136	0.168365	0.112739	0.0841667	0.0914136	0.168365	0.112739
				0.0858333	0.0439112	0.118729	0.0228068	0.0858333	0.0439112	0.118729	0.0228068		0.0858333	0.98899	2.67409	0.513667							0.0858333	0.0452269	0.062761	0.0761155	0.0858333	0.0452269	0.062761	0.0761155		0.0858333	1.01862	1.41354	1.71431							0.0858333	0.0925573	0.169737	0.113855	0.0858333	0.0925573	0.169737	0.113855
				0.0875	0.0437914	0.117663	0.0229937	0.0875	0.0437914	0.117663	0.0229937		0.0875	0.986293	2.65007	0.517876							0.0875	0.0456591	0.0631318	0.0762314	0.0875	0.0456591	0.0631318	0.0762314		0.0875	1.02836	1.42189	1.71692							0.0875	0.0935709	0.171132	0.114948	0.0875	0.0935709	0.171132	0.114948
				0.0891667	0.0436753	0.117239	0.0229888	0.0891667	0.0436753	0.117239	0.0229888		0.0891667	0.983677	2.64053	0.517767							0.0891667	0.0460286	0.063363	0.0765199	0.0891667	0.0460286	0.063363	0.0765199		0.0891667	1.03668	1.4271	1.72342							0.0891667	0.0946967	0.172574	0.116133	0.0891667	0.0946967	0.172574	0.116133
				0.0908333	0.0435948	0.11618	0.0230915	0.0908333	0.0435948	0.11618	0.0230915		0.0908333	0.981866	2.61667	0.520078							0.0908333	0.0464721	0.0636544	0.0763878	0.0908333	0.0464721	0.0636544	0.0763878		0.0908333	1.04667	1.43366	1.72045							0.0908333	0.0957363	0.17396	0.117296	0.0908333	0.0957363	0.17396	0.117296
				0.0925	0.0436192	0.115409	0.0232451	0.0925	0.0436192	0.115409	0.0232451		0.0925	0.982415	2.5993	0.523538							0.0925	0.0469098	0.0637494	0.0770208	0.0925	0.0469098	0.0637494	0.0770208		0.0925	1.05653	1.4358	1.7347							0.0925	0.0968863	0.175298	0.118435	0.0925	0.0968863	0.175298	0.118435
				0.0941667	0.0436727	0.11417	0.0235449	0.0941667	0.0436727	0.11417	0.0235449		0.0941667	0.98362	2.57141	0.53029							0.0941667	0.0471869	0.0640668	0.0769543	0.0941667	0.0471869	0.0640668	0.0769543		0.0941667	1.06277	1.44295	1.7332							0.0941667	0.0979418	0.176672	0.119438	0.0941667	0.0979418	0.176672	0.119438
				0.0958333	0.0438068	0.113232	0.0236895	0.0958333	0.0438068	0.113232	0.0236895		0.0958333	0.98664	2.55027	0.533547							0.0958333	0.047555	0.06448	0.0773252	0.0958333	0.047555	0.06448	0.0773252		0.0958333	1.07106	1.45225	1.74156							0.0958333	0.0990835	0.177988	0.120641	0.0958333	0.0990835	0.177988	0.120641
				0.0975	0.0440044	0.112215	0.0238454	0.0975	0.0440044	0.112215	0.0238454		0.0975	0.99109	2.52736	0.537059							0.0975	0.0479644	0.0647087	0.0773361	0.0975	0.0479644	0.0647087	0.0773361		0.0975	1.08028	1.4574	1.7418							0.0975	0.100254	0.179405	0.121814	0.0975	0.100254	0.179405	0.121814
				0.0991667	0.0441552	0.111082	0.0240944	0.0991667	0.0441552	0.111082	0.0240944		0.0991667	0.994487	2.50184	0.542667							0.0991667	0.0482831	0.0649837	0.0772228	0.0991667	0.0482831	0.0649837	0.0772228		0.0991667	1.08746	1.4636	1.73925							0.0991667	0.101369	0.180813	0.122967	0.0991667	0.101369	0.180813	0.122967
				0.100833	0.0444282	0.109598	0.0242766	0.100833	0.0444282	0.109598	0.0242766		0.100833	1.00064	2.46843	0.54677							0.100833	0.0487542	0.0651444	0.0769854	0.100833	0.0487542	0.0651444	0.0769854		0.100833	1.09807	1.46722	1.7339							0.100833	0.102408	0.182262	0.123961	0.100833	0.102408	0.182262	0.123961
				0.1025	0.0447088	0.108815	0.0246088	0.1025	0.0447088	0.108815	0.0246088		0.1025	1.00696	2.4508	0.554253							0.1025	0.0491644	0.0653929	0.0769658	0.1025	0.0491644	0.0653929	0.0769658		0.1025	1.10731	1.47281	1.73346							0.1025	0.103544	0.183713	0.125112	0.1025	0.103544	0.183713	0.125112
				0.104167	0.0449795	0.107631	0.0247775	0.104167	0.0449795	0.107631	0.0247775		0.104167	1.01305	2.42412	0.558051							0.104167	0.0495056	0.0658322	0.0771789	0.104167	0.0495056	0.0658322	0.0771789		0.104167	1.11499	1.48271	1.73826							0.104167	0.104561	0.185069	0.126097	0.104167	0.104561	0.185069	0.126097
				0.105833	0.045305	0.106603	0.0248784	0.105833	0.045305	0.106603	0.0248784		0.105833	1.02038	2.40097	0.560325							0.105833	0.0499135	0.0659762	0.0775449	0.105833	0.0499135	0.0659762	0.0775449		0.105833	1.12418	1.48595	1.74651							0.105833	0.105658	0.186431	0.127358	0.105833	0.105658	0.186431	0.127358
				0.1075	0.0456226	0.105724	0.0250027	0.1075	0.0456226	0.105724	0.0250027		0.1075	1.02754	2.38116	0.563124							0.1075	0.0503806	0.0662261	0.0773078	0.1075	0.0503806	0.0662261	0.0773078		0.1075	1.1347	1.49158	1.74117							0.1075	0.106828	0.187773	0.128442	0.1075	0.106828	0.187773	0.128442
				0.109167	0.045867	0.104507	0.0251641	0.109167	0.045867	0.104507	0.0251641		0.109167	1.03304	2.35377	0.566759							0.109167	0.0505912	0.0665604	0.0772648	0.109167	0.0505912	0.0665604	0.0772648		0.109167	1.13944	1.49911	1.7402							0.109167	0.107928	0.189226	0.129536	0.109167	0.107928	0.189226	0.129536
				0.110833	0.0462461	0.103419	0.0253756	0.110833	0.0462461	0.103419	0.0253756		0.110833	1.04158	2.32926	0.571523							0.110833	0.0510487	0.0668385	0.0768887	0.110833	0.0510487	0.0668385	0.0768887		0.110833	1.14975	1.50537	1.73173							0.110833	0.109115	0.190678	0.130634	0.110833	0.109115	0.190678	0.130634
				0.1125	0.0465721	0.10222	0.0254319	0.1125	0.0465721	0.10222	0.0254319		0.1125	1.04892	2.30226	0.572791							0.1125	0.0514183	0.0671903	0.0768259	0.1125	0.0514183	0.0671903	0.0768259		0.1125	1.15807	1.51329	1.73031							0.1125	0.110158	0.192002	0.131876	0.1125	0.110158	0.192002	0.131876
				0.114167	0.0467669	0.100693	0.0256084	0.114167	0.0467669	0.100693	0.0256084		0.114167	1.05331	2.26786	0.576765							0.114167	0.051767	0.0673141	0.0764022	0.114167	0.051767	0.0673141	0.0764022		0.114167	1.16592	1.51608	1.72077							0.114167	0.111239	0.193495	0.13303	0.114167	0.111239	0.193495	0.13303
				0.115833	0.0470826	0.0997192	0.0256831	0.115833	0.0470826	0.0997192	0.0256831		0.115833	1.06042	2.24593	0.578448							0.115833	0.0523418	0.0675909	0.0760036	0.115833	0.0523418	0.0675909	0.0760036		0.115833	1.17887	1.52232	1.71179							0.115833	0.112358	0.194833	0.134029	0.115833	0.112358	0.194833	0.134029
				0.1175	0.0474116	0.0986237	0.025778	0.1175	0.0474116	0.0986237	0.025778		0.1175	1.06783	2.22126	0.580585							0.1175	0.0525727	0.0680383	0.0760944	0.1175	0.0525727	0.0680383	0.0760944		0.1175	1.18407	1.53239	1.71384							0.1175	0.113489	0.196158	0.135239	0.1175	0.113489	0.196158	0.135239
				0.119167	0.0476681	0.0977402	0.0259716	0.119167	0.0476681	0.0977402	0.0259716		0.119167	1.07361	2.20136	0.584946							0.119167	0.0528729	0.0683185	0.0760635	0.119167	0.0528729	0.0683185	0.0760635		0.119167	1.19083	1.53871	1.71314							0.119167	0.11459	0.197592	0.13635	0.119167	0.11459	0.197592	0.13635
				0.120833	0.0479958	0.0961621	0.026035	0.120833	0.0479958	0.0961621	0.026035		0.120833	1.08099	2.16581	0.586375							0.120833	0.0532309	0.0685983	0.0758061	0.120833	0.0532309	0.0685983	0.0758061		0.120833	1.19889	1.54501	1.70735							0.120833	0.115783	0.198973	0.137448	0.120833	0.115783	0.198973	0.137448
				0.1225	0.0482894	0.0949893	0.0262298	0.1225	0.0482894	0.0949893	0.0262298		0.1225	1.0876	2.1394	0.590761							0.1225	0.0536455	0.0689076	0.0757111	0.1225	0.0536455	0.0689076	0.0757111		0.1225	1.20823	1.55197	1.7052							0.1225	0.116831	0.200278	0.138639	0.1225	0.116831	0.200278	0.138639
				0.124167	0.0485974	0.0938238	0.0262812	0.124167	0.0485974	0.0938238	0.0262812		0.124167	1.09454	2.11315	0.591919							0.124167	0.0540834	0.0690908	0.0749184	0.124167	0.0540834	0.0690908	0.0749184		0.124167	1.2181	1.5561	1.68735							0.124167	0.117878	0.201708	0.139713	0.124167	0.117878	0.201708	0.139713
				0.125833	0.0489452	0.0925558	0.0266026	0.125833	0.0489452	0.0925558	0.0266026		0.125833	1.10237	2.08459	0.599157							0.125833	0.0544972	0.0694934	0.0745828	0.125833	0.0544972	0.0694934	0.0745828		0.125833	1.22741	1.56517	1.67979							0.125833	0.118954	0.203145	0.140933	0.125833	0.118954	0.203145	0.140933
				0.1275	0.0492846	0.0909277	0.0267842	0.1275	0.0492846	0.0909277	0.0267842		0.1275	1.11001	2.04792	0.603247							0.1275	0.0548677	0.0696746	0.0744688	0.1275	0.0548677	0.0696746	0.0744688		0.1275	1.23576	1.56925	1.67723							0.1275	0.120108	0.204549	0.142031	0.1275	0.120108	0.204549	0.142031
				0.129167	0.0496125	0.0897477	0.0268749	0.129167	0.0496125	0.0897477	0.0268749		0.129167	1.1174	2.02134	0.60529							0.129167	0.0552104	0.070067	0.0741415	0.129167	0.0552104	0.070067	0.0741415		0.129167	1.24348	1.57808	1.66985							0.129167	0.121187	0.205926	0.143268	0.129167	0.121187	0.205926	0.143268
				0.130833	0.0499046	0.0883174	0.0269131	0.130833	0.0499046	0.0883174	0.0269131		0.130833	1.12398	1.98913	0.606151							0.130833	0.0555767	0.0702292	0.0737994	0.130833	0.0555767	0.0702292	0.0737994		0.130833	1.25173	1.58174	1.66215							0.130833	0.122322	0.207352	0.144417	0.130833	0.122322	0.207352	0.144417
				0.1325	0.0501224	0.0868563	0.0273117	0.1325	0.0501224	0.0868563	0.0273117		0.1325	1.12888	1.95622	0.615129							0.1325	0.055994	0.0705981	0.0735886	0.1325	0.055994	0.0705981	0.0735886		0.1325	1.26113	1.59005	1.6574							0.1325	0.12342	0.208693	0.145559	0.1325	0.12342	0.208693	0.145559
				0.134167	0.0502283	0.0853322	0.0276017	0.134167	0.0502283	0.0853322	0.0276017		0.134167	1.13127	1.9219	0.62166							0.134167	0.0563932	0.0708401	0.0734254	0.134167	0.0563932	0.0708401	0.0734254		0.134167	1.27012	1.5955	1.65372							0.134167	0.124543	0.210063	0.146684	0.134167	0.124543	0.210063	0.146684
				0.135833	0.0504725	0.0839493	0.0276255	0.135833	0.0504725	0.0839493	0.0276255		0.135833	1.13677	1.89075	0.622196							0.135833	0.0565976	0.0712755	0.0734238	0.135833	0.0565976	0.0712755	0.0734238		0.135833	1.27472	1.6053	1.65369							0.135833	0.125627	0.211489	0.147842	0.135833	0.125627	0.211489	0.147842
				0.1375	0.0507632	0.0826063	0.0280585	0.1375	0.0507632	0.0826063	0.0280585		0.1375	1.14331	1.8605	0.631947							0.1375	0.0571451	0.0715611	0.0730662	0.1375	0.0571451	0.0715611	0.0730662		0.1375	1.28705	1.61174	1.64564							0.1375	0.126689	0.212867	0.148906	0.1375	0.126689	0.212867	0.148906
				0.139167	0.050992	0.0812874	0.0280685	0.139167	0.050992	0.0812874	0.0280685		0.139167	1.14847	1.8308	0.632174							0.139167	0.0574327	0.0718349	0.0734096	0.139167	0.0574327	0.0718349	0.0734096		0.139167	1.29353	1.6179	1.65337							0.139167	0.127807	0.214247	0.150025	0.139167	0.127807	0.214247	0.150025
				0.140833	0.051247	0.0797735	0.0282369	0.140833	0.051247	0.0797735	0.0282369		0.140833	1.15421	1.7967	0.635966							0.140833	0.0578199	0.0722824	0.0734594	0.140833	0.0578199	0.0722824	0.0734594		0.140833	1.30225	1.62798	1.65449							0.140833	0.128897	0.215684	0.151211	0.140833	0.128897	0.215684	0.151211
				0.1425	0.0515281	0.0782948	0.028344	0.1425	0.0515281	0.0782948	0.028344		0.1425	1.16054	1.7634	0.638378							0.1425	0.0582554	0.0724406	0.0729786	0.1425	0.0582554	0.0724406	0.0729786		0.1425	1.31206	1.63154	1.64366							0.1425	0.130044	0.217042	0.15235	0.1425	0.130044	0.217042	0.15235
				0.144167	0.0517827	0.0766768	0.028497	0.144167	0.0517827	0.0766768	0.028497		0.144167	1.16628	1.72695	0.641824							0.144167	0.0586444	0.0726675	0.0729832	0.144167	0.0586444	0.0726675	0.0729832		0.144167	1.32082	1.63666	1.64377							0.144167	0.131121	0.218467	0.153563	0.144167	0.131121	0.218467	0.153563
				0.145833	0.052029	0.0750248	0.0288089	0.145833	0.052029	0.0750248	0.0288089		0.145833	1.17183	1.68975	0.648849							0.145833	0.0591321	0.0730757	0.0728053	0.145833	0.0591321	0.0730757	0.0728053		0.145833	1.3318	1.64585	1.63976							0.145833	0.132229	0.219886	0.154689	0.145833	0.132229	0.219886	0.154689
				0.1475	0.0522292	0.0733682	0.0295011	0.1475	0.0522292	0.0733682	0.0295011		0.1475	1.17633	1.65244	0.664438							0.1475	0.0594085	0.0734603	0.0731127	0.1475	0.0594085	0.0734603	0.0731127		0.1475	1.33803	1.65451	1.64668							0.1475	0.133293	0.221243	0.155843	0.1475	0.133293	0.221243	0.155843
				0.149167	0.0525559	0.0716485	0.030292	0.149167	0.0525559	0.0716485	0.030292		0.149167	1.18369	1.6137	0.682252							0.149167	0.0600291	0.0737169	0.0731413	0.149167	0.0600291	0.0737169	0.0731413		0.149167	1.35201	1.66029	1.64733							0.149167	0.134381	0.222716	0.157044	0.149167	0.134381	0.222716	0.157044
				0.150833	0.0528624	0.070094	0.0307277	0.150833	0.0528624	0.070094	0.0307277		0.150833	1.1906	1.57869	0.692065							0.150833	0.0604231	0.0740082	0.0728558	0.150833	0.0604231	0.0740082	0.0728558		0.150833	1.36088	1.66685	1.6409							0.150833	0.135455	0.224097	0.158176	0.150833	0.135455	0.224097	0.158176
				0.1525	0.0531165	0.0683205	0.0310744	0.1525	0.0531165	0.0683205	0.0310744		0.1525	1.19632	1.53875	0.699874							0.1525	0.0609484	0.074277	0.0730788	0.1525	0.0609484	0.074277	0.0730788		0.1525	1.37271	1.6729	1.64592							0.1525	0.136564	0.225457	0.159389	0.1525	0.136564	0.225457	0.159389
				0.154167	0.0532639	0.0666563	0.0314703	0.154167	0.0532639	0.0666563	0.0314703		0.154167	1.19964	1.50127	0.70879							0.154167	0.0613159	0.0746794	0.0727461	0.154167	0.0613159	0.0746794	0.0727461		0.154167	1.38099	1.68197	1.63843							0.154167	0.13755	0.226862	0.160409	0.154167	0.13755	0.226862	0.160409
				0.155833	0.0534688	0.0650206	0.0317987	0.155833	0.0534688	0.0650206	0.0317987		0.155833	1.20425	1.46443	0.716186							0.155833	0.0617269	0.074879	0.0730216	0.155833	0.0617269	0.074879	0.0730216		0.155833	1.39025	1.68646	1.64463							0.155833	0.138647	0.228247	0.16155	0.155833	0.138647	0.228247	0.16155
				0.1575	0.0537049	0.0633102	0.0321114	0.1575	0.0537049	0.0633102	0.0321114		0.1575	1.20957	1.4259	0.72323							0.1575	0.0621216	0.0752407	0.0726812	0.1575	0.0621216	0.0752407	0.0726812		0.1575	1.39913	1.69461	1.63697							0.1575	0.139753	0.229685	0.162714	0.1575	0.139753	0.229685	0.162714
				0.159167	0.0538374	0.0617634	0.0323851	0.159167	0.0538374	0.0617634	0.0323851		0.159167	1.21255	1.39107	0.729393							0.159167	0.0625493	0.0754919	0.0726654	0.159167	0.0625493	0.0754919	0.0726654		0.159167	1.40877	1.70027	1.63661							0.159167	0.14085	0.231021	0.163771	0.159167	0.14085	0.231021	0.163771
				0.160833	0.0541068	0.0600924	0.0326826	0.160833	0.0541068	0.0600924	0.0326826		0.160833	1.21862	1.35343	0.736094							0.160833	0.0630102	0.0756857	0.0722898	0.160833	0.0630102	0.0756857	0.0722898		0.160833	1.41915	1.70463	1.62815							0.160833	0.14197	0.232518	0.164949	0.160833	0.14197	0.232518	0.164949
				0.1625	0.0543151	0.0583159	0.0330253	0.1625	0.0543151	0.0583159	0.0330253		0.1625	1.22331	1.31342	0.743814							0.1625	0.0634436	0.0760449	0.0722183	0.1625	0.0634436	0.0760449	0.0722183		0.1625	1.42891	1.71272	1.62654							0.1625	0.143065	0.233871	0.166038	0.1625	0.143065	0.233871	0.166038
				0.164167	0.0545876	0.0565987	0.0331824	0.164167	0.0545876	0.0565987	0.0331824		0.164167	1.22945	1.27475	0.747352							0.164167	0.0639818	0.0763804	0.0718984	0.164167	0.0639818	0.0763804	0.0718984		0.164167	1.44103	1.72028	1.61933							0.164167	0.144171	0.235261	0.167243	0.164167	0.144171	0.235261	0.167243
				0.165833	0.0548562	0.0549589	0.033402	0.165833	0.0548562	0.0549589	0.033402		0.165833	1.2355	1.23781	0.752298							0.165833	0.0642937	0.0766033	0.0719131	0.165833	0.0642937	0.0766033	0.0719131		0.165833	1.44806	1.7253	1.61966							0.165833	0.145215	0.236688	0.168376	0.165833	0.145215	0.236688	0.168376
				0.1675	0.0552001	0.0533426	0.03367	0.1675	0.0552001	0.0533426	0.03367		0.1675	1.24324	1.20141	0.758333							0.1675	0.064731	0.0768281	0.071772	0.1675	0.064731	0.0768281	0.071772		0.1675	1.4579	1.73036	1.61649							0.1675	0.146404	0.2381	0.169562	0.1675	0.146404	0.2381	0.169562
				0.169167	0.0556271	0.0518646	0.0337595	0.169167	0.0556271	0.0518646	0.0337595		0.169167	1.25286	1.16812	0.760349							0.169167	0.0651062	0.0771	0.0715476	0.169167	0.0651062	0.0771	0.0715476		0.169167	1.46636	1.73649	1.61143							0.169167	0.147514	0.239507	0.170642	0.169167	0.147514	0.239507	0.170642
				0.170833	0.0558764	0.0503705	0.0339912	0.170833	0.0558764	0.0503705	0.0339912		0.170833	1.25848	1.13447	0.765567							0.170833	0.0654888	0.0772832	0.0716982	0.170833	0.0654888	0.0772832	0.0716982		0.170833	1.47497	1.74061	1.61483							0.170833	0.148696	0.240922	0.171713	0.170833	0.148696	0.240922	0.171713
				0.1725	0.0562164	0.049028	0.0341023	0.1725	0.0562164	0.049028	0.0341023		0.1725	1.26614	1.10423	0.768069							0.1725	0.0659238	0.0776879	0.071527	0.1725	0.0659238	0.0776879	0.071527		0.1725	1.48477	1.74973	1.61097							0.1725	0.149774	0.242275	0.172841	0.1725	0.149774	0.242275	0.172841
				0.174167	0.0566076	0.0477494	0.0342746	0.174167	0.0566076	0.0477494	0.0342746		0.174167	1.27494	1.07544	0.77195							0.174167	0.0663934	0.0779073	0.0713634	0.174167	0.0663934	0.0779073	0.0713634		0.174167	1.49535	1.75467	1.60728							0.174167	0.150902	0.243733	0.173943	0.174167	0.150902	0.243733	0.173943
				0.175833	0.056923	0.0467144	0.0342817	0.175833	0.056923	0.0467144	0.0342817		0.175833	1.28205	1.05213	0.77211							0.175833	0.0666494	0.0780889	0.0714463	0.175833	0.0666494	0.0780889	0.0714463		0.175833	1.50111	1.75876	1.60915							0.175833	0.152087	0.245106	0.175036	0.175833	0.152087	0.245106	0.175036
				0.1775	0.0573011	0.0457028	0.034279	0.1775	0.0573011	0.0457028	0.034279		0.1775	1.29057	1.02934	0.772051							0.1775	0.067049	0.0783424	0.0714837	0.1775	0.067049	0.0783424	0.0714837		0.1775	1.51011	1.76447	1.60999							0.1775	0.153277	0.246524	0.175994	0.1775	0.153277	0.246524	0.175994
				0.179167	0.0575939	0.0448422	0.0345071	0.179167	0.0575939	0.0448422	0.0345071		0.179167	1.29716	1.00996	0.777187							0.179167	0.0673159	0.0786676	0.071512	0.179167	0.0673159	0.0786676	0.071512		0.179167	1.51612	1.77179	1.61063							0.179167	0.154422	0.247914	0.177187	0.179167	0.154422	0.247914	0.177187
				0.180833	0.0580643	0.0441792	0.034811	0.180833	0.0580643	0.0441792	0.034811		0.180833	1.30775	0.995027	0.784032							0.180833	0.0677025	0.0790167	0.0715469	0.180833	0.0677025	0.0790167	0.0715469		0.180833	1.52483	1.77966	1.61142							0.180833	0.155667	0.249351	0.178148	0.180833	0.155667	0.249351	0.178148
				0.1825	0.0583396	0.0434806	0.0349924	0.1825	0.0583396	0.0434806	0.0349924		0.1825	1.31396	0.979293	0.788117							0.1825	0.0680754	0.0790931	0.0713899	0.1825	0.0680754	0.0790931	0.0713899		0.1825	1.53323	1.78138	1.60788							0.1825	0.156757	0.250822	0.17928	0.1825	0.156757	0.250822	0.17928
				0.184167	0.0586535	0.042869	0.0350763	0.184167	0.0586535	0.042869	0.0350763		0.184167	1.32102	0.965518	0.790007							0.184167	0.0683884	0.0793518	0.071402	0.184167	0.0683884	0.0793518	0.071402		0.184167	1.54028	1.7872	1.60815							0.184167	0.157911	0.252229	0.180392	0.184167	0.157911	0.252229	0.180392
				0.185833	0.0589498	0.0423382	0.0351702	0.185833	0.0589498	0.0423382	0.0351702		0.185833	1.3277	0.953562	0.792121							0.185833	0.0687694	0.0797492	0.0716131	0.185833	0.0687694	0.0797492	0.0716131		0.185833	1.54886	1.79615	1.61291							0.185833	0.159113	0.253603	0.181402	0.185833	0.159113	0.253603	0.181402
				0.1875	0.0593311	0.0418469	0.0353353	0.1875	0.0593311	0.0418469	0.0353353		0.1875	1.33629	0.942497	0.795841							0.1875	0.0691248	0.0800742	0.0714576	0.1875	0.0691248	0.0800742	0.0714576		0.1875	1.55686	1.80347	1.60941							0.1875	0.160269	0.255038	0.182581	0.1875	0.160269	0.255038	0.182581
				0.189167	0.0597643	0.0414874	0.0355924	0.189167	0.0597643	0.0414874	0.0355924		0.189167	1.34604	0.934401	0.80163							0.189167	0.0694831	0.0803135	0.0718008	0.189167	0.0694831	0.0803135	0.0718008		0.189167	1.56493	1.80886	1.61713							0.189167	0.161377	0.256381	0.183666	0.189167	0.161377	0.256381	0.183666
				0.190833	0.0600886	0.0410926	0.0354191	0.190833	0.0600886	0.0410926	0.0354191		0.190833	1.35335	0.925509	0.797727							0.190833	0.0697373	0.0805875	0.0716441	0.190833	0.0697373	0.0805875	0.0716441		0.190833	1.57066	1.81503	1.61361							0.190833	0.162562	0.257853	0.184797	0.190833	0.162562	0.257853	0.184797
				0.1925	0.0602546	0.0408638	0.0354818	0.1925	0.0602546	0.0408638	0.0354818		0.1925	1.35709	0.920356	0.79914							0.1925	0.0701706	0.0809329	0.071933	0.1925	0.0701706	0.0809329	0.071933		0.1925	1.58042	1.82281	1.62011							0.1925	0.163723	0.259223	0.185953	0.1925	0.163723	0.259223	0.185953
				0.194167	0.0606652	0.0406248	0.0357311	0.194167	0.0606652	0.0406248	0.0357311		0.194167	1.36633	0.914974	0.804754							0.194167	0.0704563	0.0812575	0.0718344	0.194167	0.0704563	0.0812575	0.0718344		0.194167	1.58685	1.83012	1.61789							0.194167	0.164894	0.260644	0.187016	0.194167	0.164894	0.260644	0.187016
				0.195833	0.06084	0.0403994	0.0359652	0.195833	0.06084	0.0403994	0.0359652		0.195833	1.37027	0.909896	0.810027							0.195833	0.0706754	0.081748	0.072108	0.195833	0.0706754	0.081748	0.072108		0.195833	1.59179	1.84117	1.62405							0.195833	0.165984	0.262098	0.188244	0.195833	0.165984	0.262098	0.188244
				0.1975	0.0611596	0.0403444	0.0361421	0.1975	0.0611596	0.0403444	0.0361421		0.1975	1.37747	0.908657	0.814011							0.1975	0.0710256	0.0820373	0.0721045	0.1975	0.0710256	0.0820373	0.0721045		0.1975	1.59968	1.84769	1.62398							0.1975	0.167119	0.263478	0.189404	0.1975	0.167119	0.263478	0.189404
				0.199167	0.0613828	0.0401783	0.0364096	0.199167	0.0613828	0.0401783	0.0364096		0.199167	1.38249	0.904916	0.820036							0.199167	0.0713866	0.0824069	0.0722556	0.199167	0.0713866	0.0824069	0.0722556		0.199167	1.60781	1.85601	1.62738							0.199167	0.168251	0.264904	0.190583	0.199167	0.168251	0.264904	0.190583
				0.200833	0.0617033	0.0400764	0.0366848	0.200833	0.0617033	0.0400764	0.0366848		0.200833	1.38971	0.902621	0.826234							0.200833	0.0717128	0.0826731	0.0724047	0.200833	0.0717128	0.0826731	0.0724047		0.200833	1.61515	1.86201	1.63074							0.200833	0.169352	0.266271	0.191808	0.200833	0.169352	0.266271	0.191808
				0.2025	0.062024	0.0400355	0.0366708	0.2025	0.062024	0.0400355	0.0366708		0.2025	1.39694	0.9017	0.82592							0.2025	0.0721022	0.0830136	0.0725727	0.2025	0.0721022	0.0830136	0.0725727		0.2025	1.62392	1.86968	1.63452							0.2025	0.170496	0.267649	0.192957	0.2025	0.170496	0.267649	0.192957
				0.204167	0.0623837	0.0399364	0.0367504	0.204167	0.0623837	0.0399364	0.0367504		0.204167	1.40504	0.899468	0.827712							0.204167	0.0724875	0.0833647	0.0726381	0.204167	0.0724875	0.0833647	0.0726381		0.204167	1.6326	1.87758	1.63599							0.204167	0.171546	0.269087	0.194088	0.204167	0.171546	0.269087	0.194088
				0.205833	0.0626628	0.0397535	0.0368686	0.205833	0.0626628	0.0397535	0.0368686		0.205833	1.41132	0.89535	0.830374							0.205833	0.0728217	0.0836982	0.0728189	0.205833	0.0728217	0.0836982	0.0728189		0.205833	1.64013	1.88509	1.64006							0.205833	0.172731	0.270469	0.195268	0.205833	0.172731	0.270469	0.195268
				0.2075	0.0629447	0.0397571	0.0371603	0.2075	0.0629447	0.0397571	0.0371603		0.2075	1.41767	0.895431	0.836944							0.2075	0.0734357	0.0839928	0.0731703	0.2075	0.0734357	0.0839928	0.0731703		0.2075	1.65396	1.89173	1.64798							0.2075	0.173791	0.271825	0.196343	0.2075	0.173791	0.271825	0.196343
				0.209167	0.0633696	0.0396455	0.0371808	0.209167	0.0633696	0.0396455	0.0371808		0.209167	1.42724	0.892917	0.837404							0.209167	0.0737682	0.0842651	0.0733967	0.209167	0.0737682	0.0842651	0.0733967		0.209167	1.66145	1.89786	1.65308							0.209167	0.174916	0.273256	0.197424	0.209167	0.174916	0.273256	0.197424
				0.210833	0.0637728	0.0394732	0.0375367	0.210833	0.0637728	0.0394732	0.0375367		0.210833	1.43632	0.889037	0.845422							0.210833	0.0742553	0.0846778	0.0739529	0.210833	0.0742553	0.0846778	0.0739529		0.210833	1.67242	1.90716	1.66561							0.210833	0.176104	0.274648	0.198555	0.210833	0.176104	0.274648	0.198555
				0.2125	0.0640438	0.0393856	0.0377338	0.2125	0.0640438	0.0393856	0.0377338		0.2125	1.44243	0.887064	0.84986							0.2125	0.0747757	0.0848225	0.0741799	0.2125	0.0747757	0.0848225	0.0741799		0.2125	1.68414	1.91042	1.67072							0.2125	0.177251	0.276005	0.199558	0.2125	0.177251	0.276005	0.199558
				0.214167	0.0643937	0.0393556	0.0377583	0.214167	0.0643937	0.0393556	0.0377583		0.214167	1.45031	0.886387	0.850412							0.214167	0.0750936	0.0850806	0.0746101	0.214167	0.0750936	0.0850806	0.0746101		0.214167	1.6913	1.91623	1.68041							0.214167	0.178332	0.277399	0.200655	0.214167	0.178332	0.277399	0.200655
				0.215833	0.0646861	0.0394756	0.0381853	0.215833	0.0646861	0.0394756	0.0381853		0.215833	1.4569	0.88909	0.860029							0.215833	0.0755525	0.0853821	0.0747848	0.215833	0.0755525	0.0853821	0.0747848		0.215833	1.70163	1.92302	1.68434							0.215833	0.179468	0.278752	0.201765	0.215833	0.179468	0.278752	0.201765
				0.2175	0.0651818	0.0394586	0.0384587	0.2175	0.0651818	0.0394586	0.0384587		0.2175	1.46806	0.888707	0.866188							0.2175	0.0760402	0.0856019	0.0750122	0.2175	0.0760402	0.0856019	0.0750122		0.2175	1.71262	1.92797	1.68946							0.2175	0.180572	0.280169	0.202813	0.2175	0.180572	0.280169	0.202813
				0.219167	0.0656206	0.0395767	0.0386338	0.219167	0.0656206	0.0395767	0.0386338		0.219167	1.47794	0.891367	0.87013							0.219167	0.07653	0.0860035	0.0753419	0.219167	0.07653	0.0860035	0.0753419		0.219167	1.72365	1.93702	1.69689							0.219167	0.18175	0.281635	0.204031	0.219167	0.18175	0.281635	0.204031
				0.220833	0.0661159	0.0395943	0.0387749	0.220833	0.0661159	0.0395943	0.0387749		0.220833	1.4891	0.891763	0.873309							0.220833	0.0770724	0.0863391	0.0756414	0.220833	0.0770724	0.0863391	0.0756414		0.220833	1.73587	1.94457	1.70363							0.220833	0.182702	0.282956	0.205189	0.220833	0.182702	0.282956	0.205189
				0.2225	0.0664699	0.0395755	0.038989	0.2225	0.0664699	0.0395755	0.038989		0.2225	1.49707	0.891339	0.87813							0.2225	0.0775119	0.0866361	0.0761272	0.2225	0.0775119	0.0866361	0.0761272		0.2225	1.74576	1.95126	1.71458							0.2225	0.183837	0.284386	0.20642	0.2225	0.183837	0.284386	0.20642
				0.224167	0.0668268	0.0397303	0.0390532	0.224167	0.0668268	0.0397303	0.0390532		0.224167	1.50511	0.894827	0.879577							0.224167	0.0778887	0.0870104	0.0764316	0.224167	0.0778887	0.0870104	0.0764316		0.224167	1.75425	1.95969	1.72143							0.224167	0.184842	0.285796	0.207524	0.224167	0.184842	0.285796	0.207524
				0.225833	0.0671868	0.0399735	0.0391458	0.225833	0.0671868	0.0399735	0.0391458		0.225833	1.51322	0.900304	0.881661							0.225833	0.0783489	0.0873756	0.0767809	0.225833	0.0783489	0.0873756	0.0767809		0.225833	1.76461	1.96792	1.7293							0.225833	0.185924	0.287216	0.20869	0.225833	0.185924	0.287216	0.20869
				0.2275	0.0673614	0.0400205	0.0395046	0.2275	0.0673614	0.0400205	0.0395046		0.2275	1.51715	0.901362	0.889744							0.2275	0.0789029	0.0877727	0.0772191	0.2275	0.0789029	0.0877727	0.0772191		0.2275	1.77709	1.97686	1.73917							0.2275	0.186859	0.288569	0.209826	0.2275	0.186859	0.288569	0.209826
				0.229167	0.0674981	0.0400687	0.0396552	0.229167	0.0674981	0.0400687	0.0396552		0.229167	1.52023	0.902449	0.893134							0.229167	0.079334	0.0879323	0.0772971	0.229167	0.079334	0.0879323	0.0772971		0.229167	1.7868	1.98046	1.74093							0.229167	0.187893	0.290024	0.210958	0.229167	0.187893	0.290024	0.210958
				0.230833	0.0675669	0.0404035	0.0396699	0.230833	0.0675669	0.0404035	0.0396699		0.230833	1.52178	0.909989	0.893467							0.230833	0.0796716	0.0881178	0.0775687	0.230833	0.0796716	0.0881178	0.0775687		0.230833	1.7944	1.98463	1.74704							0.230833	0.188885	0.291401	0.212106	0.230833	0.188885	0.291401	0.212106
				0.2325	0.0678359	0.0405676	0.0398863	0.2325	0.0678359	0.0405676	0.0398863		0.2325	1.52783	0.913685	0.89834							0.2325	0.0801227	0.0883179	0.077726	0.2325	0.0801227	0.0883179	0.077726		0.2325	1.80457	1.98914	1.75058							0.2325	0.189901	0.292837	0.21324	0.2325	0.189901	0.292837	0.21324
				0.234167	0.0682052	0.0407661	0.0399778	0.234167	0.0682052	0.0407661	0.0399778		0.234167	1.53615	0.918154	0.900402							0.234167	0.0805825	0.0885529	0.0780654	0.234167	0.0805825	0.0885529	0.0780654		0.234167	1.81492	1.99443	1.75823							0.234167	0.190946	0.294196	0.214372	0.234167	0.190946	0.294196	0.214372
				0.235833	0.0686335	0.0409714	0.0400838	0.235833	0.0686335	0.0409714	0.0400838		0.235833	1.5458	0.922779	0.902788							0.235833	0.0808406	0.0888793	0.0783782	0.235833	0.0808406	0.0888793	0.0783782		0.235833	1.82074	2.00179	1.76527							0.235833	0.191988	0.295534	0.215377	0.235833	0.191988	0.295534	0.215377
				0.2375	0.0689255	0.0411462	0.040156	0.2375	0.0689255	0.0411462	0.040156		0.2375	1.55238	0.926715	0.904414							0.2375	0.0812819	0.0891826	0.0786453	0.2375	0.0812819	0.0891826	0.0786453		0.2375	1.83067	2.00862	1.77129							0.2375	0.193178	0.296994	0.216519	0.2375	0.193178	0.296994	0.216519
				0.239167	0.0693052	0.0412545	0.0404443	0.239167	0.0693052	0.0412545	0.0404443		0.239167	1.56093	0.929156	0.910907							0.239167	0.0816778	0.0895046	0.0787534	0.239167	0.0816778	0.0895046	0.0787534		0.239167	1.83959	2.01587	1.77372							0.239167	0.194285	0.298332	0.217648	0.239167	0.194285	0.298332	0.217648
				0.240833	0.0698433	0.0413341	0.0408263	0.240833	0.0698433	0.0413341	0.0408263		0.240833	1.57305	0.930948	0.91951							0.240833	0.0820669	0.0898023	0.0788547	0.240833	0.0820669	0.0898023	0.0788547		0.240833	1.84835	2.02257	1.77601							0.240833	0.1954	0.299761	0.218817	0.240833	0.1954	0.299761	0.218817
				0.2425	0.0705317	0.0414438	0.0409249	0.2425	0.0705317	0.0414438	0.0409249		0.2425	1.58855	0.93342	0.921732							0.2425	0.0825377	0.0901434	0.0792194	0.2425	0.0825377	0.0901434	0.0792194		0.2425	1.85896	2.03026	1.78422							0.2425	0.196649	0.301098	0.219996	0.2425	0.196649	0.301098	0.219996
				0.244167	0.0712769	0.0416178	0.0412852	0.244167	0.0712769	0.0416178	0.0412852		0.244167	1.60534	0.937338	0.929846							0.244167	0.0827949	0.0904845	0.07976	0.244167	0.0827949	0.0904845	0.07976		0.244167	1.86475	2.03794	1.7964							0.244167	0.197841	0.302501	0.221228	0.244167	0.197841	0.302501	0.221228
				0.245833	0.0719917	0.0418711	0.0414452	0.245833	0.0719917	0.0418711	0.0414452		0.245833	1.62143	0.943042	0.933451							0.245833	0.0830794	0.0907961	0.0802781	0.245833	0.0830794	0.0907961	0.0802781		0.245833	1.87116	2.04496	1.80806							0.245833	0.199042	0.303943	0.222512	0.245833	0.199042	0.303943	0.222512
				0.2475	0.0728653	0.0421081	0.0416413	0.2475	0.0728653	0.0421081	0.0416413		0.2475	1.64111	0.948382	0.937866							0.2475	0.0834668	0.0912374	0.0806504	0.2475	0.0834668	0.0912374	0.0806504		0.2475	1.87988	2.0549	1.81645							0.2475	0.200234	0.305303	0.22382	0.2475	0.200234	0.305303	0.22382
				0.249167	0.0736909	0.0420918	0.0418742	0.249167	0.0736909	0.0420918	0.0418742		0.249167	1.65971	0.948014	0.943112							0.249167	0.0838053	0.091735	0.0809787	0.249167	0.0838053	0.091735	0.0809787		0.249167	1.88751	2.0661	1.82384							0.249167	0.201409	0.306651	0.22508	0.249167	0.201409	0.306651	0.22508
				0.250833	0.0741919	0.041847	0.0421621	0.250833	0.0741919	0.041847	0.0421621		0.250833	1.67099	0.9425	0.949596							0.250833	0.0840864	0.0920487	0.0813751	0.250833	0.0840864	0.0920487	0.0813751		0.250833	1.89384	2.07317	1.83277							0.250833	0.202561	0.307998	0.22627	0.250833	0.202561	0.307998	0.22627
				0.2525	0.0743929	0.0415622	0.0425229	0.2525	0.0743929	0.0415622	0.0425229		0.2525	1.67552	0.936085	0.957723							0.2525	0.0845611	0.092458	0.0818542	0.2525	0.0845611	0.092458	0.0818542		0.2525	1.90453	2.08239	1.84356							0.2525	0.203683	0.309355	0.227452	0.2525	0.203683	0.309355	0.227452
				0.254167	0.0744404	0.0413983	0.0427538	0.254167	0.0744404	0.0413983	0.0427538		0.254167	1.67659	0.932394	0.962922							0.254167	0.0848959	0.0928361	0.0820978	0.254167	0.0848959	0.0928361	0.0820978		0.254167	1.91207	2.0909	1.84905							0.254167	0.204779	0.310733	0.228564	0.254167	0.204779	0.310733	0.228564
				0.255833	0.0744678	0.0413779	0.0430434	0.255833	0.0744678	0.0413779	0.0430434		0.255833	1.6772	0.931934	0.969445							0.255833	0.0852238	0.0931046	0.0823146	0.255833	0.0852238	0.0931046	0.0823146		0.255833	1.91946	2.09695	1.85393							0.255833	0.205952	0.312119	0.229639	0.255833	0.205952	0.312119	0.229639
				0.2575	0.0743221	0.0415435	0.0431501	0.2575	0.0743221	0.0415435	0.0431501		0.2575	1.67392	0.935664	0.97185							0.2575	0.0855549	0.0935301	0.0825936	0.2575	0.0855549	0.0935301	0.0825936		0.2575	1.92691	2.10653	1.86022							0.2575	0.207006	0.313503	0.230785	0.2575	0.207006	0.313503	0.230785
				0.259167	0.0741456	0.0417122	0.0434299	0.259167	0.0741456	0.0417122	0.0434299		0.259167	1.66995	0.939464	0.978151							0.259167	0.0860052	0.0938058	0.0830025	0.259167	0.0860052	0.0938058	0.0830025		0.259167	1.93705	2.11274	1.86943							0.259167	0.208102	0.314884	0.231726	0.259167	0.208102	0.314884	0.231726
				0.260833	0.0740497	0.0416951	0.0436073	0.260833	0.0740497	0.0416951	0.0436073		0.260833	1.66779	0.939078	0.982147							0.260833	0.0865187	0.0942241	0.0833275	0.260833	0.0865187	0.0942241	0.0833275		0.260833	1.94862	2.12216	1.87675							0.260833	0.20919	0.316202	0.232744	0.260833	0.20919	0.316202	0.232744
				0.2625	0.0740582	0.0418373	0.043724	0.2625	0.0740582	0.0418373	0.043724		0.2625	1.66798	0.942281	0.984775							0.2625	0.0868798	0.0944307	0.0837718	0.2625	0.0868798	0.0944307	0.0837718		0.2625	1.95675	2.12682	1.88675							0.2625	0.210236	0.31765	0.233786	0.2625	0.210236	0.31765	0.233786
				0.264167	0.0744358	0.0420647	0.043967	0.264167	0.0744358	0.0420647	0.043967		0.264167	1.67648	0.947403	0.990249							0.264167	0.0873257	0.0947879	0.0842579	0.264167	0.0873257	0.0947879	0.0842579		0.264167	1.9668	2.13486	1.8977							0.264167	0.211361	0.319022	0.234796	0.264167	0.211361	0.319022	0.234796
				0.265833	0.0745641	0.0422804	0.0441603	0.265833	0.0745641	0.0422804	0.0441603		0.265833	1.67937	0.95226	0.994602							0.265833	0.0877654	0.0950813	0.0846968	0.265833	0.0877654	0.0950813	0.0846968		0.265833	1.9767	2.14147	1.90759							0.265833	0.212499	0.320417	0.2358	0.265833	0.212499	0.320417	0.2358
				0.2675	0.0748976	0.0424971	0.0444391	0.2675	0.0748976	0.0424971	0.0444391		0.2675	1.68688	0.957142	1.00088							0.2675	0.0882076	0.0953267	0.0851077	0.2675	0.0882076	0.0953267	0.0851077		0.2675	1.98666	2.147	1.91684							0.2675	0.213576	0.321863	0.236787	0.2675	0.213576	0.321863	0.236787
				0.269167	0.075305	0.0427793	0.0446387	0.269167	0.075305	0.0427793	0.0446387		0.269167	1.69606	0.963498	1.00538							0.269167	0.0886257	0.0955354	0.0856203	0.269167	0.0886257	0.0955354	0.0856203		0.269167	1.99607	2.1517	1.92838							0.269167	0.214614	0.323249	0.237916	0.269167	0.214614	0.323249	0.237916
				0.270833	0.0756575	0.0429786	0.0449254	0.270833	0.0756575	0.0429786	0.0449254		0.270833	1.704	0.967987	1.01183							0.270833	0.089062	0.0958341	0.0861529	0.270833	0.089062	0.0958341	0.0861529		0.270833	2.0059	2.15843	1.94038							0.270833	0.215687	0.32458	0.238988	0.270833	0.215687	0.32458	0.238988
				0.2725	0.0760911	0.0432732	0.0453336	0.2725	0.0760911	0.0432732	0.0453336		0.2725	1.71376	0.974621	1.02103							0.2725	0.0895382	0.0961205	0.0864811	0.2725	0.0895382	0.0961205	0.0864811		0.2725	2.01663	2.16488	1.94777							0.2725	0.216754	0.325963	0.240154	0.2725	0.216754	0.325963	0.240154
				0.274167	0.0764731	0.0434393	0.0456023	0.274167	0.0764731	0.0434393	0.0456023		0.274167	1.72237	0.978362	1.02708							0.274167	0.0900396	0.0964553	0.0870536	0.274167	0.0900396	0.0964553	0.0870536		0.274167	2.02792	2.17242	1.96067							0.274167	0.217868	0.327388	0.24138	0.274167	0.217868	0.327388	0.24138
				0.275833	0.0769109	0.0435657	0.0458866	0.275833	0.0769109	0.0435657	0.0458866		0.275833	1.73223	0.98121	1.03348							0.275833	0.0904474	0.0967716	0.0872151	0.275833	0.0904474	0.0967716	0.0872151		0.275833	2.0371	2.17954	1.9643							0.275833	0.218935	0.32886	0.242585	0.275833	0.218935	0.32886	0.242585
				0.2775	0.0772075	0.0436879	0.0462403	0.2775	0.0772075	0.0436879	0.0462403		0.2775	1.73891	0.983963	1.04145							0.2775	0.0909742	0.0971573	0.0873656	0.2775	0.0909742	0.0971573	0.0873656		0.2775	2.04897	2.18823	1.96769							0.2775	0.220051	0.330176	0.243921	0.2775	0.220051	0.330176	0.243921
				0.279167	0.077583	0.0438308	0.046563	0.279167	0.077583	0.0438308	0.046563		0.279167	1.74737	0.98718	1.04872							0.279167	0.0913261	0.0975416	0.0876872	0.279167	0.0913261	0.0975416	0.0876872		0.279167	2.05689	2.19688	1.97494							0.279167	0.221098	0.33157	0.245275	0.279167	0.221098	0.33157	0.245275
				0.280833	0.0779233	0.0438937	0.0468296	0.280833	0.0779233	0.0438937	0.0468296		0.280833	1.75503	0.988597	1.05472							0.280833	0.0918314	0.097908	0.0880601	0.280833	0.0918314	0.097908	0.0880601		0.280833	2.06827	2.20513	1.98334							0.280833	0.222235	0.332986	0.246558	0.280833	0.222235	0.332986	0.246558
				0.2825	0.0782725	0.0442114	0.0471607	0.2825	0.0782725	0.0442114	0.0471607		0.2825	1.76289	0.995753	1.06218							0.2825	0.0922802	0.0982355	0.0884668	0.2825	0.0922802	0.0982355	0.0884668		0.2825	2.07838	2.21251	1.9925							0.2825	0.223322	0.334464	0.247872	0.2825	0.223322	0.334464	0.247872
				0.284167	0.0786398	0.0443584	0.0473355	0.284167	0.0786398	0.0443584	0.0473355		0.284167	1.77117	0.999063	1.06612							0.284167	0.0926841	0.0984141	0.0888299	0.284167	0.0926841	0.0984141	0.0888299		0.284167	2.08748	2.21653	2.00067							0.284167	0.224493	0.335779	0.249131	0.284167	0.224493	0.335779	0.249131
				0.285833	0.0789088	0.0445068	0.047677	0.285833	0.0789088	0.0445068	0.047677		0.285833	1.77723	1.00241	1.07381							0.285833	0.0930365	0.0987827	0.0891009	0.285833	0.0930365	0.0987827	0.0891009		0.285833	2.09542	2.22484	2.00678							0.285833	0.225712	0.337081	0.250431	0.285833	0.225712	0.337081	0.250431
				0.2875	0.0791135	0.044756	0.0479002	0.2875	0.0791135	0.044756	0.0479002		0.2875	1.78184	1.00802	1.07883							0.2875	0.093471	0.0991009	0.0893939	0.2875	0.093471	0.0991009	0.0893939		0.2875	2.1052	2.232	2.01338							0.2875	0.226788	0.338507	0.251665	0.2875	0.226788	0.338507	0.251665
				0.289167	0.0793974	0.0449381	0.0481212	0.289167	0.0793974	0.0449381	0.0481212		0.289167	1.78823	1.01212	1.08381							0.289167	0.0939524	0.0994329	0.0897268	0.289167	0.0939524	0.0994329	0.0897268		0.289167	2.11604	2.23948	2.02087							0.289167	0.227929	0.33989	0.252779	0.289167	0.227929	0.33989	0.252779
				0.290833	0.0797421	0.0450895	0.0483511	0.290833	0.0797421	0.0450895	0.0483511		0.290833	1.79599	1.01553	1.08899							0.290833	0.0944618	0.0999087	0.0899629	0.290833	0.0944618	0.0999087	0.0899629		0.290833	2.12752	2.2502	2.02619							0.290833	0.229102	0.341229	0.253973	0.290833	0.229102	0.341229	0.253973
				0.2925	0.0800676	0.0452454	0.0485654	0.2925	0.0800676	0.0452454	0.0485654		0.2925	1.80332	1.01904	1.09382							0.2925	0.0948378	0.100447	0.0903529	0.2925	0.0948378	0.100447	0.0903529		0.2925	2.13599	2.26232	2.03498							0.2925	0.230323	0.342682	0.255051	0.2925	0.230323	0.342682	0.255051
				0.294167	0.080244	0.0454611	0.0486752	0.294167	0.080244	0.0454611	0.0486752		0.294167	1.8073	1.0239	1.09629							0.294167	0.0954092	0.100753	0.0908284	0.294167	0.0954092	0.100753	0.0908284		0.294167	2.14886	2.26922	2.04569							0.294167	0.231457	0.343988	0.256231	0.294167	0.231457	0.343988	0.256231
				0.295833	0.0805367	0.0455387	0.0489613	0.295833	0.0805367	0.0455387	0.0489613		0.295833	1.81389	1.02565	1.10273							0.295833	0.0957868	0.101133	0.0914114	0.295833	0.0957868	0.101133	0.0914114		0.295833	2.15736	2.27777	2.05882							0.295833	0.232554	0.345419	0.257478	0.295833	0.232554	0.345419	0.257478
				0.2975	0.0808139	0.0457044	0.0491409	0.2975	0.0808139	0.0457044	0.0491409		0.2975	1.82013	1.02938	1.10678							0.2975	0.0961507	0.101583	0.0918711	0.2975	0.0961507	0.101583	0.0918711		0.2975	2.16556	2.28792	2.06917							0.2975	0.233792	0.346823	0.258598	0.2975	0.233792	0.346823	0.258598
				0.299167	0.0811205	0.0459672	0.049345	0.299167	0.0811205	0.0459672	0.049345		0.299167	1.82704	1.0353	1.11137							0.299167	0.0965344	0.10183	0.0922017	0.299167	0.0965344	0.10183	0.0922017		0.299167	2.1742	2.29347	2.07661							0.299167	0.235028	0.348323	0.259736	0.299167	0.235028	0.348323	0.259736
				0.300833	0.0814168	0.0461642	0.0495217	0.300833	0.0814168	0.0461642	0.0495217		0.300833	1.83371	1.03973	1.11535							0.300833	0.0970396	0.102222	0.0924573	0.300833	0.0970396	0.102222	0.0924573		0.300833	2.18558	2.30231	2.08237							0.300833	0.236157	0.349741	0.260868	0.300833	0.236157	0.349741	0.260868
				0.3025	0.0817466	0.046325	0.0496529	0.3025	0.0817466	0.046325	0.0496529		0.3025	1.84114	1.04336	1.11831							0.3025	0.0974742	0.102473	0.092845	0.3025	0.0974742	0.102473	0.092845		0.3025	2.19537	2.30795	2.0911							0.3025	0.23723	0.351188	0.261947	0.3025	0.23723	0.351188	0.261947
				0.304167	0.0819939	0.046484	0.0498307	0.304167	0.0819939	0.046484	0.0498307		0.304167	1.84671	1.04694	1.12231							0.304167	0.0979402	0.102767	0.0932557	0.304167	0.0979402	0.102767	0.0932557		0.304167	2.20586	2.31458	2.10035							0.304167	0.23831	0.352575	0.263025	0.304167	0.23831	0.352575	0.263025
				0.305833	0.0823377	0.0465946	0.0498961	0.305833	0.0823377	0.0465946	0.0498961		0.305833	1.85445	1.04943	1.12379							0.305833	0.098463	0.10309	0.0937537	0.305833	0.098463	0.10309	0.0937537		0.305833	2.21763	2.32184	2.11157							0.305833	0.239509	0.354028	0.264064	0.305833	0.239509	0.354028	0.264064
				0.3075	0.0826678	0.0467177	0.0502137	0.3075	0.0826678	0.0467177	0.0502137		0.3075	1.86189	1.0522	1.13094							0.3075	0.0989018	0.103425	0.0940626	0.3075	0.0989018	0.103425	0.0940626		0.3075	2.22752	2.32939	2.11853							0.3075	0.240555	0.355432	0.265266	0.3075	0.240555	0.355432	0.265266
				0.309167	0.0829833	0.0469851	0.0503679	0.309167	0.0829833	0.0469851	0.0503679		0.309167	1.86899	1.05822	1.13441							0.309167	0.0993687	0.103959	0.0944317	0.309167	0.0993687	0.103959	0.0944317		0.309167	2.23803	2.34143	2.12684							0.309167	0.241489	0.356848	0.266456	0.309167	0.241489	0.356848	0.266456
				0.310833	0.0833341	0.0470964	0.0505188	0.310833	0.0833341	0.0470964	0.0505188		0.310833	1.87689	1.06073	1.13781							0.310833	0.0998552	0.104152	0.0947286	0.310833	0.0998552	0.104152	0.0947286		0.310833	2.24899	2.34577	2.13353							0.310833	0.242631	0.358291	0.26757	0.310833	0.242631	0.358291	0.26757
				0.3125	0.0838763	0.0472847	0.050736	0.3125	0.0838763	0.0472847	0.050736		0.3125	1.88911	1.06497	1.1427							0.3125	0.100207	0.104495	0.0951314	0.3125	0.100207	0.104495	0.0951314		0.3125	2.25692	2.35349	2.1426							0.3125	0.243748	0.359751	0.268701	0.3125	0.243748	0.359751	0.268701
				0.314167	0.0843267	0.0474705	0.0509232	0.314167	0.0843267	0.0474705	0.0509232		0.314167	1.89925	1.06916	1.14692							0.314167	0.100593	0.104842	0.0953311	0.314167	0.100593	0.104842	0.0953311		0.314167	2.26562	2.3613	2.1471							0.314167	0.244763	0.36118	0.269799	0.314167	0.244763	0.36118	0.269799
				0.315833	0.0849221	0.0476115	0.0511325	0.315833	0.0849221	0.0476115	0.0511325		0.315833	1.91266	1.07233	1.15163							0.315833	0.101166	0.105259	0.0956408	0.315833	0.101166	0.105259	0.0956408		0.315833	2.27851	2.37069	2.15407							0.315833	0.245703	0.362545	0.27088	0.315833	0.245703	0.362545	0.27088
				0.3175	0.0852153	0.0477178	0.0513579	0.3175	0.0852153	0.0477178	0.0513579		0.3175	1.91926	1.07473	1.15671							0.3175	0.101643	0.105676	0.0959843	0.3175	0.101643	0.105676	0.0959843		0.3175	2.28925	2.38009	2.16181							0.3175	0.246739	0.364003	0.271952	0.3175	0.246739	0.364003	0.271952
				0.319167	0.0856706	0.0479875	0.0515408	0.319167	0.0856706	0.0479875	0.0515408		0.319167	1.92952	1.0808	1.16083							0.319167	0.102233	0.105988	0.0964534	0.319167	0.102233	0.105988	0.0964534		0.319167	2.30254	2.38712	2.17237							0.319167	0.247787	0.365488	0.273104	0.319167	0.247787	0.365488	0.273104
				0.320833	0.0860367	0.0481634	0.051786	0.320833	0.0860367	0.0481634	0.051786		0.320833	1.93776	1.08476	1.16635							0.320833	0.102694	0.106288	0.0967914	0.320833	0.102694	0.106288	0.0967914		0.320833	2.31292	2.39387	2.17999							0.320833	0.248813	0.366834	0.274072	0.320833	0.248813	0.366834	0.274072
				0.3225	0.0863678	0.0483907	0.0520745	0.3225	0.0863678	0.0483907	0.0520745		0.3225	1.94522	1.08988	1.17285							0.3225	0.103183	0.106681	0.0972537	0.3225	0.103183	0.106681	0.0972537		0.3225	2.32395	2.40273	2.1904							0.3225	0.249957	0.368302	0.275324	0.3225	0.249957	0.368302	0.275324
				0.324167	0.086731	0.0485601	0.0522991	0.324167	0.086731	0.0485601	0.0522991		0.324167	1.9534	1.09369	1.17791							0.324167	0.103788	0.107106	0.0975356	0.324167	0.103788	0.107106	0.0975356		0.324167	2.33756	2.4123	2.19675							0.324167	0.251025	0.36967	0.276392	0.324167	0.251025	0.36967	0.276392
				0.325833	0.0870721	0.0486458	0.0524754	0.325833	0.0870721	0.0486458	0.0524754		0.325833	1.96108	1.09563	1.18188							0.325833	0.104341	0.107487	0.0978974	0.325833	0.104341	0.107487	0.0978974		0.325833	2.35002	2.42088	2.2049							0.325833	0.2521	0.371061	0.27747	0.325833	0.2521	0.371061	0.27747
				0.3275	0.0875924	0.0488327	0.0527241	0.3275	0.0875924	0.0488327	0.0527241		0.3275	1.9728	1.09984	1.18748							0.3275	0.104851	0.107782	0.0982965	0.3275	0.104851	0.107782	0.0982965		0.3275	2.36151	2.42752	2.21389							0.3275	0.253163	0.372415	0.278523	0.3275	0.253163	0.372415	0.278523
				0.329167	0.0880913	0.0489829	0.052915	0.329167	0.0880913	0.0489829	0.052915		0.329167	1.98404	1.10322	1.19178							0.329167	0.105401	0.108139	0.0985814	0.329167	0.105401	0.108139	0.0985814		0.329167	2.3739	2.43557	2.2203							0.329167	0.254239	0.373967	0.279646	0.329167	0.254239	0.373967	0.279646
				0.330833	0.0886669	0.049121	0.0530954	0.330833	0.0886669	0.049121	0.0530954		0.330833	1.997	1.10633	1.19584							0.330833	0.105851	0.108397	0.0988338	0.330833	0.105851	0.108397	0.0988338		0.330833	2.38403	2.44136	2.22599							0.330833	0.255348	0.375422	0.280732	0.330833	0.255348	0.375422	0.280732
				0.3325	0.0891984	0.0493528	0.0532228	0.3325	0.0891984	0.0493528	0.0532228		0.3325	2.00897	1.11155	1.19871							0.3325	0.106257	0.108713	0.0991259	0.3325	0.106257	0.108713	0.0991259		0.3325	2.39318	2.44849	2.23256							0.3325	0.256468	0.376817	0.281799	0.3325	0.256468	0.376817	0.281799
				0.334167	0.0897016	0.0494869	0.0534136	0.334167	0.0897016	0.0494869	0.0534136		0.334167	2.02031	1.11457	1.20301							0.334167	0.106698	0.109129	0.0994523	0.334167	0.106698	0.109129	0.0994523		0.334167	2.4031	2.45785	2.23992							0.334167	0.257586	0.378265	0.282935	0.334167	0.257586	0.378265	0.282935
				0.335833	0.0902562	0.0496671	0.0534598	0.335833	0.0902562	0.0496671	0.0534598		0.335833	2.0328	1.11863	1.20405							0.335833	0.107082	0.109589	0.0997652	0.335833	0.107082	0.109589	0.0997652		0.335833	2.41176	2.46821	2.24696							0.335833	0.25871	0.379678	0.283943	0.335833	0.25871	0.379678	0.283943
				0.3375	0.0906942	0.0498788	0.0535328	0.3375	0.0906942	0.0498788	0.0535328		0.3375	2.04266	1.1234	1.20569							0.3375	0.107534	0.110047	0.100147	0.3375	0.107534	0.110047	0.100147		0.3375	2.42194	2.47855	2.25556							0.3375	0.259805	0.381054	0.285105	0.3375	0.259805	0.381054	0.285105
				0.339167	0.091086	0.0501447	0.0535837	0.339167	0.091086	0.0501447	0.0535837		0.339167	2.05149	1.12939	1.20684							0.339167	0.107932	0.110523	0.100638	0.339167	0.107932	0.110523	0.100638		0.339167	2.4309	2.48927	2.26661							0.339167	0.260954	0.382467	0.286086	0.339167	0.260954	0.382467	0.286086
				0.340833	0.0916589	0.0503974	0.0537618	0.340833	0.0916589	0.0503974	0.0537618		0.340833	2.06439	1.13508	1.21085							0.340833	0.108384	0.110905	0.101082	0.340833	0.108384	0.110905	0.101082		0.340833	2.44107	2.49786	2.27662							0.340833	0.26206	0.383933	0.287187	0.340833	0.26206	0.383933	0.287187
				0.3425	0.0920644	0.0505073	0.053967	0.3425	0.0920644	0.0505073	0.053967		0.3425	2.07352	1.13755	1.21547							0.3425	0.108761	0.11129	0.101464	0.3425	0.108761	0.11129	0.101464		0.3425	2.44957	2.50652	2.28523							0.3425	0.26315	0.385369	0.288354	0.3425	0.26315	0.385369	0.288354
				0.344167	0.0923595	0.0508317	0.054217	0.344167	0.0923595	0.0508317	0.054217		0.344167	2.08017	1.14486	1.2211							0.344167	0.10915	0.111768	0.101969	0.344167	0.10915	0.111768	0.101969		0.344167	2.45834	2.5173	2.2966							0.344167	0.264294	0.386772	0.289461	0.344167	0.264294	0.386772	0.289461
				0.345833	0.0924451	0.0510195	0.0543402	0.345833	0.0924451	0.0510195	0.0543402		0.345833	2.0821	1.14909	1.22388							0.345833	0.109587	0.112246	0.102295	0.345833	0.109587	0.112246	0.102295		0.345833	2.46818	2.52805	2.30394							0.345833	0.265411	0.388122	0.290489	0.345833	0.265411	0.388122	0.290489
				0.3475	0.0926038	0.0511299	0.0545422	0.3475	0.0926038	0.0511299	0.0545422		0.3475	2.08567	1.15157	1.22843							0.3475	0.110046	0.112589	0.102712	0.3475	0.110046	0.112589	0.102712		0.3475	2.4785	2.5358	2.31334							0.3475	0.266448	0.389411	0.291556	0.3475	0.266448	0.389411	0.291556
				0.349167	0.0927793	0.0512238	0.0547396	0.349167	0.0927793	0.0512238	0.0547396		0.349167	2.08962	1.15369	1.23287							0.349167	0.110469	0.113069	0.103162	0.349167	0.110469	0.113069	0.103162		0.349167	2.48805	2.54659	2.32346							0.349167	0.26768	0.390748	0.292741	0.349167	0.26768	0.390748	0.292741
				0.350833	0.0927941	0.051341	0.054813	0.350833	0.0927941	0.051341	0.054813		0.350833	2.08996	1.15633	1.23453							0.350833	0.110934	0.113352	0.103706	0.350833	0.110934	0.113352	0.103706		0.350833	2.49851	2.55298	2.33571							0.350833	0.268794	0.39214	0.293895	0.350833	0.268794	0.39214	0.293895
				0.3525	0.0928835	0.051505	0.0548934	0.3525	0.0928835	0.051505	0.0548934		0.3525	2.09197	1.16002	1.23634							0.3525	0.111267	0.113804	0.104212	0.3525	0.111267	0.113804	0.104212		0.3525	2.50602	2.56315	2.34711							0.3525	0.269949	0.393404	0.294973	0.3525	0.269949	0.393404	0.294973
				0.354167	0.0930448	0.0516184	0.0549892	0.354167	0.0930448	0.0516184	0.0549892		0.354167	2.0956	1.16258	1.2385							0.354167	0.111704	0.114176	0.104593	0.354167	0.111704	0.114176	0.104593		0.354167	2.51587	2.57154	2.35571							0.354167	0.271096	0.394732	0.296107	0.354167	0.271096	0.394732	0.296107
				0.355833	0.0932528	0.0516554	0.0551007	0.355833	0.0932528	0.0516554	0.0551007		0.355833	2.10029	1.16341	1.24101							0.355833	0.112107	0.114582	0.105142	0.355833	0.112107	0.114582	0.105142		0.355833	2.52494	2.58068	2.36806							0.355833	0.272239	0.39607	0.29735	0.355833	0.272239	0.39607	0.29735
				0.3575	0.0935182	0.0518412	0.055161	0.3575	0.0935182	0.0518412	0.055161		0.3575	2.10627	1.1676	1.24236							0.3575	0.112594	0.114929	0.105534	0.3575	0.112594	0.114929	0.105534		0.3575	2.53591	2.58848	2.3769							0.3575	0.273338	0.397445	0.298605	0.3575	0.273338	0.397445	0.298605
				0.359167	0.0938442	0.05202	0.0552329	0.359167	0.0938442	0.05202	0.0552329		0.359167	2.11361	1.17162	1.24398							0.359167	0.112932	0.11534	0.105874	0.359167	0.112932	0.11534	0.105874		0.359167	2.54351	2.59774	2.38454							0.359167	0.274532	0.398647	0.299827	0.359167	0.274532	0.398647	0.299827
				0.360833	0.0940803	0.0524222	0.0552996	0.360833	0.0940803	0.0524222	0.0552996		0.360833	2.11893	1.18068	1.24549							0.360833	0.113326	0.115638	0.106311	0.360833	0.113326	0.115638	0.106311		0.360833	2.5524	2.60447	2.3944							0.360833	0.275674	0.400048	0.301038	0.360833	0.275674	0.400048	0.301038
				0.3625	0.0942418	0.0525742	0.0553595	0.3625	0.0942418	0.0525742	0.0553595		0.3625	2.12256	1.1841	1.24684							0.3625	0.113672	0.1159	0.106792	0.3625	0.113672	0.1159	0.106792		0.3625	2.56018	2.61037	2.40524							0.3625	0.276849	0.401439	0.30228	0.3625	0.276849	0.401439	0.30228
				0.364167	0.0945682	0.052922	0.0554218	0.364167	0.0945682	0.052922	0.0554218		0.364167	2.12991	1.19194	1.24824							0.364167	0.114052	0.116315	0.107249	0.364167	0.114052	0.116315	0.107249		0.364167	2.56874	2.61971	2.41551							0.364167	0.277952	0.402836	0.303437	0.364167	0.277952	0.402836	0.303437
				0.365833	0.0949165	0.0533285	0.0554625	0.365833	0.0949165	0.0533285	0.0554625		0.365833	2.13776	1.20109	1.24915							0.365833	0.11444	0.116739	0.107695	0.365833	0.11444	0.116739	0.107695		0.365833	2.57748	2.62927	2.42556							0.365833	0.279059	0.40414	0.304685	0.365833	0.279059	0.40414	0.304685
				0.3675	0.0952338	0.0537195	0.0555663	0.3675	0.0952338	0.0537195	0.0555663		0.3675	2.14491	1.2099	1.25149							0.3675	0.114918	0.117151	0.107954	0.3675	0.114918	0.117151	0.107954		0.3675	2.58825	2.63854	2.43139							0.3675	0.280234	0.405552	0.30592	0.3675	0.280234	0.405552	0.30592
				0.369167	0.0956547	0.0541123	0.0556636	0.369167	0.0956547	0.0541123	0.0556636		0.369167	2.15439	1.21875	1.25369							0.369167	0.115311	0.117603	0.108473	0.369167	0.115311	0.117603	0.108473		0.369167	2.5971	2.64871	2.44308							0.369167	0.281297	0.406925	0.307027	0.369167	0.281297	0.406925	0.307027
				0.370833	0.0959193	0.0544666	0.0558053	0.370833	0.0959193	0.0544666	0.0558053		0.370833	2.16034	1.22673	1.25688							0.370833	0.115646	0.117913	0.108754	0.370833	0.115646	0.117913	0.108754		0.370833	2.60464	2.65569	2.44942							0.370833	0.28233	0.408321	0.308233	0.370833	0.28233	0.408321	0.308233
				0.3725	0.0963055	0.0548991	0.0559728	0.3725	0.0963055	0.0548991	0.0559728		0.3725	2.16904	1.23647	1.26065							0.3725	0.116048	0.11819	0.109223	0.3725	0.116048	0.11819	0.109223		0.3725	2.61369	2.66193	2.45997							0.3725	0.283416	0.409661	0.309422	0.3725	0.283416	0.409661	0.309422
				0.374167	0.096742	0.0552169	0.0561729	0.374167	0.096742	0.0552169	0.0561729		0.374167	2.17887	1.24362	1.26515							0.374167	0.116351	0.118469	0.109628	0.374167	0.116351	0.118469	0.109628		0.374167	2.62053	2.66821	2.46909							0.374167	0.284581	0.410961	0.310544	0.374167	0.284581	0.410961	0.310544
				0.375833	0.0970752	0.0553812	0.056336	0.375833	0.0970752	0.0553812	0.056336		0.375833	2.18638	1.24732	1.26883							0.375833	0.116783	0.118766	0.110101	0.375833	0.116783	0.118766	0.110101		0.375833	2.63026	2.67492	2.47975							0.375833	0.285715	0.412398	0.311684	0.375833	0.285715	0.412398	0.311684
				0.3775	0.0974848	0.0557142	0.056505	0.3775	0.0974848	0.0557142	0.056505		0.3775	2.1956	1.25482	1.27264							0.3775	0.117064	0.119186	0.110638	0.3775	0.117064	0.119186	0.110638		0.3775	2.63658	2.68437	2.49184							0.3775	0.286861	0.41377	0.312859	0.3775	0.286861	0.41377	0.312859
				0.379167	0.0979531	0.0559653	0.0567317	0.379167	0.0979531	0.0559653	0.0567317		0.379167	2.20615	1.26048	1.27774							0.379167	0.117551	0.119401	0.111265	0.379167	0.117551	0.119401	0.111265		0.379167	2.64755	2.6892	2.50597							0.379167	0.28797	0.415109	0.314012	0.379167	0.28797	0.415109	0.314012
				0.380833	0.0983356	0.0562518	0.0569436	0.380833	0.0983356	0.0562518	0.0569436		0.380833	2.21477	1.26693	1.28251							0.380833	0.117938	0.119835	0.111736	0.380833	0.117938	0.119835	0.111736		0.380833	2.65627	2.69899	2.51657							0.380833	0.289118	0.416485	0.315107	0.380833	0.289118	0.416485	0.315107
				0.3825	0.0987206	0.0563192	0.0570113	0.3825	0.0987206	0.0563192	0.0570113		0.3825	2.22344	1.26845	1.28404							0.3825	0.118197	0.12013	0.112321	0.3825	0.118197	0.12013	0.112321		0.3825	2.6621	2.70562	2.52974							0.3825	0.290258	0.417909	0.316318	0.3825	0.290258	0.417909	0.316318
				0.384167	0.0991564	0.0565308	0.0570553	0.384167	0.0991564	0.0565308	0.0570553		0.384167	2.23325	1.27322	1.28503							0.384167	0.118606	0.120382	0.112799	0.384167	0.118606	0.120382	0.112799		0.384167	2.6713	2.7113	2.54053							0.384167	0.291463	0.419412	0.31745	0.384167	0.291463	0.419412	0.31745
				0.385833	0.0994262	0.0567793	0.0570763	0.385833	0.0994262	0.0567793	0.0570763		0.385833	2.23933	1.27881	1.2855							0.385833	0.118989	0.120708	0.113168	0.385833	0.118989	0.120708	0.113168		0.385833	2.67993	2.71864	2.54883							0.385833	0.29258	0.420641	0.318568	0.385833	0.29258	0.420641	0.318568
				0.3875	0.0998643	0.0569072	0.0571014	0.3875	0.0998643	0.0569072	0.0571014		0.3875	2.2492	1.28169	1.28607							0.3875	0.119389	0.12115	0.113564	0.3875	0.119389	0.12115	0.113564		0.3875	2.68894	2.7286	2.55774							0.3875	0.293719	0.422087	0.31981	0.3875	0.293719	0.422087	0.31981
				0.389167	0.100196	0.0570967	0.0573794	0.389167	0.100196	0.0570967	0.0573794		0.389167	2.25667	1.28596	1.29233							0.389167	0.11984	0.121457	0.113712	0.389167	0.11984	0.121457	0.113712		0.389167	2.69909	2.73552	2.56108							0.389167	0.294887	0.423493	0.321023	0.389167	0.294887	0.423493	0.321023
				0.390833	0.100476	0.0573053	0.0576057	0.390833	0.100476	0.0573053	0.0576057		0.390833	2.26297	1.29066	1.29743							0.390833	0.120272	0.121755	0.114087	0.390833	0.120272	0.121755	0.114087		0.390833	2.70883	2.74223	2.56952							0.390833	0.296098	0.424795	0.322036	0.390833	0.296098	0.424795	0.322036
				0.3925	0.100854	0.0574621	0.0577145	0.3925	0.100854	0.0574621	0.0577145		0.3925	2.2715	1.29419	1.29988							0.3925	0.120685	0.122105	0.114247	0.3925	0.120685	0.122105	0.114247		0.3925	2.71814	2.75012	2.57313							0.3925	0.297369	0.425976	0.323312	0.3925	0.297369	0.425976	0.323312
				0.394167	0.101154	0.0575224	0.0578735	0.394167	0.101154	0.0575224	0.0578735		0.394167	2.27823	1.29555	1.30346							0.394167	0.121155	0.122342	0.114613	0.394167	0.121155	0.122342	0.114613		0.394167	2.72872	2.75545	2.58138							0.394167	0.298509	0.42729	0.324363	0.394167	0.298509	0.42729	0.324363
				0.395833	0.101528	0.057659	0.0579307	0.395833	0.101528	0.057659	0.0579307		0.395833	2.28666	1.29863	1.30475							0.395833	0.121696	0.122657	0.114951	0.395833	0.121696	0.122657	0.114951		0.395833	2.74091	2.76255	2.58899							0.395833	0.299705	0.428661	0.325508	0.395833	0.299705	0.428661	0.325508
				0.3975	0.10167	0.0577762	0.0579948	0.3975	0.10167	0.0577762	0.0579948		0.3975	2.28986	1.30127	1.30619							0.3975	0.122189	0.123043	0.115253	0.3975	0.122189	0.123043	0.115253		0.3975	2.752	2.77125	2.59579							0.3975	0.300946	0.430024	0.326845	0.3975	0.300946	0.430024	0.326845
				0.399167	0.101914	0.0579786	0.0581212	0.399167	0.101914	0.0579786	0.0581212		0.399167	2.29537	1.30582	1.30904							0.399167	0.122755	0.123308	0.115612	0.399167	0.122755	0.123308	0.115612		0.399167	2.76476	2.7772	2.60388							0.399167	0.302142	0.431178	0.32791	0.399167	0.302142	0.431178	0.32791
				0.400833	0.102275	0.05817	0.0581753	0.400833	0.102275	0.05817	0.0581753		0.400833	2.3035	1.31013	1.31025							0.400833	0.123324	0.123655	0.115971	0.400833	0.123324	0.123655	0.115971		0.400833	2.77757	2.78503	2.61196							0.400833	0.303354	0.432582	0.329123	0.400833	0.303354	0.432582	0.329123
				0.4025	0.10265	0.05812	0.0582827	0.4025	0.10265	0.05812	0.0582827		0.4025	2.31193	1.30901	1.31267							0.4025	0.123853	0.124059	0.116419	0.4025	0.123853	0.124059	0.116419		0.4025	2.78948	2.79413	2.62206							0.4025	0.304457	0.433953	0.330393	0.4025	0.304457	0.433953	0.330393
				0.404167	0.102861	0.0583882	0.0584018	0.404167	0.102861	0.0583882	0.0584018		0.404167	2.3167	1.31505	1.31535							0.404167	0.124272	0.124359	0.116888	0.404167	0.124272	0.124359	0.116888		0.404167	2.79891	2.80089	2.63262							0.404167	0.305679	0.435232	0.331633	0.404167	0.305679	0.435232	0.331633
				0.405833	0.103082	0.058572	0.0585147	0.405833	0.103082	0.058572	0.0585147		0.405833	2.32166	1.31919	1.3179							0.405833	0.124718	0.124841	0.117318	0.405833	0.124718	0.124841	0.117318		0.405833	2.80896	2.81174	2.64231							0.405833	0.306733	0.436598	0.332858	0.405833	0.306733	0.436598	0.332858
				0.4075	0.103563	0.0586887	0.0587643	0.4075	0.103563	0.0586887	0.0587643		0.4075	2.33249	1.32182	1.32352							0.4075	0.125232	0.125276	0.11782	0.4075	0.125232	0.125276	0.11782		0.4075	2.82055	2.82152	2.65359							0.4075	0.307836	0.437978	0.334064	0.4075	0.307836	0.437978	0.334064
				0.409167	0.103767	0.058774	0.0588746	0.409167	0.103767	0.058774	0.0588746		0.409167	2.3371	1.32374	1.326							0.409167	0.125708	0.125727	0.118193	0.409167	0.125708	0.125727	0.118193		0.409167	2.83126	2.8317	2.662							0.409167	0.308896	0.439182	0.335323	0.409167	0.308896	0.439182	0.335323
				0.410833	0.10432	0.0588861	0.0590831	0.410833	0.10432	0.0588861	0.0590831		0.410833	2.34955	1.32626	1.3307							0.410833	0.126156	0.126137	0.118731	0.410833	0.126156	0.126137	0.118731		0.410833	2.84134	2.84092	2.67413							0.410833	0.30997	0.440561	0.336495	0.410833	0.30997	0.440561	0.336495
				0.4125	0.104701	0.0590938	0.05924	0.4125	0.104701	0.0590938	0.05924		0.4125	2.35812	1.33094	1.33423							0.4125	0.126531	0.126517	0.119169	0.4125	0.126531	0.126517	0.119169		0.4125	2.8498	2.84949	2.68398							0.4125	0.310981	0.441902	0.337684	0.4125	0.310981	0.441902	0.337684
				0.414167	0.105166	0.0591737	0.0592722	0.414167	0.105166	0.0591737	0.0592722		0.414167	2.3686	1.33274	1.33496							0.414167	0.12689	0.126974	0.119469	0.414167	0.12689	0.126974	0.119469		0.414167	2.85789	2.85979	2.69075							0.414167	0.312149	0.443161	0.338906	0.414167	0.312149	0.443161	0.338906
				0.415833	0.105568	0.0593083	0.0594004	0.415833	0.105568	0.0593083	0.0594004		0.415833	2.37765	1.33577	1.33785							0.415833	0.12744	0.127308	0.119802	0.415833	0.12744	0.127308	0.119802		0.415833	2.87027	2.86729	2.69824							0.415833	0.313257	0.444608	0.340188	0.415833	0.313257	0.444608	0.340188
				0.4175	0.106126	0.0595144	0.0595246	0.4175	0.106126	0.0595144	0.0595246		0.4175	2.39022	1.34041	1.34064							0.4175	0.127774	0.127602	0.120173	0.4175	0.127774	0.127602	0.120173		0.4175	2.87779	2.87393	2.70659							0.4175	0.314364	0.445895	0.341328	0.4175	0.314364	0.445895	0.341328
				0.419167	0.106738	0.0596361	0.059585	0.419167	0.106738	0.0596361	0.059585		0.419167	2.40401	1.34315	1.34201							0.419167	0.128286	0.128024	0.120519	0.419167	0.128286	0.128024	0.120519		0.419167	2.88933	2.88343	2.71439							0.419167	0.315396	0.447292	0.342474	0.419167	0.315396	0.447292	0.342474
				0.420833	0.107329	0.0598743	0.0597889	0.420833	0.107329	0.0598743	0.0597889		0.420833	2.41732	1.34852	1.3466							0.420833	0.128823	0.128456	0.121014	0.420833	0.128823	0.128456	0.121014		0.420833	2.90143	2.89316	2.72553							0.420833	0.316538	0.448684	0.34356	0.420833	0.316538	0.448684	0.34356
				0.4225	0.107697	0.0599899	0.0599104	0.4225	0.107697	0.0599899	0.0599104		0.4225	2.4256	1.35112	1.34933							0.4225	0.129186	0.128784	0.121374	0.4225	0.129186	0.128784	0.121374		0.4225	2.90959	2.90053	2.73364							0.4225	0.317655	0.449952	0.344702	0.4225	0.317655	0.449952	0.344702
				0.424167	0.108141	0.0601607	0.0599794	0.424167	0.108141	0.0601607	0.0599794		0.424167	2.4356	1.35497	1.35089							0.424167	0.129735	0.129069	0.121784	0.424167	0.129735	0.129069	0.121784		0.424167	2.92196	2.90697	2.74289							0.424167	0.318858	0.451342	0.345829	0.424167	0.318858	0.451342	0.345829
				0.425833	0.108574	0.060324	0.0602104	0.425833	0.108574	0.060324	0.0602104		0.425833	2.44536	1.35865	1.35609							0.425833	0.13033	0.129471	0.122156	0.425833	0.13033	0.129471	0.122156		0.425833	2.93537	2.91601	2.75126							0.425833	0.319901	0.452649	0.347013	0.425833	0.319901	0.452649	0.347013
				0.4275	0.108916	0.0604661	0.0603605	0.4275	0.108916	0.0604661	0.0603605		0.4275	2.45307	1.36185	1.35947							0.4275	0.130911	0.129963	0.122454	0.4275	0.130911	0.129963	0.122454		0.4275	2.94844	2.9271	2.75797							0.4275	0.321096	0.454032	0.347973	0.4275	0.321096	0.454032	0.347973
				0.429167	0.109271	0.0606243	0.0606037	0.429167	0.109271	0.0606243	0.0606037		0.429167	2.46107	1.36541	1.36495							0.429167	0.131487	0.130381	0.122787	0.429167	0.131487	0.130381	0.122787		0.429167	2.96141	2.93652	2.76547							0.429167	0.322229	0.455442	0.349155	0.429167	0.322229	0.455442	0.349155
				0.430833	0.109575	0.060749	0.0608013	0.430833	0.109575	0.060749	0.0608013		0.430833	2.4679	1.36822	1.3694							0.430833	0.132032	0.130765	0.123199	0.430833	0.132032	0.130765	0.123199		0.430833	2.97369	2.94515	2.77476							0.430833	0.323386	0.456863	0.350132	0.430833	0.323386	0.456863	0.350132
				0.4325	0.109838	0.0609046	0.061071	0.4325	0.109838	0.0609046	0.061071		0.4325	2.47383	1.37172	1.37547							0.4325	0.132632	0.131128	0.123642	0.4325	0.132632	0.131128	0.123642		0.4325	2.98721	2.95333	2.78472							0.4325	0.324528	0.458145	0.351274	0.4325	0.324528	0.458145	0.351274
				0.434167	0.110044	0.0611956	0.0612127	0.434167	0.110044	0.0611956	0.0612127		0.434167	2.47846	1.37828	1.37866							0.434167	0.133202	0.131506	0.124161	0.434167	0.133202	0.131506	0.124161		0.434167	3.00004	2.96185	2.79642							0.434167	0.325649	0.459675	0.352351	0.434167	0.325649	0.459675	0.352351
				0.435833	0.110254	0.0612919	0.0613219	0.435833	0.110254	0.0612919	0.0613219		0.435833	2.4832	1.38045	1.38112							0.435833	0.133814	0.131898	0.124601	0.435833	0.133814	0.131898	0.124601		0.435833	3.01382	2.97067	2.80633							0.435833	0.326784	0.461076	0.353441	0.435833	0.326784	0.461076	0.353441
				0.4375	0.11049	0.0615277	0.0615452	0.4375	0.11049	0.0615277	0.0615452		0.4375	2.48851	1.38576	1.38615							0.4375	0.134576	0.13228	0.124997	0.4375	0.134576	0.13228	0.124997		0.4375	3.03098	2.97927	2.81525							0.4375	0.327982	0.462412	0.354578	0.4375	0.327982	0.462412	0.354578
				0.439167	0.110716	0.0616909	0.0617182	0.439167	0.110716	0.0616909	0.0617182		0.439167	2.49361	1.38943	1.39005							0.439167	0.135229	0.132691	0.125553	0.439167	0.135229	0.132691	0.125553		0.439167	3.04571	2.98854	2.82777							0.439167	0.329122	0.46386	0.355711	0.439167	0.329122	0.46386	0.355711
				0.440833	0.110985	0.0618467	0.0618527	0.440833	0.110985	0.0618467	0.0618527		0.440833	2.49966	1.39294	1.39308							0.440833	0.135839	0.133106	0.126103	0.440833	0.135839	0.133106	0.126103		0.440833	3.05945	2.99788	2.84015							0.440833	0.330257	0.465218	0.356899	0.440833	0.330257	0.465218	0.356899
				0.4425	0.111342	0.0621569	0.0619373	0.4425	0.111342	0.0621569	0.0619373		0.4425	2.5077	1.39993	1.39498							0.4425	0.136467	0.133436	0.126742	0.4425	0.136467	0.133436	0.126742		0.4425	3.07358	3.00532	2.85456							0.4425	0.331322	0.466529	0.358008	0.4425	0.331322	0.466529	0.358008
				0.444167	0.111726	0.0623051	0.0620312	0.444167	0.111726	0.0623051	0.0620312		0.444167	2.51634	1.40327	1.3971							0.444167	0.137085	0.133795	0.127263	0.444167	0.137085	0.133795	0.127263		0.444167	3.08749	3.0134	2.86628							0.444167	0.332543	0.467924	0.359089	0.444167	0.332543	0.467924	0.359089
				0.445833	0.112041	0.0625525	0.0622352	0.445833	0.112041	0.0625525	0.0622352		0.445833	2.52344	1.40884	1.40169							0.445833	0.137595	0.134187	0.127732	0.445833	0.137595	0.134187	0.127732		0.445833	3.09899	3.02223	2.87684							0.445833	0.333601	0.46929	0.360232	0.445833	0.333601	0.46929	0.360232
				0.4475	0.112409	0.0628996	0.0622686	0.4475	0.112409	0.0628996	0.0622686		0.4475	2.53174	1.41666	1.40245							0.4475	0.138179	0.134604	0.128162	0.4475	0.138179	0.134604	0.128162		0.4475	3.11214	3.03163	2.88653							0.4475	0.334765	0.47068	0.361472	0.4475	0.334765	0.47068	0.361472
				0.449167	0.112762	0.0632935	0.0625653	0.449167	0.112762	0.0632935	0.0625653		0.449167	2.53968	1.42553	1.40913							0.449167	0.1385	0.135093	0.128622	0.449167	0.1385	0.135093	0.128622		0.449167	3.11938	3.04263	2.89689							0.449167	0.33589	0.472236	0.362579	0.449167	0.33589	0.472236	0.362579
				0.450833	0.113127	0.0636512	0.0627948	0.450833	0.113127	0.0636512	0.0627948		0.450833	2.5479	1.43359	1.4143							0.450833	0.138857	0.135414	0.128934	0.450833	0.138857	0.135414	0.128934		0.450833	3.12741	3.04986	2.90392							0.450833	0.337017	0.473541	0.363664	0.450833	0.337017	0.473541	0.363664
				0.4525	0.113455	0.0638162	0.0629513	0.4525	0.113455	0.0638162	0.0629513		0.4525	2.5553	1.4373	1.41782							0.4525	0.139144	0.13585	0.129439	0.4525	0.139144	0.13585	0.129439		0.4525	3.13387	3.05969	2.91529							0.4525	0.338137	0.474708	0.364861	0.4525	0.338137	0.474708	0.364861
				0.454167	0.113851	0.0640993	0.0631306	0.454167	0.113851	0.0640993	0.0631306		0.454167	2.56422	1.44368	1.42186							0.454167	0.139451	0.136273	0.129697	0.454167	0.139451	0.136273	0.129697		0.454167	3.14078	3.06922	2.92111							0.454167	0.339245	0.476124	0.366083	0.454167	0.339245	0.476124	0.366083
				0.455833	0.114213	0.0643158	0.0632528	0.455833	0.114213	0.0643158	0.0632528		0.455833	2.57237	1.44855	1.42461							0.455833	0.139771	0.136677	0.129952	0.455833	0.139771	0.136677	0.129952		0.455833	3.148	3.0783	2.92684							0.455833	0.34033	0.477399	0.367365	0.455833	0.34033	0.477399	0.367365
				0.4575	0.114625	0.0644831	0.0634132	0.4575	0.114625	0.0644831	0.0634132		0.4575	2.58164	1.45232	1.42822							0.4575	0.140139	0.137217	0.130328	0.4575	0.140139	0.137217	0.130328		0.4575	3.15629	3.09046	2.93532							0.4575	0.341454	0.478741	0.368535	0.4575	0.341454	0.478741	0.368535
				0.459167	0.114877	0.0647845	0.0636439	0.459167	0.114877	0.0647845	0.0636439		0.459167	2.58731	1.45911	1.43342							0.459167	0.140371	0.137692	0.130741	0.459167	0.140371	0.137692	0.130741		0.459167	3.1615	3.10117	2.94462							0.459167	0.342485	0.480027	0.369719	0.459167	0.342485	0.480027	0.369719
				0.460833	0.11526	0.0651554	0.0638484	0.460833	0.11526	0.0651554	0.0638484		0.460833	2.59593	1.46746	1.43803							0.460833	0.140595	0.13802	0.131138	0.460833	0.140595	0.13802	0.131138		0.460833	3.16656	3.10855	2.95356							0.460833	0.343646	0.48138	0.370925	0.460833	0.343646	0.48138	0.370925
				0.4625	0.115484	0.0652615	0.0640535	0.4625	0.115484	0.0652615	0.0640535		0.4625	2.60098	1.46985	1.44265							0.4625	0.140875	0.138331	0.131423	0.4625	0.140875	0.138331	0.131423		0.4625	3.17286	3.11556	2.95998							0.4625	0.344718	0.482639	0.372073	0.4625	0.344718	0.482639	0.372073
				0.464167	0.115764	0.0655191	0.0642441	0.464167	0.115764	0.0655191	0.0642441		0.464167	2.60731	1.47566	1.44694							0.464167	0.141192	0.138683	0.131789	0.464167	0.141192	0.138683	0.131789		0.464167	3.17999	3.12349	2.96822							0.464167	0.345763	0.483998	0.373323	0.464167	0.345763	0.483998	0.373323
				0.465833	0.11611	0.0657451	0.0644601	0.465833	0.11611	0.0657451	0.0644601		0.465833	2.6151	1.48075	1.4518							0.465833	0.141536	0.138928	0.132182	0.465833	0.141536	0.138928	0.132182		0.465833	3.18774	3.12901	2.97707							0.465833	0.346938	0.485386	0.374424	0.465833	0.346938	0.485386	0.374424
				0.4675	0.116418	0.0661603	0.0646642	0.4675	0.116418	0.0661603	0.0646642		0.4675	2.62202	1.4901	1.4564							0.4675	0.141724	0.139174	0.132643	0.4675	0.141724	0.139174	0.132643		0.4675	3.19198	3.13455	2.98746							0.4675	0.348018	0.486675	0.375705	0.4675	0.348018	0.486675	0.375705
				0.469167	0.116789	0.0663866	0.0647577	0.469167	0.116789	0.0663866	0.0647577		0.469167	2.63038	1.49519	1.45851							0.469167	0.141986	0.139587	0.132995	0.469167	0.141986	0.139587	0.132995		0.469167	3.19788	3.14385	2.99538							0.469167	0.349099	0.488069	0.376922	0.469167	0.349099	0.488069	0.376922
				0.470833	0.117083	0.0666176	0.0649458	0.470833	0.117083	0.0666176	0.0649458		0.470833	2.637	1.5004	1.46274							0.470833	0.142317	0.139944	0.133486	0.470833	0.142317	0.139944	0.133486		0.470833	3.20535	3.15189	3.00644							0.470833	0.350289	0.489353	0.378129	0.470833	0.350289	0.489353	0.378129
				0.4725	0.117518	0.0668194	0.0652824	0.4725	0.117518	0.0668194	0.0652824		0.4725	2.64681	1.50494	1.47032							0.4725	0.142639	0.140355	0.133912	0.4725	0.142639	0.140355	0.133912		0.4725	3.21259	3.16116	3.01604							0.4725	0.351477	0.490739	0.379467	0.4725	0.351477	0.490739	0.379467
				0.474167	0.11786	0.0670946	0.065291	0.474167	0.11786	0.0670946	0.065291		0.474167	2.6545	1.51114	1.47052							0.474167	0.143152	0.140767	0.134455	0.474167	0.143152	0.140767	0.134455		0.474167	3.22414	3.17044	3.02827							0.474167	0.352801	0.492186	0.380642	0.474167	0.352801	0.492186	0.380642
				0.475833	0.118284	0.0672397	0.0655404	0.475833	0.118284	0.0672397	0.0655404		0.475833	2.66406	1.51441	1.47613							0.475833	0.143507	0.14118	0.135017	0.475833	0.143507	0.14118	0.135017		0.475833	3.23213	3.17973	3.04093							0.475833	0.353989	0.493382	0.381819	0.475833	0.353989	0.493382	0.381819
				0.4775	0.118563	0.067406	0.0657884	0.4775	0.118563	0.067406	0.0657884		0.4775	2.67035	1.51815	1.48172							0.4775	0.143878	0.141729	0.135537	0.4775	0.143878	0.141729	0.135537		0.4775	3.2405	3.1921	3.05264							0.4775	0.355238	0.494675	0.383032	0.4775	0.355238	0.494675	0.383032
				0.479167	0.118856	0.0676706	0.0659492	0.479167	0.118856	0.0676706	0.0659492		0.479167	2.67693	1.52411	1.48534							0.479167	0.144384	0.142052	0.135973	0.479167	0.144384	0.142052	0.135973		0.479167	3.25189	3.19938	3.06245							0.479167	0.356393	0.496132	0.384273	0.479167	0.356393	0.496132	0.384273
				0.480833	0.119142	0.0678287	0.0659128	0.480833	0.119142	0.0678287	0.0659128		0.480833	2.68338	1.52767	1.48452							0.480833	0.144809	0.142428	0.136423	0.480833	0.144809	0.142428	0.136423		0.480833	3.26145	3.20783	3.07258							0.480833	0.357604	0.497305	0.385574	0.480833	0.357604	0.497305	0.385574
				0.4825	0.119484	0.0680905	0.0661806	0.4825	0.119484	0.0680905	0.0661806		0.4825	2.69108	1.53357	1.49055							0.4825	0.145202	0.142896	0.136796	0.4825	0.145202	0.142896	0.136796		0.4825	3.27032	3.21839	3.08099							0.4825	0.358798	0.498497	0.386786	0.4825	0.358798	0.498497	0.386786
				0.484167	0.119878	0.0681971	0.0664011	0.484167	0.119878	0.0681971	0.0664011		0.484167	2.69996	1.53597	1.49552							0.484167	0.145649	0.143279	0.137149	0.484167	0.145649	0.143279	0.137149		0.484167	3.28039	3.22699	3.08895							0.484167	0.360001	0.49986	0.388112	0.484167	0.360001	0.49986	0.388112
				0.485833	0.120144	0.0683616	0.0665578	0.485833	0.120144	0.0683616	0.0665578		0.485833	2.70594	1.53967	1.49905							0.485833	0.146049	0.143628	0.137598	0.485833	0.146049	0.143628	0.137598		0.485833	3.2894	3.23486	3.09906							0.485833	0.361122	0.501254	0.389338	0.485833	0.361122	0.501254	0.389338
				0.4875	0.120621	0.0684882	0.0668034	0.4875	0.120621	0.0684882	0.0668034		0.4875	2.71669	1.54253	1.50458							0.4875	0.146452	0.143996	0.138117	0.4875	0.146452	0.143996	0.138117		0.4875	3.29847	3.24315	3.11074							0.4875	0.362303	0.502581	0.390662	0.4875	0.362303	0.502581	0.390662
				0.489167	0.120982	0.068719	0.0670881	0.489167	0.120982	0.068719	0.0670881		0.489167	2.72482	1.54772	1.51099							0.489167	0.146948	0.14435	0.138614	0.489167	0.146948	0.14435	0.138614		0.489167	3.30965	3.25114	3.12194							0.489167	0.363506	0.503893	0.39202	0.489167	0.363506	0.503893	0.39202
				0.490833	0.121403	0.0688561	0.0673343	0.490833	0.121403	0.0688561	0.0673343		0.490833	2.7343	1.55081	1.51654							0.490833	0.14744	0.144663	0.139345	0.490833	0.14744	0.144663	0.139345		0.490833	3.32071	3.25819	3.13841							0.490833	0.364703	0.505356	0.393335	0.490833	0.364703	0.505356	0.393335
				0.4925	0.121804	0.0689492	0.0675351	0.4925	0.121804	0.0689492	0.0675351		0.4925	2.74332	1.55291	1.52106							0.4925	0.147799	0.145139	0.139941	0.4925	0.147799	0.145139	0.139941		0.4925	3.32881	3.2689	3.15183							0.4925	0.365941	0.506721	0.39461	0.4925	0.365941	0.506721	0.39461
				0.494167	0.1223	0.069125	0.0676584	0.494167	0.1223	0.069125	0.0676584		0.494167	2.7545	1.55687	1.52384							0.494167	0.148081	0.145611	0.140339	0.494167	0.148081	0.145611	0.140339		0.494167	3.33516	3.27952	3.16079							0.494167	0.366994	0.508251	0.395909	0.494167	0.366994	0.508251	0.395909
				0.495833	0.122737	0.0692543	0.0677131	0.495833	0.122737	0.0692543	0.0677131		0.495833	2.76435	1.55978	1.52507							0.495833	0.148466	0.146033	0.140796	0.495833	0.148466	0.146033	0.140796		0.495833	3.34383	3.28903	3.17107							0.495833	0.368222	0.509465	0.397056	0.495833	0.368222	0.509465	0.397056
				0.4975	0.123204	0.069537	0.0679229	0.4975	0.123204	0.069537	0.0679229		0.4975	2.77488	1.56615	1.52979							0.4975	0.149066	0.146512	0.14116	0.4975	0.149066	0.146512	0.14116		0.4975	3.35735	3.29983	3.17927							0.4975	0.369493	0.510776	0.398297	0.4975	0.369493	0.510776	0.398297
				0.499167	0.123586	0.0697083	0.0681404	0.499167	0.123586	0.0697083	0.0681404		0.499167	2.78348	1.57001	1.53469							0.499167	0.149531	0.146841	0.141488	0.499167	0.149531	0.146841	0.141488		0.499167	3.36781	3.30724	3.18668							0.499167	0.370645	0.512145	0.399476	0.499167	0.370645	0.512145	0.399476
				0.500833	0.124036	0.0698481	0.0683968	0.500833	0.124036	0.0698481	0.0683968		0.500833	2.79361	1.57315	1.54047							0.500833	0.14989	0.147323	0.141912	0.500833	0.14989	0.147323	0.141912		0.500833	3.3759	3.31808	3.19622							0.500833	0.371796	0.513593	0.400634	0.500833	0.371796	0.513593	0.400634
				0.5025	0.12451	0.0702731	0.0686683	0.5025	0.12451	0.0702731	0.0686683		0.5025	2.80427	1.58273	1.54658							0.5025	0.150373	0.147693	0.142284	0.5025	0.150373	0.147693	0.142284		0.5025	3.38678	3.32643	3.20459							0.5025	0.372906	0.514915	0.401821	0.5025	0.372906	0.514915	0.401821
				0.504167	0.124794	0.0703793	0.0690519	0.504167	0.124794	0.0703793	0.0690519		0.504167	2.81068	1.58512	1.55522							0.504167	0.150843	0.148103	0.142816	0.504167	0.150843	0.148103	0.142816		0.504167	3.39737	3.33566	3.21658							0.504167	0.374197	0.516234	0.402947	0.504167	0.374197	0.516234	0.402947
				0.505833	0.125179	0.0706071	0.0693837	0.505833	0.125179	0.0706071	0.0693837		0.505833	2.81935	1.59025	1.5627							0.505833	0.151275	0.148458	0.143101	0.505833	0.151275	0.148458	0.143101		0.505833	3.4071	3.34365	3.22299							0.505833	0.37526	0.517727	0.404194	0.505833	0.37526	0.517727	0.404194
				0.5075	0.125454	0.0708025	0.0696476	0.5075	0.125454	0.0708025	0.0696476		0.5075	2.82553	1.59465	1.56864							0.5075	0.151669	0.14877	0.143548	0.5075	0.151669	0.14877	0.143548		0.5075	3.41598	3.35067	3.23307							0.5075	0.376425	0.519084	0.4053	0.5075	0.376425	0.519084	0.4053
				0.509167	0.125749	0.0709913	0.069864	0.509167	0.125749	0.0709913	0.069864		0.509167	2.83219	1.5989	1.57351							0.509167	0.152185	0.149166	0.14393	0.509167	0.152185	0.149166	0.14393		0.509167	3.42759	3.35959	3.24167							0.509167	0.377548	0.520432	0.406541	0.509167	0.377548	0.520432	0.406541
				0.510833	0.125987	0.0713011	0.0700602	0.510833	0.125987	0.0713011	0.0700602		0.510833	2.83755	1.60588	1.57793							0.510833	0.152632	0.149476	0.144366	0.510833	0.152632	0.149476	0.144366		0.510833	3.43766	3.36657	3.25148							0.510833	0.378677	0.521874	0.407729	0.510833	0.378677	0.521874	0.407729
				0.5125	0.126221	0.071505	0.0701898	0.5125	0.126221	0.071505	0.0701898		0.5125	2.84282	1.61047	1.58085							0.5125	0.15308	0.149817	0.144593	0.5125	0.15308	0.149817	0.144593		0.5125	3.44774	3.37425	3.25661							0.5125	0.37986	0.52324	0.408883	0.5125	0.37986	0.52324	0.408883
				0.514167	0.126657	0.0717855	0.0702584	0.514167	0.126657	0.0717855	0.0702584		0.514167	2.85264	1.61679	1.5824							0.514167	0.153489	0.150217	0.145015	0.514167	0.153489	0.150217	0.145015		0.514167	3.45697	3.38327	3.2661							0.514167	0.381071	0.524619	0.410096	0.514167	0.381071	0.524619	0.410096
				0.515833	0.127016	0.0719443	0.0705551	0.515833	0.127016	0.0719443	0.0705551		0.515833	2.86071	1.62037	1.58908							0.515833	0.153924	0.150622	0.145339	0.515833	0.153924	0.150622	0.145339		0.515833	3.46675	3.39239	3.2734							0.515833	0.382265	0.525874	0.411298	0.515833	0.382265	0.525874	0.411298
				0.5175	0.127275	0.0721696	0.070719	0.5175	0.127275	0.0721696	0.070719		0.5175	2.86655	1.62544	1.59277							0.5175	0.154413	0.150981	0.14573	0.5175	0.154413	0.150981	0.14573		0.5175	3.47778	3.40048	3.2822							0.5175	0.383467	0.527233	0.41252	0.5175	0.383467	0.527233	0.41252
				0.519167	0.127664	0.0724006	0.0708718	0.519167	0.127664	0.0724006	0.0708718		0.519167	2.87532	1.63064	1.59621							0.519167	0.154854	0.151416	0.146168	0.519167	0.154854	0.151416	0.146168		0.519167	3.4877	3.41026	3.29208							0.519167	0.38467	0.528519	0.413677	0.519167	0.38467	0.528519	0.413677
				0.520833	0.128047	0.0726279	0.0711837	0.520833	0.128047	0.0726279	0.0711837		0.520833	2.88393	1.63576	1.60324							0.520833	0.155354	0.151889	0.146573	0.520833	0.155354	0.151889	0.146573		0.520833	3.49897	3.42092	3.3012							0.520833	0.385848	0.529837	0.414797	0.520833	0.385848	0.529837	0.414797
				0.5225	0.128363	0.0728177	0.0713731	0.5225	0.128363	0.0728177	0.0713731		0.5225	2.89107	1.64004	1.6075							0.5225	0.155895	0.15224	0.147052	0.5225	0.155895	0.15224	0.147052		0.5225	3.51115	3.42884	3.31197							0.5225	0.386997	0.531187	0.415997	0.5225	0.386997	0.531187	0.415997
				0.524167	0.128655	0.0729376	0.0714753	0.524167	0.128655	0.0729376	0.0714753		0.524167	2.89764	1.64274	1.6098							0.524167	0.156339	0.152602	0.147421	0.524167	0.156339	0.152602	0.147421		0.524167	3.52115	3.43697	3.3203							0.524167	0.388113	0.532591	0.417185	0.524167	0.388113	0.532591	0.417185
				0.525833	0.129231	0.0732765	0.0716715	0.525833	0.129231	0.0732765	0.0716715		0.525833	2.91061	1.65037	1.61422							0.525833	0.156882	0.152949	0.147972	0.525833	0.156882	0.152949	0.147972		0.525833	3.53337	3.44481	3.33271							0.525833	0.389333	0.533804	0.418263	0.525833	0.389333	0.533804	0.418263
				0.5275	0.129646	0.0733417	0.0718678	0.5275	0.129646	0.0733417	0.0718678		0.5275	2.91994	1.65184	1.61864							0.5275	0.15735	0.153259	0.14834	0.5275	0.15735	0.153259	0.14834		0.5275	3.54393	3.45177	3.34098							0.5275	0.390421	0.535258	0.419487	0.5275	0.390421	0.535258	0.419487
				0.529167	0.130086	0.0735682	0.0719861	0.529167	0.130086	0.0735682	0.0719861		0.529167	2.92986	1.65694	1.62131							0.529167	0.157853	0.15365	0.148746	0.529167	0.157853	0.15365	0.148746		0.529167	3.55524	3.46058	3.35014							0.529167	0.391672	0.536678	0.420633	0.529167	0.391672	0.536678	0.420633
				0.530833	0.130515	0.0737818	0.0722749	0.530833	0.130515	0.0737818	0.0722749		0.530833	2.93952	1.66175	1.62781							0.530833	0.158317	0.154067	0.149245	0.530833	0.158317	0.154067	0.149245		0.530833	3.56569	3.46997	3.36137							0.530833	0.39273	0.537877	0.4218	0.530833	0.39273	0.537877	0.4218
				0.5325	0.131018	0.0739612	0.0725767	0.5325	0.131018	0.0739612	0.0725767		0.5325	2.95085	1.66579	1.63461							0.5325	0.158906	0.154415	0.149908	0.5325	0.158906	0.154415	0.149908		0.5325	3.57897	3.47782	3.3763							0.5325	0.393866	0.539273	0.423045	0.5325	0.393866	0.539273	0.423045
				0.534167	0.131404	0.0741656	0.0726595	0.534167	0.131404	0.0741656	0.0726595		0.534167	2.95955	1.6704	1.63648							0.534167	0.159393	0.154794	0.150398	0.534167	0.159393	0.154794	0.150398		0.534167	3.58994	3.48635	3.38735							0.534167	0.395051	0.540536	0.424209	0.534167	0.395051	0.540536	0.424209
				0.535833	0.131682	0.0743878	0.0728107	0.535833	0.131682	0.0743878	0.0728107		0.535833	2.9658	1.6754	1.63988							0.535833	0.159968	0.15513	0.150869	0.535833	0.159968	0.15513	0.150869		0.535833	3.60288	3.49391	3.39796							0.535833	0.396137	0.541726	0.425346	0.535833	0.396137	0.541726	0.425346
				0.5375	0.132047	0.0745751	0.073041	0.5375	0.132047	0.0745751	0.073041		0.5375	2.97403	1.67962	1.64507							0.5375	0.160526	0.155406	0.151365	0.5375	0.160526	0.155406	0.151365		0.5375	3.61545	3.50013	3.40912							0.5375	0.397289	0.54308	0.426517	0.5375	0.397289	0.54308	0.426517
				0.539167	0.132325	0.0746388	0.0732399	0.539167	0.132325	0.0746388	0.0732399		0.539167	2.9803	1.68105	1.64955							0.539167	0.160888	0.155743	0.151796	0.539167	0.160888	0.155743	0.151796		0.539167	3.62361	3.50772	3.41883							0.539167	0.398352	0.544547	0.427807	0.539167	0.398352	0.544547	0.427807
				0.540833	0.132672	0.0747326	0.0734146	0.540833	0.132672	0.0747326	0.0734146		0.540833	2.98811	1.68317	1.65348							0.540833	0.16146	0.156115	0.152152	0.540833	0.16146	0.156115	0.152152		0.540833	3.6365	3.5161	3.42684							0.540833	0.399507	0.545821	0.428879	0.540833	0.399507	0.545821	0.428879
				0.5425	0.133067	0.0748332	0.0737606	0.5425	0.133067	0.0748332	0.0737606		0.5425	2.99701	1.68543	1.66128							0.5425	0.161982	0.156572	0.152669	0.5425	0.161982	0.156572	0.152669		0.5425	3.64823	3.52639	3.4385							0.5425	0.400579	0.547215	0.430088	0.5425	0.400579	0.547215	0.430088
				0.544167	0.133362	0.075001	0.074022	0.544167	0.133362	0.075001	0.074022		0.544167	3.00365	1.68921	1.66716							0.544167	0.162563	0.157052	0.153011	0.544167	0.162563	0.157052	0.153011		0.544167	3.66134	3.5372	3.4462							0.544167	0.401854	0.548657	0.431298	0.544167	0.401854	0.548657	0.431298
				0.545833	0.133802	0.0752818	0.0742451	0.545833	0.133802	0.0752818	0.0742451		0.545833	3.01355	1.69554	1.67219							0.545833	0.163018	0.157369	0.153446	0.545833	0.163018	0.157369	0.153446		0.545833	3.67157	3.54435	3.45599							0.545833	0.402961	0.549906	0.43248	0.545833	0.402961	0.549906	0.43248
				0.5475	0.13411	0.0753297	0.0744019	0.5475	0.13411	0.0753297	0.0744019		0.5475	3.0205	1.69662	1.67572							0.5475	0.163397	0.15782	0.153738	0.5475	0.163397	0.15782	0.153738		0.5475	3.68012	3.55451	3.46256							0.5475	0.404222	0.55137	0.43374	0.5475	0.404222	0.55137	0.43374
				0.549167	0.134522	0.0755263	0.0746277	0.549167	0.134522	0.0755263	0.0746277		0.549167	3.02977	1.70104	1.6808							0.549167	0.163773	0.158149	0.15411	0.549167	0.163773	0.158149	0.15411		0.549167	3.68858	3.5619	3.47094							0.549167	0.405401	0.552519	0.434888	0.549167	0.405401	0.552519	0.434888
				0.550833	0.134905	0.0755703	0.0747465	0.550833	0.134905	0.0755703	0.0747465		0.550833	3.03839	1.70203	1.68348							0.550833	0.164217	0.158554	0.154402	0.550833	0.164217	0.158554	0.154402		0.550833	3.69857	3.57103	3.47752							0.550833	0.406538	0.553834	0.436174	0.550833	0.406538	0.553834	0.436174
				0.5525	0.135326	0.0757247	0.0748943	0.5525	0.135326	0.0757247	0.0748943		0.5525	3.04789	1.70551	1.68681							0.5525	0.164695	0.159092	0.15489	0.5525	0.164695	0.159092	0.15489		0.5525	3.70936	3.58316	3.48852							0.5525	0.407933	0.555355	0.437263	0.5525	0.407933	0.555355	0.437263
				0.554167	0.135696	0.075926	0.0751373	0.554167	0.135696	0.075926	0.0751373		0.554167	3.05622	1.71005	1.69228							0.554167	0.165124	0.159313	0.155288	0.554167	0.165124	0.159313	0.155288		0.554167	3.71902	3.58812	3.49748							0.554167	0.409052	0.556632	0.438374	0.554167	0.409052	0.556632	0.438374
				0.555833	0.136012	0.0761396	0.0752754	0.555833	0.136012	0.0761396	0.0752754		0.555833	3.06333	1.71486	1.69539							0.555833	0.16562	0.159745	0.155764	0.555833	0.16562	0.159745	0.155764		0.555833	3.73019	3.59786	3.50821							0.555833	0.410112	0.557932	0.439581	0.555833	0.410112	0.557932	0.439581
				0.5575	0.13646	0.0763253	0.0754377	0.5575	0.13646	0.0763253	0.0754377		0.5575	3.07341	1.71904	1.69905							0.5575	0.166043	0.160151	0.156188	0.5575	0.166043	0.160151	0.156188		0.5575	3.73971	3.60701	3.51776							0.5575	0.41134	0.559426	0.440826	0.5575	0.41134	0.559426	0.440826
				0.559167	0.136737	0.0764592	0.0757399	0.559167	0.136737	0.0764592	0.0757399		0.559167	3.07966	1.72205	1.70585							0.559167	0.166555	0.160516	0.156679	0.559167	0.166555	0.160516	0.156679		0.559167	3.75124	3.61523	3.5288							0.559167	0.412565	0.560746	0.441965	0.559167	0.412565	0.560746	0.441965
				0.560833	0.137171	0.0765596	0.0759701	0.560833	0.137171	0.0765596	0.0759701		0.560833	3.08944	1.72432	1.71104							0.560833	0.166958	0.160839	0.157064	0.560833	0.166958	0.160839	0.157064		0.560833	3.76031	3.62249	3.53749							0.560833	0.41362	0.561852	0.443089	0.560833	0.41362	0.561852	0.443089
				0.5625	0.137478	0.0766947	0.0761061	0.5625	0.137478	0.0766947	0.0761061		0.5625	3.09636	1.72736	1.7141							0.5625	0.167463	0.161331	0.157426	0.5625	0.167463	0.161331	0.157426		0.5625	3.77169	3.63358	3.54562							0.5625	0.414645	0.563078	0.444453	0.5625	0.414645	0.563078	0.444453
				0.564167	0.137916	0.0769328	0.0763018	0.564167	0.137916	0.0769328	0.0763018		0.564167	3.10622	1.73272	1.71851							0.564167	0.167875	0.161814	0.157669	0.564167	0.167875	0.161814	0.157669		0.564167	3.78097	3.64446	3.55111							0.564167	0.415706	0.564501	0.44561	0.564167	0.415706	0.564501	0.44561
				0.565833	0.138248	0.0770539	0.0765867	0.565833	0.138248	0.0770539	0.0765867		0.565833	3.11369	1.73545	1.72493							0.565833	0.168374	0.162219	0.158221	0.565833	0.168374	0.162219	0.158221		0.565833	3.79221	3.65358	3.56353							0.565833	0.416849	0.565926	0.446731	0.565833	0.416849	0.565926	0.446731
				0.5675	0.138624	0.0770903	0.0767714	0.5675	0.138624	0.0770903	0.0767714		0.5675	3.12216	1.73627	1.72909							0.5675	0.16891	0.162687	0.158733	0.5675	0.16891	0.162687	0.158733		0.5675	3.80429	3.66413	3.57506							0.5675	0.417997	0.567079	0.447915	0.5675	0.417997	0.567079	0.447915
				0.569167	0.138972	0.0773316	0.0770537	0.569167	0.138972	0.0773316	0.0770537		0.569167	3.13	1.7417	1.73544							0.569167	0.16951	0.163135	0.159279	0.569167	0.16951	0.163135	0.159279		0.569167	3.81779	3.67422	3.58737							0.569167	0.419195	0.568283	0.44918	0.569167	0.419195	0.568283	0.44918
				0.570833	0.139258	0.0773521	0.0773778	0.570833	0.139258	0.0773521	0.0773778		0.570833	3.13644	1.74216	1.74274							0.570833	0.169954	0.163547	0.159666	0.570833	0.169954	0.163547	0.159666		0.570833	3.8278	3.68348	3.59607							0.570833	0.420447	0.569767	0.45035	0.570833	0.420447	0.569767	0.45035
				0.5725	0.139627	0.0777369	0.0777379	0.5725	0.139627	0.0777369	0.0777379		0.5725	3.14475	1.75083	1.75085							0.5725	0.170419	0.164012	0.160127	0.5725	0.170419	0.164012	0.160127		0.5725	3.83826	3.69396	3.60646							0.5725	0.421653	0.571163	0.451537	0.5725	0.421653	0.571163	0.451537
				0.574167	0.140046	0.0778835	0.0780357	0.574167	0.140046	0.0778835	0.0780357		0.574167	3.15419	1.75413	1.75756							0.574167	0.170805	0.164372	0.160748	0.574167	0.170805	0.164372	0.160748		0.574167	3.84696	3.70207	3.62045							0.574167	0.422716	0.572419	0.452847	0.574167	0.422716	0.572419	0.452847
				0.575833	0.140499	0.0781509	0.0782533	0.575833	0.140499	0.0781509	0.0782533		0.575833	3.1644	1.76015	1.76246							0.575833	0.17138	0.164781	0.161303	0.575833	0.17138	0.164781	0.161303		0.575833	3.85991	3.71129	3.63295							0.575833	0.424095	0.573712	0.454107	0.575833	0.424095	0.573712	0.454107
				0.5775	0.140922	0.0785537	0.0783004	0.5775	0.140922	0.0785537	0.0783004		0.5775	3.17392	1.76923	1.76352							0.5775	0.171718	0.165199	0.161962	0.5775	0.171718	0.165199	0.161962		0.5775	3.86753	3.72071	3.64779							0.5775	0.425185	0.57509	0.45525	0.5775	0.425185	0.57509	0.45525
				0.579167	0.141306	0.0786737	0.0784135	0.579167	0.141306	0.0786737	0.0784135		0.579167	3.18257	1.77193	1.76607							0.579167	0.17205	0.165475	0.162468	0.579167	0.17205	0.165475	0.162468		0.579167	3.87501	3.72692	3.65918							0.579167	0.426569	0.576509	0.456491	0.579167	0.426569	0.576509	0.456491
				0.580833	0.141789	0.0787613	0.0785284	0.580833	0.141789	0.0787613	0.0785284		0.580833	3.19345	1.7739	1.76866							0.580833	0.172544	0.165898	0.16291	0.580833	0.172544	0.165898	0.16291		0.580833	3.88613	3.73644	3.66914							0.580833	0.427734	0.578066	0.457866	0.580833	0.427734	0.578066	0.457866
				0.5825	0.142133	0.0790132	0.0786892	0.5825	0.142133	0.0790132	0.0786892		0.5825	3.20118	1.77958	1.77228							0.5825	0.173002	0.166255	0.163164	0.5825	0.173002	0.166255	0.163164		0.5825	3.89643	3.74448	3.67487							0.5825	0.428907	0.579147	0.458986	0.5825	0.428907	0.579147	0.458986
				0.584167	0.142509	0.0791293	0.0790403	0.584167	0.142509	0.0791293	0.0790403		0.584167	3.20965	1.78219	1.78019							0.584167	0.173496	0.166693	0.163564	0.584167	0.173496	0.166693	0.163564		0.584167	3.90757	3.75434	3.68387							0.584167	0.430099	0.580399	0.460159	0.584167	0.430099	0.580399	0.460159
				0.585833	0.143041	0.079336	0.0793826	0.585833	0.143041	0.079336	0.0793826		0.585833	3.22165	1.78685	1.7879							0.585833	0.174025	0.167102	0.163872	0.585833	0.174025	0.167102	0.163872		0.585833	3.91949	3.76355	3.6908							0.585833	0.431329	0.581825	0.461509	0.585833	0.431329	0.581825	0.461509
				0.5875	0.143622	0.0793796	0.0795861	0.5875	0.143622	0.0793796	0.0795861		0.5875	3.23473	1.78783	1.79248							0.5875	0.174314	0.167384	0.16424	0.5875	0.174314	0.167384	0.16424		0.5875	3.926	3.76992	3.6991							0.5875	0.432529	0.583345	0.462719	0.5875	0.432529	0.583345	0.462719
				0.589167	0.144359	0.0794666	0.0799645	0.589167	0.144359	0.0794666	0.0799645		0.589167	3.25133	1.78979	1.801							0.589167	0.174866	0.167943	0.164594	0.589167	0.174866	0.167943	0.164594		0.589167	3.93842	3.78249	3.70707							0.589167	0.433779	0.584617	0.463972	0.589167	0.433779	0.584617	0.463972
				0.590833	0.145052	0.0796711	0.0799638	0.590833	0.145052	0.0796711	0.0799638		0.590833	3.26694	1.79439	1.80099							0.590833	0.17536	0.168175	0.165054	0.590833	0.17536	0.168175	0.165054		0.590833	3.94954	3.78772	3.71743							0.590833	0.43506	0.585962	0.465167	0.590833	0.43506	0.585962	0.465167
				0.5925	0.145719	0.0799271	0.0799786	0.5925	0.145719	0.0799271	0.0799786		0.5925	3.28195	1.80016	1.80132							0.5925	0.175706	0.168593	0.16554	0.5925	0.175706	0.168593	0.16554		0.5925	3.95733	3.79714	3.72838							0.5925	0.436198	0.587384	0.466383	0.5925	0.436198	0.587384	0.466383
				0.594167	0.146453	0.0799682	0.0802073	0.594167	0.146453	0.0799682	0.0802073		0.594167	3.29849	1.80109	1.80647							0.594167	0.176187	0.168915	0.165918	0.594167	0.176187	0.168915	0.165918		0.594167	3.96818	3.80438	3.7369							0.594167	0.437421	0.588623	0.46757	0.594167	0.437421	0.588623	0.46757
				0.595833	0.147009	0.080194	0.0802386	0.595833	0.147009	0.080194	0.0802386		0.595833	3.311	1.80617	1.80718							0.595833	0.176592	0.169379	0.166414	0.595833	0.176592	0.169379	0.166414		0.595833	3.97729	3.81483	3.74807							0.595833	0.438566	0.589866	0.468808	0.595833	0.438566	0.589866	0.468808
				0.5975	0.147325	0.0805882	0.0803903	0.5975	0.147325	0.0805882	0.0803903		0.5975	3.31814	1.81505	1.81059							0.5975	0.177041	0.169752	0.166783	0.5975	0.177041	0.169752	0.166783		0.5975	3.9874	3.82325	3.75636							0.5975	0.439697	0.591386	0.47004	0.5975	0.439697	0.591386	0.47004
				0.599167	0.147582	0.0809025	0.0808711	0.599167	0.147582	0.0809025	0.0808711		0.599167	3.32392	1.82213	1.82142							0.599167	0.177724	0.170043	0.16713	0.599167	0.177724	0.170043	0.16713		0.599167	4.00279	3.82981	3.76418							0.599167	0.440907	0.592542	0.471376	0.599167	0.440907	0.592542	0.471376
				0.600833	0.147788	0.0810755	0.0812172	0.600833	0.147788	0.0810755	0.0812172		0.600833	3.32855	1.82602	1.82922							0.600833	0.178041	0.170556	0.16757	0.600833	0.178041	0.170556	0.16757		0.600833	4.00994	3.84135	3.7741							0.600833	0.442045	0.594001	0.472544	0.600833	0.442045	0.594001	0.472544
				0.6025	0.147982	0.0813701	0.0813619	0.6025	0.147982	0.0813701	0.0813619		0.6025	3.33293	1.83266	1.83248							0.6025	0.178677	0.170963	0.167874	0.6025	0.178677	0.170963	0.167874		0.6025	4.02425	3.85052	3.78094							0.6025	0.443151	0.595149	0.474107	0.6025	0.443151	0.595149	0.474107
				0.604167	0.148165	0.0816834	0.0816928	0.604167	0.148165	0.0816834	0.0816928		0.604167	3.33704	1.83972	1.83993							0.604167	0.179132	0.171367	0.168338	0.604167	0.179132	0.171367	0.168338		0.604167	4.0345	3.85961	3.7914							0.604167	0.444346	0.596542	0.475179	0.604167	0.444346	0.596542	0.475179
				0.605833	0.148316	0.0819322	0.0819225	0.605833	0.148316	0.0819322	0.0819225		0.605833	3.34046	1.84532	1.8451							0.605833	0.179563	0.17177	0.16863	0.605833	0.179563	0.17177	0.16863		0.605833	4.04421	3.86869	3.79798							0.605833	0.445544	0.597799	0.476446	0.605833	0.445544	0.597799	0.476446
				0.6075	0.148628	0.0820949	0.0820381	0.6075	0.148628	0.0820949	0.0820381		0.6075	3.34748	1.84898	1.8477							0.6075	0.180092	0.172215	0.169061	0.6075	0.180092	0.172215	0.169061		0.6075	4.05613	3.87871	3.80769							0.6075	0.446777	0.599213	0.477561	0.6075	0.446777	0.599213	0.477561
				0.609167	0.148964	0.0824396	0.0821441	0.609167	0.148964	0.0824396	0.0821441		0.609167	3.35505	1.85675	1.85009							0.609167	0.180605	0.172606	0.169464	0.609167	0.180605	0.172606	0.169464		0.609167	4.06767	3.88753	3.81677							0.609167	0.448038	0.600423	0.478714	0.609167	0.448038	0.600423	0.478714
				0.610833	0.14926	0.0827195	0.0822919	0.610833	0.14926	0.0827195	0.0822919		0.610833	3.3617	1.86305	1.85342							0.610833	0.181106	0.173069	0.169809	0.610833	0.181106	0.173069	0.169809		0.610833	4.07897	3.89794	3.82454							0.610833	0.449245	0.601704	0.480007	0.610833	0.449245	0.601704	0.480007
				0.6125	0.149672	0.0831034	0.0824535	0.6125	0.149672	0.0831034	0.0824535		0.6125	3.37098	1.8717	1.85706							0.6125	0.181641	0.173463	0.170407	0.6125	0.181641	0.173463	0.170407		0.6125	4.09102	3.90683	3.83799							0.6125	0.450452	0.60295	0.481416	0.6125	0.450452	0.60295	0.481416
				0.614167	0.149973	0.0832295	0.0826421	0.614167	0.149973	0.0832295	0.0826421		0.614167	3.37776	1.87454	1.86131							0.614167	0.182124	0.173887	0.171012	0.614167	0.182124	0.173887	0.171012		0.614167	4.10188	3.91638	3.85162							0.614167	0.451593	0.604452	0.482511	0.614167	0.451593	0.604452	0.482511
				0.615833	0.150362	0.0833831	0.0828798	0.615833	0.150362	0.0833831	0.0828798		0.615833	3.38653	1.878	1.86666							0.615833	0.182562	0.174313	0.171395	0.615833	0.182562	0.174313	0.171395		0.615833	4.11175	3.92596	3.86025							0.615833	0.452865	0.605635	0.483702	0.615833	0.452865	0.605635	0.483702
				0.6175	0.150725	0.0837276	0.0831091	0.6175	0.150725	0.0837276	0.0831091		0.6175	3.39471	1.88576	1.87183							0.6175	0.183093	0.17476	0.171854	0.6175	0.183093	0.17476	0.171854		0.6175	4.12371	3.93604	3.87058							0.6175	0.454034	0.606988	0.484829	0.6175	0.454034	0.606988	0.484829
				0.619167	0.151099	0.0838767	0.0833919	0.619167	0.151099	0.0838767	0.0833919		0.619167	3.40314	1.88912	1.8782							0.619167	0.183542	0.175121	0.172177	0.619167	0.183542	0.175121	0.172177		0.619167	4.13382	3.94418	3.87787							0.619167	0.455177	0.608396	0.486113	0.619167	0.455177	0.608396	0.486113
				0.620833	0.151442	0.0841156	0.0834451	0.620833	0.151442	0.0841156	0.0834451		0.620833	3.41086	1.8945	1.87939							0.620833	0.184089	0.175473	0.172532	0.620833	0.184089	0.175473	0.172532		0.620833	4.14615	3.9521	3.88585							0.620833	0.456419	0.609812	0.487333	0.620833	0.456419	0.609812	0.487333
				0.6225	0.151749	0.0844013	0.0835724	0.6225	0.151749	0.0844013	0.0835724		0.6225	3.41778	1.90093	1.88226							0.6225	0.184677	0.175827	0.17293	0.6225	0.184677	0.175827	0.17293		0.6225	4.15939	3.96007	3.89482							0.6225	0.457662	0.611164	0.48851	0.6225	0.457662	0.611164	0.48851
				0.624167	0.152171	0.0846769	0.0837891	0.624167	0.152171	0.0846769	0.0837891		0.624167	3.42728	1.90714	1.88714							0.624167	0.185346	0.176291	0.173258	0.624167	0.185346	0.176291	0.173258		0.624167	4.17446	3.97051	3.90222							0.624167	0.458866	0.612391	0.489693	0.624167	0.458866	0.612391	0.489693
				0.625833	0.152482	0.0848813	0.0840691	0.625833	0.152482	0.0848813	0.0840691		0.625833	3.43427	1.91174	1.89345							0.625833	0.185969	0.176671	0.17373	0.625833	0.185969	0.176671	0.17373		0.625833	4.18848	3.97908	3.91284							0.625833	0.459969	0.61396	0.490827	0.625833	0.459969	0.61396	0.490827
				0.6275	0.152919	0.0850039	0.0843887	0.6275	0.152919	0.0850039	0.0843887		0.6275	3.44413	1.9145	1.90065							0.6275	0.186493	0.177046	0.17419	0.6275	0.186493	0.177046	0.17419		0.6275	4.20029	3.98751	3.92319							0.6275	0.461241	0.615088	0.492	0.6275	0.461241	0.615088	0.492
				0.629167	0.153352	0.0851383	0.0847869	0.629167	0.153352	0.0851383	0.0847869		0.629167	3.45387	1.91753	1.90962							0.629167	0.18718	0.177469	0.174665	0.629167	0.18718	0.177469	0.174665		0.629167	4.21576	3.99705	3.93389							0.629167	0.462358	0.616401	0.493289	0.629167	0.462358	0.616401	0.493289
				0.630833	0.153761	0.0853538	0.0850787	0.630833	0.153761	0.0853538	0.0850787		0.630833	3.46309	1.92238	1.91619							0.630833	0.18763	0.17781	0.175128	0.630833	0.18763	0.17781	0.175128		0.630833	4.22589	4.00473	3.94432							0.630833	0.463546	0.617833	0.494516	0.630833	0.463546	0.617833	0.494516
				0.6325	0.154179	0.0856397	0.0851911	0.6325	0.154179	0.0856397	0.0851911		0.6325	3.47249	1.92882	1.91872							0.6325	0.188078	0.178259	0.175544	0.6325	0.188078	0.178259	0.175544		0.6325	4.236	4.01484	3.9537							0.6325	0.464647	0.619096	0.495749	0.6325	0.464647	0.619096	0.495749
				0.634167	0.154641	0.086017	0.0852524	0.634167	0.154641	0.086017	0.0852524		0.634167	3.48291	1.93732	1.9201							0.634167	0.18851	0.178617	0.175945	0.634167	0.18851	0.178617	0.175945		0.634167	4.24572	4.0229	3.96272							0.634167	0.465843	0.620432	0.496928	0.634167	0.465843	0.620432	0.496928
				0.635833	0.155198	0.0861406	0.0854651	0.635833	0.155198	0.0861406	0.0854651		0.635833	3.49544	1.9401	1.92489							0.635833	0.188912	0.178984	0.176491	0.635833	0.188912	0.178984	0.176491		0.635833	4.25477	4.03118	3.97502							0.635833	0.467034	0.621766	0.498046	0.635833	0.467034	0.621766	0.498046
				0.6375	0.155858	0.0863187	0.0856336	0.6375	0.155858	0.0863187	0.0856336		0.6375	3.51031	1.94412	1.92868							0.6375	0.18929	0.179334	0.176938	0.6375	0.18929	0.179334	0.176938		0.6375	4.2633	4.03906	3.9851							0.6375	0.468229	0.623081	0.499237	0.6375	0.468229	0.623081	0.499237
				0.639167	0.15655	0.0864922	0.0858674	0.639167	0.15655	0.0864922	0.0858674		0.639167	3.5259	1.94802	1.93395							0.639167	0.189791	0.179695	0.177362	0.639167	0.189791	0.179695	0.177362		0.639167	4.27458	4.04718	3.99464							0.639167	0.46937	0.624353	0.500539	0.639167	0.46937	0.624353	0.500539
				0.640833	0.157094	0.0865077	0.0862914	0.640833	0.157094	0.0865077	0.0862914		0.640833	3.53816	1.94837	1.9435							0.640833	0.190208	0.180139	0.177872	0.640833	0.190208	0.180139	0.177872		0.640833	4.28396	4.05719	4.00612							0.640833	0.470452	0.625561	0.501707	0.640833	0.470452	0.625561	0.501707
				0.6425	0.157574	0.0866797	0.0866187	0.6425	0.157574	0.0866797	0.0866187		0.6425	3.54896	1.95225	1.95087							0.6425	0.190664	0.180484	0.17827	0.6425	0.190664	0.180484	0.17827		0.6425	4.29423	4.06495	4.01508							0.6425	0.471741	0.626921	0.502965	0.6425	0.471741	0.626921	0.502965
				0.644167	0.157745	0.0867359	0.0868543	0.644167	0.157745	0.0867359	0.0868543		0.644167	3.55281	1.95351	1.95618							0.644167	0.190981	0.180758	0.178836	0.644167	0.190981	0.180758	0.178836		0.644167	4.30136	4.07112	4.02784							0.644167	0.473012	0.62817	0.50413	0.644167	0.473012	0.62817	0.50413
				0.645833	0.157835	0.0869494	0.087021	0.645833	0.157835	0.0869494	0.087021		0.645833	3.55484	1.95832	1.95993							0.645833	0.191504	0.181168	0.179318	0.645833	0.191504	0.181168	0.179318		0.645833	4.31315	4.08035	4.0387							0.645833	0.474101	0.629453	0.505381	0.645833	0.474101	0.629453	0.505381
				0.6475	0.157991	0.0871503	0.0873389	0.6475	0.157991	0.0871503	0.0873389		0.6475	3.55835	1.96284	1.96709							0.6475	0.191922	0.181564	0.179792	0.6475	0.191922	0.181564	0.179792		0.6475	4.32257	4.08928	4.04936							0.6475	0.475283	0.630614	0.506471	0.6475	0.475283	0.630614	0.506471
				0.649167	0.15813	0.087296	0.0874597	0.649167	0.15813	0.087296	0.0874597		0.649167	3.56149	1.96613	1.96981							0.649167	0.192361	0.181945	0.180206	0.649167	0.192361	0.181945	0.180206		0.649167	4.33246	4.09786	4.0587							0.649167	0.476512	0.632139	0.507714	0.649167	0.476512	0.632139	0.507714
				0.650833	0.158551	0.0875777	0.0875856	0.650833	0.158551	0.0875777	0.0875856		0.650833	3.57097	1.97247	1.97265							0.650833	0.192798	0.182328	0.180515	0.650833	0.192798	0.182328	0.180515		0.650833	4.34229	4.10649	4.06566							0.650833	0.477707	0.633566	0.508853	0.650833	0.477707	0.633566	0.508853
				0.6525	0.158958	0.0878149	0.0877828	0.6525	0.158958	0.0878149	0.0877828		0.6525	3.58014	1.97781	1.97709							0.6525	0.193327	0.182744	0.180971	0.6525	0.193327	0.182744	0.180971		0.6525	4.3542	4.11586	4.07592							0.6525	0.478941	0.634797	0.510127	0.6525	0.478941	0.634797	0.510127
				0.654167	0.159328	0.0880536	0.0880603	0.654167	0.159328	0.0880536	0.0880603		0.654167	3.58847	1.98319	1.98334							0.654167	0.193696	0.183164	0.181294	0.654167	0.193696	0.183164	0.181294		0.654167	4.36252	4.12533	4.08319							0.654167	0.480176	0.636132	0.51135	0.654167	0.480176	0.636132	0.51135
				0.655833	0.159735	0.0882143	0.0881933	0.655833	0.159735	0.0882143	0.0881933		0.655833	3.59764	1.98681	1.98633							0.655833	0.194205	0.183477	0.181611	0.655833	0.194205	0.183477	0.181611		0.655833	4.37398	4.13235	4.09034							0.655833	0.481352	0.637383	0.512503	0.655833	0.481352	0.637383	0.512503
				0.6575	0.160192	0.0883739	0.088536	0.6575	0.160192	0.0883739	0.088536		0.6575	3.60792	1.9904	1.99405							0.6575	0.194576	0.183915	0.182049	0.6575	0.194576	0.183915	0.182049		0.6575	4.38235	4.14223	4.10021							0.6575	0.482603	0.638875	0.513649	0.6575	0.482603	0.638875	0.513649
				0.659167	0.160549	0.0886686	0.0890736	0.659167	0.160549	0.0886686	0.0890736		0.659167	3.61598	1.99704	2.00616							0.659167	0.195145	0.184277	0.182393	0.659167	0.195145	0.184277	0.182393		0.659167	4.39515	4.15038	4.10794							0.659167	0.483783	0.640392	0.514863	0.659167	0.483783	0.640392	0.514863
				0.660833	0.160968	0.0888812	0.0892583	0.660833	0.160968	0.0888812	0.0892583		0.660833	3.6254	2.00183	2.01032							0.660833	0.195512	0.184581	0.182808	0.660833	0.195512	0.184581	0.182808		0.660833	4.40342	4.15722	4.11729							0.660833	0.484951	0.641779	0.515977	0.660833	0.484951	0.641779	0.515977
				0.6625	0.16136	0.0891285	0.0893903	0.6625	0.16136	0.0891285	0.0893903		0.6625	3.63423	2.0074	2.01329							0.6625	0.195889	0.185024	0.183399	0.6625	0.195889	0.185024	0.183399		0.6625	4.41191	4.16721	4.13061							0.6625	0.486165	0.643191	0.517074	0.6625	0.486165	0.643191	0.517074
				0.664167	0.161786	0.0893909	0.0894696	0.664167	0.161786	0.0893909	0.0894696		0.664167	3.64383	2.01331	2.01508							0.664167	0.1965	0.185473	0.183767	0.664167	0.1965	0.185473	0.183767		0.664167	4.42569	4.17732	4.13889							0.664167	0.487218	0.644595	0.518345	0.664167	0.487218	0.644595	0.518345
				0.665833	0.162103	0.0896021	0.0895762	0.665833	0.162103	0.0896021	0.0895762		0.665833	3.65096	2.01807	2.01748							0.665833	0.196834	0.185907	0.184306	0.665833	0.196834	0.185907	0.184306		0.665833	4.43321	4.18709	4.15103							0.665833	0.488589	0.646031	0.519498	0.665833	0.488589	0.646031	0.519498
				0.6675	0.162699	0.0898743	0.0897051	0.6675	0.162699	0.0898743	0.0897051		0.6675	3.66439	2.0242	2.02039							0.6675	0.19742	0.186324	0.184985	0.6675	0.19742	0.186324	0.184985		0.6675	4.4464	4.1965	4.16633							0.6675	0.489564	0.647428	0.520676	0.6675	0.489564	0.647428	0.520676
				0.669167	0.163312	0.0900295	0.0899717	0.669167	0.163312	0.0900295	0.0899717		0.669167	3.6782	2.02769	2.02639							0.669167	0.197937	0.186733	0.185541	0.669167	0.197937	0.186733	0.185541		0.669167	4.45805	4.20571	4.17886							0.669167	0.490799	0.648871	0.521781	0.669167	0.490799	0.648871	0.521781
				0.670833	0.163905	0.0902059	0.0903201	0.670833	0.163905	0.0902059	0.0903201		0.670833	3.69156	2.03166	2.03424							0.670833	0.198376	0.187201	0.186101	0.670833	0.198376	0.187201	0.186101		0.670833	4.46792	4.21625	4.19145							0.670833	0.49194	0.649986	0.523036	0.670833	0.49194	0.649986	0.523036
				0.6725	0.164566	0.0904699	0.0905302	0.6725	0.164566	0.0904699	0.0905302		0.6725	3.70645	2.03761	2.03897							0.6725	0.198944	0.187616	0.186588	0.6725	0.198944	0.187616	0.186588		0.6725	4.48073	4.22558	4.20243							0.6725	0.493126	0.651642	0.524309	0.6725	0.493126	0.651642	0.524309
				0.674167	0.165263	0.0907048	0.0906693	0.674167	0.165263	0.0907048	0.0906693		0.674167	3.72214	2.0429	2.0421							0.674167	0.199454	0.187994	0.187039	0.674167	0.199454	0.187994	0.187039		0.674167	4.49222	4.23409	4.21259							0.674167	0.494528	0.653371	0.525478	0.674167	0.494528	0.653371	0.525478
				0.675833	0.165691	0.0910205	0.0908389	0.675833	0.165691	0.0910205	0.0908389		0.675833	3.73177	2.05001	2.04592							0.675833	0.199986	0.188375	0.187395	0.675833	0.199986	0.188375	0.187395		0.675833	4.50419	4.24269	4.22062							0.675833	0.495708	0.654795	0.526775	0.675833	0.495708	0.654795	0.526775
				0.6775	0.166073	0.0911372	0.091037	0.6775	0.166073	0.0911372	0.091037		0.6775	3.74039	2.05264	2.05038							0.6775	0.200552	0.188668	0.187865	0.6775	0.200552	0.188668	0.187865		0.6775	4.51693	4.24927	4.23119							0.6775	0.496829	0.656229	0.527965	0.6775	0.496829	0.656229	0.527965
				0.679167	0.166138	0.0912576	0.0911552	0.679167	0.166138	0.0912576	0.0911552		0.679167	3.74184	2.05535	2.05304							0.679167	0.20109	0.189066	0.188298	0.679167	0.20109	0.189066	0.188298		0.679167	4.52906	4.25824	4.24094							0.679167	0.497957	0.65767	0.529196	0.679167	0.497957	0.65767	0.529196
				0.680833	0.166148	0.0914974	0.0914422	0.680833	0.166148	0.0914974	0.0914422		0.680833	3.74206	2.06075	2.05951							0.680833	0.201559	0.189444	0.188745	0.680833	0.201559	0.189444	0.188745		0.680833	4.53963	4.26676	4.25102							0.680833	0.499204	0.659146	0.530553	0.680833	0.499204	0.659146	0.530553
				0.6825	0.166261	0.0916574	0.0918251	0.6825	0.166261	0.0916574	0.0918251		0.6825	3.74462	2.06436	2.06813							0.6825	0.202173	0.190003	0.189101	0.6825	0.202173	0.190003	0.189101		0.6825	4.55344	4.27935	4.25904							0.6825	0.50031	0.660549	0.531632	0.6825	0.50031	0.660549	0.531632
				0.684167	0.166392	0.0919562	0.0920959	0.684167	0.166392	0.0919562	0.0920959		0.684167	3.74757	2.07109	2.07423							0.684167	0.202626	0.190508	0.189503	0.684167	0.202626	0.190508	0.189503		0.684167	4.56366	4.29072	4.2681							0.684167	0.501509	0.66229	0.532905	0.684167	0.501509	0.66229	0.532905
				0.685833	0.166567	0.0921665	0.0922395	0.685833	0.166567	0.0921665	0.0922395		0.685833	3.75151	2.07582	2.07747							0.685833	0.203222	0.190988	0.189982	0.685833	0.203222	0.190988	0.189982		0.685833	4.57708	4.30154	4.27888							0.685833	0.502703	0.663629	0.5341	0.685833	0.502703	0.663629	0.5341
				0.6875	0.166864	0.0923957	0.0923443	0.6875	0.166864	0.0923957	0.0923443		0.6875	3.75819	2.08098	2.07983							0.6875	0.203772	0.191575	0.190326	0.6875	0.203772	0.191575	0.190326		0.6875	4.58945	4.31475	4.28662							0.6875	0.503912	0.664985	0.535286	0.6875	0.503912	0.664985	0.535286
				0.689167	0.167225	0.0926624	0.0925216	0.689167	0.167225	0.0926624	0.0925216		0.689167	3.76634	2.08699	2.08382							0.689167	0.20423	0.191917	0.190675	0.689167	0.20423	0.191917	0.190675		0.689167	4.59977	4.32245	4.29449							0.689167	0.505036	0.666149	0.53649	0.689167	0.505036	0.666149	0.53649
				0.690833	0.167688	0.092862	0.0926166	0.690833	0.167688	0.092862	0.0926166		0.690833	3.77677	2.09149	2.08596							0.690833	0.204651	0.192318	0.190864	0.690833	0.204651	0.192318	0.190864		0.690833	4.60926	4.33148	4.29874							0.690833	0.506385	0.667562	0.537659	0.690833	0.506385	0.667562	0.537659
				0.6925	0.168053	0.0930811	0.092808	0.6925	0.168053	0.0930811	0.092808		0.6925	3.78498	2.09642	2.09027							0.6925	0.205011	0.192577	0.191103	0.6925	0.205011	0.192577	0.191103		0.6925	4.61736	4.33732	4.30411							0.6925	0.507557	0.668949	0.538958	0.6925	0.507557	0.668949	0.538958
				0.694167	0.1684	0.0933099	0.0930706	0.694167	0.1684	0.0933099	0.0930706		0.694167	3.7928	2.10157	2.09618							0.694167	0.205486	0.192964	0.191571	0.694167	0.205486	0.192964	0.191571		0.694167	4.62806	4.34604	4.31466							0.694167	0.508781	0.670582	0.540309	0.694167	0.508781	0.670582	0.540309
				0.695833	0.168786	0.0935056	0.0933518	0.695833	0.168786	0.0935056	0.0933518		0.695833	3.80149	2.10598	2.10252							0.695833	0.205907	0.193277	0.19203	0.695833	0.205907	0.193277	0.19203		0.695833	4.63756	4.35308	4.32501							0.695833	0.509935	0.671574	0.541394	0.695833	0.509935	0.671574	0.541394
				0.6975	0.169109	0.093706	0.0937567	0.6975	0.169109	0.093706	0.0937567		0.6975	3.80877	2.1105	2.11164							0.6975	0.206473	0.193706	0.192395	0.6975	0.206473	0.193706	0.192395		0.6975	4.6503	4.36274	4.33322							0.6975	0.511241	0.672954	0.54255	0.6975	0.511241	0.672954	0.54255
				0.699167	0.169482	0.093987	0.0941222	0.699167	0.169482	0.093987	0.0941222		0.699167	3.81717	2.11682	2.11987							0.699167	0.206899	0.193982	0.192905	0.699167	0.206899	0.193982	0.192905		0.699167	4.65988	4.36896	4.34471							0.699167	0.512393	0.674135	0.543899	0.699167	0.512393	0.674135	0.543899
				0.700833	0.16981	0.0941117	0.0944272	0.700833	0.16981	0.0941117	0.0944272		0.700833	3.82455	2.11963	2.12674							0.700833	0.207481	0.194364	0.193378	0.700833	0.207481	0.194364	0.193378		0.700833	4.673	4.37756	4.35537							0.700833	0.513623	0.67554	0.545143	0.700833	0.513623	0.67554	0.545143
				0.7025	0.170192	0.0943477	0.0947326	0.7025	0.170192	0.0943477	0.0947326		0.7025	3.83316	2.12495	2.13362							0.7025	0.208003	0.194773	0.19397	0.7025	0.208003	0.194773	0.19397		0.7025	4.68475	4.38678	4.3687							0.7025	0.51475	0.676944	0.546275	0.7025	0.51475	0.676944	0.546275
				0.704167	0.170484	0.094651	0.0949728	0.704167	0.170484	0.094651	0.0949728		0.704167	3.83973	2.13178	2.13903							0.704167	0.208414	0.195269	0.194547	0.704167	0.208414	0.195269	0.194547		0.704167	4.694	4.39794	4.3817							0.704167	0.515919	0.677747	0.547556	0.704167	0.515919	0.677747	0.547556
				0.705833	0.170859	0.0948391	0.0953484	0.705833	0.170859	0.0948391	0.0953484		0.705833	3.84817	2.13602	2.14749							0.705833	0.208978	0.19559	0.194998	0.705833	0.208978	0.19559	0.194998		0.705833	4.70671	4.40519	4.39186							0.705833	0.517199	0.678994	0.54872	0.705833	0.517199	0.678994	0.54872
				0.7075	0.171164	0.0952539	0.0955516	0.7075	0.171164	0.0952539	0.0955516		0.7075	3.85505	2.14536	2.15206							0.7075	0.209469	0.196069	0.195527	0.7075	0.209469	0.196069	0.195527		0.7075	4.71776	4.41596	4.40376							0.7075	0.518357	0.680033	0.549938	0.7075	0.518357	0.680033	0.549938
				0.709167	0.171494	0.0954565	0.0958069	0.709167	0.171494	0.0954565	0.0958069		0.709167	3.86248	2.14992	2.15781							0.709167	0.210005	0.196549	0.195994	0.709167	0.210005	0.196549	0.195994		0.709167	4.72984	4.42678	4.41428							0.709167	0.519543	0.681357	0.551103	0.709167	0.519543	0.681357	0.551103
				0.710833	0.171788	0.0956248	0.0960689	0.710833	0.171788	0.0956248	0.0960689		0.710833	3.8691	2.15371	2.16372							0.710833	0.21042	0.196927	0.196569	0.710833	0.21042	0.196927	0.196569		0.710833	4.73919	4.4353	4.42723							0.710833	0.520762	0.682432	0.552304	0.710833	0.520762	0.682432	0.552304
				0.7125	0.17214	0.0958403	0.0961898	0.7125	0.17214	0.0958403	0.0961898		0.7125	3.87703	2.15857	2.16644							0.7125	0.210876	0.197426	0.19705	0.7125	0.210876	0.197426	0.19705		0.7125	4.74946	4.44654	4.43806							0.7125	0.522086	0.683699	0.553609	0.7125	0.522086	0.683699	0.553609
				0.714167	0.17251	0.0958972	0.0963759	0.714167	0.17251	0.0958972	0.0963759		0.714167	3.88535	2.15985	2.17063							0.714167	0.211422	0.197931	0.197539	0.714167	0.211422	0.197931	0.197539		0.714167	4.76175	4.4579	4.44907							0.714167	0.523215	0.68462	0.554959	0.714167	0.523215	0.68462	0.554959
				0.715833	0.172867	0.0960037	0.0966683	0.715833	0.172867	0.0960037	0.0966683		0.715833	3.89341	2.16225	2.17721							0.715833	0.211888	0.198413	0.197995	0.715833	0.211888	0.198413	0.197995		0.715833	4.77225	4.46876	4.45934							0.715833	0.52442	0.686028	0.556159	0.715833	0.52442	0.686028	0.556159
				0.7175	0.173285	0.0962179	0.0968226	0.7175	0.173285	0.0962179	0.0968226		0.7175	3.90282	2.16707	2.18069							0.7175	0.212275	0.198791	0.198485	0.7175	0.212275	0.198791	0.198485		0.7175	4.78096	4.47728	4.47037							0.7175	0.525644	0.686758	0.557445	0.7175	0.525644	0.686758	0.557445
				0.719167	0.173777	0.0964929	0.0969312	0.719167	0.173777	0.0964929	0.0969312		0.719167	3.91389	2.17326	2.18314							0.719167	0.21274	0.199211	0.198934	0.719167	0.21274	0.199211	0.198934		0.719167	4.79144	4.48673	4.4805							0.719167	0.526838	0.687976	0.558807	0.719167	0.526838	0.687976	0.558807
				0.720833	0.174163	0.0968143	0.0971284	0.720833	0.174163	0.0968143	0.0971284		0.720833	3.92259	2.1805	2.18758							0.720833	0.213308	0.199723	0.199333	0.720833	0.213308	0.199723	0.199333		0.720833	4.80424	4.49828	4.48949							0.720833	0.528154	0.688974	0.560092	0.720833	0.528154	0.688974	0.560092
				0.7225	0.174668	0.0969593	0.0972973	0.7225	0.174668	0.0969593	0.0972973		0.7225	3.93396	2.18377	2.19138							0.7225	0.213965	0.200016	0.199647	0.7225	0.213965	0.200016	0.199647		0.7225	4.81903	4.50485	4.49655							0.7225	0.52924	0.690107	0.561488	0.7225	0.52924	0.690107	0.561488
				0.724167	0.175086	0.0969592	0.0973548	0.724167	0.175086	0.0969592	0.0973548		0.724167	3.94338	2.18376	2.19267							0.724167	0.214741	0.200457	0.200179	0.724167	0.214741	0.200457	0.200179		0.724167	4.83651	4.5148	4.50853							0.724167	0.530456	0.691316	0.562784	0.724167	0.530456	0.691316	0.562784
				0.725833	0.175616	0.0971351	0.0975536	0.725833	0.175616	0.0971351	0.0975536		0.725833	3.95532	2.18773	2.19715							0.725833	0.215432	0.200879	0.200662	0.725833	0.215432	0.200879	0.200662		0.725833	4.85208	4.52431	4.51941							0.725833	0.531551	0.692402	0.564009	0.725833	0.531551	0.692402	0.564009
				0.7275	0.175967	0.097334	0.0979281	0.7275	0.175967	0.097334	0.0979281		0.7275	3.96323	2.19221	2.20559							0.7275	0.216291	0.201305	0.201113	0.7275	0.216291	0.201305	0.201113		0.7275	4.87142	4.53389	4.52957							0.7275	0.532889	0.693657	0.565268	0.7275	0.532889	0.693657	0.565268
				0.729167	0.176358	0.0976212	0.0981772	0.729167	0.176358	0.0976212	0.0981772		0.729167	3.97202	2.19867	2.2112							0.729167	0.216942	0.201657	0.20166	0.729167	0.216942	0.201657	0.20166		0.729167	4.88608	4.54183	4.54188							0.729167	0.534014	0.69491	0.566605	0.729167	0.534014	0.69491	0.566605
				0.730833	0.176741	0.0979175	0.0984948	0.730833	0.176741	0.0979175	0.0984948		0.730833	3.98065	2.20535	2.21835							0.730833	0.217665	0.202118	0.202119	0.730833	0.217665	0.202118	0.202119		0.730833	4.90235	4.55221	4.55224							0.730833	0.535346	0.696166	0.567671	0.730833	0.535346	0.696166	0.567671
				0.7325	0.177083	0.0979798	0.0989172	0.7325	0.177083	0.0979798	0.0989172		0.7325	3.98835	2.20675	2.22787							0.7325	0.218176	0.202493	0.202542	0.7325	0.218176	0.202493	0.202542		0.7325	4.91388	4.56066	4.56176							0.7325	0.536439	0.697567	0.568929	0.7325	0.536439	0.697567	0.568929
				0.734167	0.177483	0.0980735	0.0992259	0.734167	0.177483	0.0980735	0.0992259		0.734167	3.99737	2.20886	2.23482							0.734167	0.218558	0.202957	0.202968	0.734167	0.218558	0.202957	0.202968		0.734167	4.92247	4.57111	4.57134							0.734167	0.537721	0.698749	0.570164	0.734167	0.537721	0.698749	0.570164
				0.735833	0.177964	0.0981172	0.0993112	0.735833	0.177964	0.0981172	0.0993112		0.735833	4.00819	2.20985	2.23674							0.735833	0.218947	0.203389	0.203418	0.735833	0.218947	0.203389	0.203418		0.735833	4.93123	4.58083	4.5815							0.735833	0.538895	0.699944	0.571489	0.735833	0.538895	0.699944	0.571489
				0.7375	0.178393	0.0983566	0.0996096	0.7375	0.178393	0.0983566	0.0996096		0.7375	4.01786	2.21524	2.24346							0.7375	0.219307	0.203783	0.203926	0.7375	0.219307	0.203783	0.203926		0.7375	4.93934	4.58971	4.59292							0.7375	0.540072	0.701221	0.572656	0.7375	0.540072	0.701221	0.572656
				0.739167	0.17882	0.0986492	0.0997955	0.739167	0.17882	0.0986492	0.0997955		0.739167	4.02749	2.22183	2.24765							0.739167	0.219548	0.204201	0.204524	0.739167	0.219548	0.204201	0.204524		0.739167	4.94477	4.59913	4.60639							0.739167	0.541325	0.702463	0.573898	0.739167	0.541325	0.702463	0.573898
				0.740833	0.17928	0.09883	0.0999796	0.740833	0.17928	0.09883	0.0999796		0.740833	4.03783	2.2259	2.25179							0.740833	0.219903	0.204687	0.20511	0.740833	0.219903	0.204687	0.20511		0.740833	4.95277	4.61007	4.61959							0.740833	0.542617	0.703868	0.575042	0.740833	0.542617	0.703868	0.575042
				0.7425	0.179618	0.0989785	0.100215	0.7425	0.179618	0.0989785	0.100215		0.7425	4.04545	2.22925	2.2571							0.7425	0.2204	0.205113	0.205671	0.7425	0.2204	0.205113	0.205671		0.7425	4.96396	4.61965	4.63223							0.7425	0.543882	0.705098	0.57624	0.7425	0.543882	0.705098	0.57624
				0.744167	0.18004	0.0992775	0.100516	0.744167	0.18004	0.0992775	0.100516		0.744167	4.05494	2.23598	2.26386							0.744167	0.220721	0.205536	0.206284	0.744167	0.220721	0.205536	0.206284		0.744167	4.97118	4.62918	4.64603							0.744167	0.545202	0.70637	0.577472	0.744167	0.545202	0.70637	0.577472
				0.745833	0.180465	0.099397	0.100708	0.745833	0.180465	0.099397	0.100708		0.745833	4.06452	2.23867	2.2682							0.745833	0.221274	0.205998	0.206828	0.745833	0.221274	0.205998	0.206828		0.745833	4.98366	4.63958	4.65828							0.745833	0.54646	0.707727	0.57887	0.745833	0.54646	0.707727	0.57887
				0.7475	0.180805	0.0996456	0.100955	0.7475	0.180805	0.0996456	0.100955		0.7475	4.07218	2.24427	2.27375							0.7475	0.221763	0.206405	0.207358	0.7475	0.221763	0.206405	0.207358		0.7475	4.99466	4.64877	4.67023							0.7475	0.547566	0.708975	0.580105	0.7475	0.547566	0.708975	0.580105
				0.749167	0.181201	0.0997774	0.101312	0.749167	0.181201	0.0997774	0.101312		0.749167	4.08111	2.24724	2.28181							0.749167	0.222284	0.206796	0.207793	0.749167	0.222284	0.206796	0.207793		0.749167	5.00639	4.65757	4.68003							0.749167	0.548857	0.710192	0.581359	0.749167	0.548857	0.710192	0.581359
				0.750833	0.181542	0.100137	0.101459	0.750833	0.181542	0.100137	0.101459		0.750833	4.08878	2.25533	2.28511							0.750833	0.222639	0.207168	0.208239	0.750833	0.222639	0.207168	0.208239		0.750833	5.0144	4.66595	4.69006							0.750833	0.550036	0.711665	0.582622	0.750833	0.550036	0.711665	0.582622
				0.7525	0.18188	0.100399	0.101696	0.7525	0.18188	0.100399	0.101696		0.7525	4.09639	2.26123	2.29044							0.7525	0.223242	0.207509	0.208577	0.7525	0.223242	0.207509	0.208577		0.7525	5.02798	4.67362	4.69769							0.7525	0.551262	0.71276	0.584148	0.7525	0.551262	0.71276	0.584148
				0.754167	0.182344	0.100607	0.102065	0.754167	0.182344	0.100607	0.102065		0.754167	4.10685	2.26592	2.29877							0.754167	0.223787	0.207843	0.208952	0.754167	0.223787	0.207843	0.208952		0.754167	5.04025	4.68114	4.70614							0.754167	0.55244	0.713952	0.585314	0.754167	0.55244	0.713952	0.585314
				0.755833	0.182707	0.100834	0.102653	0.755833	0.182707	0.100834	0.102653		0.755833	4.11502	2.27103	2.312							0.755833	0.224297	0.208235	0.209296	0.755833	0.224297	0.208235	0.209296		0.755833	5.05174	4.68997	4.71388							0.755833	0.553577	0.715187	0.586437	0.755833	0.553577	0.715187	0.586437
				0.7575	0.183187	0.101149	0.103585	0.7575	0.183187	0.101149	0.103585		0.7575	4.12584	2.27814	2.33299							0.7575	0.224639	0.208691	0.209771	0.7575	0.224639	0.208691	0.209771		0.7575	5.05944	4.70024	4.72457							0.7575	0.554732	0.716397	0.587568	0.7575	0.554732	0.716397	0.587568
				0.759167	0.183621	0.101404	0.104442	0.759167	0.183621	0.101404	0.104442		0.759167	4.1356	2.28387	2.35229							0.759167	0.225257	0.209098	0.210094	0.759167	0.225257	0.209098	0.210094		0.759167	5.07336	4.70941	4.73186							0.759167	0.555928	0.717992	0.588757	0.759167	0.555928	0.717992	0.588757
				0.760833	0.184026	0.101641	0.105387	0.760833	0.184026	0.101641	0.105387		0.760833	4.14473	2.2892	2.37358							0.760833	0.225701	0.209569	0.210565	0.760833	0.225701	0.209569	0.210565		0.760833	5.08335	4.72003	4.74247							0.760833	0.557051	0.719033	0.590004	0.760833	0.557051	0.719033	0.590004
				0.7625	0.184483	0.101961	0.105828	0.7625	0.184483	0.101961	0.105828		0.7625	4.15502	2.29642	2.38351							0.7625	0.226155	0.209973	0.211046	0.7625	0.226155	0.209973	0.211046		0.7625	5.09357	4.72913	4.75329							0.7625	0.558111	0.720275	0.591299	0.7625	0.558111	0.720275	0.591299
				0.764167	0.184866	0.102157	0.105715	0.764167	0.184866	0.102157	0.105715		0.764167	4.16366	2.30084	2.38097							0.764167	0.226676	0.210387	0.211487	0.764167	0.226676	0.210387	0.211487		0.764167	5.10531	4.73845	4.76323							0.764167	0.55924	0.721543	0.592405	0.764167	0.55924	0.721543	0.592405
				0.765833	0.18534	0.102394	0.105225	0.765833	0.18534	0.102394	0.105225		0.765833	4.17432	2.30617	2.36993							0.765833	0.227206	0.210791	0.212001	0.765833	0.227206	0.210791	0.212001		0.765833	5.11725	4.74755	4.77479							0.765833	0.560596	0.722812	0.593688	0.765833	0.560596	0.722812	0.593688
				0.7675	0.185796	0.102523	0.105161	0.7675	0.185796	0.102523	0.105161		0.7675	4.18459	2.30908	2.3685							0.7675	0.227726	0.2112	0.212465	0.7675	0.227726	0.2112	0.212465		0.7675	5.12896	4.75676	4.78524							0.7675	0.561742	0.724271	0.594864	0.7675	0.561742	0.724271	0.594864
				0.769167	0.186233	0.102661	0.105377	0.769167	0.186233	0.102661	0.105377		0.769167	4.19444	2.31218	2.37335							0.769167	0.228168	0.211692	0.21304	0.769167	0.228168	0.211692	0.21304		0.769167	5.13892	4.76783	4.79821							0.769167	0.562903	0.725585	0.596076	0.769167	0.562903	0.725585	0.596076
				0.770833	0.186639	0.102862	0.105431	0.770833	0.186639	0.102862	0.105431		0.770833	4.20359	2.31671	2.37458							0.770833	0.228528	0.212136	0.213564	0.770833	0.228528	0.212136	0.213564		0.770833	5.14704	4.77784	4.81							0.770833	0.564043	0.726806	0.597314	0.770833	0.564043	0.726806	0.597314
				0.7725	0.186999	0.102993	0.105258	0.7725	0.186999	0.102993	0.105258		0.7725	4.21169	2.31967	2.37068							0.7725	0.229061	0.212527	0.214046	0.7725	0.229061	0.212527	0.214046		0.7725	5.15904	4.78665	4.82085							0.7725	0.565459	0.727958	0.598533	0.7725	0.565459	0.727958	0.598533
				0.774167	0.187348	0.103137	0.105341	0.774167	0.187348	0.103137	0.105341		0.774167	4.21954	2.32291	2.37254							0.774167	0.229637	0.212932	0.214723	0.774167	0.229637	0.212932	0.214723		0.774167	5.172	4.79577	4.83609							0.774167	0.56651	0.729337	0.599732	0.774167	0.56651	0.729337	0.599732
				0.775833	0.187746	0.10339	0.105395	0.775833	0.187746	0.10339	0.105395		0.775833	4.22852	2.32861	2.37376							0.775833	0.230104	0.213293	0.215213	0.775833	0.230104	0.213293	0.215213		0.775833	5.18253	4.8039	4.84714							0.775833	0.567683	0.730334	0.60089	0.775833	0.567683	0.730334	0.60089
				0.7775	0.188255	0.103623	0.105645	0.7775	0.188255	0.103623	0.105645		0.7775	4.23997	2.33385	2.3794							0.7775	0.230509	0.213828	0.215639	0.7775	0.230509	0.213828	0.215639		0.7775	5.19164	4.81595	4.85673							0.7775	0.569017	0.731686	0.602191	0.7775	0.569017	0.731686	0.602191
				0.779167	0.188892	0.103945	0.105994	0.779167	0.188892	0.103945	0.105994		0.779167	4.25432	2.34111	2.38726							0.779167	0.231036	0.214214	0.215993	0.779167	0.231036	0.214214	0.215993		0.779167	5.20352	4.82465	4.86471							0.779167	0.570184	0.733092	0.603155	0.779167	0.570184	0.733092	0.603155
				0.780833	0.189463	0.104174	0.106345	0.780833	0.189463	0.104174	0.106345		0.780833	4.26718	2.34627	2.39515							0.780833	0.23156	0.214707	0.216355	0.780833	0.23156	0.214707	0.216355		0.780833	5.21531	4.83574	4.87286							0.780833	0.571359	0.734221	0.604234	0.780833	0.571359	0.734221	0.604234
				0.7825	0.19003	0.104436	0.106599	0.7825	0.19003	0.104436	0.106599		0.7825	4.27994	2.35217	2.40089							0.7825	0.23205	0.215188	0.216692	0.7825	0.23205	0.215188	0.216692		0.7825	5.22635	4.84658	4.88044							0.7825	0.572688	0.735435	0.605477	0.7825	0.572688	0.735435	0.605477
				0.784167	0.190577	0.104611	0.107027	0.784167	0.190577	0.104611	0.107027		0.784167	4.29228	2.3561	2.41051							0.784167	0.232587	0.21569	0.217022	0.784167	0.232587	0.21569	0.217022		0.784167	5.23844	4.85788	4.88788							0.784167	0.573883	0.73649	0.606663	0.784167	0.573883	0.73649	0.606663
				0.785833	0.191137	0.104696	0.107225	0.785833	0.191137	0.104696	0.107225		0.785833	4.30489	2.35801	2.41498							0.785833	0.233037	0.216081	0.217475	0.785833	0.233037	0.216081	0.217475		0.785833	5.24857	4.86669	4.89809							0.785833	0.575076	0.737984	0.608055	0.785833	0.575076	0.737984	0.608055
				0.7875	0.191676	0.10483	0.107474	0.7875	0.191676	0.10483	0.107474		0.7875	4.31702	2.36104	2.4206							0.7875	0.233562	0.216445	0.217802	0.7875	0.233562	0.216445	0.217802		0.7875	5.26041	4.87488	4.90545							0.7875	0.576094	0.738995	0.609241	0.7875	0.576094	0.738995	0.609241
				0.789167	0.192173	0.104898	0.107694	0.789167	0.192173	0.104898	0.107694		0.789167	4.32823	2.36256	2.42554							0.789167	0.233933	0.216944	0.218226	0.789167	0.233933	0.216944	0.218226		0.789167	5.26877	4.88613	4.915							0.789167	0.577267	0.740292	0.610492	0.789167	0.577267	0.740292	0.610492
				0.790833	0.192603	0.105058	0.107918	0.790833	0.192603	0.105058	0.107918		0.790833	4.3379	2.36617	2.43058							0.790833	0.234467	0.217377	0.218616	0.790833	0.234467	0.217377	0.218616		0.790833	5.2808	4.89588	4.92378							0.790833	0.578538	0.741323	0.611499	0.790833	0.578538	0.741323	0.611499
				0.7925	0.193009	0.105376	0.108114	0.7925	0.193009	0.105376	0.108114		0.7925	4.34705	2.37333	2.43499							0.7925	0.234842	0.217866	0.219114	0.7925	0.234842	0.217866	0.219114		0.7925	5.28922	4.9069	4.935							0.7925	0.579649	0.742656	0.612898	0.7925	0.579649	0.742656	0.612898
				0.794167	0.193342	0.105611	0.10836	0.794167	0.193342	0.105611	0.10836		0.794167	4.35454	2.37863	2.44053							0.794167	0.235317	0.21837	0.219534	0.794167	0.235317	0.21837	0.219534		0.794167	5.29993	4.91824	4.94447							0.794167	0.580876	0.743875	0.614088	0.794167	0.580876	0.743875	0.614088
				0.795833	0.193529	0.10584	0.108588	0.795833	0.193529	0.10584	0.108588		0.795833	4.35876	2.38377	2.44568							0.795833	0.235773	0.21891	0.219926	0.795833	0.235773	0.21891	0.219926		0.795833	5.31021	4.9304	4.95329							0.795833	0.582254	0.745067	0.615476	0.795833	0.582254	0.745067	0.615476
				0.7975	0.193728	0.105934	0.108803	0.7975	0.193728	0.105934	0.108803		0.7975	4.36325	2.38591	2.45053							0.7975	0.236288	0.219361	0.220309	0.7975	0.236288	0.219361	0.220309		0.7975	5.3218	4.94056	4.96191							0.7975	0.583357	0.746421	0.616438	0.7975	0.583357	0.746421	0.616438
				0.799167	0.193911	0.106151	0.109111	0.799167	0.193911	0.106151	0.109111		0.799167	4.36737	2.39078	2.45745							0.799167	0.236719	0.219896	0.220782	0.799167	0.236719	0.219896	0.220782		0.799167	5.33151	4.95261	4.97256							0.799167	0.584519	0.74758	0.617825	0.799167	0.584519	0.74758	0.617825
				0.800833	0.194153	0.106398	0.109317	0.800833	0.194153	0.106398	0.109317		0.800833	4.37282	2.39635	2.46209							0.800833	0.237205	0.220333	0.22126	0.800833	0.237205	0.220333	0.22126		0.800833	5.34245	4.96245	4.98334							0.800833	0.585727	0.748727	0.619038	0.800833	0.585727	0.748727	0.619038
				0.8025	0.194367	0.106593	0.109482	0.8025	0.194367	0.106593	0.109482		0.8025	4.37764	2.40075	2.46582							0.8025	0.237768	0.220821	0.221643	0.8025	0.237768	0.220821	0.221643		0.8025	5.35513	4.97344	4.99196							0.8025	0.586929	0.750041	0.620314	0.8025	0.586929	0.750041	0.620314
				0.804167	0.194636	0.106703	0.109873	0.804167	0.194636	0.106703	0.109873		0.804167	4.3837	2.40321	2.47461							0.804167	0.238156	0.221211	0.222042	0.804167	0.238156	0.221211	0.222042		0.804167	5.36386	4.98223	5.00095							0.804167	0.588007	0.751338	0.621555	0.804167	0.588007	0.751338	0.621555
				0.805833	0.194886	0.106878	0.110061	0.805833	0.194886	0.106878	0.110061		0.805833	4.38931	2.40715	2.47884							0.805833	0.238712	0.221687	0.222448	0.805833	0.238712	0.221687	0.222448		0.805833	5.3764	4.99296	5.01009							0.805833	0.589185	0.752656	0.622712	0.805833	0.589185	0.752656	0.622712
				0.8075	0.195219	0.107138	0.110258	0.8075	0.195219	0.107138	0.110258		0.8075	4.39681	2.41303	2.4833							0.8075	0.239056	0.222166	0.22297	0.8075	0.239056	0.222166	0.22297		0.8075	5.38414	5.00373	5.02184							0.8075	0.590358	0.753731	0.623945	0.8075	0.590358	0.753731	0.623945
				0.809167	0.195566	0.10746	0.110552	0.809167	0.195566	0.10746	0.110552		0.809167	4.40464	2.42028	2.4899							0.809167	0.239502	0.222743	0.223568	0.809167	0.239502	0.222743	0.223568		0.809167	5.3942	5.01674	5.03532							0.809167	0.591409	0.754899	0.625371	0.809167	0.591409	0.754899	0.625371
				0.810833	0.196029	0.107561	0.110815	0.810833	0.196029	0.107561	0.110815		0.810833	4.41508	2.42254	2.49583							0.810833	0.240106	0.223267	0.223972	0.810833	0.240106	0.223267	0.223972		0.810833	5.4078	5.02854	5.04442							0.810833	0.592646	0.756254	0.626398	0.810833	0.592646	0.756254	0.626398
				0.8125	0.196443	0.107791	0.111009	0.8125	0.196443	0.107791	0.111009		0.8125	4.42438	2.42772	2.50021							0.8125	0.240601	0.223735	0.224453	0.8125	0.240601	0.223735	0.224453		0.8125	5.41895	5.03907	5.05525							0.8125	0.594079	0.757408	0.627901	0.8125	0.594079	0.757408	0.627901
				0.814167	0.196875	0.10807	0.111245	0.814167	0.196875	0.10807	0.111245		0.814167	4.43413	2.43401	2.50551							0.814167	0.241037	0.224217	0.225007	0.814167	0.241037	0.224217	0.225007		0.814167	5.42877	5.04993	5.06773							0.814167	0.595158	0.758379	0.629005	0.814167	0.595158	0.758379	0.629005
				0.815833	0.197685	0.108461	0.111586	0.815833	0.197685	0.108461	0.111586		0.815833	4.45237	2.44281	2.5132							0.815833	0.241584	0.224605	0.225438	0.815833	0.241584	0.224605	0.225438		0.815833	5.44109	5.05868	5.07743							0.815833	0.596316	0.759804	0.630438	0.815833	0.596316	0.759804	0.630438
				0.8175	0.198552	0.108627	0.111696	0.8175	0.198552	0.108627	0.111696		0.8175	4.4719	2.44655	2.51568							0.8175	0.24212	0.225006	0.225918	0.8175	0.24212	0.225006	0.225918		0.8175	5.45315	5.06769	5.08825							0.8175	0.597394	0.761002	0.631579	0.8175	0.597394	0.761002	0.631579
				0.819167	0.199337	0.108829	0.111963	0.819167	0.199337	0.108829	0.111963		0.819167	4.48958	2.45111	2.52169							0.819167	0.242648	0.225389	0.226328	0.819167	0.242648	0.225389	0.226328		0.819167	5.46504	5.07632	5.09747							0.819167	0.598654	0.762061	0.632875	0.819167	0.598654	0.762061	0.632875
				0.820833	0.200085	0.109067	0.112212	0.820833	0.200085	0.109067	0.112212		0.820833	4.50642	2.45647	2.52729							0.820833	0.243124	0.225729	0.226833	0.820833	0.243124	0.225729	0.226833		0.820833	5.47576	5.084	5.10886							0.820833	0.599885	0.763431	0.634165	0.820833	0.599885	0.763431	0.634165
				0.8225	0.20025	0.109511	0.112408	0.8225	0.20025	0.109511	0.112408		0.8225	4.51014	2.46647	2.53171							0.8225	0.243665	0.22608	0.227342	0.8225	0.243665	0.22608	0.227342		0.8225	5.48794	5.09189	5.12031							0.8225	0.601058	0.764464	0.635477	0.8225	0.601058	0.764464	0.635477
				0.824167	0.200069	0.109816	0.112715	0.824167	0.200069	0.109816	0.112715		0.824167	4.50605	2.47333	2.53862							0.824167	0.24424	0.226445	0.227727	0.824167	0.24424	0.226445	0.227727		0.824167	5.5009	5.10012	5.12898							0.824167	0.602193	0.765708	0.636715	0.824167	0.602193	0.765708	0.636715
				0.825833	0.199815	0.109971	0.113072	0.825833	0.199815	0.109971	0.113072		0.825833	4.50035	2.47682	2.54666							0.825833	0.24479	0.226987	0.228217	0.825833	0.24479	0.226987	0.228217		0.825833	5.51328	5.11232	5.14003							0.825833	0.603632	0.766982	0.637881	0.825833	0.603632	0.766982	0.637881
				0.8275	0.199696	0.110115	0.113453	0.8275	0.199696	0.110115	0.113453		0.8275	4.49766	2.48007	2.55525							0.8275	0.245292	0.22733	0.228801	0.8275	0.245292	0.22733	0.228801		0.8275	5.5246	5.12005	5.15318							0.8275	0.604721	0.768194	0.639266	0.8275	0.604721	0.768194	0.639266
				0.829167	0.199893	0.110328	0.113636	0.829167	0.199893	0.110328	0.113636		0.829167	4.50209	2.48487	2.55936							0.829167	0.245881	0.227779	0.229362	0.829167	0.245881	0.227779	0.229362		0.829167	5.53786	5.13016	5.1658							0.829167	0.605821	0.769619	0.640499	0.829167	0.605821	0.769619	0.640499
				0.830833	0.200265	0.110731	0.113784	0.830833	0.200265	0.110731	0.113784		0.830833	4.51048	2.49393	2.56271							0.830833	0.246346	0.228209	0.229948	0.830833	0.246346	0.228209	0.229948		0.830833	5.54833	5.13985	5.17901							0.830833	0.607146	0.770862	0.6416	0.830833	0.607146	0.770862	0.6416
				0.8325	0.200692	0.110857	0.11385	0.8325	0.200692	0.110857	0.11385		0.8325	4.52009	2.49679	2.56419							0.8325	0.246902	0.228692	0.230495	0.8325	0.246902	0.228692	0.230495		0.8325	5.56085	5.15072	5.19132							0.8325	0.608169	0.771864	0.642847	0.8325	0.608169	0.771864	0.642847
				0.834167	0.201201	0.110981	0.114014	0.834167	0.201201	0.110981	0.114014		0.834167	4.53156	2.49957	2.56789							0.834167	0.247379	0.229187	0.230972	0.834167	0.247379	0.229187	0.230972		0.834167	5.5716	5.16188	5.20207							0.834167	0.609398	0.773001	0.644127	0.834167	0.609398	0.773001	0.644127
				0.835833	0.201711	0.111149	0.114079	0.835833	0.201711	0.111149	0.114079		0.835833	4.54305	2.50337	2.56935							0.835833	0.247999	0.229626	0.231308	0.835833	0.247999	0.229626	0.231308		0.835833	5.58556	5.17176	5.20964							0.835833	0.610416	0.774192	0.645356	0.835833	0.610416	0.774192	0.645356
				0.8375	0.202178	0.111402	0.114244	0.8375	0.202178	0.111402	0.114244		0.8375	4.55357	2.50905	2.57307							0.8375	0.24848	0.230072	0.231801	0.8375	0.24848	0.230072	0.231801		0.8375	5.5964	5.18181	5.22074							0.8375	0.611719	0.775597	0.646571	0.8375	0.611719	0.775597	0.646571
				0.839167	0.202683	0.111646	0.114519	0.839167	0.202683	0.111646	0.114519		0.839167	4.56494	2.51455	2.57926							0.839167	0.249066	0.230452	0.232131	0.839167	0.249066	0.230452	0.232131		0.839167	5.60959	5.19035	5.22817							0.839167	0.612987	0.776754	0.64764	0.839167	0.612987	0.776754	0.64764
				0.840833	0.203133	0.111884	0.114729	0.840833	0.203133	0.111884	0.114729		0.840833	4.57506	2.51991	2.584							0.840833	0.24965	0.230862	0.232531	0.840833	0.24965	0.230862	0.232531		0.840833	5.62275	5.1996	5.23718							0.840833	0.614273	0.778179	0.649078	0.840833	0.614273	0.778179	0.649078
				0.8425	0.203623	0.112116	0.114963	0.8425	0.203623	0.112116	0.114963		0.8425	4.5861	2.52514	2.58927							0.8425	0.250358	0.231264	0.233096	0.8425	0.250358	0.231264	0.233096		0.8425	5.6387	5.20865	5.24991							0.8425	0.615313	0.779145	0.650429	0.8425	0.615313	0.779145	0.650429
				0.844167	0.204101	0.112367	0.115229	0.844167	0.204101	0.112367	0.115229		0.844167	4.59686	2.53078	2.59525							0.844167	0.25103	0.231572	0.233527	0.844167	0.25103	0.231572	0.233527		0.844167	5.65382	5.21558	5.25962							0.844167	0.616438	0.780317	0.651554	0.844167	0.616438	0.780317	0.651554
				0.845833	0.204481	0.112627	0.115423	0.845833	0.204481	0.112627	0.115423		0.845833	4.60544	2.53664	2.59961							0.845833	0.251698	0.232001	0.234056	0.845833	0.251698	0.232001	0.234056		0.845833	5.66887	5.22526	5.27153							0.845833	0.617593	0.781662	0.652667	0.845833	0.617593	0.781662	0.652667
				0.8475	0.205035	0.112936	0.115634	0.8475	0.205035	0.112936	0.115634		0.8475	4.61791	2.54361	2.60438							0.8475	0.25234	0.232334	0.234558	0.8475	0.25234	0.232334	0.234558		0.8475	5.68334	5.23275	5.28283							0.8475	0.619004	0.782854	0.654023	0.8475	0.619004	0.782854	0.654023
				0.849167	0.205443	0.113047	0.115856	0.849167	0.205443	0.113047	0.115856		0.849167	4.62709	2.5461	2.60937							0.849167	0.252816	0.232732	0.2351	0.849167	0.252816	0.232732	0.2351		0.849167	5.69406	5.24171	5.29505							0.849167	0.620308	0.783964	0.65534	0.849167	0.620308	0.783964	0.65534
				0.850833	0.205795	0.113221	0.116132	0.850833	0.205795	0.113221	0.116132		0.850833	4.63503	2.55002	2.61558							0.850833	0.253237	0.233197	0.235576	0.850833	0.253237	0.233197	0.235576		0.850833	5.70353	5.25218	5.30576							0.850833	0.62145	0.785143	0.656696	0.850833	0.62145	0.785143	0.656696
				0.8525	0.206152	0.113414	0.116329	0.8525	0.206152	0.113414	0.116329		0.8525	4.64307	2.55437	2.62003							0.8525	0.253507	0.233597	0.2361	0.8525	0.253507	0.233597	0.2361		0.8525	5.70962	5.26119	5.31756							0.8525	0.622624	0.786528	0.658193	0.8525	0.622624	0.786528	0.658193
				0.854167	0.206545	0.113487	0.11657	0.854167	0.206545	0.113487	0.11657		0.854167	4.65193	2.55601	2.62546							0.854167	0.253893	0.233999	0.236648	0.854167	0.253893	0.233999	0.236648		0.854167	5.71831	5.27024	5.32991							0.854167	0.623765	0.787676	0.659215	0.854167	0.623765	0.787676	0.659215
				0.855833	0.206957	0.11371	0.11684	0.855833	0.206957	0.11371	0.11684		0.855833	4.66119	2.56103	2.63153							0.855833	0.254069	0.234347	0.237193	0.855833	0.254069	0.234347	0.237193		0.855833	5.72228	5.27808	5.34218							0.855833	0.625168	0.789101	0.660624	0.855833	0.625168	0.789101	0.660624
				0.8575	0.20733	0.113955	0.117201	0.8575	0.20733	0.113955	0.117201		0.8575	4.66959	2.56656	2.63965							0.8575	0.25433	0.234797	0.237473	0.8575	0.25433	0.234797	0.237473		0.8575	5.72816	5.28823	5.3485							0.8575	0.626279	0.789943	0.661764	0.8575	0.626279	0.789943	0.661764
				0.859167	0.207692	0.114055	0.117397	0.859167	0.207692	0.114055	0.117397		0.859167	4.67774	2.56881	2.64408							0.859167	0.254673	0.235275	0.23802	0.859167	0.254673	0.235275	0.23802		0.859167	5.73589	5.29898	5.36081							0.859167	0.627511	0.791164	0.662999	0.859167	0.627511	0.791164	0.662999
				0.860833	0.208173	0.114269	0.117717	0.860833	0.208173	0.114269	0.117717		0.860833	4.68859	2.57362	2.65129							0.860833	0.255139	0.235811	0.238541	0.860833	0.255139	0.235811	0.238541		0.860833	5.74638	5.31106	5.37254							0.860833	0.628722	0.79237	0.664213	0.860833	0.628722	0.79237	0.664213
				0.8625	0.208536	0.114466	0.117945	0.8625	0.208536	0.114466	0.117945		0.8625	4.69676	2.57806	2.65641							0.8625	0.25551	0.236245	0.239034	0.8625	0.25551	0.236245	0.239034		0.8625	5.75474	5.32083	5.38365							0.8625	0.629839	0.793691	0.665446	0.8625	0.629839	0.793691	0.665446
				0.864167	0.208965	0.114694	0.118163	0.864167	0.208965	0.114694	0.118163		0.864167	4.70643	2.5832	2.66133							0.864167	0.255973	0.236639	0.239512	0.864167	0.255973	0.236639	0.239512		0.864167	5.76517	5.32971	5.39441							0.864167	0.631174	0.794609	0.666717	0.864167	0.631174	0.794609	0.666717
				0.865833	0.209491	0.114963	0.11846	0.865833	0.209491	0.114963	0.11846		0.865833	4.71826	2.58926	2.66802							0.865833	0.256354	0.237051	0.24004	0.865833	0.256354	0.237051	0.24004		0.865833	5.77373	5.33898	5.4063							0.865833	0.632269	0.795875	0.667669	0.865833	0.632269	0.795875	0.667669
				0.8675	0.209922	0.115228	0.118691	0.8675	0.209922	0.115228	0.118691		0.8675	4.72798	2.59523	2.67322							0.8675	0.256782	0.237456	0.24053	0.8675	0.256782	0.237456	0.24053		0.8675	5.78339	5.34812	5.41735							0.8675	0.633507	0.797087	0.668745	0.8675	0.633507	0.797087	0.668745
				0.869167	0.210469	0.11536	0.118899	0.869167	0.210469	0.11536	0.118899		0.869167	4.7403	2.5982	2.67791							0.869167	0.257276	0.237889	0.241081	0.869167	0.257276	0.237889	0.241081		0.869167	5.79451	5.35786	5.42976							0.869167	0.634721	0.797951	0.670087	0.869167	0.634721	0.797951	0.670087
				0.870833	0.210892	0.115507	0.119168	0.870833	0.210892	0.115507	0.119168		0.870833	4.74983	2.60151	2.68396							0.870833	0.257733	0.238225	0.241455	0.870833	0.257733	0.238225	0.241455		0.870833	5.80479	5.36544	5.43818							0.870833	0.635682	0.799434	0.671235	0.870833	0.635682	0.799434	0.671235
				0.8725	0.211418	0.115673	0.119378	0.8725	0.211418	0.115673	0.119378		0.8725	4.76168	2.60525	2.68869							0.8725	0.258184	0.238605	0.241968	0.8725	0.258184	0.238605	0.241968		0.8725	5.81497	5.37398	5.44973							0.8725	0.636943	0.800495	0.672588	0.8725	0.636943	0.800495	0.672588
				0.874167	0.212053	0.115972	0.119744	0.874167	0.212053	0.115972	0.119744		0.874167	4.77597	2.61199	2.69694							0.874167	0.258663	0.239096	0.242488	0.874167	0.258663	0.239096	0.242488		0.874167	5.82574	5.38505	5.46144							0.874167	0.638161	0.801728	0.673829	0.874167	0.638161	0.801728	0.673829
				0.875833	0.212525	0.116182	0.119961	0.875833	0.212525	0.116182	0.119961		0.875833	4.7866	2.61671	2.70183							0.875833	0.259217	0.239522	0.242953	0.875833	0.259217	0.239522	0.242953		0.875833	5.83823	5.39464	5.4719							0.875833	0.639291	0.802647	0.675002	0.875833	0.639291	0.802647	0.675002
				0.8775	0.21285	0.116376	0.120278	0.8775	0.21285	0.116376	0.120278		0.8775	4.79391	2.62108	2.70896							0.8775	0.259634	0.239999	0.243412	0.8775	0.259634	0.239999	0.243412		0.8775	5.84762	5.40538	5.48224							0.8775	0.640377	0.803883	0.676415	0.8775	0.640377	0.803883	0.676415
				0.879167	0.213254	0.116488	0.120503	0.879167	0.213254	0.116488	0.120503		0.879167	4.80301	2.62361	2.71404							0.879167	0.260198	0.240449	0.243715	0.879167	0.260198	0.240449	0.243715		0.879167	5.86031	5.41551	5.48908							0.879167	0.641657	0.804808	0.677484	0.879167	0.641657	0.804808	0.677484
				0.880833	0.213695	0.116705	0.120856	0.880833	0.213695	0.116705	0.120856		0.880833	4.81296	2.62848	2.72198							0.880833	0.260677	0.241002	0.244151	0.880833	0.260677	0.241002	0.244151		0.880833	5.87109	5.42797	5.4989							0.880833	0.642828	0.806342	0.678713	0.880833	0.642828	0.806342	0.678713
				0.8825	0.213961	0.116961	0.121122	0.8825	0.213961	0.116961	0.121122		0.8825	4.81893	2.63426	2.72798							0.8825	0.261176	0.241451	0.244526	0.8825	0.261176	0.241451	0.244526		0.8825	5.88235	5.43808	5.50735							0.8825	0.644054	0.807047	0.680184	0.8825	0.644054	0.807047	0.680184
				0.884167	0.214451	0.117241	0.121291	0.884167	0.214451	0.117241	0.121291		0.884167	4.82997	2.64056	2.73177							0.884167	0.261789	0.24194	0.244818	0.884167	0.261789	0.24194	0.244818		0.884167	5.89615	5.4491	5.51392							0.884167	0.645464	0.808191	0.681329	0.884167	0.645464	0.808191	0.681329
				0.885833	0.214712	0.117473	0.121559	0.885833	0.214712	0.117473	0.121559		0.885833	4.83585	2.64579	2.73782							0.885833	0.26229	0.242357	0.245196	0.885833	0.26229	0.242357	0.245196		0.885833	5.90743	5.4585	5.52242							0.885833	0.64662	0.809285	0.68286	0.885833	0.64662	0.809285	0.68286
				0.8875	0.215149	0.11767	0.121604	0.8875	0.215149	0.11767	0.121604		0.8875	4.8457	2.65023	2.73884							0.8875	0.262745	0.242899	0.245636	0.8875	0.262745	0.242899	0.245636		0.8875	5.91768	5.4707	5.53235							0.8875	0.647989	0.810409	0.683989	0.8875	0.647989	0.810409	0.683989
				0.889167	0.215617	0.117859	0.121866	0.889167	0.215617	0.117859	0.121866		0.889167	4.85623	2.65447	2.74474							0.889167	0.263285	0.243318	0.246159	0.889167	0.263285	0.243318	0.246159		0.889167	5.92984	5.48014	5.54412							0.889167	0.648807	0.811585	0.685078	0.889167	0.648807	0.811585	0.685078
				0.890833	0.215946	0.118148	0.122058	0.890833	0.215946	0.118148	0.122058		0.890833	4.86366	2.661	2.74906							0.890833	0.263731	0.243791	0.24664	0.890833	0.263731	0.243791	0.24664		0.890833	5.93989	5.49078	5.55495							0.890833	0.649927	0.812808	0.686389	0.890833	0.649927	0.812808	0.686389
				0.8925	0.216406	0.118491	0.122351	0.8925	0.216406	0.118491	0.122351		0.8925	4.87402	2.66872	2.75565							0.8925	0.264303	0.24419	0.247135	0.8925	0.264303	0.24419	0.247135		0.8925	5.95277	5.49977	5.5661							0.8925	0.650974	0.813528	0.687577	0.8925	0.650974	0.813528	0.687577
				0.894167	0.216751	0.118777	0.122494	0.894167	0.216751	0.118777	0.122494		0.894167	4.88178	2.67516	2.75886							0.894167	0.264747	0.244398	0.247581	0.894167	0.264747	0.244398	0.247581		0.894167	5.96276	5.50446	5.57616							0.894167	0.652107	0.814843	0.688891	0.894167	0.652107	0.814843	0.688891
				0.895833	0.217118	0.118984	0.122789	0.895833	0.217118	0.118984	0.122789		0.895833	4.89003	2.67982	2.76551							0.895833	0.265215	0.244698	0.248071	0.895833	0.265215	0.244698	0.248071		0.895833	5.97331	5.51123	5.58719							0.895833	0.653147	0.81597	0.690081	0.895833	0.653147	0.81597	0.690081
				0.8975	0.217557	0.119143	0.122974	0.8975	0.217557	0.119143	0.122974		0.8975	4.89994	2.6834	2.7697							0.8975	0.26567	0.24506	0.248534	0.8975	0.26567	0.24506	0.248534		0.8975	5.98355	5.51937	5.59762							0.8975	0.65434	0.81698	0.691173	0.8975	0.65434	0.81698	0.691173
				0.899167	0.218007	0.119455	0.123208	0.899167	0.218007	0.119455	0.123208		0.899167	4.91007	2.69043	2.77495							0.899167	0.266026	0.245412	0.249056	0.899167	0.266026	0.245412	0.249056		0.899167	5.99159	5.52731	5.60938							0.899167	0.655643	0.818379	0.692428	0.899167	0.655643	0.818379	0.692428
				0.900833	0.218377	0.119767	0.123385	0.900833	0.218377	0.119767	0.123385		0.900833	4.9184	2.69745	2.77893							0.900833	0.266564	0.245715	0.249553	0.900833	0.266564	0.245715	0.249553		0.900833	6.00368	5.53411	5.62056							0.900833	0.656602	0.819469	0.693669	0.900833	0.656602	0.819469	0.693669
				0.9025	0.218849	0.120106	0.123559	0.9025	0.218849	0.120106	0.123559		0.9025	4.92904	2.70508	2.78285							0.9025	0.267134	0.246145	0.250085	0.9025	0.267134	0.246145	0.250085		0.9025	6.01654	5.5438	5.63254							0.9025	0.658025	0.820504	0.694884	0.9025	0.658025	0.820504	0.694884
				0.904167	0.21931	0.120339	0.123874	0.904167	0.21931	0.120339	0.123874		0.904167	4.93941	2.71034	2.78994							0.904167	0.26762	0.246608	0.250457	0.904167	0.26762	0.246608	0.250457		0.904167	6.02747	5.55424	5.64091							0.904167	0.659218	0.821425	0.696156	0.904167	0.659218	0.821425	0.696156
				0.905833	0.21975	0.120531	0.124131	0.905833	0.21975	0.120531	0.124131		0.905833	4.94932	2.71467	2.79573							0.905833	0.268068	0.247104	0.250868	0.905833	0.268068	0.247104	0.250868		0.905833	6.03757	5.56541	5.65017							0.905833	0.660516	0.822519	0.697334	0.905833	0.660516	0.822519	0.697334
				0.9075	0.220146	0.120702	0.124288	0.9075	0.220146	0.120702	0.124288		0.9075	4.95825	2.71851	2.79929							0.9075	0.268583	0.247574	0.25124	0.9075	0.268583	0.247574	0.25124		0.9075	6.04917	5.57599	5.65855							0.9075	0.661817	0.823304	0.698576	0.9075	0.661817	0.823304	0.698576
				0.909167	0.220651	0.120843	0.124645	0.909167	0.220651	0.120843	0.124645		0.909167	4.96961	2.72168	2.80732							0.909167	0.269181	0.248047	0.251609	0.909167	0.269181	0.248047	0.251609		0.909167	6.06264	5.58664	5.66687							0.909167	0.663008	0.824411	0.700022	0.909167	0.663008	0.824411	0.700022
				0.910833	0.221124	0.121062	0.124856	0.910833	0.221124	0.121062	0.124856		0.910833	4.98028	2.72662	2.81206							0.910833	0.26955	0.248546	0.252153	0.910833	0.26955	0.248546	0.252153		0.910833	6.07094	5.59787	5.67912							0.910833	0.664199	0.825476	0.701362	0.910833	0.664199	0.825476	0.701362
				0.9125	0.221626	0.121431	0.125218	0.9125	0.221626	0.121431	0.125218		0.9125	4.99157	2.73492	2.82022							0.9125	0.270064	0.249001	0.252581	0.9125	0.270064	0.249001	0.252581		0.9125	6.08252	5.60812	5.68875							0.9125	0.665305	0.826317	0.702416	0.9125	0.665305	0.826317	0.702416
				0.914167	0.22208	0.121565	0.125511	0.914167	0.22208	0.121565	0.125511		0.914167	5.0018	2.73795	2.82683							0.914167	0.270562	0.249488	0.252993	0.914167	0.270562	0.249488	0.252993		0.914167	6.09374	5.6191	5.69804							0.914167	0.666498	0.827144	0.703595	0.914167	0.666498	0.827144	0.703595
				0.915833	0.222438	0.121817	0.125783	0.915833	0.222438	0.121817	0.125783		0.915833	5.00987	2.74364	2.83296							0.915833	0.271066	0.249929	0.253482	0.915833	0.271066	0.249929	0.253482		0.915833	6.10509	5.62904	5.70905							0.915833	0.667426	0.828407	0.704705	0.915833	0.667426	0.828407	0.704705
				0.9175	0.222857	0.122243	0.126107	0.9175	0.222857	0.122243	0.126107		0.9175	5.0193	2.75322	2.84025							0.9175	0.2715	0.250368	0.253944	0.9175	0.2715	0.250368	0.253944		0.9175	6.11486	5.63891	5.71945							0.9175	0.668646	0.829398	0.706026	0.9175	0.668646	0.829398	0.706026
				0.919167	0.223178	0.122569	0.126338	0.919167	0.223178	0.122569	0.126338		0.919167	5.02653	2.76055	2.84545							0.919167	0.272032	0.250849	0.25445	0.919167	0.272032	0.250849	0.25445		0.919167	6.12684	5.64976	5.73085							0.919167	0.669864	0.830238	0.707266	0.919167	0.669864	0.830238	0.707266
				0.920833	0.223489	0.122751	0.126512	0.920833	0.223489	0.122751	0.126512		0.920833	5.03355	2.76466	2.84936							0.920833	0.272506	0.2513	0.255143	0.920833	0.272506	0.2513	0.255143		0.920833	6.13753	5.65992	5.74646							0.920833	0.670959	0.831233	0.708384	0.920833	0.670959	0.831233	0.708384
				0.9225	0.223818	0.123009	0.126654	0.9225	0.223818	0.123009	0.126654		0.9225	5.04094	2.77047	2.85257							0.9225	0.273008	0.251722	0.255848	0.9225	0.273008	0.251722	0.255848		0.9225	6.14883	5.6694	5.76234							0.9225	0.67208	0.832096	0.709788	0.9225	0.67208	0.832096	0.709788
				0.924167	0.224145	0.123329	0.126897	0.924167	0.224145	0.123329	0.126897		0.924167	5.04832	2.77769	2.85805							0.924167	0.273502	0.252281	0.256516	0.924167	0.273502	0.252281	0.256516		0.924167	6.15996	5.68202	5.77738							0.924167	0.673363	0.833342	0.711158	0.924167	0.673363	0.833342	0.711158
				0.925833	0.224569	0.123622	0.127092	0.925833	0.224569	0.123622	0.127092		0.925833	5.05786	2.78429	2.86244							0.925833	0.27405	0.252704	0.257106	0.925833	0.27405	0.252704	0.257106		0.925833	6.1723	5.69153	5.79067							0.925833	0.674323	0.834008	0.712572	0.925833	0.674323	0.834008	0.712572
				0.9275	0.225017	0.123856	0.127357	0.9275	0.225017	0.123856	0.127357		0.9275	5.06795	2.78955	2.8684							0.9275	0.274497	0.253138	0.257765	0.9275	0.274497	0.253138	0.257765		0.9275	6.18237	5.7013	5.80552							0.9275	0.67552	0.834804	0.713798	0.9275	0.67552	0.834804	0.713798
				0.929167	0.225515	0.124098	0.127577	0.929167	0.225515	0.124098	0.127577		0.929167	5.07916	2.79499	2.87335							0.929167	0.274963	0.253651	0.258289	0.929167	0.274963	0.253651	0.258289		0.929167	6.19285	5.71286	5.81731							0.929167	0.676733	0.835714	0.714987	0.929167	0.676733	0.835714	0.714987
				0.930833	0.225994	0.124293	0.127833	0.930833	0.225994	0.124293	0.127833		0.930833	5.08996	2.79939	2.87913							0.930833	0.275506	0.25413	0.258863	0.930833	0.275506	0.25413	0.258863		0.930833	6.2051	5.72365	5.83026							0.930833	0.677637	0.836916	0.716215	0.930833	0.677637	0.836916	0.716215
				0.9325	0.22653	0.124497	0.128162	0.9325	0.22653	0.124497	0.128162		0.9325	5.10202	2.80399	2.88654							0.9325	0.27583	0.254568	0.259356	0.9325	0.27583	0.254568	0.259356		0.9325	6.21238	5.73352	5.84136							0.9325	0.678833	0.837802	0.717281	0.9325	0.678833	0.837802	0.717281
				0.934167	0.226988	0.124701	0.128449	0.934167	0.226988	0.124701	0.128449		0.934167	5.11234	2.80859	2.89301							0.934167	0.276342	0.255092	0.259655	0.934167	0.276342	0.255092	0.259655		0.934167	6.22393	5.74531	5.84808							0.934167	0.67991	0.838542	0.718458	0.934167	0.67991	0.838542	0.718458
				0.935833	0.227208	0.124849	0.128725	0.935833	0.227208	0.124849	0.128725		0.935833	5.1173	2.81192	2.89921							0.935833	0.276746	0.255541	0.260068	0.935833	0.276746	0.255541	0.260068		0.935833	6.23301	5.75542	5.85738							0.935833	0.681261	0.839709	0.719592	0.935833	0.681261	0.839709	0.719592
				0.9375	0.227524	0.125128	0.128929	0.9375	0.227524	0.125128	0.128929		0.9375	5.12442	2.81819	2.9038							0.9375	0.277286	0.25594	0.260384	0.9375	0.277286	0.25594	0.260384		0.9375	6.24518	5.76442	5.86451							0.9375	0.682264	0.840475	0.720729	0.9375	0.682264	0.840475	0.720729
				0.939167	0.227786	0.125302	0.129187	0.939167	0.227786	0.125302	0.129187		0.939167	5.13031	2.82211	2.90962							0.939167	0.277848	0.256322	0.260738	0.939167	0.277848	0.256322	0.260738		0.939167	6.25783	5.77303	5.87248							0.939167	0.683212	0.841474	0.722069	0.939167	0.683212	0.841474	0.722069
				0.940833	0.228075	0.12554	0.129465	0.940833	0.228075	0.12554	0.129465		0.940833	5.13682	2.82747	2.91589							0.940833	0.278375	0.256665	0.261151	0.940833	0.278375	0.256665	0.261151		0.940833	6.2697	5.78075	5.88177							0.940833	0.684487	0.842294	0.723191	0.940833	0.684487	0.842294	0.723191
				0.9425	0.228442	0.125802	0.129801	0.9425	0.228442	0.125802	0.129801		0.9425	5.14509	2.83338	2.92345							0.9425	0.278847	0.257057	0.261538	0.9425	0.278847	0.257057	0.261538		0.9425	6.28033	5.78958	5.8905							0.9425	0.685562	0.84334	0.724276	0.9425	0.685562	0.84334	0.724276
				0.944167	0.228777	0.126188	0.130201	0.944167	0.228777	0.126188	0.130201		0.944167	5.15263	2.84206	2.93246							0.944167	0.279341	0.257498	0.262046	0.944167	0.279341	0.257498	0.262046		0.944167	6.29146	5.7995	5.90193							0.944167	0.686951	0.843897	0.725767	0.944167	0.686951	0.843897	0.725767
				0.945833	0.229039	0.126472	0.130626	0.945833	0.229039	0.126472	0.130626		0.945833	5.15853	2.84847	2.94203							0.945833	0.2799	0.257876	0.262606	0.945833	0.2799	0.257876	0.262606		0.945833	6.30404	5.80802	5.91454							0.945833	0.687994	0.844624	0.727005	0.945833	0.687994	0.844624	0.727005
				0.9475	0.229461	0.126813	0.130964	0.9475	0.229461	0.126813	0.130964		0.9475	5.16803	2.85615	2.94965							0.9475	0.280442	0.258264	0.263238	0.9475	0.280442	0.258264	0.263238		0.9475	6.31625	5.81675	5.92878							0.9475	0.689309	0.845202	0.728209	0.9475	0.689309	0.845202	0.728209
				0.949167	0.22983	0.127118	0.131371	0.949167	0.22983	0.127118	0.131371		0.949167	5.17635	2.86302	2.95881							0.949167	0.280934	0.258717	0.263795	0.949167	0.280934	0.258717	0.263795		0.949167	6.32734	5.82696	5.94134							0.949167	0.690141	0.845967	0.729521	0.949167	0.690141	0.845967	0.729521
				0.950833	0.230234	0.127377	0.131671	0.950833	0.230234	0.127377	0.131671		0.950833	5.18546	2.86884	2.96556							0.950833	0.281436	0.25912	0.264412	0.950833	0.281436	0.25912	0.264412		0.950833	6.33864	5.83603	5.95523							0.950833	0.691375	0.846752	0.730541	0.950833	0.691375	0.846752	0.730541
				0.9525	0.230675	0.127739	0.1321	0.9525	0.230675	0.127739	0.1321		0.9525	5.19537	2.877	2.97523							0.9525	0.281964	0.259528	0.264749	0.9525	0.281964	0.259528	0.264749		0.9525	6.35053	5.84523	5.96281							0.9525	0.69241	0.847356	0.731807	0.9525	0.69241	0.847356	0.731807
				0.954167	0.230981	0.127925	0.132478	0.954167	0.230981	0.127925	0.132478		0.954167	5.20227	2.88119	2.98373							0.954167	0.282365	0.25996	0.265169	0.954167	0.282365	0.25996	0.265169		0.954167	6.35958	5.85495	5.97226							0.954167	0.693643	0.848058	0.732957	0.954167	0.693643	0.848058	0.732957
				0.955833	0.231252	0.128221	0.132933	0.955833	0.231252	0.128221	0.132933		0.955833	5.20838	2.88785	2.99398							0.955833	0.282921	0.26038	0.26549	0.955833	0.282921	0.26038	0.26549		0.955833	6.3721	5.86441	5.97951							0.955833	0.694627	0.848758	0.734396	0.955833	0.694627	0.848758	0.734396
				0.9575	0.231564	0.128473	0.133443	0.9575	0.231564	0.128473	0.133443		0.9575	5.2154	2.89354	3.00548							0.9575	0.283412	0.260846	0.265834	0.9575	0.283412	0.260846	0.265834		0.9575	6.38314	5.87491	5.98725							0.9575	0.695896	0.849325	0.735748	0.9575	0.695896	0.849325	0.735748
				0.959167	0.231889	0.128709	0.133934	0.959167	0.231889	0.128709	0.133934		0.959167	5.22273	2.89885	3.01653							0.959167	0.283873	0.261286	0.266282	0.959167	0.283873	0.261286	0.266282		0.959167	6.39354	5.88481	5.99734							0.959167	0.696872	0.849847	0.736916	0.959167	0.696872	0.849847	0.736916
				0.960833	0.232212	0.128947	0.134476	0.960833	0.232212	0.128947	0.134476		0.960833	5.22999	2.9042	3.02873							0.960833	0.284309	0.261774	0.26667	0.960833	0.284309	0.261774	0.26667		0.960833	6.40335	5.89582	6.00607							0.960833	0.697961	0.850471	0.738189	0.960833	0.697961	0.850471	0.738189
				0.9625	0.232577	0.129095	0.135051	0.9625	0.232577	0.129095	0.135051		0.9625	5.23822	2.90754	3.04169							0.9625	0.284782	0.262219	0.267191	0.9625	0.284782	0.262219	0.267191		0.9625	6.41402	5.90584	6.01782							0.9625	0.699439	0.851618	0.739633	0.9625	0.699439	0.851618	0.739633
				0.964167	0.232918	0.129408	0.135506	0.964167	0.232918	0.129408	0.135506		0.964167	5.2459	2.91459	3.05194							0.964167	0.28521	0.262739	0.267665	0.964167	0.28521	0.262739	0.267665		0.964167	6.42364	5.91754	6.02849							0.964167	0.700299	0.851774	0.741041	0.964167	0.700299	0.851774	0.741041
				0.965833	0.233213	0.12945	0.136064	0.965833	0.233213	0.12945	0.136064		0.965833	5.25254	2.91555	3.06451							0.965833	0.285642	0.263207	0.268208	0.965833	0.285642	0.263207	0.268208		0.965833	6.43337	5.92808	6.04073							0.965833	0.701443	0.852531	0.742117	0.965833	0.701443	0.852531	0.742117
				0.9675	0.233582	0.129734	0.136574	0.9675	0.233582	0.129734	0.136574		0.9675	5.26086	2.92194	3.076							0.9675	0.286183	0.263706	0.268806	0.9675	0.286183	0.263706	0.268806		0.9675	6.44555	5.93931	6.05419							0.9675	0.702448	0.852879	0.743379	0.9675	0.702448	0.852879	0.743379
				0.969167	0.234058	0.12991	0.137095	0.969167	0.234058	0.12991	0.137095		0.969167	5.27158	2.92589	3.08773							0.969167	0.286735	0.264126	0.269309	0.969167	0.286735	0.264126	0.269309		0.969167	6.45799	5.94878	6.06553							0.969167	0.703311	0.853313	0.744605	0.969167	0.703311	0.853313	0.744605
				0.970833	0.234492	0.130221	0.137668	0.970833	0.234492	0.130221	0.137668		0.970833	5.28135	2.93291	3.10063							0.970833	0.287211	0.26459	0.269809	0.970833	0.287211	0.26459	0.269809		0.970833	6.46872	5.95924	6.07677							0.970833	0.704244	0.853799	0.745713	0.970833	0.704244	0.853799	0.745713
				0.9725	0.234864	0.130445	0.138266	0.9725	0.234864	0.130445	0.138266		0.9725	5.28973	2.93794	3.11409							0.9725	0.287686	0.265026	0.270287	0.9725	0.287686	0.265026	0.270287		0.9725	6.47942	5.96906	6.08756							0.9725	0.70581	0.854298	0.747257	0.9725	0.70581	0.854298	0.747257
				0.974167	0.235316	0.130639	0.138814	0.974167	0.235316	0.130639	0.138814		0.974167	5.29991	2.94232	3.12644							0.974167	0.288204	0.265458	0.270616	0.974167	0.288204	0.265458	0.270616		0.974167	6.49109	5.97878	6.09495							0.974167	0.706971	0.854692	0.748198	0.974167	0.706971	0.854692	0.748198
				0.975833	0.235754	0.13081	0.139425	0.975833	0.235754	0.13081	0.139425		0.975833	5.30978	2.94617	3.1402							0.975833	0.288696	0.265848	0.27109	0.975833	0.288696	0.265848	0.27109		0.975833	6.50217	5.98758	6.10563							0.975833	0.708046	0.855117	0.749643	0.975833	0.708046	0.855117	0.749643
				0.9775	0.236166	0.13107	0.139909	0.9775	0.236166	0.13107	0.139909		0.9775	5.31906	2.95203	3.15111							0.9775	0.289193	0.266246	0.271541	0.9775	0.289193	0.266246	0.271541		0.9775	6.51337	5.99654	6.11579							0.9775	0.709207	0.855693	0.750884	0.9775	0.709207	0.855693	0.750884
				0.979167	0.236666	0.131307	0.140457	0.979167	0.236666	0.131307	0.140457		0.979167	5.33031	2.95736	3.16346							0.979167	0.289708	0.266734	0.271982	0.979167	0.289708	0.266734	0.271982		0.979167	6.52496	6.00751	6.12571							0.979167	0.710267	0.856174	0.752037	0.979167	0.710267	0.856174	0.752037
				0.980833	0.237035	0.131504	0.141084	0.980833	0.237035	0.131504	0.141084		0.980833	5.33863	2.9618	3.17757							0.980833	0.290228	0.267153	0.272527	0.980833	0.290228	0.267153	0.272527		0.980833	6.53666	6.01697	6.13799							0.980833	0.711418	0.85649	0.752998	0.980833	0.711418	0.85649	0.752998
				0.9825	0.237513	0.131687	0.141548	0.9825	0.237513	0.131687	0.141548		0.9825	5.34938	2.96592	3.18802							0.9825	0.290774	0.267672	0.273033	0.9825	0.290774	0.267672	0.273033		0.9825	6.54897	6.02866	6.1494							0.9825	0.712547	0.856822	0.754607	0.9825	0.712547	0.856822	0.754607
				0.984167	0.237994	0.131863	0.142033	0.984167	0.237994	0.131863	0.142033		0.984167	5.36023	2.9699	3.19894							0.984167	0.29126	0.268094	0.273503	0.984167	0.29126	0.268094	0.273503		0.984167	6.55992	6.03815	6.15999							0.984167	0.713468	0.856832	0.755565	0.984167	0.713468	0.856832	0.755565
				0.985833	0.238431	0.132056	0.142441	0.985833	0.238431	0.132056	0.142441		0.985833	5.37006	2.97423	3.20813							0.985833	0.291858	0.268597	0.273964	0.985833	0.291858	0.268597	0.273964		0.985833	6.57338	6.04948	6.17037							0.985833	0.714604	0.857291	0.756824	0.985833	0.714604	0.857291	0.756824
				0.9875	0.238982	0.132247	0.142974	0.9875	0.238982	0.132247	0.142974		0.9875	5.38247	2.97853	3.22014							0.9875	0.292358	0.269082	0.274394	0.9875	0.292358	0.269082	0.274394		0.9875	6.58463	6.06041	6.18004							0.9875	0.715971	0.857586	0.758032	0.9875	0.715971	0.857586	0.758032
				0.989167	0.239441	0.132526	0.143479	0.989167	0.239441	0.132526	0.143479		0.989167	5.39282	2.98481	3.2315							0.989167	0.292834	0.269575	0.274886	0.989167	0.292834	0.269575	0.274886		0.989167	6.59537	6.0715	6.19112							0.989167	0.717044	0.858086	0.75943	0.989167	0.717044	0.858086	0.75943
				0.990833	0.239885	0.132734	0.14393	0.990833	0.239885	0.132734	0.14393		0.990833	5.4028	2.98951	3.24166							0.990833	0.293372	0.270034	0.275438	0.990833	0.293372	0.270034	0.275438		0.990833	6.60747	6.08184	6.20357							0.990833	0.718101	0.858265	0.760561	0.990833	0.718101	0.858265	0.760561
				0.9925	0.240255	0.132999	0.144334	0.9925	0.240255	0.132999	0.144334		0.9925	5.41114	2.99546	3.25077							0.9925	0.293809	0.270453	0.275892	0.9925	0.293809	0.270453	0.275892		0.9925	6.61733	6.09129	6.21379							0.9925	0.719232	0.858513	0.761791	0.9925	0.719232	0.858513	0.761791
				0.994167	0.240506	0.133289	0.144609	0.994167	0.240506	0.133289	0.144609		0.994167	5.41679	3.00201	3.25696							0.994167	0.294375	0.270825	0.276397	0.994167	0.294375	0.270825	0.276397		0.994167	6.63006	6.09967	6.22516							0.994167	0.720197	0.858928	0.763183	0.994167	0.720197	0.858928	0.763183
				0.995833	0.240926	0.133526	0.144991	0.995833	0.240926	0.133526	0.144991		0.995833	5.42627	3.00734	3.26556							0.995833	0.294826	0.271328	0.276851	0.995833	0.294826	0.271328	0.276851		0.995833	6.64022	6.11099	6.23539							0.995833	0.721378	0.859074	0.7646	0.995833	0.721378	0.859074	0.7646
				0.9975	0.241252	0.133864	0.145322	0.9975	0.241252	0.133864	0.145322		0.9975	5.4336	3.01495	3.27302							0.9975	0.295277	0.27175	0.277408	0.9975	0.295277	0.27175	0.277408		0.9975	6.65039	6.1205	6.24793							0.9975	0.722746	0.859363	0.765808	0.9975	0.722746	0.859363	0.765808
				0.999167	0.241592	0.134183	0.145485	0.999167	0.241592	0.134183	0.145485		0.999167	5.44125	3.02213	3.27668							0.999167	0.29572	0.272228	0.277989	0.999167	0.29572	0.272228	0.277989		0.999167	6.66035	6.13125	6.26101							0.999167	0.723769	0.859254	0.766955	0.999167	0.723769	0.859254	0.766955
				1.00083	0.24196	0.134409	0.145795	1.00083	0.24196	0.134409	0.145795		1.00083	5.44955	3.02724	3.28368							1.00083	0.296273	0.27267	0.278521	1.00083	0.296273	0.27267	0.278521		1.00083	6.67282	6.14122	6.27299							1.00083	0.724947	0.859648	0.768155	1.00083	0.724947	0.859648	0.768155

## Sheet: DLS
Size	Mean	StdDev					Correlogram
d.nm	Volume Percent	Volume Percent
0.4	0	0					XLagTime	1	2	3
0.4632	0	0					0.5	0.885	0.884	0.876
0.5365	0	0					1	0.885	0.882	0.88
0.6213	0	0					1.5	0.877	0.877	0.878
0.7195	0	0					2	0.885	0.888	0.876
0.8332	0	0					2.5	0.867	0.871	0.863
0.9649	0	0					3	0.868	0.865	0.855
1.117	0	0					3.5	0.862	0.854	0.844
1.294	0	0					4	0.862	0.847	0.836
1.499	0	0					4.5	0.862	0.845	0.841
1.736	0	0					5.5	0.842	0.844	0.826
2.01	0	0					6.5	0.833	0.82	0.819
2.328	0	0					7.5	0.824	0.819	0.812
2.696	0	0					8.5	0.821	0.811	0.801
3.122	0	0					9.5	0.804	0.803	0.794
3.615	0	0					10.5	0.801	0.797	0.789
4.187	0	0					11.5	0.798	0.784	0.782
4.849	0	0					12.5	0.786	0.78	0.767
5.615	0	0					14.5	0.771	0.763	0.755
6.503	5.2	9					16.5	0.757	0.752	0.744
7.531	14.6	22.2					18.5	0.745	0.736	0.728
8.721	18.2	16.9					20.5	0.733	0.721	0.712
10.1	21.1	15.3					22.5	0.719	0.711	0.702
11.7	22.5	20.6					24.5	0.708	0.7	0.688
13.54	13	17.2					26.5	0.697	0.687	0.678
15.69	2.7	4.7					28.5	0.686	0.672	0.666
18.17	0	0					32.5	0.667	0.656	0.65
21.04	0	0					36.5	0.649	0.632	0.626
24.36	0	0					40.5	0.634	0.619	0.606
28.21	0	0.1					44.5	0.618	0.6	0.59
32.67	0.2	0.3					48.5	0.602	0.582	0.572
37.84	0.4	0.4					52.5	0.586	0.566	0.56
43.82	0.4	0.3					56.5	0.573	0.55	0.543
50.75	0.2	0.2					60.5	0.561	0.536	0.53
58.77	0.1	0					68.5	0.535	0.51	0.504
68.06	0.1	0.1					76.5	0.513	0.485	0.477
78.82	0.1	0.2					84.5	0.49	0.464	0.457
91.28	0.1	0.2					92.5	0.473	0.446	0.435
105.7	0.1	0.2					101	0.453	0.425	0.418
122.4	0.1	0.1					109	0.435	0.408	0.401
141.8	0.1	0.1					117	0.418	0.391	0.384
164.2	0.1	0					125	0.403	0.373	0.368
190.1	0.1	0					141	0.377	0.344	0.338
220.2	0.1	0					157	0.349	0.316	0.312
255	0	0					173	0.324	0.292	0.289
295.3	0	0					189	0.305	0.271	0.267
342	0	0					205	0.284	0.251	0.248
396.1	0	0					221	0.266	0.233	0.232
458.7	0	0					237	0.247	0.218	0.216
531.2	0	0.1					253	0.236	0.204	0.202
615.1	0	0.1					285	0.209	0.179	0.176
712.4	0	0.1					317	0.185	0.155	0.154
825	0	0.1					349	0.167	0.136	0.137
955.4	0	0					381	0.152	0.118	0.123
1106	0	0					413	0.139	0.103	0.108
1281	0	0					445	0.126	0.0916	0.095
1484	0	0					477	0.113	0.0826	0.0853
1718	0	0					509	0.101	0.0742	0.0777
1990	0	0					573	0.0815	0.0598	0.0649
2305	0	0					637	0.0667	0.0485	0.055
2669	0	0					701	0.0554	0.0398	0.0475
3091	0	0					765	0.0455	0.0319	0.0373
3580	0	0					829	0.04	0.0268	0.0311
4145	0	0					893	0.0352	0.0221	0.0283
4801	0	0					957	0.0298	0.0218	0.0293
5560	0	0					1020	0.026	0.02	0.0313
6439	0	0					1150	0.0227	0.0169	0.0229
7456	0	0					1280	0.0163	0.0135	0.0156
8635	0	0					1400	0.0127	0.014	0.00963
10000	0	0					1530	0.0114	0.0141	0.00716
							1660	0.014	0.0109	0.00382
							1790	0.0118	0.00719	0.00236
							1920	0.0093	0.00377	0.00321
							2040	0.00696	0.00346	0.00445
							2300	0.00952	0.00668	0.00859
							2560	0.00779	0.00725	0.0109
							2810	0.00726	0.00802	0.00595
							3070	0.0114	0.00796	0.000372
							3320	0.0109	0.00608	0.00348
							3580	0.0112	0	0.00172
							3840	0.00751	0	0
							4090	0.00358	0	0
							4600	0.00619	0	0.00134
							5120	0.00487	0	0.00166
							5630	0.00576	0.00911	0.000112
							6140	0.00647	0.00712	0.00437
							6650	0	0.00385	0.00231
							7160	0	0.00219	0
							7680	0	0.00466	0
							8190	0	0	0.000774
							9210	0.00236	0.00295	0.00258
							10200	0.00878	0.00295	0.00186
							11300	0.00871	0.00379	0
							12300	0	0.000983	0.000249
							13300	0.000506	0	0.00446
							14300	0	0	0.00281
							15400	0	0	0.00319
							16400	0	0	0.00162
							18400	0.000371	0.00354	0.000655
							20500	0	0.00241	0.00709
							22500	0	0.00219	0.00669
							24600	0	0.000943	0.000525
							26600	0	0.00883	0
							28700	0	0.00409	0
							30700	0	0.00438	0.000131
							32800	0.00557	0.000531	0
							36900	0	0	0.00238
							41000	0.00153	0	0
							45100	0.000481	0	0
							49100	0.000553	0.000187	0
							53200	0.00133	0.00115	0
							57300	0	0	0
							61400	0	0.00449	0.000339
							65500	0	0.00154	6.89e-05
							73700	0.000868	0	0
							81900	0	0	0.00108
							90100	0	0	0
							98300	0.00111	0.000597	0.00048
							106000	0	0	0
							115000	0	0	0.000425
							123000	0	0	0.00151
							131000	0	0.00287	0
							147000	0.000231	0.00169	0
							164000	0.000521	0.000533	0
							180000	0	0.00282	0
							197000	0.000222	0.00104	0.000375
							213000	0.00349	0.00116	0.00126
							229000	0.000339	0.00254	0.00101
							246000	0.000668	0.000632	0
							262000	0	0	0.000288
							295000	0	0.000811	0.000865
							328000	0	0.000499	0.000779
							360000	0	0.000176	0
							393000	0	0.000696	0
							426000	0.00087	0.000144	0
							459000	0.000796	0	0.00156
							492000	0.000148	0	0.00249
							524000	0.00282	0	0
							590000	0.00106	0	0
							655000	0.002	0	0
							721000	0.00102	0	0
							786000	0.00247	0.0014	0
							852000	0.00132	0	0
							918000	0.00251	0	0.000519
							983000	0.00214	0	0
							1050000	0	0.00069	0
							1180000	0	0.00199	0
							1310000	0	0.00205	0
							1440000	0	0.00122	0
							1570000	0	0	0
							1700000	0.00101	0	0
							1840000	0.000837	0	0
							1970000	0.00196	0.000403	0
							2100000	0	0	0
							2360000	0	0	0
							2620000	0	0	0
							2880000	0	0	0
							3150000	0	0	0
							3410000	0	0	0
							3670000	0	0	0
							3930000	0	0	0
							4190000	0	0	0
							4720000	0	0	0
							5240000	0	0	0
							5770000	0	0	0
							6290000	0	0	0
							6820000	0	0	0
							7340000	0	0	0
							7860000	0	0	0
							8390000	0	0	0
							9440000	0	0	0
							10500000	0	0	0
							11500000	0	0	0
							12600000	0	0	0
							13600000	0	0	0
							14700000	0	0	0
							15700000	0	0	0
							16800000	0	0	0
							18900000	0	0	0
							21000000	0	0	0
							23100000	0	0	0
							25200000	0	0	0
							27300000	0	0	0
							29400000	0	0	0
							31500000	0	0	0
							33600000	0	0	0
							37700000	0	0	0
							41900000	0	0	0
							46100000	0	0	0
							50300000	0	0	0
							54500000	0	0	0
							58700000	0	0	0

## Sheet: MET
Diameter (nm)	Number of particles (Normalized data)
7.379	0.0231798
7.491	0.025289
7.667	0.0288803
7.674	0.0290303
7.902	0.0342172
7.902	0.0342172
7.923	0.0347247
8.199	0.0418617
8.246	0.0431631
8.253	0.043359
8.333	0.0456371
8.333	0.0456371
8.485	0.0501583
8.57	0.0527939
8.602	0.0538055
8.602	0.0538055
8.667	0.055892
8.673	0.0560868
8.692	0.0567057
8.692	0.0567057
8.724	0.0577561
8.75	0.0586167
8.75	0.0586167
8.8	0.0602897
8.825	0.0611348
8.882	0.0630826
8.894	0.0634963
8.975	0.0663205
8.975	0.0663205
9	0.067203
9.006	0.0674156
9.153	0.0727069
9.153	0.0727069
9.171	0.0733653
9.298	0.0780676
9.333	0.0793797
9.346	0.0798686
9.387	0.081416
9.41	0.0822874
9.434	0.0831991
9.44	0.0834274
9.475	0.084762
9.475	0.084762
9.487	0.0852206
9.597	0.0894457
9.615	0.0901401
9.672	0.0923431
9.69	0.0930399
9.69	0.0930399
9.69	0.0930399
9.718	0.0941245
9.718	0.0941245
9.735	0.0947834
9.735	0.0947834
9.804	0.0974589
9.809	0.0976528
9.843	0.098971
9.849	0.0992036
9.911	0.101605
9.944	0.10288
9.989	0.104616
9.989	0.104616
9.989	0.104616
9.989	0.104616
9.989	0.104616
10	0.10504
10.006	0.105271
10.022	0.105886
10.028	0.106117
10.028	0.106117
10.05	0.106961
10.088	0.108416
10.088	0.108416
10.121	0.109674
10.138	0.110321
10.198	0.112591
10.225	0.113607
10.264	0.115066
10.269	0.115253
10.269	0.115253
10.269	0.115253
10.339	0.117845
10.339	0.117845
10.339	0.117845
10.339	0.117845
10.339	0.117845
10.355	0.118433
10.355	0.118433
10.355	0.118433
10.355	0.118433
10.355	0.118433
10.371	0.119018
10.382	0.11942
10.382	0.11942
10.382	0.11942
10.414	0.120582
10.419	0.120763
10.462	0.122309
10.462	0.122309
10.462	0.122309
10.467	0.122488
10.467	0.122488
10.467	0.122488
10.467	0.122488
10.525	0.124544
10.525	0.124544
10.525	0.124544
10.525	0.124544
10.541	0.125105
10.593	0.126911
10.609	0.127461
10.609	0.127461
10.609	0.127461
10.63	0.128178
10.667	0.12943
10.672	0.129597
10.672	0.129597
10.672	0.129597
10.672	0.129597
10.687	0.130099
10.713	0.130962
10.734	0.131653
10.734	0.131653
10.75	0.132176
10.75	0.132176
10.75	0.132176
10.76	0.1325
10.796	0.133659
10.796	0.133659
10.796	0.133659
10.853	0.135456
10.899	0.136872
10.899	0.136872
10.919	0.137478
10.934	0.137928
10.984	0.139404
11	0.139867
11.005	0.140011
11.005	0.140011
11.02	0.140441
11.021	0.140469
11.081	0.142149
11.081	0.142149
11.081	0.142149
11.081	0.142149
11.083	0.142203
11.096	0.142559
11.101	0.142694
11.101	0.142694
11.141	0.143765
11.175	0.144652
11.18	0.14478
11.18	0.14478
11.2	0.14529
11.205	0.145416
11.205	0.145416
11.205	0.145416
11.205	0.145416
11.205	0.145416
11.245	0.14641
11.245	0.14641
11.278	0.147206
11.279	0.147229
11.279	0.147229
11.279	0.147229
11.279	0.147229
11.319	0.148165
11.324	0.148279
11.333	0.148484
11.338	0.148598
11.353	0.148934
11.353	0.148934
11.353	0.148934
11.377	0.149463
11.377	0.149463
11.377	0.149463
11.402	0.150001
11.411	0.150192
11.455	0.151099
11.47	0.151399
11.47	0.151399
11.494	0.151868
11.494	0.151868
11.508	0.152136
11.508	0.152136
11.513	0.152231
11.557	0.15304
11.609	0.15394
11.643	0.154495
11.643	0.154495
11.662	0.154794
11.662	0.154794
11.686	0.155159
11.686	0.155159
11.686	0.155159
11.705	0.155438
11.705	0.155438
11.705	0.155438
11.743	0.155972
11.78	0.156459
11.785	0.156522
11.785	0.156522
11.785	0.156522
11.785	0.156522
11.813	0.156865
11.813	0.156865
11.87	0.157504
11.87	0.157504
11.898	0.157789
11.912	0.157924
11.912	0.157924
11.912	0.157924
11.949	0.158258
11.949	0.158258
11.949	0.158258
11.968	0.158416
12	0.158662
12.005	0.158699
12.019	0.158796
12.019	0.158796
12.023	0.158823
12.028	0.158857
12.042	0.158946
12.042	0.158946
12.042	0.158946
12.046	0.158971
12.046	0.158971
12.074	0.159133
12.078	0.159155
12.078	0.159155
12.115	0.159334
12.12	0.159356
12.166	0.159525
12.166	0.159525
12.166	0.159525
12.225	0.159662
12.225	0.159662
12.225	0.159662
12.257	0.1597
12.338	0.159677
12.374	0.159614
12.374	0.159614
12.405	0.159532
12.405	0.159532
12.405	0.159532
12.445	0.159391
12.481	0.159229
12.481	0.159229
12.494	0.159162
12.494	0.159162
12.494	0.159162
12.526	0.15898
12.526	0.15898
12.53	0.158955
12.548	0.15884
12.552	0.158813
12.552	0.158813
12.552	0.158813
12.601	0.158452
12.667	0.157871
12.667	0.157871
12.671	0.157832
12.671	0.157832
12.671	0.157832
12.671	0.157832
12.684	0.157704
12.693	0.157612
12.693	0.157612
12.737	0.157137
12.737	0.157137
12.737	0.157137
12.758	0.156893
12.758	0.156893
12.776	0.156676
12.824	0.156059
12.824	0.156059
12.88	0.155269
12.88	0.155269
12.88	0.155269
12.88	0.155269
12.944	0.154276
12.966	0.153913
12.983	0.153625
13.004	0.15326
13.017	0.153029
13.038	0.152648
13.068	0.152087
13.072	0.15201
13.132	0.150823
13.136	0.150741
13.149	0.150473
13.271	0.147781
13.271	0.147781
13.275	0.147687
13.283	0.147499
13.342	0.146076
13.35	0.145877
13.371	0.145351
13.387	0.144945
13.421	0.144065
13.437	0.143643
13.454	0.143191
13.507	0.141746
13.569	0.139994
13.573	0.139879
13.573	0.139879
13.671	0.136976
13.671	0.136976
13.683	0.13661
13.744	0.134718
13.744	0.134718
13.768	0.133959
13.812	0.132546
13.828	0.132026
13.864	0.130844
13.872	0.130579
13.908	0.129376
13.908	0.129376
13.924	0.128837
13.956	0.127749
13.96	0.127612
13.992	0.126511
14.004	0.126096
14.016	0.125679
14.02	0.125539
14.051	0.124453
14.051	0.124453
14.051	0.124453
14.099	0.122753
14.099	0.122753
14.146	0.121067
14.146	0.121067
14.181	0.119799
14.181	0.119799
14.193	0.119362
14.193	0.119362
14.24	0.117639
14.267	0.116642
14.337	0.114035
14.36	0.113171
14.38	0.112418
14.395	0.111852
14.422	0.11083
14.426	0.110678
14.472	0.108928
14.472	0.108928
14.472	0.108928
14.488	0.108317
14.522	0.107015
14.56	0.105556
14.61	0.10363
14.644	0.102317
14.67	0.101311
14.802	0.0961951
14.802	0.0961951
14.851	0.0942955
14.881	0.0931333
15.004	0.0883828
15.015	0.0879596
15.059	0.0862701
15.059	0.0862701
15.059	0.0862701
15.092	0.085007
15.151	0.0827586
15.18	0.0816587
15.18	0.0816587
15.268	0.0783449
15.337	0.0757752
15.366	0.0747035
15.38	0.0741879
15.463	0.0711579
15.463	0.0711579
15.51	0.0694633
15.563	0.067572
15.624	0.0654224
15.624	0.0654224
15.624	0.0654224
15.624	0.0654224
15.681	0.0634415
15.699	0.0628216
15.804	0.0592635
15.836	0.0581992
15.892	0.0563603
15.976	0.0536598
16.003	0.0528068
16.035	0.0518057
16.055	0.0511853
16.087	0.0502015
16.169	0.0477301
16.337	0.0428956
16.455	0.0396882
16.492	0.038715
16.506	0.0383508
16.72	0.0330623
16.829	0.0305693
17	0.026928
17.205	0.0229873
17.295	0.0213991
17.362	0.0202714
17.544	0.0174356
17.591	0.0167557
17.692	0.0153645
17.72	0.0149953
17.92	0.0125582
18.003	0.0116451
18.012	0.0115494
18.385	0.00811106
18.634	0.00632744
18.658	0.00617454
18.838	0.00512452
18.88	0.00490275
19.026	0.00419465
19.163	0.00361225
19.379	0.00283644
19.678	0.00200475
20.072	0.00124153
21.011	0.00035846
21.082	0.000324453
