# Supplementary material for: Investigating the quaternary structure of a homomultimeric catechol 1,2-dioxygenase: An integrative structural biology study
Source: PLoS One. 2025 May 5;20(5):e0315992. doi: 10.1371/journal.pone.0315992 (PMC12052123; doi:10.1371/journal.pone.0315992)
Supplement: S7 File — (DAT) [file pone.0315992.s007.dat]

  0.0050   1.350e+00   3.775e+00
  0.0060   1.313e+00   2.001e+00
  0.0070   1.24e+00   9.770e-01
  0.0080   1.238e+00   5.600e-01
  0.0090   1.218e+00   3.397e-01
  0.0100   1.243e+00   2.429e-01
  0.0110   1.2307e+00   1.752e-01
  0.0120   1.2233e+00   1.412e-01
  0.0130   1.23e+00   1.147e-01
  0.0140   1.192e+00   9.704e-02
  0.0150   1.179e+00   8.536e-02
  0.0160   1.148e+00   7.502e-02
  0.0170   1.065e+00   6.633e-02
  0.0180   1.023e+00   5.954e-02
  0.0190   1.081e+00   5.714e-02
  0.0200   1.095e+00   5.361e-02
  0.0210   1.024e+00   5.085e-02
  0.0220   1.011e+00   4.878e-02
  0.0230   9.777e-01   4.519e-02
  0.0240   1.030e+00   4.436e-02
  0.0250   9.068e-01   4.059e-02
  0.0260   9.523e-01   3.816e-02
  0.0270   8.995e-01   3.621e-02
  0.0280   9.187e-01   3.485e-02
  0.0290   8.952e-01   3.370e-02
  0.0300   8.249e-01   3.151e-02
  0.0310   8.356e-01   3.096e-02
  0.0320   8.209e-01   2.977e-02
  0.0330   8.451e-01   2.871e-02
  0.0340   7.899e-01   2.788e-02
  0.0350   7.797e-01   2.702e-02
  0.0360   7.566e-01   2.616e-02
  0.0370   7.377e-01   2.567e-02
  0.0380   7.032e-01   2.504e-02
  0.0390   7.240e-01   2.438e-02
  0.0400   6.890e-01   2.393e-02
  0.0410   6.521e-01   2.323e-02
  0.0420   6.239e-01   2.294e-02
  0.0430   6.221e-01   2.242e-02
  0.0440   6.116e-01   2.201e-02
  0.0450   6.182e-01   2.172e-02
  0.0460   6.023e-01   2.130e-02
  0.0470   5.725e-01   2.060e-02
  0.0480   5.561e-01   2.024e-02
  0.0490   5.428e-01   2.019e-02
  0.0500   5.454e-01   1.977e-02
  0.0520   5.060e-01   1.423e-02
  0.0540   4.739e-01   1.418e-02
  0.0560   4.385e-01   1.403e-02
  0.0580   4.255e-01   1.340e-02
  0.0600   3.619e-01   1.279e-02
  0.0620   3.597e-01   1.241e-02
  0.0640   3.316e-01   1.209e-02
  0.0660   3.229e-01   1.183e-02
  0.0680   2.924e-01   1.152e-02
  0.0700   2.759e-01   1.118e-02
  0.0720   2.636e-01   1.107e-02
  0.0740   2.345e-01   1.080e-02
  0.0760   2.333e-01   1.063e-02
  0.0780   2.059e-01   1.044e-02
  0.0800   2.150e-01   1.025e-02
  0.0820   1.969e-01   1.042e-02
  0.0840   1.890e-01   1.043e-02
  0.0860   1.739e-01   1.015e-02
  0.0880   1.391e-01   9.881e-03
  0.0900   1.494e-01   9.852e-03
  0.0920   1.395e-01   9.907e-03
  0.0940   1.303e-01   1.020e-02
  0.0960   1.178e-01   1.030e-02
  0.0980   1.248e-01   1.033e-02
  0.1000   1.002e-01   1.022e-02
  0.1050   8.485e-02   6.235e-03
  0.1100   7.667e-02   6.108e-03
  0.1150   6.674e-02   5.981e-03
  0.1200   5.979e-02   5.862e-03
  0.1250   4.577e-02   5.840e-03
  0.1300   4.234e-02   6.033e-03
  0.1350   2.592e-02   5.771e-03
  0.1400   3.345e-02   5.635e-03
  0.1450   2.623e-02   5.542e-03
  0.1500   1.791e-02   5.420e-03
  0.1550   1.216e-02   5.319e-03
  0.1600   1.980e-02   5.246e-03
  0.1650   9.382e-03   5.156e-03
  0.1700   9.936e-03   5.261e-03
  0.1750   9.252e-03   5.415e-03
  0.1800   9.109e-03   5.479e-03
  0.1850   8.281e-03   5.531e-03
  0.1900   8.230e-03   5.542e-03
  0.1950   9.422e-04   5.522e-03
  0.2000   1.055e-03   5.589e-03
  0.2050   5.572e-03   5.926e-03
  0.2100   1.101e-02   6.155e-03
  0.2150   9.438e-03   1.224e-02
  0.2200   7.293e-04   1.160e-02
  0.2250   8.472e-03   1.100e-02
  0.2300   2.369e-03   1.078e-02
  0.2350   6.000e-03   1.042e-02
  0.2400   7.020e-03   1.036e-02
  0.2450   5.068e-03   1.006e-02
  0.2500   6.195e-03   9.791e-03
  0.2550   3.310e-03   9.822e-03
  0.2600   6.794e-03   1.022e-02
  0.2650   -3.433e-03   1.055e-02
  0.2700   4.809e-03   1.099e-02
  0.2750   -2.973e-03   1.115e-02
  0.2800   4.217e-03   1.164e-02
  0.2850   -4.213e-03   1.219e-02
  0.2900   -1.344e-03   1.263e-02
  0.2950   -3.573e-03   1.377e-02
  0.3000   7.203e-03   1.497e-02
  0.3050   -2.514e-04   1.731e-02
  0.3100   7.530e-03   1.997e-02
  0.3150   8.589e-03   2.346e-02
  0.3200   2.220e-02   3.070e-02
  0.3250   5.154e-04   5.426e-03
  0.3300   2.506e-03   5.194e-03
  0.3350   3.818e-03   6.567e-03
  0.3400   -5.615e-04   5.127e-03
  0.3450   3.532e-03   5.107e-03
  0.3500   9.613e-04   5.111e-03
  0.3550   4.972e-04   4.875e-03
  0.3600   4.803e-03   4.846e-03
  0.3650   1.051e-03   4.882e-03
  0.3700   7.948e-03   4.735e-03
  0.3750   2.448e-03   4.740e-03
  0.3800   2.926e-03   4.734e-03
  0.3850   1.014e-03   4.699e-03
  0.3900   -3.568e-04   4.599e-03
  0.3950   -3.111e-03   4.438e-03
  0.4000   -8.246e-04   4.520e-03
  0.4050   8.060e-04   4.359e-03
  0.4100   -5.258e-04   4.359e-03
  0.4150   1.796e-03   4.441e-03
  0.4200   1.564e-03   4.377e-03
  0.4250   1.012e-03   4.259e-03
  0.4300   -3.222e-03   4.370e-03
  0.4350   5.091e-03   4.107e-03
  0.4400   -5.360e-04   4.189e-03
  0.4450   3.589e-03   4.126e-03
  0.4500   4.224e-04   4.150e-03
  0.4550   -3.587e-03   4.099e-03
  0.4600   3.316e-03   4.041e-03
  0.4650   5.683e-03   4.130e-03
  0.4700   4.631e-03   4.069e-03
  0.4750   6.715e-03   3.990e-03
  0.4800   1.703e-03   3.971e-03
  0.4850   2.737e-04   3.969e-03
  0.4900   3.021e-03   3.957e-03
  0.4950   1.895e-03   4.115e-03
  0.5000   5.300e-03   3.863e-03
  0.5100   3.104e-03   2.763e-03
  0.5200   3.323e-03   2.735e-03
  0.5300   3.370e-03   2.717e-03
  0.5400   2.704e-03   2.726e-03
  0.5500   4.062e-03   2.678e-03
  0.5600   -2.682e-04   2.581e-03
  0.5700   2.558e-03   2.609e-03
  0.5800   2.586e-03   2.607e-03
  0.5900   4.746e-04   2.636e-03
  0.6000   1.045e-03   2.572e-03
  0.6100   3.521e-03   2.575e-03
  0.6200   2.147e-03   2.571e-03
  0.6300   1.837e-03   2.547e-03
  0.6400   3.986e-03   2.341e-03
  0.6500   -2.771e-04   2.254e-03
  0.6600   2.380e-03   2.211e-03
  0.6700   -2.196e-04   2.146e-03
  0.6800   2.805e-03   2.120e-03
  0.6900   4.828e-03   2.068e-03
  0.7000   4.232e-03   2.059e-03
  0.7100   1.787e-03   2.020e-03
  0.7200   3.434e-03   1.990e-03
  0.7300   -4.944e-04   1.956e-03
  0.7400   1.409e-03   1.933e-03
  0.7500   2.360e-03   1.908e-03
  0.7600   1.368e-03   1.926e-03
  0.7700   4.618e-03   1.918e-03
  0.7800   4.536e-04   1.903e-03
  0.7900   -2.358e-05   1.912e-03
  0.8000   1.877e-03   1.897e-03
  0.8100   1.805e-03   1.886e-03
  0.8200   1.560e-03   1.870e-03
  0.8300   1.610e-03   1.874e-03
  0.8400   7.978e-04   1.863e-03
  0.8500   2.004e-03   1.846e-03
  0.8600   1.072e-03   1.844e-03
  0.8700   2.852e-03   1.856e-03
  0.8800   -8.978e-04   1.850e-03
  0.8900   3.557e-03   1.896e-03
  0.9000   2.097e-03   1.841e-03
  0.9100   1.481e-03   1.916e-03
  0.9200   2.014e-03   1.960e-03
  0.9300   1.997e-03   2.006e-03
  0.9400   9.287e-04   2.030e-03
  0.9500   3.253e-03   2.051e-03
  0.9600   3.630e-03   2.083e-03
  0.9700   2.394e-03   2.067e-03
  0.9800   2.689e-03   1.972e-03
  0.9900   2.527e-03   1.952e-03
  1.0000   3.460e-03   1.954e-03
  1.0300   1.172e-03   1.105e-03
  1.0600   2.293e-03   1.103e-03
  1.0900   8.962e-04   1.110e-03
  1.1200   1.243e-03   1.130e-03
  1.1500   2.287e-03   1.128e-03
  1.1800   2.713e-03   1.177e-03
  1.2100   2.869e-03   1.180e-03
  1.2400   3.264e-03   1.200e-03
  1.2700   5.023e-03   1.246e-03
  1.3000   4.399e-03   1.285e-03
  1.3300   5.153e-03   1.369e-03
  1.3600   4.565e-03   1.552e-03
  1.3900   5.494e-03   5.254e-03
  1.4200   4.129e-03   1.642e-03
  1.4500   5.479e-03   1.569e-03
  1.4800   6.941e-03   1.644e-03
  1.5100   7.054e-03   1.771e-03
  1.5400   7.442e-03   1.890e-03
  1.5700   8.422e-03   2.057e-03
  1.6000   9.847e-03   2.213e-03
  1.6300   9.218e-03   2.425e-03
  1.6600   9.051e-03   2.714e-03
  1.6900   9.023e-03   2.659e-03
  1.7200   8.245e-03   2.669e-03
  1.7500   9.164e-03   2.790e-03
  1.7800   1.036e-02   3.625e-03
  1.8100   9.971e-03   4.245e-03
  1.8400   1.037e-02   3.700e-03
  1.8700   9.474e-03   3.986e-03
  1.9000   1.192e-02   3.668e-03
  1.9300   1.089e-02   3.421e-03
  1.9600   1.135e-02   3.267e-03
  1.9900   1.048e-02   3.258e-03
  2.0200   6.993e-03   3.290e-03
  2.0500   1.143e-02   3.478e-03
  2.0800   9.458e-03   3.410e-03
  2.1100   1.085e-02   3.375e-03
  2.1400   1.206e-02   3.479e-03
  2.1700   8.555e-03   3.385e-03
  2.2000   1.103e-02   3.316e-03
  2.2300   1.049e-02   3.303e-03
  2.2600   1.191e-02   3.315e-03
  2.2900   1.234e-02   3.240e-03
  2.3200   8.314e-03   3.217e-03
  2.3500   1.030e-02   3.175e-03
  2.3800   8.695e-03   3.249e-03
  2.4100   1.452e-02   1.004e-01
  2.4400   7.741e-03   5.158e-02
  2.4700   4.289e-03   3.219e-03
  2.5000   7.941e-03   3.145e-03
  2.5300   7.371e-03   3.158e-03
  2.5600   5.582e-03   3.159e-03
  2.5900   6.158e-03   3.183e-03
  2.6200   7.557e-03   5.417e-03
  2.6500   3.935e-03   3.243e-03
  2.6800   3.671e-03   3.292e-03
  2.7100   5.087e-03   3.315e-03
  2.7400   4.667e-03   3.384e-03
  2.7700   -3.199e-05   3.472e-03
  2.8000   1.306e-03   3.446e-03
  2.8300   6.153e-04   4.539e-03
  2.8600   -1.045e-03   1.313e-02
  2.8900   -2.756e-04   3.705e-03
  2.9200   -2.971e-03   3.681e-03
  2.9500   -3.836e-03   3.685e-03
  2.9800   -5.758e-03   3.850e-03
  3.0100   -7.162e-03   4.426e-03
  3.0400   -6.726e-03   4.721e-03
  3.0700   -8.577e-03   5.067e-03
  3.1000   -1.124e-02   5.232e-03
  3.1300   -1.257e-02   5.471e-03
  3.1600   -1.021e-02   5.785e-03
  3.1900   -1.015e-02   6.394e-03
# Instrument : LIX
# Date : 2022-03-30
# Time : 14:31:34
# Wavelength (A) : 0.8199
