# Supplementary material for: Investigating the quaternary structure of a homomultimeric catechol 1,2-dioxygenase: An integrative structural biology study
Source: PLoS One. 2025 May 5;20(5):e0315992. doi: 10.1371/journal.pone.0315992 (PMC12052123; doi:10.1371/journal.pone.0315992)
Supplement: S8 File — (DAT) [file pone.0315992.s008.dat]

  0.0050   5.233e+01   1.079e+01
  0.0060   4.337e+01   5.809e+00
  0.0070   4.057e+01   2.593e+00
  0.0080   3.886e+01   1.372e+00
  0.0090   3.683e+01   8.008e-01
  0.0100   3.504e+01   5.125e-01
  0.0110   3.358e+01   3.677e-01
  0.0120   3.210e+01   2.882e-01
  0.0130   2.954e+01   2.321e-01
  0.0140   2.828e+01   1.998e-01
  0.0150   2.638e+01   1.745e-01
  0.0160   2.446e+01   1.538e-01
  0.0170   2.283e+01   1.397e-01
  0.0180   2.135e+01   1.279e-01
  0.0190   1.984e+01   1.177e-01
  0.0200   1.841e+01   1.116e-01
  0.0210   1.702e+01   1.082e-01
  0.0220   1.578e+01   1.038e-01
  0.0230   1.449e+01   9.874e-02
  0.0240   1.325e+01   9.503e-02
  0.0250   1.235e+01   8.713e-02
  0.0260   1.122e+01   8.350e-02
  0.0270   1.033e+01   8.140e-02
  0.0280   9.378e+00   7.664e-02
  0.0290   8.617e+00   7.258e-02
  0.0300   7.946e+00   6.994e-02
  0.0310   7.097e+00   6.631e-02
  0.0320   6.535e+00   6.401e-02
  0.0330   6.017e+00   6.133e-02
  0.0340   5.461e+00   6.040e-02
  0.0350   4.911e+00   5.885e-02
  0.0360   4.546e+00   5.614e-02
  0.0370   4.124e+00   5.457e-02
  0.0380   3.731e+00   5.205e-02
  0.0390   3.461e+00   5.099e-02
  0.0400   3.208e+00   4.939e-02
  0.0410   2.912e+00   4.827e-02
  0.0420   2.664e+00   4.727e-02
  0.0430   2.443e+00   4.736e-02
  0.0440   2.299e+00   4.599e-02
  0.0450   2.084e+00   4.539e-02
  0.0460   1.982e+00   4.423e-02
  0.0470   1.802e+00   4.310e-02
  0.0480   1.604e+00   4.229e-02
  0.0490   1.556e+00   4.192e-02
  0.0500   1.443e+00   4.170e-02
  0.0520   1.188e+00   2.977e-02
  0.0540   1.090e+00   2.981e-02
  0.0560   9.498e-01   2.935e-02
  0.0580   8.045e-01   2.792e-02
  0.0600   7.712e-01   2.678e-02
  0.0620   6.488e-01   2.590e-02
  0.0640   6.000e-01   2.538e-02
  0.0660   5.576e-01   2.494e-02
  0.0680   5.360e-01   2.422e-02
  0.0700   4.745e-01   2.384e-02
  0.0720   4.188e-01   2.343e-02
  0.0740   4.386e-01   2.299e-02
  0.0760   3.686e-01   2.263e-02
  0.0780   3.426e-01   2.230e-02
  0.0800   3.523e-01   2.205e-02
  0.0820   3.134e-01   2.232e-02
  0.0840   3.194e-01   2.244e-02
  0.0860   2.601e-01   2.252e-02
  0.0880   2.581e-01   2.167e-02
  0.0900   2.729e-01   2.154e-02
  0.0920   2.602e-01   2.168e-02
  0.0940   2.356e-01   2.221e-02
  0.0960   2.546e-01   2.284e-02
  0.0980   2.395e-01   2.283e-02
  0.1000   2.256e-01   2.261e-02
  0.1050   1.859e-01   1.355e-02
  0.1100   1.835e-01   1.333e-02
  0.1150   1.730e-01   1.302e-02
  0.1200   1.496e-01   1.283e-02
  0.1250   1.321e-01   1.282e-02
  0.1300   1.275e-01   1.315e-02
  0.1350   1.129e-01   1.258e-02
  0.1400   1.187e-01   1.236e-02
  0.1450   9.700e-02   1.213e-02
  0.1500   9.855e-02   1.186e-02
  0.1550   9.820e-02   1.166e-02
  0.1600   9.098e-02   1.150e-02
  0.1650   8.910e-02   1.131e-02
  0.1700   7.028e-02   1.142e-02
  0.1750   7.603e-02   1.181e-02
  0.1800   7.943e-02   1.197e-02
  0.1850   7.261e-02   1.209e-02
  0.1900   5.991e-02   1.215e-02
  0.1950   8.244e-02   1.206e-02
  0.2000   6.160e-02   1.221e-02
  0.2050   9.066e-02   1.292e-02
  0.2100   8.014e-02   1.345e-02
  0.2150   5.605e-02   1.371e-02
  0.2200   7.074e-02   1.399e-02
  0.2250   5.380e-02   1.288e-02
  0.2300   4.778e-02   1.269e-02
  0.2350   9.578e-02   1.217e-02
  0.2400   6.390e-02   1.217e-02
  0.2450   4.617e-02   1.255e-02
  0.2500   5.742e-02   1.220e-02
  0.2550   6.399e-02   1.156e-02
  0.2600   8.341e-02   1.204e-02
  0.2650   5.582e-02   1.304e-02
  0.2700   7.967e-02   1.314e-02
  0.2750   7.328e-02   1.360e-02
  0.2800   6.305e-02   1.354e-02
  0.2850   4.562e-02   1.407e-02
  0.2900   7.209e-02   1.416e-02
  0.2950   6.069e-02   1.463e-02
  0.3000   5.537e-02   1.445e-02
  0.3050   6.127e-02   1.490e-02
  0.3100   6.308e-02   1.557e-02
  0.3150   6.309e-02   1.574e-02
  0.3200   6.377e-02   1.533e-02
  0.3250   7.595e-02   1.593e-02
  0.3300   5.821e-02   1.490e-02
  0.3350   4.909e-02   1.538e-02
  0.3400   5.249e-02   1.469e-02
  0.3450   6.560e-02   1.380e-02
  0.3500   5.479e-02   1.478e-02
  0.3550   7.670e-02   1.387e-02
  0.3600   6.136e-02   1.398e-02
  0.3650   5.548e-02   1.370e-02
  0.3700   7.288e-02   1.374e-02
  0.3750   5.742e-02   1.446e-02
  0.3800   5.985e-02   1.346e-02
  0.3850   6.408e-02   1.346e-02
  0.3900   5.803e-02   1.310e-02
  0.3950   5.111e-02   1.353e-02
  0.4000   6.020e-02   1.269e-02
  0.4050   4.279e-02   1.313e-02
  0.4100   6.112e-02   1.282e-02
  0.4150   6.151e-02   1.300e-02
  0.4200   5.688e-02   1.231e-02
  0.4250   5.050e-02   1.266e-02
  0.4300   4.821e-02   1.232e-02
  0.4350   5.705e-02   1.222e-02
  0.4400   6.469e-02   1.193e-02
  0.4450   5.360e-02   1.177e-02
  0.4500   6.742e-02   1.154e-02
  0.4550   4.489e-02   1.127e-02
  0.4600   5.610e-02   1.119e-02
  0.4650   6.303e-02   1.147e-02
  0.4700   7.120e-02   1.107e-02
  0.4750   5.891e-02   1.102e-02
  0.4800   5.080e-02   1.110e-02
  0.4850   4.350e-02   1.059e-02
  0.4900   5.497e-02   1.049e-02
  0.4950   6.473e-02   1.060e-02
  0.5000   5.553e-02   1.045e-02
  0.5100   5.485e-02   7.481e-03
  0.5200   5.197e-02   7.456e-03
  0.5300   5.976e-02   7.560e-03
  0.5400   7.025e-02   7.220e-03
  0.5500   5.966e-02   7.204e-03
  0.5600   5.573e-02   7.228e-03
  0.5700   6.112e-02   7.011e-03
  0.5800   7.161e-02   6.856e-03
  0.5900   6.076e-02   6.916e-03
  0.6000   5.539e-02   6.773e-03
  0.6100   6.868e-02   6.753e-03
  0.6200   5.631e-02   6.679e-03
  0.6300   6.458e-02   6.725e-03
  0.6400   6.037e-02   6.613e-03
  0.6500   6.938e-02   6.652e-03
  0.6600   5.166e-02   6.472e-03
  0.6700   5.932e-02   6.437e-03
  0.6800   6.173e-02   6.268e-03
  0.6900   5.736e-02   5.963e-03
  0.7000   5.819e-02   5.807e-03
  0.7100   5.858e-02   5.611e-03
  0.7200   6.160e-02   5.538e-03
  0.7300   6.017e-02   5.403e-03
  0.7400   6.043e-02   5.360e-03
  0.7500   5.987e-02   6.564e-03
  0.7600   6.070e-02   5.251e-03
  0.7700   6.098e-02   5.162e-03
  0.7800   6.527e-02   5.198e-03
  0.7900   6.472e-02   5.124e-03
  0.8000   6.377e-02   5.116e-03
  0.8100   6.222e-02   5.055e-03
  0.8200   6.262e-02   4.988e-03
  0.8300   6.718e-02   5.010e-03
  0.8400   6.534e-02   4.945e-03
  0.8500   6.234e-02   4.913e-03
  0.8600   6.682e-02   4.959e-03
  0.8700   6.796e-02   4.868e-03
  0.8800   6.491e-02   4.895e-03
  0.8900   6.775e-02   4.879e-03
  0.9000   6.514e-02   4.836e-03
  0.9100   7.239e-02   4.940e-03
  0.9200   6.741e-02   4.887e-03
  0.9300   6.834e-02   4.809e-03
  0.9400   7.052e-02   4.869e-03
  0.9500   7.259e-02   4.899e-03
  0.9600   7.458e-02   5.024e-03
  0.9700   7.055e-02   5.190e-03
  0.9800   7.254e-02   5.249e-03
  0.9900   7.183e-02   5.353e-03
  1.0000   7.651e-02   5.524e-03
  1.0300   7.924e-02   3.459e-03
  1.0600   8.167e-02   3.441e-03
  1.0900   8.639e-02   3.472e-03
  1.1200   8.967e-02   3.557e-03
  1.1500   9.084e-02   3.633e-03
  1.1800   9.619e-02   3.694e-03
  1.2100   1.067e-01   3.794e-03
  1.2400   1.118e-01   4.147e-03
  1.2700   1.180e-01   4.123e-03
  1.3000   1.289e-01   4.357e-03
  1.3300   1.353e-01   4.546e-03
  1.3600   1.431e-01   1.858e-02
  1.3900   1.542e-01   9.806e-02
  1.4200   1.622e-01   8.733e-03
  1.4500   1.801e-01   9.862e-03
  1.4800   1.858e-01   7.620e-03
  1.5100   1.965e-01   8.223e-03
  1.5400   2.077e-01   9.443e-03
  1.5700   2.238e-01   1.110e-02
  1.6000   2.449e-01   1.274e-02
  1.6300   2.624e-01   1.485e-02
  1.6600   2.732e-01   1.694e-02
  1.6900   2.996e-01   1.915e-02
  1.7200   3.224e-01   2.221e-02
  1.7500   3.412e-01   2.991e-02
  1.7800   3.727e-01   7.447e-02
  1.8100   3.989e-01   3.629e-02
  1.8400   4.313e-01   3.582e-02
  1.8700   4.571e-01   3.372e-02
  1.9000   4.669e-01   2.752e-02
  1.9300   4.860e-01   2.450e-02
  1.9600   4.973e-01   2.400e-02
  1.9900   5.038e-01   2.435e-02
  2.0200   5.040e-01   2.594e-02
  2.0500   5.004e-01   2.771e-02
  2.0800   4.986e-01   2.908e-02
  2.1100   4.895e-01   3.075e-02
  2.1400   4.813e-01   3.254e-02
  2.1700   4.701e-01   3.480e-02
  2.2000   4.588e-01   3.390e-02
  2.2300   4.530e-01   3.201e-02
  2.2600   4.403e-01   3.012e-02
  2.2900   4.319e-01   2.837e-02
  2.3200   4.137e-01   2.741e-02
  2.3500   4.098e-01   2.696e-02
  2.3800   3.936e-01   2.603e-02
  2.4100   3.944e-01   2.442e-02
  2.4400   3.830e-01   4.925e-02
  2.4700   3.748e-01   5.252e-02
  2.5000   3.759e-01   2.368e-02
  2.5300   3.684e-01   2.321e-02
  2.5600   3.597e-01   2.292e-02
  2.5900   3.661e-01   2.294e-02
  2.6200   3.646e-01   2.289e-02
  2.6500   3.594e-01   2.249e-02
  2.6800   3.631e-01   2.108e-02
  2.7100   3.594e-01   1.870e-02
  2.7400   3.583e-01   1.839e-02
  2.7700   3.556e-01   1.927e-02
  2.8000   3.572e-01   2.037e-02
  2.8300   3.557e-01   2.226e-02
  2.8600   3.468e-01   2.285e-02
  2.8900   3.525e-01   2.193e-02
  2.9200   3.469e-01   2.254e-02
  2.9500   3.255e-01   2.660e-02
  2.9800   3.272e-01   2.890e-02
  3.0100   3.105e-01   2.870e-02
  3.0400   3.068e-01   3.086e-02
  3.0700   2.976e-01   2.987e-02
  3.1000   2.765e-01   3.121e-02
  3.1300   2.710e-01   3.185e-02
  3.1600   2.546e-01   3.577e-02
  3.1900   2.374e-01   3.422e-02
