# Supplementary material for: Investigating the quaternary structure of a homomultimeric catechol 1,2-dioxygenase: An integrative structural biology study
Source: PLoS One. 2025 May 5;20(5):e0315992. doi: 10.1371/journal.pone.0315992 (PMC12052123; doi:10.1371/journal.pone.0315992)
Supplement: S9 File — (DAT) [file pone.0315992.s009.dat]

  0.0050   2.847e+01   1.478e+01
  0.0060   2.234e+01   7.347e+00
  0.0070   2.044e+01   3.291e+00
  0.0080   2.080e+01   1.732e+00
  0.0090   2.035e+01   1.008e+00
  0.0100   2.173e+01   6.344e-01
  0.0110   2.015e+01   4.526e-01
  0.0120   1.982e+01   3.399e-01
  0.0130   1.895e+01   2.849e-01
  0.0140   1.858e+01   2.370e-01
  0.0150   1.760e+01   2.083e-01
  0.0160   1.714e+01   1.838e-01
  0.0170   1.622e+01   1.678e-01
  0.0180   1.580e+01   1.572e-01
  0.0190   1.533e+01   1.434e-01
  0.0200   1.449e+01   1.374e-01
  0.0210   1.371e+01   1.337e-01
  0.0220   1.318e+01   1.261e-01
  0.0230   1.267e+01   1.229e-01
  0.0240   1.214e+01   1.176e-01
  0.0250   1.141e+01   1.105e-01
  0.0260   1.081e+01   1.055e-01
  0.0270   1.015e+01   1.008e-01
  0.0280   9.633e+00   9.746e-02
  0.0290   9.081e+00   9.364e-02
  0.0300   8.568e+00   9.078e-02
  0.0310   8.116e+00   8.727e-02
  0.0320   7.825e+00   8.447e-02
  0.0330   7.308e+00   8.142e-02
  0.0340   6.899e+00   7.849e-02
  0.0350   6.450e+00   7.679e-02
  0.0360   6.095e+00   7.385e-02
  0.0370   5.786e+00   7.175e-02
  0.0380   5.432e+00   6.992e-02
  0.0390   5.038e+00   6.833e-02
  0.0400   4.872e+00   6.530e-02
  0.0410   4.431e+00   6.414e-02
  0.0420   4.228e+00   6.335e-02
  0.0430   3.969e+00   6.228e-02
  0.0440   3.744e+00   6.066e-02
  0.0450   3.490e+00   5.931e-02
  0.0460   3.306e+00   5.804e-02
  0.0470   3.064e+00   5.609e-02
  0.0480   2.883e+00   5.641e-02
  0.0490   2.776e+00   5.492e-02
  0.0500   2.625e+00   5.392e-02
  0.0520   2.251e+00   3.896e-02
  0.0540   2.069e+00   3.914e-02
  0.0560   1.813e+00   3.803e-02
  0.0580   1.602e+00   3.650e-02
  0.0600   1.422e+00   3.472e-02
  0.0620   1.281e+00   3.356e-02
  0.0640   1.205e+00   3.279e-02
  0.0660   1.056e+00   3.211e-02
  0.0680   9.722e-01   3.122e-02
  0.0700   8.714e-01   3.063e-02
  0.0720   8.018e-01   3.031e-02
  0.0740   7.738e-01   2.977e-02
  0.0760   6.467e-01   2.911e-02
  0.0780   6.798e-01   2.881e-02
  0.0800   5.974e-01   2.823e-02
  0.0820   5.448e-01   2.849e-02
  0.0840   4.972e-01   2.882e-02
  0.0860   4.651e-01   2.869e-02
  0.0880   4.680e-01   2.762e-02
  0.0900   4.456e-01   2.767e-02
  0.0920   3.833e-01   2.771e-02
  0.0940   3.626e-01   2.845e-02
  0.0960   3.887e-01   2.917e-02
  0.0980   3.872e-01   2.902e-02
  0.1000   3.634e-01   2.915e-02
  0.1050   3.152e-01   1.737e-02
  0.1100   2.905e-01   1.698e-02
  0.1150   2.408e-01   1.661e-02
  0.1200   2.147e-01   1.640e-02
  0.1250   2.001e-01   1.639e-02
  0.1300   1.623e-01   1.679e-02
  0.1350   1.399e-01   1.610e-02
  0.1400   1.398e-01   1.575e-02
  0.1450   1.330e-01   1.546e-02
  0.1500   8.904e-02   1.514e-02
  0.1550   8.633e-02   1.489e-02
  0.1600   9.982e-02   1.470e-02
  0.1650   7.726e-02   1.440e-02
  0.1700   1.004e-01   1.453e-02
  0.1750   7.694e-02   1.503e-02
  0.1800   8.183e-02   1.516e-02
  0.1850   7.798e-02   1.538e-02
  0.1900   8.420e-02   1.546e-02
  0.1950   7.977e-02   1.540e-02
  0.2000   5.650e-02   1.550e-02
  0.2050   9.096e-02   1.657e-02
  0.2100   6.856e-02   1.709e-02
  0.2150   6.655e-02   1.756e-02
  0.2200   6.270e-02   1.791e-02
  0.2250   8.157e-02   1.638e-02
  0.2300   6.793e-02   1.611e-02
  0.2350   8.050e-02   1.565e-02
  0.2400   6.211e-02   1.527e-02
  0.2450   9.619e-02   1.577e-02
  0.2500   8.111e-02   1.536e-02
  0.2550   7.063e-02   1.476e-02
  0.2600   6.866e-02   1.591e-02
  0.2650   7.955e-02   1.670e-02
  0.2700   7.025e-02   1.640e-02
  0.2750   7.719e-02   1.720e-02
  0.2800   6.844e-02   1.760e-02
  0.2850   8.996e-02   1.787e-02
  0.2900   6.198e-02   1.836e-02
  0.2950   6.324e-02   1.837e-02
  0.3000   3.719e-02   1.916e-02
  0.3050   5.550e-02   1.946e-02
  0.3100   7.378e-02   1.995e-02
  0.3150   5.158e-02   2.057e-02
  0.3200   7.248e-02   1.940e-02
  0.3250   6.863e-02   2.030e-02
  0.3300   4.957e-02   1.864e-02
  0.3350   4.836e-02   1.928e-02
  0.3400   8.361e-02   1.948e-02
  0.3450   6.406e-02   1.759e-02
  0.3500   8.332e-02   1.913e-02
  0.3550   8.083e-02   1.802e-02
  0.3600   6.760e-02   1.791e-02
  0.3650   7.445e-02   1.733e-02
  0.3700   8.649e-02   1.772e-02
  0.3750   6.136e-02   1.769e-02
  0.3800   4.066e-02   1.685e-02
  0.3850   7.068e-02   1.645e-02
  0.3900   6.280e-02   1.711e-02
  0.3950   4.514e-02   1.756e-02
  0.4000   5.445e-02   1.652e-02
  0.4050   6.453e-02   1.617e-02
  0.4100   5.385e-02   1.619e-02
  0.4150   7.274e-02   1.641e-02
  0.4200   4.898e-02   1.508e-02
  0.4250   5.473e-02   1.618e-02
  0.4300   5.168e-02   1.589e-02
  0.4350   6.026e-02   1.516e-02
  0.4400   6.356e-02   1.490e-02
  0.4450   6.745e-02   1.541e-02
  0.4500   6.547e-02   1.504e-02
  0.4550   4.479e-02   1.460e-02
  0.4600   6.269e-02   1.454e-02
  0.4650   6.866e-02   1.447e-02
  0.4700   7.186e-02   1.397e-02
  0.4750   5.470e-02   1.392e-02
  0.4800   4.983e-02   1.414e-02
  0.4850   5.928e-02   1.380e-02
  0.4900   7.247e-02   1.354e-02
  0.4950   7.179e-02   1.345e-02
  0.5000   5.660e-02   1.344e-02
  0.5100   6.106e-02   9.638e-03
  0.5200   5.719e-02   9.622e-03
  0.5300   7.160e-02   9.367e-03
  0.5400   5.958e-02   9.165e-03
  0.5500   6.334e-02   8.954e-03
  0.5600   7.826e-02   9.160e-03
  0.5700   6.437e-02   8.865e-03
  0.5800   6.626e-02   8.781e-03
  0.5900   6.054e-02   8.662e-03
  0.6000   6.902e-02   8.765e-03
  0.6100   6.153e-02   8.643e-03
  0.6200   6.532e-02   8.587e-03
  0.6300   6.304e-02   8.457e-03
  0.6400   6.543e-02   8.406e-03
  0.6500   6.409e-02   8.354e-03
  0.6600   6.233e-02   8.338e-03
  0.6700   6.089e-02   8.319e-03
  0.6800   5.924e-02   8.074e-03
  0.6900   6.406e-02   7.608e-03
  0.7000   6.189e-02   7.370e-03
  0.7100   5.724e-02   7.171e-03
  0.7200   6.500e-02   7.104e-03
  0.7300   6.323e-02   6.999e-03
  0.7400   6.921e-02   6.879e-03
  0.7500   6.194e-02   8.298e-03
  0.7600   6.458e-02   6.673e-03
  0.7700   6.245e-02   6.655e-03
  0.7800   6.463e-02   6.709e-03
  0.7900   7.044e-02   6.577e-03
  0.8000   6.269e-02   6.540e-03
  0.8100   6.256e-02   6.409e-03
  0.8200   7.670e-02   6.321e-03
  0.8300   7.254e-02   6.339e-03
  0.8400   6.210e-02   6.291e-03
  0.8500   6.515e-02   6.235e-03
  0.8600   6.644e-02   6.362e-03
  0.8700   6.768e-02   6.235e-03
  0.8800   6.970e-02   6.250e-03
  0.8900   6.243e-02   6.188e-03
  0.9000   7.342e-02   6.216e-03
  0.9100   7.677e-02   6.248e-03
  0.9200   6.971e-02   6.138e-03
  0.9300   7.241e-02   6.160e-03
  0.9400   7.849e-02   6.233e-03
  0.9500   7.114e-02   6.213e-03
  0.9600   6.800e-02   6.411e-03
  0.9700   7.517e-02   6.711e-03
  0.9800   7.506e-02   6.724e-03
  0.9900   7.757e-02   6.811e-03
  1.0000   8.035e-02   7.110e-03
  1.0300   7.880e-02   4.411e-03
  1.0600   8.235e-02   4.357e-03
  1.0900   8.928e-02   4.409e-03
  1.1200   9.065e-02   4.503e-03
  1.1500   9.468e-02   4.612e-03
  1.1800   1.025e-01   4.698e-03
  1.2100   1.076e-01   4.842e-03
  1.2400   1.185e-01   5.298e-03
  1.2700   1.194e-01   5.290e-03
  1.3000   1.283e-01   5.531e-03
  1.3300   1.356e-01   5.833e-03
  1.3600   1.460e-01   2.366e-02
  1.3900   1.569e-01   1.252e-01
  1.4200   1.648e-01   1.115e-02
  1.4500   1.744e-01   1.255e-02
  1.4800   1.900e-01   9.728e-03
  1.5100   1.958e-01   1.052e-02
  1.5400   2.146e-01   1.206e-02
  1.5700   2.330e-01   1.419e-02
  1.6000   2.508e-01   1.627e-02
  1.6300   2.643e-01   1.893e-02
  1.6600   2.807e-01   2.164e-02
  1.6900   3.056e-01   2.447e-02
  1.7200   3.248e-01   2.835e-02
  1.7500   3.483e-01   3.820e-02
  1.7800   3.788e-01   9.523e-02
  1.8100   4.047e-01   4.636e-02
  1.8400   4.296e-01   4.575e-02
  1.8700   4.561e-01   4.312e-02
  1.9000   4.608e-01   3.519e-02
  1.9300   4.820e-01   3.131e-02
  1.9600   5.003e-01   3.064e-02
  1.9900   5.048e-01   3.110e-02
  2.0200   5.077e-01   3.317e-02
  2.0500   5.045e-01   3.540e-02
  2.0800   4.969e-01   3.711e-02
  2.1100   4.917e-01   3.929e-02
  2.1400   4.800e-01   4.153e-02
  2.1700   4.602e-01   4.444e-02
  2.2000   4.596e-01   4.330e-02
  2.2300   4.454e-01   4.092e-02
  2.2600   4.386e-01   3.847e-02
  2.2900   4.254e-01   3.626e-02
  2.3200   4.116e-01   3.502e-02
  2.3500   4.115e-01   3.447e-02
  2.3800   3.948e-01   3.324e-02
  2.4100   3.935e-01   3.115e-02
  2.4400   3.760e-01   6.301e-02
  2.4700   3.755e-01   6.719e-02
  2.5000   3.797e-01   3.025e-02
  2.5300   3.603e-01   2.961e-02
  2.5600   3.585e-01   2.932e-02
  2.5900   3.595e-01   2.933e-02
  2.6200   3.647e-01   2.924e-02
  2.6500   3.614e-01   2.870e-02
  2.6800   3.637e-01   2.694e-02
  2.7100   3.492e-01   2.389e-02
  2.7400   3.542e-01   2.349e-02
  2.7700   3.601e-01   2.458e-02
  2.8000   3.536e-01   2.598e-02
  2.8300   3.669e-01   2.840e-02
  2.8600   3.534e-01   2.912e-02
  2.8900   3.554e-01   2.809e-02
  2.9200   3.463e-01   2.880e-02
  2.9500   3.262e-01   3.388e-02
  2.9800   3.262e-01   3.696e-02
  3.0100   3.191e-01   3.673e-02
  3.0400   3.155e-01   3.945e-02
  3.0700   2.898e-01   3.813e-02
  3.1000   2.956e-01   3.992e-02
  3.1300   2.698e-01   4.062e-02
  3.1600   2.429e-01   4.580e-02
  3.1900   2.407e-01   4.374e-02
