# Supplementary material for: Investigating the quaternary structure of a homomultimeric catechol 1,2-dioxygenase: An integrative structural biology study
Source: PLoS One. 2025 May 5;20(5):e0315992. doi: 10.1371/journal.pone.0315992 (PMC12052123; doi:10.1371/journal.pone.0315992)
Supplement: S10 File — (DAT) [file pone.0315992.s010.dat]

  0.0050   2.545e+01   1.044e+01
  0.0060   2.224e+01   5.558e+00
  0.0070   2.212e+01   2.504e+00
  0.0080   2.040e+01   1.316e+00
  0.0090   2.099e+01   7.609e-01
  0.0100   2.117e+01   4.903e-01
  0.0110   2.086e+01   3.512e-01
  0.0120   2.037e+01   2.636e-01
  0.0130   1.996e+01   2.140e-01
  0.0140   1.959e+01   1.835e-01
  0.0150   1.945e+01   1.624e-01
  0.0160   1.885e+01   1.414e-01
  0.0170   1.827e+01   1.305e-01
  0.0180   1.797e+01   1.203e-01
  0.0190   1.759e+01   1.142e-01
  0.0200   1.734e+01   1.074e-01
  0.0210   1.675e+01   1.048e-01
  0.0220   1.615e+01   9.972e-02
  0.0230   1.560e+01   9.634e-02
  0.0240   1.529e+01   9.431e-02
  0.0250   1.472e+01   8.760e-02
  0.0260   1.422e+01   8.455e-02
  0.0270   1.363e+01   8.118e-02
  0.0280   1.319e+01   7.731e-02
  0.0290   1.280e+01   7.515e-02
  0.0300   1.227e+01   7.279e-02
  0.0310   1.184e+01   6.903e-02
  0.0320   1.144e+01   6.743e-02
  0.0330   1.099e+01   6.544e-02
  0.0340   1.057e+01   6.410e-02
  0.0350   1.005e+01   6.155e-02
  0.0360   9.623e+00   5.948e-02
  0.0370   9.284e+00   5.746e-02
  0.0380   8.935e+00   5.649e-02
  0.0390   8.463e+00   5.478e-02
  0.0400   8.155e+00   5.304e-02
  0.0410   7.727e+00   5.184e-02
  0.0420   7.450e+00   5.071e-02
  0.0430   7.044e+00   4.974e-02
  0.0440   6.693e+00   4.875e-02
  0.0450   6.446e+00   4.831e-02
  0.0460   6.153e+00   4.667e-02
  0.0470   5.902e+00   4.579e-02
  0.0480   5.519e+00   4.528e-02
  0.0490   5.310e+00   4.442e-02
  0.0500   5.095e+00   4.367e-02
  0.0520   4.572e+00   3.132e-02
  0.0540   4.206e+00   3.123e-02
  0.0560   3.762e+00   3.041e-02
  0.0580   3.409e+00   2.878e-02
  0.0600   3.135e+00   2.751e-02
  0.0620   2.849e+00   2.675e-02
  0.0640   2.589e+00   2.592e-02
  0.0660   2.355e+00   2.534e-02
  0.0680   2.233e+00   2.465e-02
  0.0700   2.038e+00   2.411e-02
  0.0720   1.822e+00   2.371e-02
  0.0740   1.671e+00   2.312e-02
  0.0760   1.587e+00   2.268e-02
  0.0780   1.446e+00   2.220e-02
  0.0800   1.326e+00   2.189e-02
  0.0820   1.253e+00   2.224e-02
  0.0840   1.191e+00   2.241e-02
  0.0860   1.083e+00   2.224e-02
  0.0880   1.002e+00   2.131e-02
  0.0900   9.879e-01   2.141e-02
  0.0920   9.116e-01   2.148e-02
  0.0940   8.712e-01   2.194e-02
  0.0960   7.947e-01   2.245e-02
  0.0980   8.229e-01   2.254e-02
  0.1000   7.151e-01   2.230e-02
  0.1050   6.202e-01   1.337e-02
  0.1100   5.641e-01   1.309e-02
  0.1150   4.726e-01   1.279e-02
  0.1200   3.995e-01   1.260e-02
  0.1250   3.554e-01   1.254e-02
  0.1300   3.205e-01   1.288e-02
  0.1350   2.687e-01   1.233e-02
  0.1400   2.469e-01   1.205e-02
  0.1450   2.190e-01   1.182e-02
  0.1500   2.053e-01   1.153e-02
  0.1550   1.856e-01   1.136e-02
  0.1600   1.713e-01   1.122e-02
  0.1650   1.500e-01   1.102e-02
  0.1700   1.287e-01   1.111e-02
  0.1750   1.108e-01   1.149e-02
  0.1800   1.273e-01   1.160e-02
  0.1850   1.232e-01   1.176e-02
  0.1900   1.282e-01   1.182e-02
  0.1950   9.928e-02   1.171e-02
  0.2000   1.094e-01   1.184e-02
  0.2050   1.128e-01   1.252e-02
  0.2100   1.063e-01   1.303e-02
  0.2150   9.659e-02   1.336e-02
  0.2200   1.049e-01   1.362e-02
  0.2250   1.056e-01   1.238e-02
  0.2300   8.467e-02   1.225e-02
  0.2350   9.185e-02   1.203e-02
  0.2400   1.145e-01   1.174e-02
  0.2450   9.837e-02   1.207e-02
  0.2500   8.207e-02   1.188e-02
  0.2550   8.270e-02   1.146e-02
  0.2600   1.081e-01   1.194e-02
  0.2650   1.089e-01   1.256e-02
  0.2700   1.147e-01   1.279e-02
  0.2750   8.859e-02   1.341e-02
  0.2800   7.151e-02   1.356e-02
  0.2850   7.455e-02   1.372e-02
  0.2900   9.363e-02   1.387e-02
  0.2950   8.565e-02   1.429e-02
  0.3000   8.295e-02   1.409e-02
  0.3050   9.593e-02   1.469e-02
  0.3100   1.015e-01   1.537e-02
  0.3150   9.563e-02   1.530e-02
  0.3200   8.427e-02   1.508e-02
  0.3250   9.935e-02   1.539e-02
  0.3300   7.518e-02   1.488e-02
  0.3350   7.506e-02   1.487e-02
  0.3400   7.747e-02   1.449e-02
  0.3450   7.708e-02   1.391e-02
  0.3500   8.773e-02   1.480e-02
  0.3550   8.732e-02   1.336e-02
  0.3600   9.324e-02   1.327e-02
  0.3650   8.614e-02   1.348e-02
  0.3700   8.107e-02   1.361e-02
  0.3750   8.362e-02   1.356e-02
  0.3800   7.384e-02   1.318e-02
  0.3850   8.069e-02   1.290e-02
  0.3900   9.444e-02   1.297e-02
  0.3950   8.075e-02   1.331e-02
  0.4000   6.222e-02   1.224e-02
  0.4050   5.891e-02   1.270e-02
  0.4100   6.624e-02   1.259e-02
  0.4150   6.837e-02   1.234e-02
  0.4200   8.129e-02   1.187e-02
  0.4250   6.619e-02   1.187e-02
  0.4300   6.410e-02   1.193e-02
  0.4350   8.164e-02   1.174e-02
  0.4400   7.984e-02   1.147e-02
  0.4450   6.201e-02   1.166e-02
  0.4500   7.213e-02   1.114e-02
  0.4550   5.504e-02   1.105e-02
  0.4600   8.047e-02   1.095e-02
  0.4650   8.441e-02   1.109e-02
  0.4700   6.543e-02   1.103e-02
  0.4750   7.667e-02   1.081e-02
  0.4800   7.672e-02   1.069e-02
  0.4850   6.970e-02   1.032e-02
  0.4900   8.279e-02   1.033e-02
  0.4950   7.244e-02   1.033e-02
  0.5000   8.541e-02   1.038e-02
  0.5100   8.134e-02   7.350e-03
  0.5200   7.414e-02   7.311e-03
  0.5300   7.381e-02   7.149e-03
  0.5400   7.482e-02   6.976e-03
  0.5500   7.787e-02   6.923e-03
  0.5600   7.646e-02   7.033e-03
  0.5700   7.417e-02   6.861e-03
  0.5800   8.083e-02   6.698e-03
  0.5900   8.011e-02   6.481e-03
  0.6000   8.802e-02   6.550e-03
  0.6100   8.518e-02   6.546e-03
  0.6200   7.738e-02   6.518e-03
  0.6300   7.789e-02   6.500e-03
  0.6400   7.851e-02   6.529e-03
  0.6500   7.428e-02   6.410e-03
  0.6600   7.202e-02   6.278e-03
  0.6700   7.669e-02   6.309e-03
  0.6800   8.009e-02   6.073e-03
  0.6900   8.200e-02   5.806e-03
  0.7000   7.031e-02   5.633e-03
  0.7100   6.911e-02   5.469e-03
  0.7200   7.018e-02   5.359e-03
  0.7300   6.926e-02   5.267e-03
  0.7400   6.828e-02   5.197e-03
  0.7500   7.769e-02   6.311e-03
  0.7600   6.997e-02   5.133e-03
  0.7700   7.441e-02   5.008e-03
  0.7800   7.251e-02   5.072e-03
  0.7900   7.215e-02   5.018e-03
  0.8000   7.555e-02   4.990e-03
  0.8100   7.600e-02   4.886e-03
  0.8200   7.515e-02   4.864e-03
  0.8300   7.603e-02   4.824e-03
  0.8400   7.271e-02   4.805e-03
  0.8500   7.611e-02   4.797e-03
  0.8600   7.417e-02   4.837e-03
  0.8700   7.865e-02   4.758e-03
  0.8800   7.572e-02   4.756e-03
  0.8900   7.372e-02   4.736e-03
  0.9000   7.770e-02   4.745e-03
  0.9100   7.808e-02   4.766e-03
  0.9200   7.982e-02   4.753e-03
  0.9300   7.750e-02   4.695e-03
  0.9400   7.584e-02   4.699e-03
  0.9500   7.548e-02   4.751e-03
  0.9600   8.156e-02   4.903e-03
  0.9700   7.972e-02   5.016e-03
  0.9800   8.460e-02   5.073e-03
  0.9900   8.511e-02   5.206e-03
  1.0000   8.777e-02   5.381e-03
  1.0300   8.776e-02   3.362e-03
  1.0600   9.259e-02   3.335e-03
  1.0900   9.736e-02   3.373e-03
  1.1200   9.801e-02   3.445e-03
  1.1500   1.086e-01   3.525e-03
  1.1800   1.136e-01   3.580e-03
  1.2100   1.205e-01   3.686e-03
  1.2400   1.275e-01   4.028e-03
  1.2700   1.322e-01   4.028e-03
  1.3000   1.431e-01   4.225e-03
  1.3300   1.488e-01   4.429e-03
  1.3600   1.620e-01   1.810e-02
  1.3900   1.691e-01   9.535e-02
  1.4200   1.787e-01   8.486e-03
  1.4500   1.959e-01   9.609e-03
  1.4800   2.019e-01   7.406e-03
  1.5100   2.109e-01   7.995e-03
  1.5400   2.272e-01   9.203e-03
  1.5700   2.415e-01   1.080e-02
  1.6000   2.561e-01   1.238e-02
  1.6300   2.770e-01   1.441e-02
  1.6600   2.906e-01   1.645e-02
  1.6900   3.189e-01   1.862e-02
  1.7200   3.398e-01   2.156e-02
  1.7500   3.600e-01   2.908e-02
  1.7800   3.913e-01   7.246e-02
  1.8100   4.081e-01   3.528e-02
  1.8400   4.245e-01   3.483e-02
  1.8700   4.546e-01   3.285e-02
  1.9000   4.755e-01   2.685e-02
  1.9300   4.877e-01   2.383e-02
  1.9600   5.008e-01   2.336e-02
  1.9900   5.044e-01   2.369e-02
  2.0200   5.011e-01   2.527e-02
  2.0500   5.045e-01   2.698e-02
  2.0800   4.934e-01   2.831e-02
  2.1100   4.856e-01   2.990e-02
  2.1400   4.772e-01   3.168e-02
  2.1700   4.610e-01   3.390e-02
  2.2000   4.537e-01   3.300e-02
  2.2300   4.499e-01   3.116e-02
  2.2600   4.357e-01   2.933e-02
  2.2900   4.229e-01   2.762e-02
  2.3200   4.123e-01   2.667e-02
  2.3500   4.110e-01   2.624e-02
  2.3800   4.027e-01   2.534e-02
  2.4100   3.961e-01   2.374e-02
  2.4400   3.806e-01   4.800e-02
  2.4700   3.798e-01   5.108e-02
  2.5000   3.713e-01   2.303e-02
  2.5300   3.668e-01   2.259e-02
  2.5600   3.602e-01   2.232e-02
  2.5900   3.668e-01   2.234e-02
  2.6200   3.652e-01   2.226e-02
  2.6500   3.623e-01   2.186e-02
  2.6800   3.620e-01   2.049e-02
  2.7100   3.571e-01   1.818e-02
  2.7400   3.601e-01   1.789e-02
  2.7700   3.534e-01   1.874e-02
  2.8000   3.587e-01   1.977e-02
  2.8300   3.567e-01   2.164e-02
  2.8600   3.488e-01   2.221e-02
  2.8900   3.514e-01   2.138e-02
  2.9200   3.409e-01   2.191e-02
  2.9500   3.291e-01   2.585e-02
  2.9800   3.202e-01   2.813e-02
  3.0100   3.168e-01   2.796e-02
  3.0400   3.045e-01   3.000e-02
  3.0700   2.980e-01   2.908e-02
  3.1000   2.844e-01   3.038e-02
  3.1300   2.668e-01   3.105e-02
  3.1600   2.520e-01   3.488e-02
  3.1900   2.407e-01   3.336e-02
