# Supplementary material for: Investigating the quaternary structure of a homomultimeric catechol 1,2-dioxygenase: An integrative structural biology study
Source: PLoS One. 2025 May 5;20(5):e0315992. doi: 10.1371/journal.pone.0315992 (PMC12052123; doi:10.1371/journal.pone.0315992)
Supplement: S11 File — (DAT) [file pone.0315992.s011.dat]

  0.0050   3.970e+01   1.034e+01
  0.0060   3.979e+01   5.260e+00
  0.0070   3.884e+01   2.348e+00
  0.0080   3.760e+01   1.246e+00
  0.0090   3.704e+01   7.213e-01
  0.0100   3.722e+01   4.669e-01
  0.0110   3.693e+01   3.351e-01
  0.0120   3.645e+01   2.554e-01
  0.0130   3.571e+01   2.145e-01
  0.0140   3.574e+01   1.841e-01
  0.0150   3.515e+01   1.639e-01
  0.0160   3.462e+01   1.437e-01
  0.0170   3.420e+01   1.349e-01
  0.0180   3.405e+01   1.262e-01
  0.0190   3.367e+01   1.189e-01
  0.0200   3.306e+01   1.150e-01
  0.0210   3.257e+01   1.120e-01
  0.0220   3.204e+01   1.084e-01
  0.0230   3.166e+01   1.046e-01
  0.0240   3.113e+01   1.021e-01
  0.0250   3.069e+01   9.650e-02
  0.0260   3.009e+01   9.284e-02
  0.0270   2.949e+01   8.959e-02
  0.0280   2.884e+01   8.591e-02
  0.0290   2.834e+01   8.265e-02
  0.0300   2.780e+01   8.082e-02
  0.0310   2.715e+01   7.761e-02
  0.0320   2.654e+01   7.605e-02
  0.0330   2.609e+01   7.333e-02
  0.0340   2.544e+01   7.155e-02
  0.0350   2.470e+01   7.017e-02
  0.0360   2.437e+01   6.710e-02
  0.0370   2.369e+01   6.526e-02
  0.0380   2.316e+01   6.411e-02
  0.0390   2.248e+01   6.310e-02
  0.0400   2.201e+01   5.979e-02
  0.0410   2.141e+01   5.965e-02
  0.0420   2.079e+01   5.827e-02
  0.0430   2.020e+01   5.668e-02
  0.0440   1.965e+01   5.600e-02
  0.0450   1.911e+01   5.474e-02
  0.0460   1.852e+01   5.294e-02
  0.0470   1.801e+01   5.210e-02
  0.0480   1.752e+01   5.114e-02
  0.0490   1.699e+01   5.029e-02
  0.0500   1.654e+01   4.957e-02
  0.0520   1.543e+01   3.547e-02
  0.0540   1.452e+01   3.507e-02
  0.0560   1.358e+01   3.424e-02
  0.0580   1.271e+01   3.229e-02
  0.0600   1.187e+01   3.055e-02
  0.0620   1.113e+01   2.933e-02
  0.0640   1.037e+01   2.848e-02
  0.0660   9.644e+00   2.767e-02
  0.0680   9.035e+00   2.664e-02
  0.0700   8.392e+00   2.589e-02
  0.0720   7.840e+00   2.529e-02
  0.0740   7.291e+00   2.456e-02
  0.0760   6.792e+00   2.412e-02
  0.0780   6.326e+00   2.342e-02
  0.0800   5.915e+00   2.303e-02
  0.0820   5.505e+00   2.300e-02
  0.0840   5.135e+00   2.313e-02
  0.0860   4.802e+00   2.286e-02
  0.0880   4.513e+00   2.194e-02
  0.0900   4.227e+00   2.187e-02
  0.0920   3.921e+00   2.181e-02
  0.0940   3.702e+00   2.226e-02
  0.0960   3.448e+00   2.265e-02
  0.0980   3.271e+00   2.260e-02
  0.1000   3.049e+00   2.222e-02
  0.1050   2.637e+00   1.321e-02
  0.1100   2.246e+00   1.279e-02
  0.1150   1.938e+00   1.242e-02
  0.1200   1.663e+00   1.220e-02
  0.1250   1.414e+00   1.206e-02
  0.1300   1.216e+00   1.231e-02
  0.1350   1.040e+00   1.178e-02
  0.1400   8.785e-01   1.149e-02
  0.1450   7.382e-01   1.122e-02
  0.1500   6.486e-01   1.095e-02
  0.1550   5.557e-01   1.072e-02
  0.1600   4.962e-01   1.060e-02
  0.1650   4.180e-01   1.039e-02
  0.1700   3.637e-01   1.046e-02
  0.1750   3.384e-01   1.080e-02
  0.1800   3.040e-01   1.094e-02
  0.1850   2.932e-01   1.108e-02
  0.1900   2.758e-01   1.109e-02
  0.1950   2.661e-01   1.101e-02
  0.2000   2.554e-01   1.114e-02
  0.2050   2.547e-01   1.180e-02
  0.2100   2.397e-01   1.221e-02
  0.2150   2.188e-01   1.257e-02
  0.2200   2.347e-01   1.277e-02
  0.2250   2.367e-01   1.168e-02
  0.2300   2.196e-01   1.145e-02
  0.2350   2.204e-01   1.122e-02
  0.2400   2.172e-01   1.124e-02
  0.2450   2.105e-01   1.131e-02
  0.2500   2.179e-01   1.109e-02
  0.2550   2.217e-01   1.054e-02
  0.2600   2.200e-01   1.105e-02
  0.2650   2.203e-01   1.178e-02
  0.2700   2.170e-01   1.201e-02
  0.2750   2.254e-01   1.244e-02
  0.2800   2.110e-01   1.229e-02
  0.2850   1.942e-01   1.269e-02
  0.2900   2.102e-01   1.300e-02
  0.2950   1.973e-01   1.342e-02
  0.3000   1.954e-01   1.319e-02
  0.3050   2.072e-01   1.366e-02
  0.3100   1.982e-01   1.473e-02
  0.3150   1.858e-01   1.409e-02
  0.3200   1.845e-01   1.405e-02
  0.3250   1.949e-01   1.416e-02
  0.3300   1.759e-01   1.377e-02
  0.3350   1.791e-01   1.371e-02
  0.3400   1.744e-01   1.359e-02
  0.3450   1.639e-01   1.290e-02
  0.3500   1.750e-01   1.374e-02
  0.3550   1.579e-01   1.247e-02
  0.3600   1.584e-01   1.281e-02
  0.3650   1.615e-01   1.262e-02
  0.3700   1.606e-01   1.244e-02
  0.3750   1.700e-01   1.291e-02
  0.3800   1.433e-01   1.227e-02
  0.3850   1.574e-01   1.186e-02
  0.3900   1.501e-01   1.212e-02
  0.3950   1.394e-01   1.252e-02
  0.4000   1.432e-01   1.162e-02
  0.4050   1.455e-01   1.190e-02
  0.4100   1.416e-01   1.176e-02
  0.4150   1.294e-01   1.166e-02
  0.4200   1.419e-01   1.123e-02
  0.4250   1.377e-01   1.137e-02
  0.4300   1.286e-01   1.116e-02
  0.4350   1.273e-01   1.083e-02
  0.4400   1.448e-01   1.074e-02
  0.4450   1.412e-01   1.092e-02
  0.4500   1.351e-01   1.058e-02
  0.4550   1.359e-01   1.023e-02
  0.4600   1.437e-01   1.017e-02
  0.4650   1.380e-01   1.050e-02
  0.4700   1.292e-01   1.011e-02
  0.4750   1.237e-01   1.020e-02
  0.4800   1.464e-01   1.009e-02
  0.4850   1.297e-01   9.934e-03
  0.4900   1.511e-01   9.764e-03
  0.4950   1.376e-01   9.810e-03
  0.5000   1.385e-01   9.730e-03
  0.5100   1.372e-01   6.911e-03
  0.5200   1.355e-01   6.752e-03
  0.5300   1.378e-01   6.886e-03
  0.5400   1.391e-01   6.595e-03
  0.5500   1.377e-01   6.431e-03
  0.5600   1.369e-01   6.598e-03
  0.5700   1.403e-01   6.436e-03
  0.5800   1.500e-01   6.227e-03
  0.5900   1.505e-01   6.245e-03
  0.6000   1.435e-01   6.140e-03
  0.6100   1.490e-01   6.183e-03
  0.6200   1.407e-01   6.124e-03
  0.6300   1.400e-01   6.081e-03
  0.6400   1.434e-01   5.998e-03
  0.6500   1.370e-01   6.052e-03
  0.6600   1.307e-01   5.886e-03
  0.6700   1.245e-01   5.880e-03
  0.6800   1.280e-01   5.715e-03
  0.6900   1.324e-01   5.426e-03
  0.7000   1.256e-01   5.205e-03
  0.7100   1.231e-01   5.130e-03
  0.7200   1.248e-01   4.995e-03
  0.7300   1.256e-01   4.962e-03
  0.7400   1.213e-01   4.928e-03
  0.7500   1.238e-01   5.926e-03
  0.7600   1.148e-01   4.783e-03
  0.7700   1.096e-01   4.744e-03
  0.7800   1.167e-01   4.745e-03
  0.7900   1.152e-01   4.667e-03
  0.8000   1.132e-01   4.650e-03
  0.8100   1.180e-01   4.551e-03
  0.8200   1.187e-01   4.529e-03
  0.8300   1.163e-01   4.521e-03
  0.8400   1.146e-01   4.507e-03
  0.8500   1.136e-01   4.500e-03
  0.8600   1.105e-01   4.531e-03
  0.8700   1.109e-01   4.448e-03
  0.8800   1.151e-01   4.464e-03
  0.8900   1.123e-01   4.420e-03
  0.9000   1.140e-01   4.400e-03
  0.9100   1.188e-01   4.475e-03
  0.9200   1.123e-01   4.468e-03
  0.9300   1.136e-01   4.398e-03
  0.9400   1.110e-01   4.420e-03
  0.9500   1.138e-01   4.459e-03
  0.9600   1.113e-01   4.586e-03
  0.9700   1.133e-01   4.726e-03
  0.9800   1.160e-01   4.771e-03
  0.9900   1.230e-01   4.887e-03
  1.0000   1.181e-01   5.017e-03
  1.0300   1.203e-01   3.144e-03
  1.0600   1.261e-01   3.116e-03
  1.0900   1.301e-01   3.152e-03
  1.1200   1.396e-01   3.234e-03
  1.1500   1.499e-01   3.298e-03
  1.1800   1.612e-01   3.368e-03
  1.2100   1.741e-01   3.453e-03
  1.2400   1.837e-01   3.790e-03
  1.2700   1.925e-01   3.774e-03
  1.3000   2.039e-01   3.958e-03
  1.3300   2.154e-01   4.154e-03
  1.3600   2.270e-01   1.695e-02
  1.3900   2.407e-01   8.927e-02
  1.4200   2.461e-01   7.957e-03
  1.4500   2.600e-01   8.988e-03
  1.4800   2.622e-01   6.940e-03
  1.5100   2.782e-01   7.486e-03
  1.5400   2.886e-01   8.598e-03
  1.5700   2.990e-01   1.010e-02
  1.6000   3.125e-01   1.158e-02
  1.6300   3.294e-01   1.349e-02
  1.6600   3.394e-01   1.540e-02
  1.6900   3.586e-01   1.741e-02
  1.7200   3.806e-01   2.019e-02
  1.7500   3.915e-01   2.718e-02
  1.7800   4.166e-01   6.787e-02
  1.8100   4.383e-01   3.304e-02
  1.8400   4.439e-01   3.259e-02
  1.8700   4.692e-01   3.069e-02
  1.9000   4.818e-01   2.510e-02
  1.9300   4.959e-01   2.228e-02
  1.9600   5.026e-01   2.185e-02
  1.9900   5.028e-01   2.218e-02
  2.0200   4.982e-01   2.364e-02
  2.0500   4.938e-01   2.524e-02
  2.0800   4.906e-01   2.647e-02
  2.1100   4.756e-01   2.800e-02
  2.1400   4.742e-01   2.965e-02
  2.1700   4.622e-01   3.172e-02
  2.2000   4.567e-01   3.088e-02
  2.2300   4.483e-01   2.917e-02
  2.2600   4.424e-01   2.744e-02
  2.2900   4.293e-01   2.584e-02
  2.3200   4.134e-01   2.495e-02
  2.3500   4.089e-01   2.455e-02
  2.3800   3.978e-01   2.369e-02
  2.4100   4.023e-01   2.223e-02
  2.4400   3.891e-01   4.498e-02
  2.4700   3.878e-01   4.789e-02
  2.5000   3.785e-01   2.156e-02
  2.5300   3.769e-01   2.114e-02
  2.5600   3.714e-01   2.090e-02
  2.5900   3.679e-01   2.088e-02
  2.6200   3.645e-01   2.081e-02
  2.6500   3.624e-01   2.048e-02
  2.6800   3.689e-01   1.919e-02
  2.7100   3.663e-01   1.702e-02
  2.7400   3.564e-01   1.673e-02
  2.7700   3.656e-01   1.755e-02
  2.8000   3.581e-01   1.853e-02
  2.8300   3.574e-01   2.025e-02
  2.8600   3.456e-01   2.078e-02
  2.8900   3.517e-01   2.000e-02
  2.9200   3.408e-01   2.050e-02
  2.9500   3.254e-01   2.417e-02
  2.9800   3.229e-01   2.633e-02
  3.0100   3.125e-01   2.615e-02
  3.0400   3.041e-01   2.812e-02
  3.0700   2.962e-01   2.716e-02
  3.1000   2.838e-01   2.848e-02
  3.1300   2.754e-01   2.904e-02
  3.1600   2.506e-01   3.260e-02
  3.1900   2.316e-01   3.114e-02
