# Supplementary material for: Investigating the quaternary structure of a homomultimeric catechol 1,2-dioxygenase: An integrative structural biology study
Source: PLoS One. 2025 May 5;20(5):e0315992. doi: 10.1371/journal.pone.0315992 (PMC12052123; doi:10.1371/journal.pone.0315992)
Supplement: S12 File — (PDB) [file pone.0315992.s012.pdb]

TITLE     Protein/Solute within the envelope
REMARK    THIS IS A SIMULATION BOX
CRYST1  138.583   80.622   73.779  90.00  90.00  90.00 P 1           1
MODEL        1
ATOM      1  N   MET     1      18.922 -20.248 -16.710  1.00  0.00           
ATOM      2  1H  MET     1      19.456 -20.489 -17.533  1.00  0.00           
ATOM      3  2H  MET     1      19.031 -19.263 -16.514  1.00  0.00           
ATOM      4  3H  MET     1      17.946 -20.454 -16.871  1.00  0.00           
ATOM      5  CA  MET     1      19.431 -21.076 -15.578  1.00  0.00           
ATOM      6  HA  MET     1      19.167 -22.106 -15.817  1.00  0.00           
ATOM      7  C   MET     1      18.782 -20.780 -14.172  1.00  0.00           
ATOM      8  O   MET     1      18.984 -19.747 -13.553  1.00  0.00           
ATOM      9  CB  MET     1      21.003 -21.067 -15.695  1.00  0.00           
ATOM     10  1HB MET     1      21.447 -21.611 -14.861  1.00  0.00           
ATOM     11  2HB MET     1      21.338 -21.786 -16.443  1.00  0.00           
ATOM     12  CG  MET     1      21.649 -19.731 -15.887  1.00  0.00           
ATOM     13  1HG MET     1      21.711 -19.565 -16.963  1.00  0.00           
ATOM     14  2HG MET     1      21.144 -18.884 -15.422  1.00  0.00           
ATOM     15  SD  MET     1      23.318 -19.887 -15.204  1.00  0.00           
ATOM     16  CE  MET     1      23.123 -19.057 -13.609  1.00  0.00           
ATOM     17  1HE MET     1      24.013 -19.301 -13.030  1.00  0.00           
ATOM     18  2HE MET     1      22.240 -19.448 -13.103  1.00  0.00           
ATOM     19  3HE MET     1      23.037 -17.974 -13.705  1.00  0.00           
ATOM     20  N   THR     2      17.857 -21.662 -13.807  1.00  0.00           
ATOM     21  H   THR     2      17.655 -22.495 -14.341  1.00  0.00           
ATOM     22  CA  THR     2      16.997 -21.558 -12.557  1.00  0.00           
ATOM     23  HA  THR     2      16.594 -20.549 -12.469  1.00  0.00           
ATOM     24  C   THR     2      17.804 -21.868 -11.282  1.00  0.00           
ATOM     25  O   THR     2      18.595 -22.807 -11.300  1.00  0.00           
ATOM     26  CB  THR     2      15.712 -22.470 -12.512  1.00  0.00           
ATOM     27  HB  THR     2      16.071 -23.499 -12.501  1.00  0.00           
ATOM     28  OG1 THR     2      15.043 -22.343 -13.758  1.00  0.00           
ATOM     29  HG1 THR     2      14.982 -21.407 -13.964  1.00  0.00           
ATOM     30  CG2 THR     2      14.655 -22.219 -11.496  1.00  0.00           
ATOM     31 1HG2 THR     2      13.783 -22.842 -11.695  1.00  0.00           
ATOM     32 2HG2 THR     2      14.370 -21.168 -11.543  1.00  0.00           
ATOM     33 3HG2 THR     2      15.046 -22.447 -10.504  1.00  0.00           
ATOM     34  N   VAL     3      17.735 -21.047 -10.263  1.00  0.00           
ATOM     35  H   VAL     3      17.061 -20.295 -10.290  1.00  0.00           
ATOM     36  CA  VAL     3      18.493 -21.240  -9.043  1.00  0.00           
ATOM     37  HA  VAL     3      19.022 -22.193  -9.027  1.00  0.00           
ATOM     38  C   VAL     3      17.541 -21.191  -7.837  1.00  0.00           
ATOM     39  O   VAL     3      16.806 -20.234  -7.606  1.00  0.00           
ATOM     40  CB  VAL     3      19.506 -20.081  -8.937  1.00  0.00           
ATOM     41  HB  VAL     3      18.988 -19.150  -9.168  1.00  0.00           
ATOM     42  CG1 VAL     3      20.066 -19.890  -7.431  1.00  0.00           
ATOM     43 1HG1 VAL     3      20.925 -19.222  -7.502  1.00  0.00           
ATOM     44 2HG1 VAL     3      20.366 -20.817  -6.943  1.00  0.00           
ATOM     45 3HG1 VAL     3      19.279 -19.410  -6.850  1.00  0.00           
ATOM     46  CG2 VAL     3      20.711 -20.205  -9.841  1.00  0.00           
ATOM     47 1HG2 VAL     3      21.388 -19.364  -9.692  1.00  0.00           
ATOM     48 2HG2 VAL     3      20.418 -20.255 -10.890  1.00  0.00           
ATOM     49 3HG2 VAL     3      21.213 -21.131  -9.559  1.00  0.00           
ATOM     50  N   LYS     4      17.592 -22.319  -7.080  1.00  0.00           
ATOM     51  H   LYS     4      18.273 -23.018  -7.340  1.00  0.00           
ATOM     52  CA  LYS     4      16.895 -22.517  -5.808  1.00  0.00           
ATOM     53  HA  LYS     4      16.338 -21.607  -5.588  1.00  0.00           
ATOM     54  C   LYS     4      17.889 -22.683  -4.562  1.00  0.00           
ATOM     55  O   LYS     4      18.886 -23.364  -4.534  1.00  0.00           
ATOM     56  CB  LYS     4      15.924 -23.735  -5.916  1.00  0.00           
ATOM     57  1HB LYS     4      16.521 -24.597  -6.213  1.00  0.00           
ATOM     58  2HB LYS     4      15.559 -23.944  -4.910  1.00  0.00           
ATOM     59  CG  LYS     4      14.726 -23.547  -6.844  1.00  0.00           
ATOM     60  1HG LYS     4      14.148 -22.682  -6.520  1.00  0.00           
ATOM     61  2HG LYS     4      15.069 -23.523  -7.878  1.00  0.00           
ATOM     62  CD  LYS     4      13.929 -24.831  -6.635  1.00  0.00           
ATOM     63  1HD LYS     4      14.566 -25.692  -6.836  1.00  0.00           
ATOM     64  2HD LYS     4      13.595 -24.888  -5.599  1.00  0.00           
ATOM     65  CE  LYS     4      12.743 -24.912  -7.539  1.00  0.00           
ATOM     66  1HE LYS     4      12.955 -24.496  -8.523  1.00  0.00           
ATOM     67  2HE LYS     4      12.414 -25.942  -7.683  1.00  0.00           
ATOM     68  NZ  LYS     4      11.584 -24.246  -6.867  1.00  0.00           
ATOM     69  1HZ LYS     4      10.849 -24.262  -7.559  1.00  0.00           
ATOM     70  2HZ LYS     4      11.737 -23.296  -6.560  1.00  0.00           
ATOM     71  3HZ LYS     4      11.317 -24.816  -6.077  1.00  0.00           
ATOM     72  N   ILE     5      17.548 -21.929  -3.492  1.00  0.00           
ATOM     73  H   ILE     5      16.785 -21.279  -3.616  1.00  0.00           
ATOM     74  CA  ILE     5      18.265 -21.774  -2.181  1.00  0.00           
ATOM     75  HA  ILE     5      18.936 -22.627  -2.071  1.00  0.00           
ATOM     76  C   ILE     5      17.260 -21.845  -0.979  1.00  0.00           
ATOM     77  O   ILE     5      17.686 -22.176   0.100  1.00  0.00           
ATOM     78  CB  ILE     5      19.222 -20.566  -2.165  1.00  0.00           
ATOM     79  HB  ILE     5      19.825 -20.615  -1.259  1.00  0.00           
ATOM     80  CG1 ILE     5      18.383 -19.259  -2.137  1.00  0.00           
ATOM     81 1HG1 ILE     5      17.777 -19.236  -3.043  1.00  0.00           
ATOM     82 2HG1 ILE     5      17.731 -19.304  -1.264  1.00  0.00           
ATOM     83  CG2 ILE     5      20.129 -20.726  -3.384  1.00  0.00           
ATOM     84 1HG2 ILE     5      20.828 -19.891  -3.368  1.00  0.00           
ATOM     85 2HG2 ILE     5      19.694 -20.818  -4.380  1.00  0.00           
ATOM     86 3HG2 ILE     5      20.655 -21.646  -3.131  1.00  0.00           
ATOM     87  CD1 ILE     5      19.306 -18.043  -2.026  1.00  0.00           
ATOM     88 1HD1 ILE     5      18.719 -17.133  -1.905  1.00  0.00           
ATOM     89 2HD1 ILE     5      19.928 -17.959  -2.918  1.00  0.00           
ATOM     90 3HD1 ILE     5      19.941 -18.185  -1.152  1.00  0.00           
ATOM     91  N   SER     6      16.069 -21.402  -1.170  1.00  0.00           
ATOM     92  H   SER     6      15.701 -21.045  -2.041  1.00  0.00           
ATOM     93  CA  SER     6      15.145 -21.157   0.002  1.00  0.00           
ATOM     94  HA  SER     6      15.541 -20.348   0.616  1.00  0.00           
ATOM     95  C   SER     6      14.953 -22.399   0.863  1.00  0.00           
ATOM     96  O   SER     6      14.974 -22.336   2.111  1.00  0.00           
ATOM     97  CB  SER     6      13.739 -20.628  -0.375  1.00  0.00           
ATOM     98  1HB SER     6      13.125 -20.635   0.526  1.00  0.00           
ATOM     99  2HB SER     6      13.847 -19.596  -0.708  1.00  0.00           
ATOM    100  OG  SER     6      13.098 -21.387  -1.442  1.00  0.00           
ATOM    101  HG  SER     6      13.627 -21.211  -2.223  1.00  0.00           
ATOM    102  N   HIS     7      14.809 -23.580   0.257  1.00  0.00           
ATOM    103  H   HIS     7      14.688 -23.572  -0.746  1.00  0.00           
ATOM    104  CA  HIS     7      14.730 -24.833   0.958  1.00  0.00           
ATOM    105  HA  HIS     7      13.874 -24.861   1.631  1.00  0.00           
ATOM    106  C   HIS     7      15.989 -25.124   1.890  1.00  0.00           
ATOM    107  O   HIS     7      15.918 -26.139   2.508  1.00  0.00           
ATOM    108  CB  HIS     7      14.672 -25.967  -0.098  1.00  0.00           
ATOM    109  1HB HIS     7      15.398 -25.729  -0.875  1.00  0.00           
ATOM    110  2HB HIS     7      14.987 -26.908   0.352  1.00  0.00           
ATOM    111  CG  HIS     7      13.312 -26.136  -0.716  1.00  0.00           
ATOM    112  ND1 HIS     7      12.219 -25.388  -0.409  1.00  0.00           
ATOM    113  HD1 HIS     7      12.129 -24.709   0.334  1.00  0.00           
ATOM    114  CD2 HIS     7      12.934 -27.179  -1.509  1.00  0.00           
ATOM    115  HD2 HIS     7      13.498 -27.941  -2.026  1.00  0.00           
ATOM    116  CE1 HIS     7      11.174 -26.036  -0.894  1.00  0.00           
ATOM    117  HE1 HIS     7      10.125 -25.874  -0.700  1.00  0.00           
ATOM    118  NE2 HIS     7      11.567 -27.113  -1.579  1.00  0.00           
ATOM    119  N   THR     8      17.128 -24.397   1.983  1.00  0.00           
ATOM    120  H   THR     8      17.258 -23.609   1.365  1.00  0.00           
ATOM    121  CA  THR     8      18.306 -24.761   2.803  1.00  0.00           
ATOM    122  HA  THR     8      18.347 -25.835   2.985  1.00  0.00           
ATOM    123  C   THR     8      18.167 -24.081   4.210  1.00  0.00           
ATOM    124  O   THR     8      17.853 -22.891   4.346  1.00  0.00           
ATOM    125  CB  THR     8      19.620 -24.282   2.110  1.00  0.00           
ATOM    126  HB  THR     8      19.614 -23.192   2.128  1.00  0.00           
ATOM    127  OG1 THR     8      19.518 -24.582   0.749  1.00  0.00           
ATOM    128  HG1 THR     8      19.484 -25.534   0.633  1.00  0.00           
ATOM    129  CG2 THR     8      20.950 -24.667   2.678  1.00  0.00           
ATOM    130 1HG2 THR     8      21.733 -24.540   1.930  1.00  0.00           
ATOM    131 2HG2 THR     8      20.874 -25.720   2.950  1.00  0.00           
ATOM    132 3HG2 THR     8      21.193 -24.079   3.563  1.00  0.00           
ATOM    133  N   SER     9      18.430 -24.854   5.247  1.00  0.00           
ATOM    134  H   SER     9      18.635 -25.785   4.912  1.00  0.00           
ATOM    135  CA  SER     9      18.668 -24.544   6.631  1.00  0.00           
ATOM    136  HA  SER     9      17.757 -24.721   7.202  1.00  0.00           
ATOM    137  C   SER     9      19.186 -23.130   7.015  1.00  0.00           
ATOM    138  O   SER     9      18.498 -22.353   7.610  1.00  0.00           
ATOM    139  CB  SER     9      19.594 -25.662   7.174  1.00  0.00           
ATOM    140  1HB SER     9      20.059 -25.296   8.090  1.00  0.00           
ATOM    141  2HB SER     9      18.981 -26.545   7.357  1.00  0.00           
ATOM    142  OG  SER     9      20.582 -26.035   6.241  1.00  0.00           
ATOM    143  HG  SER     9      21.444 -25.930   6.651  1.00  0.00           
ATOM    144  N   ASP    10      20.299 -22.712   6.392  1.00  0.00           
ATOM    145  H   ASP    10      20.826 -23.395   5.867  1.00  0.00           
ATOM    146  CA  ASP    10      20.984 -21.398   6.562  1.00  0.00           
ATOM    147  HA  ASP    10      21.215 -21.319   7.624  1.00  0.00           
ATOM    148  C   ASP    10      20.045 -20.184   6.226  1.00  0.00           
ATOM    149  O   ASP    10      20.189 -19.167   6.901  1.00  0.00           
ATOM    150  CB  ASP    10      22.222 -21.406   5.664  1.00  0.00           
ATOM    151  1HB ASP    10      21.863 -21.542   4.644  1.00  0.00           
ATOM    152  2HB ASP    10      22.653 -20.405   5.652  1.00  0.00           
ATOM    153  CG  ASP    10      23.221 -22.438   6.045  1.00  0.00           
ATOM    154  OD1 ASP    10      23.433 -22.661   7.278  1.00  0.00           
ATOM    155  OD2 ASP    10      23.782 -23.123   5.178  1.00  0.00           
ATOM    156  N   VAL    11      19.292 -20.393   5.175  1.00  0.00           
ATOM    157  H   VAL    11      19.235 -21.333   4.809  1.00  0.00           
ATOM    158  CA  VAL    11      18.322 -19.438   4.538  1.00  0.00           
ATOM    159  HA  VAL    11      18.721 -18.430   4.642  1.00  0.00           
ATOM    160  C   VAL    11      17.025 -19.532   5.365  1.00  0.00           
ATOM    161  O   VAL    11      16.517 -18.432   5.674  1.00  0.00           
ATOM    162  CB  VAL    11      17.982 -19.760   3.015  1.00  0.00           
ATOM    163  HB  VAL    11      17.485 -20.730   3.034  1.00  0.00           
ATOM    164  CG1 VAL    11      17.009 -18.751   2.438  1.00  0.00           
ATOM    165 1HG1 VAL    11      16.831 -18.986   1.389  1.00  0.00           
ATOM    166 2HG1 VAL    11      17.369 -17.726   2.526  1.00  0.00           
ATOM    167 3HG1 VAL    11      16.080 -18.860   2.998  1.00  0.00           
ATOM    168  CG2 VAL    11      19.261 -19.859   2.115  1.00  0.00           
ATOM    169 1HG2 VAL    11      19.034 -20.383   1.186  1.00  0.00           
ATOM    170 2HG2 VAL    11      20.004 -20.423   2.678  1.00  0.00           
ATOM    171 3HG2 VAL    11      19.652 -18.867   1.887  1.00  0.00           
ATOM    172  N   GLN    12      16.574 -20.757   5.776  1.00  0.00           
ATOM    173  H   GLN    12      16.856 -21.631   5.356  1.00  0.00           
ATOM    174  CA  GLN    12      15.503 -20.765   6.740  1.00  0.00           
ATOM    175  HA  GLN    12      14.661 -20.237   6.291  1.00  0.00           
ATOM    176  C   GLN    12      15.745 -20.128   8.142  1.00  0.00           
ATOM    177  O   GLN    12      14.894 -19.369   8.622  1.00  0.00           
ATOM    178  CB  GLN    12      15.020 -22.232   6.890  1.00  0.00           
ATOM    179  1HB GLN    12      15.920 -22.788   7.152  1.00  0.00           
ATOM    180  2HB GLN    12      14.230 -22.262   7.640  1.00  0.00           
ATOM    181  CG  GLN    12      14.476 -22.748   5.559  1.00  0.00           
ATOM    182  1HG GLN    12      13.535 -22.261   5.301  1.00  0.00           
ATOM    183  2HG GLN    12      15.183 -22.697   4.731  1.00  0.00           
ATOM    184  CD  GLN    12      14.094 -24.307   5.644  1.00  0.00           
ATOM    185  OE1 GLN    12      14.632 -25.058   6.471  1.00  0.00           
ATOM    186  NE2 GLN    12      13.376 -24.730   4.680  1.00  0.00           
ATOM    187 1HE2 GLN    12      13.263 -25.732   4.638  1.00  0.00           
ATOM    188 2HE2 GLN    12      13.043 -24.152   3.922  1.00  0.00           
ATOM    189  N   GLN    13      16.936 -20.355   8.609  1.00  0.00           
ATOM    190  H   GLN    13      17.472 -20.994   8.039  1.00  0.00           
ATOM    191  CA  GLN    13      17.626 -19.843   9.813  1.00  0.00           
ATOM    192  HA  GLN    13      17.050 -20.060  10.713  1.00  0.00           
ATOM    193  C   GLN    13      17.685 -18.268   9.714  1.00  0.00           
ATOM    194  O   GLN    13      17.411 -17.597  10.669  1.00  0.00           
ATOM    195  CB  GLN    13      19.018 -20.533   9.948  1.00  0.00           
ATOM    196  1HB GLN    13      19.487 -20.549   8.965  1.00  0.00           
ATOM    197  2HB GLN    13      19.704 -19.857  10.459  1.00  0.00           
ATOM    198  CG  GLN    13      19.076 -21.911  10.578  1.00  0.00           
ATOM    199  1HG GLN    13      18.779 -21.904  11.627  1.00  0.00           
ATOM    200  2HG GLN    13      18.431 -22.637  10.084  1.00  0.00           
ATOM    201  CD  GLN    13      20.528 -22.439  10.502  1.00  0.00           
ATOM    202  OE1 GLN    13      21.460 -21.634  10.610  1.00  0.00           
ATOM    203  NE2 GLN    13      20.833 -23.707  10.625  1.00  0.00           
ATOM    204 1HE2 GLN    13      21.833 -23.846  10.636  1.00  0.00           
ATOM    205 2HE2 GLN    13      20.212 -24.503  10.636  1.00  0.00           
ATOM    206  N   PHE    14      18.054 -17.730   8.539  1.00  0.00           
ATOM    207  H   PHE    14      18.400 -18.347   7.819  1.00  0.00           
ATOM    208  CA  PHE    14      18.152 -16.273   8.178  1.00  0.00           
ATOM    209  HA  PHE    14      18.784 -15.781   8.917  1.00  0.00           
ATOM    210  C   PHE    14      16.738 -15.658   8.276  1.00  0.00           
ATOM    211  O   PHE    14      16.568 -14.783   9.075  1.00  0.00           
ATOM    212  CB  PHE    14      18.836 -16.051   6.847  1.00  0.00           
ATOM    213  1HB PHE    14      19.892 -16.283   6.986  1.00  0.00           
ATOM    214  2HB PHE    14      18.490 -16.791   6.125  1.00  0.00           
ATOM    215  CG  PHE    14      18.751 -14.670   6.171  1.00  0.00           
ATOM    216  CD1 PHE    14      19.464 -13.580   6.637  1.00  0.00           
ATOM    217  HD1 PHE    14      20.054 -13.716   7.531  1.00  0.00           
ATOM    218  CD2 PHE    14      17.933 -14.537   5.050  1.00  0.00           
ATOM    219  HD2 PHE    14      17.330 -15.366   4.710  1.00  0.00           
ATOM    220  CE1 PHE    14      19.393 -12.335   6.016  1.00  0.00           
ATOM    221  HE1 PHE    14      19.891 -11.461   6.408  1.00  0.00           
ATOM    222  CE2 PHE    14      17.889 -13.298   4.418  1.00  0.00           
ATOM    223  HE2 PHE    14      17.300 -13.156   3.524  1.00  0.00           
ATOM    224  CZ  PHE    14      18.618 -12.193   4.833  1.00  0.00           
ATOM    225  HZ  PHE    14      18.662 -11.297   4.232  1.00  0.00           
ATOM    226  N   PHE    15      15.800 -16.090   7.513  1.00  0.00           
ATOM    227  H   PHE    15      16.086 -16.702   6.761  1.00  0.00           
ATOM    228  CA  PHE    15      14.457 -15.692   7.668  1.00  0.00           
ATOM    229  HA  PHE    15      14.476 -14.609   7.545  1.00  0.00           
ATOM    230  C   PHE    15      13.904 -15.847   9.204  1.00  0.00           
ATOM    231  O   PHE    15      13.264 -14.905   9.691  1.00  0.00           
ATOM    232  CB  PHE    15      13.495 -16.365   6.671  1.00  0.00           
ATOM    233  1HB PHE    15      13.676 -17.432   6.804  1.00  0.00           
ATOM    234  2HB PHE    15      12.473 -16.108   6.949  1.00  0.00           
ATOM    235  CG  PHE    15      13.702 -16.016   5.203  1.00  0.00           
ATOM    236  CD1 PHE    15      13.267 -16.921   4.164  1.00  0.00           
ATOM    237  HD1 PHE    15      12.732 -17.815   4.449  1.00  0.00           
ATOM    238  CD2 PHE    15      14.329 -14.852   4.754  1.00  0.00           
ATOM    239  HD2 PHE    15      14.692 -14.121   5.462  1.00  0.00           
ATOM    240  CE1 PHE    15      13.398 -16.564   2.828  1.00  0.00           
ATOM    241  HE1 PHE    15      12.926 -17.171   2.070  1.00  0.00           
ATOM    242  CE2 PHE    15      14.506 -14.478   3.411  1.00  0.00           
ATOM    243  HE2 PHE    15      15.009 -13.551   3.178  1.00  0.00           
ATOM    244  CZ  PHE    15      13.920 -15.305   2.484  1.00  0.00           
ATOM    245  HZ  PHE    15      13.833 -15.034   1.442  1.00  0.00           
ATOM    246  N   LYS    16      14.297 -16.924   9.938  1.00  0.00           
ATOM    247  H   LYS    16      14.823 -17.657   9.483  1.00  0.00           
ATOM    248  CA  LYS    16      13.962 -17.080  11.333  1.00  0.00           
ATOM    249  HA  LYS    16      12.892 -16.907  11.449  1.00  0.00           
ATOM    250  C   LYS    16      14.685 -16.081  12.296  1.00  0.00           
ATOM    251  O   LYS    16      14.136 -15.702  13.366  1.00  0.00           
ATOM    252  CB  LYS    16      14.242 -18.535  11.776  1.00  0.00           
ATOM    253  1HB LYS    16      15.180 -18.853  11.321  1.00  0.00           
ATOM    254  2HB LYS    16      14.234 -18.565  12.866  1.00  0.00           
ATOM    255  CG  LYS    16      13.129 -19.470  11.401  1.00  0.00           
ATOM    256  1HG LYS    16      12.162 -19.078  11.715  1.00  0.00           
ATOM    257  2HG LYS    16      13.146 -19.695  10.335  1.00  0.00           
ATOM    258  CD  LYS    16      13.187 -20.814  12.114  1.00  0.00           
ATOM    259  1HD LYS    16      14.180 -21.249  11.999  1.00  0.00           
ATOM    260  2HD LYS    16      13.102 -20.663  13.190  1.00  0.00           
ATOM    261  CE  LYS    16      12.173 -21.814  11.466  1.00  0.00           
ATOM    262  1HE LYS    16      11.189 -21.350  11.523  1.00  0.00           
ATOM    263  2HE LYS    16      12.435 -21.892  10.411  1.00  0.00           
ATOM    264  NZ  LYS    16      12.326 -23.167  12.175  1.00  0.00           
ATOM    265  1HZ LYS    16      11.737 -23.824  11.683  1.00  0.00           
ATOM    266  2HZ LYS    16      12.088 -23.172  13.157  1.00  0.00           
ATOM    267  3HZ LYS    16      13.294 -23.431  12.062  1.00  0.00           
ATOM    268  N   GLU    17      15.866 -15.492  11.936  1.00  0.00           
ATOM    269  H   GLU    17      16.344 -15.767  11.090  1.00  0.00           
ATOM    270  CA  GLU    17      16.287 -14.265  12.585  1.00  0.00           
ATOM    271  HA  GLU    17      16.298 -14.416  13.665  1.00  0.00           
ATOM    272  C   GLU    17      15.428 -13.129  12.182  1.00  0.00           
ATOM    273  O   GLU    17      15.062 -12.380  13.081  1.00  0.00           
ATOM    274  CB  GLU    17      17.761 -13.894  12.249  1.00  0.00           
ATOM    275  1HB GLU    17      18.029 -14.173  11.230  1.00  0.00           
ATOM    276  2HB GLU    17      17.932 -12.833  12.433  1.00  0.00           
ATOM    277  CG  GLU    17      18.778 -14.662  13.186  1.00  0.00           
ATOM    278  1HG GLU    17      18.650 -15.741  13.101  1.00  0.00           
ATOM    279  2HG GLU    17      19.792 -14.467  12.840  1.00  0.00           
ATOM    280  CD  GLU    17      18.583 -14.199  14.594  1.00  0.00           
ATOM    281  OE1 GLU    17      18.236 -15.086  15.457  1.00  0.00           
ATOM    282  OE2 GLU    17      18.765 -13.021  15.031  1.00  0.00           
ATOM    283  N   ALA    18      15.277 -12.905  10.884  1.00  0.00           
ATOM    284  H   ALA    18      15.825 -13.475  10.255  1.00  0.00           
ATOM    285  CA  ALA    18      14.818 -11.612  10.359  1.00  0.00           
ATOM    286  HA  ALA    18      15.305 -10.865  10.986  1.00  0.00           
ATOM    287  C   ALA    18      13.259 -11.381  10.589  1.00  0.00           
ATOM    288  O   ALA    18      12.827 -10.280  10.877  1.00  0.00           
ATOM    289  CB  ALA    18      15.275 -11.541   8.901  1.00  0.00           
ATOM    290  1HB ALA    18      16.361 -11.601   8.825  1.00  0.00           
ATOM    291  2HB ALA    18      14.947 -10.539   8.626  1.00  0.00           
ATOM    292  3HB ALA    18      14.822 -12.269   8.228  1.00  0.00           
ATOM    293  N   SER    19      12.509 -12.467  10.684  1.00  0.00           
ATOM    294  H   SER    19      12.935 -13.367  10.518  1.00  0.00           
ATOM    295  CA  SER    19      11.090 -12.496  11.096  1.00  0.00           
ATOM    296  HA  SER    19      10.686 -11.523  10.815  1.00  0.00           
ATOM    297  C   SER    19      10.938 -12.600  12.656  1.00  0.00           
ATOM    298  O   SER    19       9.858 -12.716  13.205  1.00  0.00           
ATOM    299  CB  SER    19      10.327 -13.628  10.388  1.00  0.00           
ATOM    300  1HB SER    19       9.295 -13.627  10.738  1.00  0.00           
ATOM    301  2HB SER    19      10.422 -13.493   9.310  1.00  0.00           
ATOM    302  OG  SER    19      10.945 -14.858  10.731  1.00  0.00           
ATOM    303  HG  SER    19      11.741 -14.946  10.202  1.00  0.00           
ATOM    304  N   GLY    20      12.094 -12.503  13.371  1.00  0.00           
ATOM    305  H   GLY    20      12.978 -12.370  12.901  1.00  0.00           
ATOM    306  CA  GLY    20      12.166 -12.428  14.859  1.00  0.00           
ATOM    307  1HA GLY    20      13.219 -12.255  15.082  1.00  0.00           
ATOM    308  2HA GLY    20      11.410 -11.712  15.181  1.00  0.00           
ATOM    309  C   GLY    20      11.793 -13.795  15.535  1.00  0.00           
ATOM    310  O   GLY    20      11.702 -13.755  16.747  1.00  0.00           
ATOM    311  N   PHE    21      11.646 -14.820  14.739  1.00  0.00           
ATOM    312  H   PHE    21      11.668 -14.721  13.734  1.00  0.00           
ATOM    313  CA  PHE    21      11.186 -16.165  15.211  1.00  0.00           
ATOM    314  HA  PHE    21      10.204 -16.120  15.681  1.00  0.00           
ATOM    315  C   PHE    21      12.185 -16.777  16.186  1.00  0.00           
ATOM    316  O   PHE    21      11.725 -17.409  17.126  1.00  0.00           
ATOM    317  CB  PHE    21      10.939 -17.128  14.040  1.00  0.00           
ATOM    318  1HB PHE    21      10.409 -16.637  13.224  1.00  0.00           
ATOM    319  2HB PHE    21      11.881 -17.485  13.623  1.00  0.00           
ATOM    320  CG  PHE    21      10.110 -18.404  14.388  1.00  0.00           
ATOM    321  CD1 PHE    21      10.750 -19.526  14.948  1.00  0.00           
ATOM    322  HD1 PHE    21      11.815 -19.595  15.112  1.00  0.00           
ATOM    323  CD2 PHE    21       8.663 -18.404  14.236  1.00  0.00           
ATOM    324  HD2 PHE    21       8.233 -17.484  13.871  1.00  0.00           
ATOM    325  CE1 PHE    21       9.941 -20.626  15.367  1.00  0.00           
ATOM    326  HE1 PHE    21      10.418 -21.499  15.787  1.00  0.00           
ATOM    327  CE2 PHE    21       7.903 -19.468  14.684  1.00  0.00           
ATOM    328  HE2 PHE    21       6.824 -19.432  14.682  1.00  0.00           
ATOM    329  CZ  PHE    21       8.533 -20.585  15.287  1.00  0.00           
ATOM    330  HZ  PHE    21       7.912 -21.360  15.713  1.00  0.00           
ATOM    331  N   ASN    22      13.547 -16.634  16.145  1.00  0.00           
ATOM    332  H   ASN    22      13.914 -16.091  15.376  1.00  0.00           
ATOM    333  CA  ASN    22      14.407 -16.948  17.251  1.00  0.00           
ATOM    334  HA  ASN    22      14.178 -17.965  17.570  1.00  0.00           
ATOM    335  C   ASN    22      14.283 -16.041  18.518  1.00  0.00           
ATOM    336  O   ASN    22      14.907 -16.332  19.538  1.00  0.00           
ATOM    337  CB  ASN    22      15.852 -16.928  16.680  1.00  0.00           
ATOM    338  1HB ASN    22      16.165 -15.939  16.348  1.00  0.00           
ATOM    339  2HB ASN    22      16.444 -17.180  17.559  1.00  0.00           
ATOM    340  CG  ASN    22      16.090 -17.944  15.584  1.00  0.00           
ATOM    341  OD1 ASN    22      15.672 -19.056  15.481  1.00  0.00           
ATOM    342  ND2 ASN    22      16.832 -17.557  14.591  1.00  0.00           
ATOM    343 1HD2 ASN    22      17.170 -18.258  13.947  1.00  0.00           
ATOM    344 2HD2 ASN    22      17.249 -16.637  14.600  1.00  0.00           
ATOM    345  N   ASN    23      13.442 -15.046  18.523  1.00  0.00           
ATOM    346  H   ASN    23      12.966 -14.837  17.657  1.00  0.00           
ATOM    347  CA  ASN    23      13.112 -14.234  19.684  1.00  0.00           
ATOM    348  HA  ASN    23      14.002 -14.260  20.314  1.00  0.00           
ATOM    349  C   ASN    23      11.947 -14.875  20.426  1.00  0.00           
ATOM    350  O   ASN    23      11.027 -15.344  19.766  1.00  0.00           
ATOM    351  CB  ASN    23      12.840 -12.774  19.292  1.00  0.00           
ATOM    352  1HB ASN    23      11.951 -12.750  18.662  1.00  0.00           
ATOM    353  2HB ASN    23      12.649 -12.218  20.210  1.00  0.00           
ATOM    354  CG  ASN    23      14.034 -12.234  18.569  1.00  0.00           
ATOM    355  OD1 ASN    23      15.253 -12.460  18.781  1.00  0.00           
ATOM    356  ND2 ASN    23      13.788 -11.375  17.603  1.00  0.00           
ATOM    357 1HD2 ASN    23      14.504 -11.072  16.958  1.00  0.00           
ATOM    358 2HD2 ASN    23      12.819 -11.158  17.420  1.00  0.00           
ATOM    359  N   ASP    24      11.867 -14.746  21.749  1.00  0.00           
ATOM    360  H   ASP    24      12.680 -14.278  22.123  1.00  0.00           
ATOM    361  CA  ASP    24      10.739 -15.050  22.489  1.00  0.00           
ATOM    362  HA  ASP    24      10.007 -15.751  22.087  1.00  0.00           
ATOM    363  C   ASP    24       9.949 -13.721  22.785  1.00  0.00           
ATOM    364  O   ASP    24       8.718 -13.774  22.828  1.00  0.00           
ATOM    365  CB  ASP    24      11.194 -15.763  23.778  1.00  0.00           
ATOM    366  1HB ASP    24      12.153 -15.334  24.068  1.00  0.00           
ATOM    367  2HB ASP    24      10.570 -15.531  24.640  1.00  0.00           
ATOM    368  CG  ASP    24      11.369 -17.305  23.732  1.00  0.00           
ATOM    369  OD1 ASP    24      10.551 -18.020  24.308  1.00  0.00           
ATOM    370  OD2 ASP    24      12.223 -17.746  22.963  1.00  0.00           
ATOM    371  N   GLU    25      10.686 -12.642  22.790  1.00  0.00           
ATOM    372  H   GLU    25      11.663 -12.744  22.554  1.00  0.00           
ATOM    373  CA  GLU    25      10.206 -11.228  22.829  1.00  0.00           
ATOM    374  HA  GLU    25       9.607 -11.067  23.725  1.00  0.00           
ATOM    375  C   GLU    25       9.300 -10.919  21.605  1.00  0.00           
ATOM    376  O   GLU    25       9.843 -10.828  20.499  1.00  0.00           
ATOM    377  CB  GLU    25      11.376 -10.236  23.004  1.00  0.00           
ATOM    378  1HB GLU    25      11.986 -10.265  22.102  1.00  0.00           
ATOM    379  2HB GLU    25      10.930  -9.258  23.182  1.00  0.00           
ATOM    380  CG  GLU    25      12.243 -10.619  24.208  1.00  0.00           
ATOM    381  1HG GLU    25      12.715  -9.658  24.412  1.00  0.00           
ATOM    382  2HG GLU    25      11.616 -10.969  25.027  1.00  0.00           
ATOM    383  CD  GLU    25      13.356 -11.660  23.976  1.00  0.00           
ATOM    384  OE1 GLU    25      13.262 -12.324  22.951  1.00  0.00           
ATOM    385  OE2 GLU    25      14.269 -11.931  24.808  1.00  0.00           
ATOM    386  N   GLY    26       7.986 -10.790  21.845  1.00  0.00           
ATOM    387  H   GLY    26       7.724 -10.838  22.819  1.00  0.00           
ATOM    388  CA  GLY    26       6.972 -10.275  20.918  1.00  0.00           
ATOM    389  1HA GLY    26       6.360  -9.521  21.415  1.00  0.00           
ATOM    390  2HA GLY    26       7.481  -9.918  20.023  1.00  0.00           
ATOM    391  C   GLY    26       6.010 -11.417  20.469  1.00  0.00           
ATOM    392  O   GLY    26       5.841 -12.471  21.057  1.00  0.00           
ATOM    393  N   SER    27       5.358 -11.066  19.322  1.00  0.00           
ATOM    394  H   SER    27       5.628 -10.187  18.906  1.00  0.00           
ATOM    395  CA  SER    27       4.181 -11.734  18.834  1.00  0.00           
ATOM    396  HA  SER    27       3.518 -12.019  19.651  1.00  0.00           
ATOM    397  C   SER    27       4.467 -12.968  17.974  1.00  0.00           
ATOM    398  O   SER    27       5.110 -12.910  16.943  1.00  0.00           
ATOM    399  CB  SER    27       3.502 -10.756  17.902  1.00  0.00           
ATOM    400  1HB SER    27       3.311  -9.812  18.414  1.00  0.00           
ATOM    401  2HB SER    27       4.166 -10.487  17.081  1.00  0.00           
ATOM    402  OG  SER    27       2.215 -11.306  17.473  1.00  0.00           
ATOM    403  HG  SER    27       1.599 -10.575  17.562  1.00  0.00           
ATOM    404  N   SER    28       4.095 -14.146  18.479  1.00  0.00           
ATOM    405  H   SER    28       3.463 -14.136  19.266  1.00  0.00           
ATOM    406  CA  SER    28       4.147 -15.434  17.735  1.00  0.00           
ATOM    407  HA  SER    28       5.187 -15.631  17.475  1.00  0.00           
ATOM    408  C   SER    28       3.330 -15.507  16.402  1.00  0.00           
ATOM    409  O   SER    28       3.857 -16.096  15.465  1.00  0.00           
ATOM    410  CB  SER    28       3.709 -16.621  18.608  1.00  0.00           
ATOM    411  1HB SER    28       2.667 -16.480  18.894  1.00  0.00           
ATOM    412  2HB SER    28       3.844 -17.541  18.039  1.00  0.00           
ATOM    413  OG  SER    28       4.437 -16.684  19.799  1.00  0.00           
ATOM    414  HG  SER    28       4.133 -17.429  20.321  1.00  0.00           
ATOM    415  N   ARG    29       2.177 -14.927  16.320  1.00  0.00           
ATOM    416  H   ARG    29       1.790 -14.585  17.188  1.00  0.00           
ATOM    417  CA  ARG    29       1.428 -14.690  15.102  1.00  0.00           
ATOM    418  HA  ARG    29       1.231 -15.668  14.663  1.00  0.00           
ATOM    419  C   ARG    29       2.345 -13.908  14.140  1.00  0.00           
ATOM    420  O   ARG    29       2.674 -14.288  13.080  1.00  0.00           
ATOM    421  CB  ARG    29       0.086 -13.974  15.440  1.00  0.00           
ATOM    422  1HB ARG    29       0.170 -13.508  16.422  1.00  0.00           
ATOM    423  2HB ARG    29      -0.153 -13.196  14.715  1.00  0.00           
ATOM    424  CG  ARG    29      -1.066 -14.990  15.472  1.00  0.00           
ATOM    425  1HG ARG    29      -1.288 -15.286  14.447  1.00  0.00           
ATOM    426  2HG ARG    29      -0.752 -15.925  15.937  1.00  0.00           
ATOM    427  CD  ARG    29      -2.366 -14.518  16.142  1.00  0.00           
ATOM    428  1HD ARG    29      -2.153 -14.205  17.164  1.00  0.00           
ATOM    429  2HD ARG    29      -2.839 -13.694  15.607  1.00  0.00           
ATOM    430  NE  ARG    29      -3.261 -15.672  16.157  1.00  0.00           
ATOM    431  HE  ARG    29      -2.819 -16.485  16.563  1.00  0.00           
ATOM    432  CZ  ARG    29      -4.551 -15.651  15.874  1.00  0.00           
ATOM    433  NH1 ARG    29      -5.185 -16.795  16.166  1.00  0.00           
ATOM    434 1HH1 ARG    29      -4.645 -17.535  16.592  1.00  0.00           
ATOM    435 2HH1 ARG    29      -6.159 -16.944  15.944  1.00  0.00           
ATOM    436  NH2 ARG    29      -5.249 -14.687  15.355  1.00  0.00           
ATOM    437 1HH2 ARG    29      -4.814 -13.869  14.953  1.00  0.00           
ATOM    438 2HH2 ARG    29      -6.100 -15.055  14.954  1.00  0.00           
ATOM    439  N   MET    30       2.766 -12.653  14.430  1.00  0.00           
ATOM    440  H   MET    30       2.488 -12.195  15.286  1.00  0.00           
ATOM    441  CA  MET    30       3.564 -11.733  13.518  1.00  0.00           
ATOM    442  HA  MET    30       3.026 -11.544  12.589  1.00  0.00           
ATOM    443  C   MET    30       4.878 -12.491  13.122  1.00  0.00           
ATOM    444  O   MET    30       5.181 -12.570  11.920  1.00  0.00           
ATOM    445  CB  MET    30       3.907 -10.440  14.232  1.00  0.00           
ATOM    446  1HB MET    30       4.423 -10.594  15.180  1.00  0.00           
ATOM    447  2HB MET    30       4.590  -9.863  13.609  1.00  0.00           
ATOM    448  CG  MET    30       2.687  -9.495  14.542  1.00  0.00           
ATOM    449  1HG MET    30       2.098  -9.870  15.379  1.00  0.00           
ATOM    450  2HG MET    30       3.205  -8.582  14.837  1.00  0.00           
ATOM    451  SD  MET    30       1.497  -9.034  13.207  1.00  0.00           
ATOM    452  CE  MET    30       2.673  -8.254  12.052  1.00  0.00           
ATOM    453  1HE MET    30       3.183  -9.082  11.560  1.00  0.00           
ATOM    454  2HE MET    30       3.403  -7.640  12.581  1.00  0.00           
ATOM    455  3HE MET    30       2.160  -7.647  11.306  1.00  0.00           
ATOM    456  N   LYS    31       5.565 -13.157  14.077  1.00  0.00           
ATOM    457  H   LYS    31       5.356 -13.144  15.065  1.00  0.00           
ATOM    458  CA  LYS    31       6.791 -13.866  13.682  1.00  0.00           
ATOM    459  HA  LYS    31       7.506 -13.188  13.215  1.00  0.00           
ATOM    460  C   LYS    31       6.516 -15.015  12.674  1.00  0.00           
ATOM    461  O   LYS    31       7.244 -15.144  11.675  1.00  0.00           
ATOM    462  CB  LYS    31       7.493 -14.402  14.930  1.00  0.00           
ATOM    463  1HB LYS    31       6.764 -14.904  15.566  1.00  0.00           
ATOM    464  2HB LYS    31       8.223 -15.157  14.636  1.00  0.00           
ATOM    465  CG  LYS    31       8.079 -13.315  15.789  1.00  0.00           
ATOM    466  1HG LYS    31       8.994 -12.919  15.349  1.00  0.00           
ATOM    467  2HG LYS    31       7.373 -12.495  15.917  1.00  0.00           
ATOM    468  CD  LYS    31       8.401 -13.818  17.185  1.00  0.00           
ATOM    469  1HD LYS    31       7.587 -14.441  17.555  1.00  0.00           
ATOM    470  2HD LYS    31       9.239 -14.514  17.147  1.00  0.00           
ATOM    471  CE  LYS    31       8.667 -12.782  18.299  1.00  0.00           
ATOM    472  1HE LYS    31       9.454 -12.109  17.959  1.00  0.00           
ATOM    473  2HE LYS    31       7.769 -12.176  18.423  1.00  0.00           
ATOM    474  NZ  LYS    31       9.077 -13.430  19.627  1.00  0.00           
ATOM    475  1HZ LYS    31       9.247 -12.750  20.354  1.00  0.00           
ATOM    476  2HZ LYS    31       9.931 -13.932  19.429  1.00  0.00           
ATOM    477  3HZ LYS    31       8.367 -14.080  19.932  1.00  0.00           
ATOM    478  N   THR    32       5.404 -15.728  12.907  1.00  0.00           
ATOM    479  H   THR    32       4.882 -15.529  13.749  1.00  0.00           
ATOM    480  CA  THR    32       4.998 -16.848  12.092  1.00  0.00           
ATOM    481  HA  THR    32       5.811 -17.556  11.931  1.00  0.00           
ATOM    482  C   THR    32       4.524 -16.347  10.709  1.00  0.00           
ATOM    483  O   THR    32       5.034 -16.885   9.697  1.00  0.00           
ATOM    484  CB  THR    32       3.941 -17.731  12.740  1.00  0.00           
ATOM    485  HB  THR    32       3.004 -17.182  12.825  1.00  0.00           
ATOM    486  OG1 THR    32       4.390 -18.141  13.996  1.00  0.00           
ATOM    487  HG1 THR    32       4.240 -17.442  14.636  1.00  0.00           
ATOM    488  CG2 THR    32       3.650 -18.938  11.932  1.00  0.00           
ATOM    489 1HG2 THR    32       2.851 -19.443  12.474  1.00  0.00           
ATOM    490 2HG2 THR    32       4.508 -19.605  11.845  1.00  0.00           
ATOM    491 3HG2 THR    32       3.299 -18.666  10.937  1.00  0.00           
ATOM    492  N   VAL    33       3.710 -15.291  10.679  1.00  0.00           
ATOM    493  H   VAL    33       3.290 -14.987  11.545  1.00  0.00           
ATOM    494  CA  VAL    33       3.220 -14.586   9.464  1.00  0.00           
ATOM    495  HA  VAL    33       2.603 -15.329   8.960  1.00  0.00           
ATOM    496  C   VAL    33       4.327 -14.116   8.547  1.00  0.00           
ATOM    497  O   VAL    33       4.421 -14.363   7.328  1.00  0.00           
ATOM    498  CB  VAL    33       2.382 -13.339   9.748  1.00  0.00           
ATOM    499  HB  VAL    33       2.819 -12.794  10.585  1.00  0.00           
ATOM    500  CG1 VAL    33       2.113 -12.503   8.486  1.00  0.00           
ATOM    501 1HG1 VAL    33       1.361 -11.742   8.693  1.00  0.00           
ATOM    502 2HG1 VAL    33       1.727 -13.204   7.747  1.00  0.00           
ATOM    503 3HG1 VAL    33       3.016 -12.028   8.102  1.00  0.00           
ATOM    504  CG2 VAL    33       0.933 -13.722  10.339  1.00  0.00           
ATOM    505 1HG2 VAL    33       0.331 -12.860  10.627  1.00  0.00           
ATOM    506 2HG2 VAL    33       0.981 -14.427  11.169  1.00  0.00           
ATOM    507 3HG2 VAL    33       0.480 -14.209   9.475  1.00  0.00           
ATOM    508  N   ILE    34       5.309 -13.387   9.125  1.00  0.00           
ATOM    509  H   ILE    34       5.267 -13.287  10.130  1.00  0.00           
ATOM    510  CA  ILE    34       6.424 -12.740   8.439  1.00  0.00           
ATOM    511  HA  ILE    34       6.070 -12.262   7.527  1.00  0.00           
ATOM    512  C   ILE    34       7.427 -13.858   7.998  1.00  0.00           
ATOM    513  O   ILE    34       7.782 -13.807   6.814  1.00  0.00           
ATOM    514  CB  ILE    34       6.917 -11.556   9.354  1.00  0.00           
ATOM    515  HB  ILE    34       7.057 -11.979  10.349  1.00  0.00           
ATOM    516  CG1 ILE    34       5.813 -10.506   9.489  1.00  0.00           
ATOM    517 1HG1 ILE    34       5.477 -10.208   8.496  1.00  0.00           
ATOM    518 2HG1 ILE    34       4.904 -10.985   9.855  1.00  0.00           
ATOM    519  CG2 ILE    34       8.264 -11.010   8.858  1.00  0.00           
ATOM    520 1HG2 ILE    34       8.679 -10.205   9.464  1.00  0.00           
ATOM    521 2HG2 ILE    34       8.099 -10.653   7.841  1.00  0.00           
ATOM    522 3HG2 ILE    34       8.961 -11.848   8.840  1.00  0.00           
ATOM    523  CD1 ILE    34       6.087  -9.241  10.344  1.00  0.00           
ATOM    524 1HD1 ILE    34       5.259  -8.532  10.363  1.00  0.00           
ATOM    525 2HD1 ILE    34       6.952  -8.777   9.870  1.00  0.00           
ATOM    526 3HD1 ILE    34       6.342  -9.530  11.364  1.00  0.00           
ATOM    527  N   ASN    35       7.808 -14.913   8.798  1.00  0.00           
ATOM    528  H   ASN    35       7.582 -14.904   9.782  1.00  0.00           
ATOM    529  CA  ASN    35       8.531 -16.038   8.263  1.00  0.00           
ATOM    530  HA  ASN    35       9.547 -15.818   7.936  1.00  0.00           
ATOM    531  C   ASN    35       7.793 -16.648   7.015  1.00  0.00           
ATOM    532  O   ASN    35       8.462 -16.856   6.035  1.00  0.00           
ATOM    533  CB  ASN    35       8.702 -17.031   9.376  1.00  0.00           
ATOM    534  1HB ASN    35       9.078 -16.473  10.233  1.00  0.00           
ATOM    535  2HB ASN    35       7.747 -17.420   9.729  1.00  0.00           
ATOM    536  CG  ASN    35       9.642 -18.200   9.087  1.00  0.00           
ATOM    537  OD1 ASN    35      10.695 -18.067   8.432  1.00  0.00           
ATOM    538  ND2 ASN    35       9.292 -19.343   9.635  1.00  0.00           
ATOM    539 1HD2 ASN    35       9.754 -20.215   9.418  1.00  0.00           
ATOM    540 2HD2 ASN    35       8.411 -19.348  10.129  1.00  0.00           
ATOM    541  N   ARG    36       6.492 -16.944   7.051  1.00  0.00           
ATOM    542  H   ARG    36       5.919 -16.731   7.855  1.00  0.00           
ATOM    543  CA  ARG    36       5.766 -17.441   5.863  1.00  0.00           
ATOM    544  HA  ARG    36       6.334 -18.285   5.471  1.00  0.00           
ATOM    545  C   ARG    36       5.722 -16.408   4.627  1.00  0.00           
ATOM    546  O   ARG    36       6.072 -16.810   3.549  1.00  0.00           
ATOM    547  CB  ARG    36       4.384 -17.950   6.303  1.00  0.00           
ATOM    548  1HB ARG    36       4.056 -17.298   7.113  1.00  0.00           
ATOM    549  2HB ARG    36       3.645 -17.845   5.508  1.00  0.00           
ATOM    550  CG  ARG    36       4.501 -19.373   6.758  1.00  0.00           
ATOM    551  1HG ARG    36       4.770 -19.938   5.866  1.00  0.00           
ATOM    552  2HG ARG    36       5.344 -19.410   7.448  1.00  0.00           
ATOM    553  CD  ARG    36       3.278 -20.009   7.414  1.00  0.00           
ATOM    554  1HD ARG    36       3.638 -20.960   7.806  1.00  0.00           
ATOM    555  2HD ARG    36       2.924 -19.295   8.158  1.00  0.00           
ATOM    556  NE  ARG    36       2.245 -20.241   6.415  1.00  0.00           
ATOM    557  HE  ARG    36       2.221 -19.473   5.759  1.00  0.00           
ATOM    558  CZ  ARG    36       1.197 -21.029   6.596  1.00  0.00           
ATOM    559  NH1 ARG    36       1.084 -21.698   7.685  1.00  0.00           
ATOM    560 1HH1 ARG    36       1.617 -21.505   8.521  1.00  0.00           
ATOM    561 2HH1 ARG    36       0.351 -22.392   7.703  1.00  0.00           
ATOM    562  NH2 ARG    36       0.342 -21.136   5.639  1.00  0.00           
ATOM    563 1HH2 ARG    36       0.668 -20.785   4.750  1.00  0.00           
ATOM    564 2HH2 ARG    36      -0.397 -21.824   5.670  1.00  0.00           
ATOM    565  N   ILE    37       5.340 -15.172   4.795  1.00  0.00           
ATOM    566  H   ILE    37       5.117 -14.773   5.696  1.00  0.00           
ATOM    567  CA  ILE    37       5.438 -14.113   3.707  1.00  0.00           
ATOM    568  HA  ILE    37       4.812 -14.431   2.873  1.00  0.00           
ATOM    569  C   ILE    37       6.900 -14.027   3.173  1.00  0.00           
ATOM    570  O   ILE    37       7.149 -13.932   1.916  1.00  0.00           
ATOM    571  CB  ILE    37       4.956 -12.741   4.160  1.00  0.00           
ATOM    572  HB  ILE    37       5.352 -12.521   5.151  1.00  0.00           
ATOM    573  CG1 ILE    37       3.402 -12.895   4.451  1.00  0.00           
ATOM    574 1HG1 ILE    37       2.974 -13.295   3.531  1.00  0.00           
ATOM    575 2HG1 ILE    37       3.330 -13.627   5.256  1.00  0.00           
ATOM    576  CG2 ILE    37       5.336 -11.623   3.164  1.00  0.00           
ATOM    577 1HG2 ILE    37       4.884 -10.681   3.474  1.00  0.00           
ATOM    578 2HG2 ILE    37       4.988 -11.882   2.164  1.00  0.00           
ATOM    579 3HG2 ILE    37       6.421 -11.522   3.157  1.00  0.00           
ATOM    580  CD1 ILE    37       2.715 -11.615   5.010  1.00  0.00           
ATOM    581 1HD1 ILE    37       1.674 -11.897   5.174  1.00  0.00           
ATOM    582 2HD1 ILE    37       2.760 -10.791   4.298  1.00  0.00           
ATOM    583 3HD1 ILE    37       3.162 -11.306   5.954  1.00  0.00           
ATOM    584  N   LEU    38       7.919 -14.082   4.030  1.00  0.00           
ATOM    585  H   LEU    38       7.844 -14.092   5.037  1.00  0.00           
ATOM    586  CA  LEU    38       9.327 -14.166   3.525  1.00  0.00           
ATOM    587  HA  LEU    38       9.413 -13.336   2.823  1.00  0.00           
ATOM    588  C   LEU    38       9.679 -15.461   2.665  1.00  0.00           
ATOM    589  O   LEU    38      10.241 -15.385   1.607  1.00  0.00           
ATOM    590  CB  LEU    38      10.347 -14.005   4.670  1.00  0.00           
ATOM    591  1HB LEU    38       9.964 -14.527   5.548  1.00  0.00           
ATOM    592  2HB LEU    38      11.268 -14.515   4.386  1.00  0.00           
ATOM    593  CG  LEU    38      10.727 -12.552   5.104  1.00  0.00           
ATOM    594  HG  LEU    38      11.525 -12.221   4.440  1.00  0.00           
ATOM    595  CD1 LEU    38       9.597 -11.489   4.975  1.00  0.00           
ATOM    596 1HD1 LEU    38      10.028 -10.510   5.185  1.00  0.00           
ATOM    597 2HD1 LEU    38       8.756 -11.668   5.645  1.00  0.00           
ATOM    598 3HD1 LEU    38       9.251 -11.520   3.942  1.00  0.00           
ATOM    599  CD2 LEU    38      11.413 -12.597   6.528  1.00  0.00           
ATOM    600 1HD2 LEU    38      11.755 -11.624   6.882  1.00  0.00           
ATOM    601 2HD2 LEU    38      12.263 -13.276   6.454  1.00  0.00           
ATOM    602 3HD2 LEU    38      10.684 -13.003   7.229  1.00  0.00           
ATOM    603  N   VAL    39       9.282 -16.608   3.226  1.00  0.00           
ATOM    604  H   VAL    39       9.018 -16.537   4.198  1.00  0.00           
ATOM    605  CA  VAL    39       9.530 -17.872   2.633  1.00  0.00           
ATOM    606  HA  VAL    39      10.595 -17.981   2.426  1.00  0.00           
ATOM    607  C   VAL    39       8.746 -18.083   1.337  1.00  0.00           
ATOM    608  O   VAL    39       9.272 -18.602   0.303  1.00  0.00           
ATOM    609  CB  VAL    39       9.175 -19.033   3.611  1.00  0.00           
ATOM    610  HB  VAL    39       8.277 -18.736   4.153  1.00  0.00           
ATOM    611  CG1 VAL    39       8.941 -20.379   2.906  1.00  0.00           
ATOM    612 1HG1 VAL    39       8.711 -21.125   3.666  1.00  0.00           
ATOM    613 2HG1 VAL    39       9.876 -20.641   2.411  1.00  0.00           
ATOM    614 3HG1 VAL    39       8.137 -20.348   2.171  1.00  0.00           
ATOM    615  CG2 VAL    39      10.236 -19.207   4.627  1.00  0.00           
ATOM    616 1HG2 VAL    39       9.936 -19.936   5.380  1.00  0.00           
ATOM    617 2HG2 VAL    39      10.445 -18.252   5.108  1.00  0.00           
ATOM    618 3HG2 VAL    39      11.130 -19.561   4.115  1.00  0.00           
ATOM    619  N   ASP    40       7.434 -17.800   1.327  1.00  0.00           
ATOM    620  H   ASP    40       7.075 -17.342   2.152  1.00  0.00           
ATOM    621  CA  ASP    40       6.555 -17.802   0.149  1.00  0.00           
ATOM    622  HA  ASP    40       6.616 -18.798  -0.289  1.00  0.00           
ATOM    623  C   ASP    40       7.071 -16.799  -0.929  1.00  0.00           
ATOM    624  O   ASP    40       7.251 -17.253  -2.006  1.00  0.00           
ATOM    625  CB  ASP    40       5.097 -17.387   0.445  1.00  0.00           
ATOM    626  1HB ASP    40       5.151 -16.371   0.836  1.00  0.00           
ATOM    627  2HB ASP    40       4.533 -17.269  -0.480  1.00  0.00           
ATOM    628  CG  ASP    40       4.461 -18.328   1.386  1.00  0.00           
ATOM    629  OD1 ASP    40       4.625 -19.587   1.311  1.00  0.00           
ATOM    630  OD2 ASP    40       3.626 -17.812   2.170  1.00  0.00           
ATOM    631  N   THR    41       7.446 -15.554  -0.681  1.00  0.00           
ATOM    632  H   THR    41       7.220 -15.118   0.202  1.00  0.00           
ATOM    633  CA  THR    41       8.072 -14.626  -1.677  1.00  0.00           
ATOM    634  HA  THR    41       7.376 -14.352  -2.470  1.00  0.00           
ATOM    635  C   THR    41       9.301 -15.272  -2.227  1.00  0.00           
ATOM    636  O   THR    41       9.524 -15.119  -3.447  1.00  0.00           
ATOM    637  CB  THR    41       8.354 -13.235  -0.987  1.00  0.00           
ATOM    638  HB  THR    41       8.490 -13.448   0.074  1.00  0.00           
ATOM    639  OG1 THR    41       7.191 -12.450  -1.246  1.00  0.00           
ATOM    640  HG1 THR    41       7.148 -12.311  -2.195  1.00  0.00           
ATOM    641  CG2 THR    41       9.602 -12.505  -1.411  1.00  0.00           
ATOM    642 1HG2 THR    41       9.711 -11.589  -0.830  1.00  0.00           
ATOM    643 2HG2 THR    41       9.528 -12.258  -2.470  1.00  0.00           
ATOM    644 3HG2 THR    41      10.468 -13.146  -1.246  1.00  0.00           
ATOM    645  N   ALA    42      10.205 -15.823  -1.389  1.00  0.00           
ATOM    646  H   ALA    42       9.863 -15.950  -0.447  1.00  0.00           
ATOM    647  CA  ALA    42      11.420 -16.440  -1.801  1.00  0.00           
ATOM    648  HA  ALA    42      12.022 -15.670  -2.282  1.00  0.00           
ATOM    649  C   ALA    42      11.247 -17.592  -2.844  1.00  0.00           
ATOM    650  O   ALA    42      11.940 -17.657  -3.894  1.00  0.00           
ATOM    651  CB  ALA    42      12.238 -16.863  -0.565  1.00  0.00           
ATOM    652  1HB ALA    42      12.380 -15.975   0.051  1.00  0.00           
ATOM    653  2HB ALA    42      13.210 -17.268  -0.849  1.00  0.00           
ATOM    654  3HB ALA    42      11.683 -17.612  -0.000  1.00  0.00           
ATOM    655  N   LYS    43      10.202 -18.409  -2.593  1.00  0.00           
ATOM    656  H   LYS    43       9.667 -18.265  -1.748  1.00  0.00           
ATOM    657  CA  LYS    43       9.894 -19.539  -3.428  1.00  0.00           
ATOM    658  HA  LYS    43      10.738 -20.199  -3.629  1.00  0.00           
ATOM    659  C   LYS    43       9.328 -19.077  -4.797  1.00  0.00           
ATOM    660  O   LYS    43       9.480 -19.738  -5.799  1.00  0.00           
ATOM    661  CB  LYS    43       8.877 -20.413  -2.631  1.00  0.00           
ATOM    662  1HB LYS    43       8.173 -19.732  -2.152  1.00  0.00           
ATOM    663  2HB LYS    43       8.310 -20.992  -3.359  1.00  0.00           
ATOM    664  CG  LYS    43       9.526 -21.202  -1.552  1.00  0.00           
ATOM    665  1HG LYS    43      10.249 -21.919  -1.940  1.00  0.00           
ATOM    666  2HG LYS    43      10.071 -20.572  -0.848  1.00  0.00           
ATOM    667  CD  LYS    43       8.447 -21.995  -0.732  1.00  0.00           
ATOM    668  1HD LYS    43       7.878 -21.254  -0.171  1.00  0.00           
ATOM    669  2HD LYS    43       7.808 -22.494  -1.460  1.00  0.00           
ATOM    670  CE  LYS    43       8.991 -22.942   0.258  1.00  0.00           
ATOM    671  1HE LYS    43       9.634 -23.703  -0.184  1.00  0.00           
ATOM    672  2HE LYS    43       9.546 -22.455   1.059  1.00  0.00           
ATOM    673  NZ  LYS    43       7.949 -23.744   0.921  1.00  0.00           
ATOM    674  1HZ LYS    43       8.157 -24.093   1.846  1.00  0.00           
ATOM    675  2HZ LYS    43       7.780 -24.520   0.298  1.00  0.00           
ATOM    676  3HZ LYS    43       7.128 -23.157   0.960  1.00  0.00           
ATOM    677  N   ILE    44       8.455 -18.117  -4.712  1.00  0.00           
ATOM    678  H   ILE    44       8.287 -17.697  -3.809  1.00  0.00           
ATOM    679  CA  ILE    44       8.020 -17.375  -5.887  1.00  0.00           
ATOM    680  HA  ILE    44       7.444 -18.072  -6.496  1.00  0.00           
ATOM    681  C   ILE    44       9.219 -16.893  -6.766  1.00  0.00           
ATOM    682  O   ILE    44       9.296 -17.314  -7.900  1.00  0.00           
ATOM    683  CB  ILE    44       7.096 -16.238  -5.462  1.00  0.00           
ATOM    684  HB  ILE    44       7.555 -15.682  -4.644  1.00  0.00           
ATOM    685  CG1 ILE    44       5.761 -16.863  -4.967  1.00  0.00           
ATOM    686 1HG1 ILE    44       5.259 -17.295  -5.832  1.00  0.00           
ATOM    687 2HG1 ILE    44       6.011 -17.726  -4.350  1.00  0.00           
ATOM    688  CG2 ILE    44       6.746 -15.348  -6.643  1.00  0.00           
ATOM    689 1HG2 ILE    44       5.908 -14.726  -6.329  1.00  0.00           
ATOM    690 2HG2 ILE    44       6.484 -15.873  -7.562  1.00  0.00           
ATOM    691 3HG2 ILE    44       7.619 -14.720  -6.819  1.00  0.00           
ATOM    692  CD1 ILE    44       4.801 -15.947  -4.221  1.00  0.00           
ATOM    693 1HD1 ILE    44       4.203 -16.603  -3.589  1.00  0.00           
ATOM    694 2HD1 ILE    44       4.166 -15.501  -4.987  1.00  0.00           
ATOM    695 3HD1 ILE    44       5.244 -15.159  -3.612  1.00  0.00           
ATOM    696  N   ILE    45      10.058 -16.032  -6.126  1.00  0.00           
ATOM    697  H   ILE    45       9.772 -15.631  -5.244  1.00  0.00           
ATOM    698  CA  ILE    45      11.164 -15.367  -6.821  1.00  0.00           
ATOM    699  HA  ILE    45      10.817 -14.583  -7.494  1.00  0.00           
ATOM    700  C   ILE    45      11.979 -16.378  -7.689  1.00  0.00           
ATOM    701  O   ILE    45      12.249 -16.102  -8.794  1.00  0.00           
ATOM    702  CB  ILE    45      12.103 -14.580  -5.852  1.00  0.00           
ATOM    703  HB  ILE    45      12.303 -15.231  -5.001  1.00  0.00           
ATOM    704  CG1 ILE    45      11.462 -13.321  -5.225  1.00  0.00           
ATOM    705 1HG1 ILE    45      11.529 -12.509  -5.949  1.00  0.00           
ATOM    706 2HG1 ILE    45      10.413 -13.538  -5.023  1.00  0.00           
ATOM    707  CG2 ILE    45      13.389 -14.202  -6.485  1.00  0.00           
ATOM    708 1HG2 ILE    45      13.979 -13.677  -5.734  1.00  0.00           
ATOM    709 2HG2 ILE    45      13.157 -13.523  -7.306  1.00  0.00           
ATOM    710 3HG2 ILE    45      13.957 -15.051  -6.865  1.00  0.00           
ATOM    711  CD1 ILE    45      12.036 -12.867  -3.913  1.00  0.00           
ATOM    712 1HD1 ILE    45      11.497 -11.996  -3.539  1.00  0.00           
ATOM    713 2HD1 ILE    45      13.084 -12.608  -4.065  1.00  0.00           
ATOM    714 3HD1 ILE    45      11.963 -13.679  -3.190  1.00  0.00           
ATOM    715  N   GLU    46      12.213 -17.532  -7.163  1.00  0.00           
ATOM    716  H   GLU    46      12.032 -17.535  -6.169  1.00  0.00           
ATOM    717  CA  GLU    46      12.863 -18.645  -7.773  1.00  0.00           
ATOM    718  HA  GLU    46      13.898 -18.470  -8.067  1.00  0.00           
ATOM    719  C   GLU    46      12.115 -19.279  -8.949  1.00  0.00           
ATOM    720  O   GLU    46      12.629 -19.265 -10.057  1.00  0.00           
ATOM    721  CB  GLU    46      12.993 -19.835  -6.744  1.00  0.00           
ATOM    722  1HB GLU    46      11.992 -19.877  -6.317  1.00  0.00           
ATOM    723  2HB GLU    46      13.325 -20.756  -7.224  1.00  0.00           
ATOM    724  CG  GLU    46      13.982 -19.544  -5.573  1.00  0.00           
ATOM    725  1HG GLU    46      15.005 -19.419  -5.929  1.00  0.00           
ATOM    726  2HG GLU    46      13.645 -18.639  -5.068  1.00  0.00           
ATOM    727  CD  GLU    46      14.071 -20.647  -4.435  1.00  0.00           
ATOM    728  OE1 GLU    46      13.127 -21.468  -4.295  1.00  0.00           
ATOM    729  OE2 GLU    46      15.016 -20.729  -3.638  1.00  0.00           
ATOM    730  N   ASP    47      10.898 -19.871  -8.686  1.00  0.00           
ATOM    731  H   ASP    47      10.414 -19.656  -7.826  1.00  0.00           
ATOM    732  CA  ASP    47      10.120 -20.615  -9.695  1.00  0.00           
ATOM    733  HA  ASP    47      10.550 -21.568 -10.001  1.00  0.00           
ATOM    734  C   ASP    47       9.812 -19.837 -11.035  1.00  0.00           
ATOM    735  O   ASP    47       9.813 -20.432 -12.115  1.00  0.00           
ATOM    736  CB  ASP    47       8.781 -21.103  -9.036  1.00  0.00           
ATOM    737  1HB ASP    47       8.239 -20.341  -8.476  1.00  0.00           
ATOM    738  2HB ASP    47       8.069 -21.312  -9.835  1.00  0.00           
ATOM    739  CG  ASP    47       8.931 -22.350  -8.164  1.00  0.00           
ATOM    740  OD1 ASP    47       9.644 -23.320  -8.548  1.00  0.00           
ATOM    741  OD2 ASP    47       8.171 -22.415  -7.182  1.00  0.00           
ATOM    742  N   LEU    48       9.421 -18.536 -10.921  1.00  0.00           
ATOM    743  H   LEU    48       9.490 -18.105 -10.011  1.00  0.00           
ATOM    744  CA  LEU    48       8.994 -17.564 -12.000  1.00  0.00           
ATOM    745  HA  LEU    48       8.615 -18.069 -12.889  1.00  0.00           
ATOM    746  C   LEU    48      10.232 -16.704 -12.519  1.00  0.00           
ATOM    747  O   LEU    48      10.084 -15.866 -13.352  1.00  0.00           
ATOM    748  CB  LEU    48       7.930 -16.659 -11.422  1.00  0.00           
ATOM    749  1HB LEU    48       8.192 -16.363 -10.407  1.00  0.00           
ATOM    750  2HB LEU    48       7.826 -15.758 -12.028  1.00  0.00           
ATOM    751  CG  LEU    48       6.558 -17.385 -11.356  1.00  0.00           
ATOM    752  HG  LEU    48       6.732 -18.382 -10.954  1.00  0.00           
ATOM    753  CD1 LEU    48       5.706 -16.536 -10.427  1.00  0.00           
ATOM    754 1HD1 LEU    48       4.680 -16.876 -10.567  1.00  0.00           
ATOM    755 2HD1 LEU    48       5.775 -15.476 -10.673  1.00  0.00           
ATOM    756 3HD1 LEU    48       6.001 -16.689  -9.389  1.00  0.00           
ATOM    757  CD2 LEU    48       5.928 -17.367 -12.794  1.00  0.00           
ATOM    758 1HD2 LEU    48       4.894 -17.698 -12.692  1.00  0.00           
ATOM    759 2HD2 LEU    48       6.490 -18.100 -13.372  1.00  0.00           
ATOM    760 3HD2 LEU    48       5.952 -16.404 -13.304  1.00  0.00           
ATOM    761  N   GLU    49      11.437 -16.935 -11.976  1.00  0.00           
ATOM    762  H   GLU    49      11.470 -17.717 -11.339  1.00  0.00           
ATOM    763  CA  GLU    49      12.750 -16.368 -12.358  1.00  0.00           
ATOM    764  HA  GLU    49      13.441 -16.714 -11.590  1.00  0.00           
ATOM    765  C   GLU    49      12.809 -14.796 -12.319  1.00  0.00           
ATOM    766  O   GLU    49      13.236 -14.073 -13.234  1.00  0.00           
ATOM    767  CB  GLU    49      13.274 -17.004 -13.677  1.00  0.00           
ATOM    768  1HB GLU    49      12.623 -16.503 -14.393  1.00  0.00           
ATOM    769  2HB GLU    49      14.331 -16.760 -13.784  1.00  0.00           
ATOM    770  CG  GLU    49      13.085 -18.513 -13.780  1.00  0.00           
ATOM    771  1HG GLU    49      13.613 -18.912 -12.915  1.00  0.00           
ATOM    772  2HG GLU    49      12.010 -18.698 -13.785  1.00  0.00           
ATOM    773  CD  GLU    49      13.697 -19.097 -15.053  1.00  0.00           
ATOM    774  OE1 GLU    49      13.208 -18.782 -16.160  1.00  0.00           
ATOM    775  OE2 GLU    49      14.594 -19.959 -14.960  1.00  0.00           
ATOM    776  N   ILE    50      12.319 -14.223 -11.217  1.00  0.00           
ATOM    777  H   ILE    50      11.880 -14.877 -10.586  1.00  0.00           
ATOM    778  CA  ILE    50      12.112 -12.820 -11.043  1.00  0.00           
ATOM    779  HA  ILE    50      11.718 -12.316 -11.926  1.00  0.00           
ATOM    780  C   ILE    50      13.446 -12.169 -10.659  1.00  0.00           
ATOM    781  O   ILE    50      14.062 -12.642  -9.698  1.00  0.00           
ATOM    782  CB  ILE    50      10.941 -12.570  -9.982  1.00  0.00           
ATOM    783  HB  ILE    50      11.319 -12.993  -9.051  1.00  0.00           
ATOM    784  CG1 ILE    50       9.648 -13.252 -10.416  1.00  0.00           
ATOM    785 1HG1 ILE    50       9.249 -12.750 -11.298  1.00  0.00           
ATOM    786 2HG1 ILE    50       9.864 -14.268 -10.745  1.00  0.00           
ATOM    787  CG2 ILE    50      10.707 -11.067  -9.666  1.00  0.00           
ATOM    788 1HG2 ILE    50       9.998 -10.936  -8.849  1.00  0.00           
ATOM    789 2HG2 ILE    50      10.285 -10.658 -10.584  1.00  0.00           
ATOM    790 3HG2 ILE    50      11.635 -10.546  -9.429  1.00  0.00           
ATOM    791  CD1 ILE    50       8.495 -13.309  -9.336  1.00  0.00           
ATOM    792 1HD1 ILE    50       7.632 -13.866  -9.704  1.00  0.00           
ATOM    793 2HD1 ILE    50       8.204 -12.278  -9.137  1.00  0.00           
ATOM    794 3HD1 ILE    50       8.859 -13.769  -8.418  1.00  0.00           
ATOM    795  N   THR    51      14.002 -11.264 -11.494  1.00  0.00           
ATOM    796  H   THR    51      13.528 -11.139 -12.377  1.00  0.00           
ATOM    797  CA  THR    51      15.243 -10.525 -11.291  1.00  0.00           
ATOM    798  HA  THR    51      15.931 -11.301 -10.958  1.00  0.00           
ATOM    799  C   THR    51      15.013  -9.539 -10.144  1.00  0.00           
ATOM    800  O   THR    51      13.902  -8.968  -9.905  1.00  0.00           
ATOM    801  CB  THR    51      15.741  -9.915 -12.595  1.00  0.00           
ATOM    802  HB  THR    51      16.684  -9.396 -12.421  1.00  0.00           
ATOM    803  OG1 THR    51      14.878  -8.967 -13.014  1.00  0.00           
ATOM    804  HG1 THR    51      15.108  -8.595 -13.869  1.00  0.00           
ATOM    805  CG2 THR    51      16.023 -10.855 -13.794  1.00  0.00           
ATOM    806 1HG2 THR    51      16.288 -10.237 -14.651  1.00  0.00           
ATOM    807 2HG2 THR    51      15.121 -11.424 -14.020  1.00  0.00           
ATOM    808 3HG2 THR    51      16.840 -11.542 -13.574  1.00  0.00           
ATOM    809  N   GLN    52      16.231  -9.068  -9.653  1.00  0.00           
ATOM    810  H   GLN    52      17.152  -9.454  -9.802  1.00  0.00           
ATOM    811  CA  GLN    52      16.127  -7.947  -8.719  1.00  0.00           
ATOM    812  HA  GLN    52      15.590  -8.261  -7.824  1.00  0.00           
ATOM    813  C   GLN    52      15.462  -6.756  -9.351  1.00  0.00           
ATOM    814  O   GLN    52      14.644  -6.151  -8.703  1.00  0.00           
ATOM    815  CB  GLN    52      17.558  -7.507  -8.333  1.00  0.00           
ATOM    816  1HB GLN    52      17.946  -6.867  -9.125  1.00  0.00           
ATOM    817  2HB GLN    52      17.494  -6.948  -7.399  1.00  0.00           
ATOM    818  CG  GLN    52      18.652  -8.621  -8.098  1.00  0.00           
ATOM    819  1HG GLN    52      18.342  -9.250  -7.264  1.00  0.00           
ATOM    820  2HG GLN    52      18.697  -9.281  -8.964  1.00  0.00           
ATOM    821  CD  GLN    52      20.040  -8.058  -7.819  1.00  0.00           
ATOM    822  OE1 GLN    52      20.409  -7.065  -8.490  1.00  0.00           
ATOM    823  NE2 GLN    52      20.770  -8.629  -6.882  1.00  0.00           
ATOM    824 1HE2 GLN    52      21.714  -8.287  -6.777  1.00  0.00           
ATOM    825 2HE2 GLN    52      20.395  -9.289  -6.216  1.00  0.00           
ATOM    826  N   ASP    53      15.852  -6.346 -10.524  1.00  0.00           
ATOM    827  H   ASP    53      16.614  -6.871 -10.930  1.00  0.00           
ATOM    828  CA  ASP    53      15.268  -5.272 -11.282  1.00  0.00           
ATOM    829  HA  ASP    53      15.492  -4.312 -10.817  1.00  0.00           
ATOM    830  C   ASP    53      13.715  -5.305 -11.500  1.00  0.00           
ATOM    831  O   ASP    53      13.112  -4.364 -12.023  1.00  0.00           
ATOM    832  CB  ASP    53      15.988  -5.280 -12.619  1.00  0.00           
ATOM    833  1HB ASP    53      15.820  -6.235 -13.118  1.00  0.00           
ATOM    834  2HB ASP    53      15.494  -4.566 -13.278  1.00  0.00           
ATOM    835  CG  ASP    53      17.440  -4.983 -12.470  1.00  0.00           
ATOM    836  OD1 ASP    53      17.916  -3.766 -12.589  1.00  0.00           
ATOM    837  OD2 ASP    53      18.178  -6.007 -12.234  1.00  0.00           
ATOM    838  N   GLU    54      13.140  -6.480 -11.301  1.00  0.00           
ATOM    839  H   GLU    54      13.661  -7.320 -11.093  1.00  0.00           
ATOM    840  CA  GLU    54      11.642  -6.724 -11.344  1.00  0.00           
ATOM    841  HA  GLU    54      11.071  -6.065 -11.999  1.00  0.00           
ATOM    842  C   GLU    54      10.972  -6.564  -9.912  1.00  0.00           
ATOM    843  O   GLU    54       9.961  -5.882  -9.835  1.00  0.00           
ATOM    844  CB  GLU    54      11.212  -8.100 -11.869  1.00  0.00           
ATOM    845  1HB GLU    54      11.787  -8.900 -11.401  1.00  0.00           
ATOM    846  2HB GLU    54      10.146  -8.193 -11.659  1.00  0.00           
ATOM    847  CG  GLU    54      11.406  -8.209 -13.402  1.00  0.00           
ATOM    848  1HG GLU    54      11.080  -7.300 -13.908  1.00  0.00           
ATOM    849  2HG GLU    54      12.434  -8.213 -13.765  1.00  0.00           
ATOM    850  CD  GLU    54      10.660  -9.406 -13.966  1.00  0.00           
ATOM    851  OE1 GLU    54      10.470 -10.464 -13.279  1.00  0.00           
ATOM    852  OE2 GLU    54      10.123  -9.285 -15.079  1.00  0.00           
ATOM    853  N   PHE    55      11.528  -7.198  -8.880  1.00  0.00           
ATOM    854  H   PHE    55      12.412  -7.677  -8.964  1.00  0.00           
ATOM    855  CA  PHE    55      11.019  -7.035  -7.500  1.00  0.00           
ATOM    856  HA  PHE    55       9.937  -7.142  -7.574  1.00  0.00           
ATOM    857  C   PHE    55      11.361  -5.643  -6.992  1.00  0.00           
ATOM    858  O   PHE    55      10.605  -5.147  -6.185  1.00  0.00           
ATOM    859  CB  PHE    55      11.640  -8.127  -6.633  1.00  0.00           
ATOM    860  1HB PHE    55      11.479  -9.037  -7.212  1.00  0.00           
ATOM    861  2HB PHE    55      12.718  -8.026  -6.507  1.00  0.00           
ATOM    862  CG  PHE    55      10.992  -8.282  -5.273  1.00  0.00           
ATOM    863  CD1 PHE    55      10.200  -9.428  -5.064  1.00  0.00           
ATOM    864  HD1 PHE    55       9.948 -10.108  -5.864  1.00  0.00           
ATOM    865  CD2 PHE    55      11.379  -7.452  -4.232  1.00  0.00           
ATOM    866  HD2 PHE    55      12.024  -6.603  -4.405  1.00  0.00           
ATOM    867  CE1 PHE    55       9.716  -9.719  -3.759  1.00  0.00           
ATOM    868  HE1 PHE    55       9.044 -10.547  -3.589  1.00  0.00           
ATOM    869  CE2 PHE    55      10.999  -7.827  -2.964  1.00  0.00           
ATOM    870  HE2 PHE    55      11.301  -7.274  -2.087  1.00  0.00           
ATOM    871  CZ  PHE    55      10.225  -8.974  -2.712  1.00  0.00           
ATOM    872  HZ  PHE    55      10.033  -9.271  -1.691  1.00  0.00           
ATOM    873  N   TRP    56      12.442  -4.998  -7.468  1.00  0.00           
ATOM    874  H   TRP    56      13.100  -5.516  -8.033  1.00  0.00           
ATOM    875  CA  TRP    56      12.673  -3.583  -7.274  1.00  0.00           
ATOM    876  HA  TRP    56      12.859  -3.401  -6.215  1.00  0.00           
ATOM    877  C   TRP    56      11.477  -2.670  -7.688  1.00  0.00           
ATOM    878  O   TRP    56      11.033  -1.778  -6.993  1.00  0.00           
ATOM    879  CB  TRP    56      13.906  -3.202  -8.094  1.00  0.00           
ATOM    880  1HB TRP    56      13.832  -3.642  -9.089  1.00  0.00           
ATOM    881  2HB TRP    56      13.879  -2.130  -8.288  1.00  0.00           
ATOM    882  CG  TRP    56      15.346  -3.506  -7.606  1.00  0.00           
ATOM    883  CD1 TRP    56      16.437  -3.150  -8.385  1.00  0.00           
ATOM    884  HD1 TRP    56      16.484  -2.759  -9.391  1.00  0.00           
ATOM    885  CD2 TRP    56      15.839  -3.985  -6.389  1.00  0.00           
ATOM    886  NE1 TRP    56      17.552  -3.253  -7.608  1.00  0.00           
ATOM    887  HE1 TRP    56      18.432  -2.820  -7.849  1.00  0.00           
ATOM    888  CE2 TRP    56      17.281  -3.856  -6.417  1.00  0.00           
ATOM    889  CE3 TRP    56      15.213  -4.483  -5.238  1.00  0.00           
ATOM    890  HE3 TRP    56      14.140  -4.600  -5.211  1.00  0.00           
ATOM    891  CZ2 TRP    56      18.107  -4.197  -5.313  1.00  0.00           
ATOM    892  HZ2 TRP    56      19.160  -3.964  -5.371  1.00  0.00           
ATOM    893  CZ3 TRP    56      16.049  -5.032  -4.231  1.00  0.00           
ATOM    894  HZ3 TRP    56      15.584  -5.462  -3.356  1.00  0.00           
ATOM    895  CH2 TRP    56      17.458  -4.763  -4.212  1.00  0.00           
ATOM    896  HH2 TRP    56      18.014  -5.005  -3.319  1.00  0.00           
ATOM    897  N   LYS    57      10.921  -2.894  -8.864  1.00  0.00           
ATOM    898  H   LYS    57      11.337  -3.652  -9.387  1.00  0.00           
ATOM    899  CA  LYS    57       9.663  -2.359  -9.236  1.00  0.00           
ATOM    900  HA  LYS    57       9.946  -1.310  -9.146  1.00  0.00           
ATOM    901  C   LYS    57       8.505  -2.557  -8.155  1.00  0.00           
ATOM    902  O   LYS    57       7.792  -1.557  -7.930  1.00  0.00           
ATOM    903  CB  LYS    57       9.266  -2.594 -10.740  1.00  0.00           
ATOM    904  1HB LYS    57       9.249  -3.674 -10.887  1.00  0.00           
ATOM    905  2HB LYS    57       8.236  -2.254 -10.842  1.00  0.00           
ATOM    906  CG  LYS    57      10.103  -1.972 -11.802  1.00  0.00           
ATOM    907  1HG LYS    57      10.164  -0.889 -11.695  1.00  0.00           
ATOM    908  2HG LYS    57      11.150  -2.262 -11.723  1.00  0.00           
ATOM    909  CD  LYS    57       9.497  -2.304 -13.161  1.00  0.00           
ATOM    910  1HD LYS    57       9.623  -3.367 -13.367  1.00  0.00           
ATOM    911  2HD LYS    57       8.468  -1.946 -13.200  1.00  0.00           
ATOM    912  CE  LYS    57      10.386  -1.679 -14.187  1.00  0.00           
ATOM    913  1HE LYS    57      10.277  -0.594 -14.207  1.00  0.00           
ATOM    914  2HE LYS    57      11.437  -1.888 -13.991  1.00  0.00           
ATOM    915  NZ  LYS    57      10.087  -2.279 -15.547  1.00  0.00           
ATOM    916  1HZ LYS    57      10.593  -1.811 -16.285  1.00  0.00           
ATOM    917  2HZ LYS    57       9.096  -2.228 -15.732  1.00  0.00           
ATOM    918  3HZ LYS    57      10.372  -3.247 -15.506  1.00  0.00           
ATOM    919  N   ALA    58       8.294  -3.758  -7.627  1.00  0.00           
ATOM    920  H   ALA    58       8.753  -4.587  -7.975  1.00  0.00           
ATOM    921  CA  ALA    58       7.187  -3.995  -6.674  1.00  0.00           
ATOM    922  HA  ALA    58       6.256  -3.599  -7.078  1.00  0.00           
ATOM    923  C   ALA    58       7.451  -3.239  -5.330  1.00  0.00           
ATOM    924  O   ALA    58       6.517  -2.673  -4.823  1.00  0.00           
ATOM    925  CB  ALA    58       7.044  -5.483  -6.430  1.00  0.00           
ATOM    926  1HB ALA    58       6.640  -5.895  -7.355  1.00  0.00           
ATOM    927  2HB ALA    58       6.394  -5.751  -5.598  1.00  0.00           
ATOM    928  3HB ALA    58       8.042  -5.886  -6.258  1.00  0.00           
ATOM    929  N   VAL    59       8.663  -3.195  -4.720  1.00  0.00           
ATOM    930  H   VAL    59       9.362  -3.856  -5.027  1.00  0.00           
ATOM    931  CA  VAL    59       9.058  -2.354  -3.562  1.00  0.00           
ATOM    932  HA  VAL    59       8.534  -2.845  -2.742  1.00  0.00           
ATOM    933  C   VAL    59       8.620  -0.925  -3.701  1.00  0.00           
ATOM    934  O   VAL    59       8.089  -0.387  -2.734  1.00  0.00           
ATOM    935  CB  VAL    59      10.548  -2.358  -3.286  1.00  0.00           
ATOM    936  HB  VAL    59      11.089  -1.937  -4.134  1.00  0.00           
ATOM    937  CG1 VAL    59      10.932  -1.576  -2.048  1.00  0.00           
ATOM    938 1HG1 VAL    59      11.965  -1.752  -1.751  1.00  0.00           
ATOM    939 2HG1 VAL    59      10.263  -1.900  -1.251  1.00  0.00           
ATOM    940 3HG1 VAL    59      10.784  -0.512  -2.237  1.00  0.00           
ATOM    941  CG2 VAL    59      11.085  -3.774  -3.023  1.00  0.00           
ATOM    942 1HG2 VAL    59      12.173  -3.710  -2.997  1.00  0.00           
ATOM    943 2HG2 VAL    59      10.782  -4.547  -3.730  1.00  0.00           
ATOM    944 3HG2 VAL    59      10.712  -4.024  -2.029  1.00  0.00           
ATOM    945  N   ASP    60       8.878  -0.285  -4.827  1.00  0.00           
ATOM    946  H   ASP    60       9.463  -0.791  -5.476  1.00  0.00           
ATOM    947  CA  ASP    60       8.545   1.095  -5.167  1.00  0.00           
ATOM    948  HA  ASP    60       8.909   1.640  -4.296  1.00  0.00           
ATOM    949  C   ASP    60       7.047   1.340  -5.322  1.00  0.00           
ATOM    950  O   ASP    60       6.665   2.332  -4.752  1.00  0.00           
ATOM    951  CB  ASP    60       9.382   1.664  -6.281  1.00  0.00           
ATOM    952  1HB ASP    60      10.362   1.189  -6.248  1.00  0.00           
ATOM    953  2HB ASP    60       8.936   1.498  -7.262  1.00  0.00           
ATOM    954  CG  ASP    60       9.523   3.154  -6.026  1.00  0.00           
ATOM    955  OD1 ASP    60       8.845   3.999  -6.690  1.00  0.00           
ATOM    956  OD2 ASP    60      10.314   3.421  -5.113  1.00  0.00           
ATOM    957  N   TYR    61       6.262   0.499  -5.989  1.00  0.00           
ATOM    958  H   TYR    61       6.682  -0.351  -6.339  1.00  0.00           
ATOM    959  CA  TYR    61       4.837   0.635  -5.992  1.00  0.00           
ATOM    960  HA  TYR    61       4.708   1.605  -6.474  1.00  0.00           
ATOM    961  C   TYR    61       4.126   0.641  -4.645  1.00  0.00           
ATOM    962  O   TYR    61       3.301   1.465  -4.365  1.00  0.00           
ATOM    963  CB  TYR    61       4.193  -0.376  -7.039  1.00  0.00           
ATOM    964  1HB TYR    61       3.429   0.245  -7.507  1.00  0.00           
ATOM    965  2HB TYR    61       4.986  -0.567  -7.763  1.00  0.00           
ATOM    966  CG  TYR    61       3.515  -1.760  -6.772  1.00  0.00           
ATOM    967  CD1 TYR    61       2.530  -2.000  -5.795  1.00  0.00           
ATOM    968  HD1 TYR    61       2.378  -1.309  -4.980  1.00  0.00           
ATOM    969  CD2 TYR    61       3.645  -2.768  -7.752  1.00  0.00           
ATOM    970  HD2 TYR    61       4.383  -2.648  -8.531  1.00  0.00           
ATOM    971  CE1 TYR    61       1.719  -3.175  -5.829  1.00  0.00           
ATOM    972  HE1 TYR    61       0.983  -3.375  -5.064  1.00  0.00           
ATOM    973  CE2 TYR    61       2.801  -3.954  -7.874  1.00  0.00           
ATOM    974  HE2 TYR    61       3.061  -4.726  -8.584  1.00  0.00           
ATOM    975  CZ  TYR    61       1.844  -4.077  -6.919  1.00  0.00           
ATOM    976  OH  TYR    61       1.044  -5.143  -6.972  1.00  0.00           
ATOM    977  HH  TYR    61       0.312  -5.141  -6.352  1.00  0.00           
ATOM    978  N   LEU    62       4.537  -0.219  -3.763  1.00  0.00           
ATOM    979  H   LEU    62       5.190  -0.965  -3.952  1.00  0.00           
ATOM    980  CA  LEU    62       4.002  -0.291  -2.331  1.00  0.00           
ATOM    981  HA  LEU    62       2.912  -0.319  -2.322  1.00  0.00           
ATOM    982  C   LEU    62       4.465   0.937  -1.533  1.00  0.00           
ATOM    983  O   LEU    62       3.778   1.312  -0.585  1.00  0.00           
ATOM    984  CB  LEU    62       4.602  -1.516  -1.610  1.00  0.00           
ATOM    985  1HB LEU    62       5.681  -1.381  -1.544  1.00  0.00           
ATOM    986  2HB LEU    62       4.260  -1.507  -0.575  1.00  0.00           
ATOM    987  CG  LEU    62       4.236  -2.822  -2.407  1.00  0.00           
ATOM    988  HG  LEU    62       4.520  -2.638  -3.443  1.00  0.00           
ATOM    989  CD1 LEU    62       5.018  -3.928  -1.861  1.00  0.00           
ATOM    990 1HD1 LEU    62       4.897  -4.783  -2.525  1.00  0.00           
ATOM    991 2HD1 LEU    62       4.764  -4.220  -0.842  1.00  0.00           
ATOM    992 3HD1 LEU    62       6.051  -3.584  -1.894  1.00  0.00           
ATOM    993  CD2 LEU    62       2.767  -3.213  -2.399  1.00  0.00           
ATOM    994 1HD2 LEU    62       2.687  -4.160  -2.934  1.00  0.00           
ATOM    995 2HD2 LEU    62       2.143  -2.465  -2.888  1.00  0.00           
ATOM    996 3HD2 LEU    62       2.435  -3.348  -1.370  1.00  0.00           
ATOM    997  N   ASN    63       5.602   1.609  -1.849  1.00  0.00           
ATOM    998  H   ASN    63       6.093   1.262  -2.660  1.00  0.00           
ATOM    999  CA  ASN    63       6.086   2.818  -1.220  1.00  0.00           
ATOM   1000  HA  ASN    63       5.812   2.711  -0.171  1.00  0.00           
ATOM   1001  C   ASN    63       5.338   4.099  -1.739  1.00  0.00           
ATOM   1002  O   ASN    63       5.072   4.884  -0.835  1.00  0.00           
ATOM   1003  CB  ASN    63       7.608   2.935  -1.233  1.00  0.00           
ATOM   1004  1HB ASN    63       8.100   1.990  -1.465  1.00  0.00           
ATOM   1005  2HB ASN    63       7.905   3.566  -2.071  1.00  0.00           
ATOM   1006  CG  ASN    63       8.233   3.506   0.051  1.00  0.00           
ATOM   1007  OD1 ASN    63       7.640   3.456   1.099  1.00  0.00           
ATOM   1008  ND2 ASN    63       9.478   3.921  -0.002  1.00  0.00           
ATOM   1009 1HD2 ASN    63       9.975   4.018   0.871  1.00  0.00           
ATOM   1010 2HD2 ASN    63       9.988   3.763  -0.859  1.00  0.00           
ATOM   1011  N   ARG    64       4.813   4.209  -2.995  1.00  0.00           
ATOM   1012  H   ARG    64       5.151   3.555  -3.686  1.00  0.00           
ATOM   1013  CA  ARG    64       3.898   5.250  -3.459  1.00  0.00           
ATOM   1014  HA  ARG    64       4.247   6.180  -3.008  1.00  0.00           
ATOM   1015  C   ARG    64       2.429   5.036  -3.028  1.00  0.00           
ATOM   1016  O   ARG    64       1.932   5.966  -2.436  1.00  0.00           
ATOM   1017  CB  ARG    64       4.034   5.400  -5.008  1.00  0.00           
ATOM   1018  1HB ARG    64       4.009   4.445  -5.532  1.00  0.00           
ATOM   1019  2HB ARG    64       3.155   5.952  -5.340  1.00  0.00           
ATOM   1020  CG  ARG    64       5.295   6.164  -5.403  1.00  0.00           
ATOM   1021  1HG ARG    64       5.214   7.203  -5.086  1.00  0.00           
ATOM   1022  2HG ARG    64       6.151   5.730  -4.886  1.00  0.00           
ATOM   1023  CD  ARG    64       5.497   6.089  -6.904  1.00  0.00           
ATOM   1024  1HD ARG    64       4.530   6.228  -7.386  1.00  0.00           
ATOM   1025  2HD ARG    64       6.036   7.011  -7.122  1.00  0.00           
ATOM   1026  NE  ARG    64       6.153   4.919  -7.178  1.00  0.00           
ATOM   1027  HE  ARG    64       6.945   4.719  -6.584  1.00  0.00           
ATOM   1028  CZ  ARG    64       5.840   4.016  -8.150  1.00  0.00           
ATOM   1029  NH1 ARG    64       4.808   4.205  -8.947  1.00  0.00           
ATOM   1030 1HH1 ARG    64       4.246   5.042  -8.891  1.00  0.00           
ATOM   1031 2HH1 ARG    64       4.641   3.533  -9.683  1.00  0.00           
ATOM   1032  NH2 ARG    64       6.648   3.003  -8.295  1.00  0.00           
ATOM   1033 1HH2 ARG    64       7.527   2.988  -7.798  1.00  0.00           
ATOM   1034 2HH2 ARG    64       6.466   2.325  -9.021  1.00  0.00           
ATOM   1035  N   LEU    65       1.836   3.832  -3.234  1.00  0.00           
ATOM   1036  H   LEU    65       2.353   3.152  -3.773  1.00  0.00           
ATOM   1037  CA  LEU    65       0.479   3.276  -2.789  1.00  0.00           
ATOM   1038  HA  LEU    65      -0.228   3.728  -3.484  1.00  0.00           
ATOM   1039  C   LEU    65       0.208   3.707  -1.381  1.00  0.00           
ATOM   1040  O   LEU    65      -0.848   4.342  -1.093  1.00  0.00           
ATOM   1041  CB  LEU    65       0.586   1.753  -2.856  1.00  0.00           
ATOM   1042  1HB LEU    65       0.735   1.447  -3.892  1.00  0.00           
ATOM   1043  2HB LEU    65       1.535   1.438  -2.421  1.00  0.00           
ATOM   1044  CG  LEU    65      -0.679   1.060  -2.342  1.00  0.00           
ATOM   1045  HG  LEU    65      -1.190   1.723  -1.643  1.00  0.00           
ATOM   1046  CD1 LEU    65      -1.648   0.844  -3.485  1.00  0.00           
ATOM   1047 1HD1 LEU    65      -2.555   0.386  -3.092  1.00  0.00           
ATOM   1048 2HD1 LEU    65      -1.175   0.163  -4.194  1.00  0.00           
ATOM   1049 3HD1 LEU    65      -1.900   1.776  -3.990  1.00  0.00           
ATOM   1050  CD2 LEU    65      -0.169  -0.335  -1.778  1.00  0.00           
ATOM   1051 1HD2 LEU    65      -1.043  -0.978  -1.676  1.00  0.00           
ATOM   1052 2HD2 LEU    65       0.337  -0.254  -0.817  1.00  0.00           
ATOM   1053 3HD2 LEU    65       0.513  -0.763  -2.513  1.00  0.00           
ATOM   1054  N   GLY    66       1.188   3.561  -0.473  1.00  0.00           
ATOM   1055  H   GLY    66       2.031   3.060  -0.718  1.00  0.00           
ATOM   1056  CA  GLY    66       1.054   4.042   0.888  1.00  0.00           
ATOM   1057  1HA GLY    66       0.065   3.741   1.235  1.00  0.00           
ATOM   1058  2HA GLY    66       1.737   3.546   1.577  1.00  0.00           
ATOM   1059  C   GLY    66       1.189   5.566   1.095  1.00  0.00           
ATOM   1060  O   GLY    66       0.277   6.148   1.713  1.00  0.00           
ATOM   1061  N   GLY    67       2.145   6.252   0.472  1.00  0.00           
ATOM   1062  H   GLY    67       2.828   5.709  -0.036  1.00  0.00           
ATOM   1063  CA  GLY    67       2.278   7.693   0.467  1.00  0.00           
ATOM   1064  1HA GLY    67       2.295   7.995   1.514  1.00  0.00           
ATOM   1065  2HA GLY    67       3.109   8.043  -0.146  1.00  0.00           
ATOM   1066  C   GLY    67       1.000   8.449  -0.138  1.00  0.00           
ATOM   1067  O   GLY    67       0.551   9.446   0.413  1.00  0.00           
ATOM   1068  N   ARG    68       0.436   7.929  -1.239  1.00  0.00           
ATOM   1069  H   ARG    68       1.006   7.161  -1.565  1.00  0.00           
ATOM   1070  CA  ARG    68      -0.773   8.286  -1.822  1.00  0.00           
ATOM   1071  HA  ARG    68      -0.853   9.370  -1.898  1.00  0.00           
ATOM   1072  C   ARG    68      -2.078   7.774  -1.146  1.00  0.00           
ATOM   1073  O   ARG    68      -3.218   8.085  -1.443  1.00  0.00           
ATOM   1074  CB  ARG    68      -0.889   7.758  -3.294  1.00  0.00           
ATOM   1075  1HB ARG    68      -0.959   6.671  -3.287  1.00  0.00           
ATOM   1076  2HB ARG    68      -1.844   8.096  -3.697  1.00  0.00           
ATOM   1077  CG  ARG    68       0.216   8.152  -4.313  1.00  0.00           
ATOM   1078  1HG ARG    68       1.097   7.679  -3.879  1.00  0.00           
ATOM   1079  2HG ARG    68      -0.029   7.706  -5.277  1.00  0.00           
ATOM   1080  CD  ARG    68       0.496   9.645  -4.509  1.00  0.00           
ATOM   1081  1HD ARG    68      -0.406  10.171  -4.823  1.00  0.00           
ATOM   1082  2HD ARG    68       0.847  10.082  -3.574  1.00  0.00           
ATOM   1083  NE  ARG    68       1.549   9.939  -5.544  1.00  0.00           
ATOM   1084  HE  ARG    68       2.463  10.075  -5.135  1.00  0.00           
ATOM   1085  CZ  ARG    68       1.252  10.438  -6.739  1.00  0.00           
ATOM   1086  NH1 ARG    68       0.041  10.407  -7.285  1.00  0.00           
ATOM   1087 1HH1 ARG    68      -0.720   9.959  -6.794  1.00  0.00           
ATOM   1088 2HH1 ARG    68      -0.082  10.703  -8.243  1.00  0.00           
ATOM   1089  NH2 ARG    68       2.221  10.974  -7.446  1.00  0.00           
ATOM   1090 1HH2 ARG    68       3.052  11.343  -7.007  1.00  0.00           
ATOM   1091 2HH2 ARG    68       1.906  11.352  -8.328  1.00  0.00           
ATOM   1092  N   HIS    69      -1.932   6.998  -0.065  1.00  0.00           
ATOM   1093  H   HIS    69      -0.980   6.743   0.155  1.00  0.00           
ATOM   1094  CA  HIS    69      -2.950   6.372   0.846  1.00  0.00           
ATOM   1095  HA  HIS    69      -2.371   5.657   1.431  1.00  0.00           
ATOM   1096  C   HIS    69      -4.105   5.498   0.174  1.00  0.00           
ATOM   1097  O   HIS    69      -5.278   5.475   0.585  1.00  0.00           
ATOM   1098  CB  HIS    69      -3.559   7.515   1.708  1.00  0.00           
ATOM   1099  1HB HIS    69      -4.255   8.183   1.201  1.00  0.00           
ATOM   1100  2HB HIS    69      -4.102   7.077   2.546  1.00  0.00           
ATOM   1101  CG  HIS    69      -2.457   8.414   2.322  1.00  0.00           
ATOM   1102  ND1 HIS    69      -1.769   8.154   3.480  1.00  0.00           
ATOM   1103  HD1 HIS    69      -1.821   7.345   4.083  1.00  0.00           
ATOM   1104  CD2 HIS    69      -2.094   9.724   1.937  1.00  0.00           
ATOM   1105  HD2 HIS    69      -2.393  10.263   1.050  1.00  0.00           
ATOM   1106  CE1 HIS    69      -1.096   9.237   3.810  1.00  0.00           
ATOM   1107  HE1 HIS    69      -0.436   9.432   4.642  1.00  0.00           
ATOM   1108  NE2 HIS    69      -1.285  10.205   2.889  1.00  0.00           
ATOM   1109  N   GLU    70      -3.646   4.689  -0.746  1.00  0.00           
ATOM   1110  H   GLU    70      -2.656   4.750  -0.938  1.00  0.00           
ATOM   1111  CA  GLU    70      -4.436   3.807  -1.602  1.00  0.00           
ATOM   1112  HA  GLU    70      -5.482   4.111  -1.593  1.00  0.00           
ATOM   1113  C   GLU    70      -4.389   2.319  -1.140  1.00  0.00           
ATOM   1114  O   GLU    70      -5.057   1.464  -1.766  1.00  0.00           
ATOM   1115  CB  GLU    70      -3.928   3.992  -3.053  1.00  0.00           
ATOM   1116  1HB GLU    70      -2.851   3.828  -3.105  1.00  0.00           
ATOM   1117  2HB GLU    70      -4.487   3.332  -3.717  1.00  0.00           
ATOM   1118  CG  GLU    70      -4.200   5.454  -3.508  1.00  0.00           
ATOM   1119  1HG GLU    70      -5.208   5.725  -3.194  1.00  0.00           
ATOM   1120  2HG GLU    70      -3.511   6.101  -2.967  1.00  0.00           
ATOM   1121  CD  GLU    70      -4.056   5.710  -5.007  1.00  0.00           
ATOM   1122  OE1 GLU    70      -3.171   6.577  -5.371  1.00  0.00           
ATOM   1123  OE2 GLU    70      -4.956   5.202  -5.766  1.00  0.00           
ATOM   1124  N   ALA    71      -3.607   1.808  -0.124  1.00  0.00           
ATOM   1125  H   ALA    71      -3.088   2.469   0.438  1.00  0.00           
ATOM   1126  CA  ALA    71      -3.388   0.385   0.183  1.00  0.00           
ATOM   1127  HA  ALA    71      -2.905   0.029  -0.727  1.00  0.00           
ATOM   1128  C   ALA    71      -4.735  -0.331   0.339  1.00  0.00           
ATOM   1129  O   ALA    71      -4.946  -1.383  -0.240  1.00  0.00           
ATOM   1130  CB  ALA    71      -2.494   0.225   1.436  1.00  0.00           
ATOM   1131  1HB ALA    71      -1.555   0.771   1.341  1.00  0.00           
ATOM   1132  2HB ALA    71      -2.294  -0.846   1.429  1.00  0.00           
ATOM   1133  3HB ALA    71      -2.980   0.499   2.373  1.00  0.00           
ATOM   1134  N   GLY    72      -5.730   0.240   0.998  1.00  0.00           
ATOM   1135  H   GLY    72      -5.504   1.118   1.443  1.00  0.00           
ATOM   1136  CA  GLY    72      -7.043  -0.322   1.216  1.00  0.00           
ATOM   1137  1HA GLY    72      -7.015  -1.349   1.579  1.00  0.00           
ATOM   1138  2HA GLY    72      -7.466   0.390   1.924  1.00  0.00           
ATOM   1139  C   GLY    72      -7.917  -0.295  -0.060  1.00  0.00           
ATOM   1140  O   GLY    72      -8.770  -1.151  -0.201  1.00  0.00           
ATOM   1141  N   LEU    73      -7.614   0.496  -1.080  1.00  0.00           
ATOM   1142  H   LEU    73      -6.745   1.006  -1.007  1.00  0.00           
ATOM   1143  CA  LEU    73      -8.232   0.442  -2.409  1.00  0.00           
ATOM   1144  HA  LEU    73      -9.316   0.334  -2.377  1.00  0.00           
ATOM   1145  C   LEU    73      -7.656  -0.773  -3.172  1.00  0.00           
ATOM   1146  O   LEU    73      -8.395  -1.621  -3.697  1.00  0.00           
ATOM   1147  CB  LEU    73      -8.062   1.744  -3.243  1.00  0.00           
ATOM   1148  1HB LEU    73      -6.994   1.897  -3.399  1.00  0.00           
ATOM   1149  2HB LEU    73      -8.529   1.575  -4.213  1.00  0.00           
ATOM   1150  CG  LEU    73      -8.597   3.067  -2.551  1.00  0.00           
ATOM   1151  HG  LEU    73      -7.972   3.208  -1.669  1.00  0.00           
ATOM   1152  CD1 LEU    73      -8.254   4.208  -3.642  1.00  0.00           
ATOM   1153 1HD1 LEU    73      -8.390   5.128  -3.074  1.00  0.00           
ATOM   1154 2HD1 LEU    73      -8.980   4.171  -4.454  1.00  0.00           
ATOM   1155 3HD1 LEU    73      -7.245   4.181  -4.054  1.00  0.00           
ATOM   1156  CD2 LEU    73     -10.104   3.035  -2.410  1.00  0.00           
ATOM   1157 1HD2 LEU    73     -10.471   3.953  -1.951  1.00  0.00           
ATOM   1158 2HD2 LEU    73     -10.349   2.185  -1.773  1.00  0.00           
ATOM   1159 3HD2 LEU    73     -10.572   2.904  -3.386  1.00  0.00           
ATOM   1160  N   LEU    74      -6.345  -0.830  -3.190  1.00  0.00           
ATOM   1161  H   LEU    74      -5.772  -0.198  -2.649  1.00  0.00           
ATOM   1162  CA  LEU    74      -5.667  -1.954  -3.834  1.00  0.00           
ATOM   1163  HA  LEU    74      -6.010  -1.947  -4.868  1.00  0.00           
ATOM   1164  C   LEU    74      -6.064  -3.348  -3.241  1.00  0.00           
ATOM   1165  O   LEU    74      -6.423  -4.228  -4.046  1.00  0.00           
ATOM   1166  CB  LEU    74      -4.132  -1.571  -3.874  1.00  0.00           
ATOM   1167  1HB LEU    74      -4.083  -0.596  -4.359  1.00  0.00           
ATOM   1168  2HB LEU    74      -3.822  -1.483  -2.832  1.00  0.00           
ATOM   1169  CG  LEU    74      -3.157  -2.569  -4.637  1.00  0.00           
ATOM   1170  HG  LEU    74      -2.187  -2.072  -4.643  1.00  0.00           
ATOM   1171  CD1 LEU    74      -2.867  -3.805  -3.798  1.00  0.00           
ATOM   1172 1HD1 LEU    74      -2.152  -4.428  -4.336  1.00  0.00           
ATOM   1173 2HD1 LEU    74      -3.762  -4.387  -3.576  1.00  0.00           
ATOM   1174 3HD1 LEU    74      -2.418  -3.457  -2.868  1.00  0.00           
ATOM   1175  CD2 LEU    74      -3.612  -2.824  -6.098  1.00  0.00           
ATOM   1176 1HD2 LEU    74      -2.920  -3.503  -6.596  1.00  0.00           
ATOM   1177 2HD2 LEU    74      -3.667  -1.887  -6.654  1.00  0.00           
ATOM   1178 3HD2 LEU    74      -4.601  -3.279  -6.055  1.00  0.00           
ATOM   1179  N   VAL    75      -5.931  -3.595  -1.923  1.00  0.00           
ATOM   1180  H   VAL    75      -5.636  -2.912  -1.241  1.00  0.00           
ATOM   1181  CA  VAL    75      -6.340  -4.911  -1.279  1.00  0.00           
ATOM   1182  HA  VAL    75      -5.748  -5.711  -1.723  1.00  0.00           
ATOM   1183  C   VAL    75      -7.837  -5.240  -1.552  1.00  0.00           
ATOM   1184  O   VAL    75      -8.196  -6.395  -1.561  1.00  0.00           
ATOM   1185  CB  VAL    75      -6.021  -4.919   0.277  1.00  0.00           
ATOM   1186  HB  VAL    75      -6.693  -4.180   0.714  1.00  0.00           
ATOM   1187  CG1 VAL    75      -6.278  -6.302   0.929  1.00  0.00           
ATOM   1188 1HG1 VAL    75      -5.800  -6.350   1.908  1.00  0.00           
ATOM   1189 2HG1 VAL    75      -5.810  -7.024   0.260  1.00  0.00           
ATOM   1190 3HG1 VAL    75      -7.338  -6.534   1.030  1.00  0.00           
ATOM   1191  CG2 VAL    75      -4.554  -4.592   0.512  1.00  0.00           
ATOM   1192 1HG2 VAL    75      -4.247  -4.798   1.538  1.00  0.00           
ATOM   1193 2HG2 VAL    75      -4.542  -3.516   0.338  1.00  0.00           
ATOM   1194 3HG2 VAL    75      -3.867  -5.081  -0.179  1.00  0.00           
ATOM   1195  N   ALA    76      -8.726  -4.235  -1.744  1.00  0.00           
ATOM   1196  H   ALA    76      -8.429  -3.287  -1.562  1.00  0.00           
ATOM   1197  CA  ALA    76     -10.142  -4.402  -2.126  1.00  0.00           
ATOM   1198  HA  ALA    76     -10.613  -5.241  -1.613  1.00  0.00           
ATOM   1199  C   ALA    76     -10.239  -4.734  -3.666  1.00  0.00           
ATOM   1200  O   ALA    76     -11.105  -5.443  -4.084  1.00  0.00           
ATOM   1201  CB  ALA    76     -10.988  -3.171  -1.661  1.00  0.00           
ATOM   1202  1HB ALA    76     -10.990  -3.159  -0.571  1.00  0.00           
ATOM   1203  2HB ALA    76     -12.015  -3.173  -2.026  1.00  0.00           
ATOM   1204  3HB ALA    76     -10.471  -2.287  -2.034  1.00  0.00           
ATOM   1205  N   GLY    77      -9.273  -4.218  -4.461  1.00  0.00           
ATOM   1206  H   GLY    77      -8.537  -3.679  -4.028  1.00  0.00           
ATOM   1207  CA  GLY    77      -9.091  -4.513  -5.897  1.00  0.00           
ATOM   1208  1HA GLY    77     -10.095  -4.416  -6.311  1.00  0.00           
ATOM   1209  2HA GLY    77      -8.443  -3.803  -6.413  1.00  0.00           
ATOM   1210  C   GLY    77      -8.582  -5.936  -6.203  1.00  0.00           
ATOM   1211  O   GLY    77      -9.267  -6.607  -7.002  1.00  0.00           
ATOM   1212  N   LEU    78      -7.632  -6.385  -5.468  1.00  0.00           
ATOM   1213  H   LEU    78      -7.186  -5.734  -4.838  1.00  0.00           
ATOM   1214  CA  LEU    78      -7.110  -7.765  -5.440  1.00  0.00           
ATOM   1215  HA  LEU    78      -7.157  -8.133  -6.466  1.00  0.00           
ATOM   1216  C   LEU    78      -8.051  -8.695  -4.596  1.00  0.00           
ATOM   1217  O   LEU    78      -7.720  -9.827  -4.374  1.00  0.00           
ATOM   1218  CB  LEU    78      -5.691  -7.811  -4.871  1.00  0.00           
ATOM   1219  1HB LEU    78      -5.671  -7.292  -3.913  1.00  0.00           
ATOM   1220  2HB LEU    78      -5.391  -8.850  -4.737  1.00  0.00           
ATOM   1221  CG  LEU    78      -4.654  -6.973  -5.731  1.00  0.00           
ATOM   1222  HG  LEU    78      -4.953  -5.932  -5.613  1.00  0.00           
ATOM   1223  CD1 LEU    78      -3.240  -7.128  -5.280  1.00  0.00           
ATOM   1224 1HD1 LEU    78      -2.604  -6.472  -5.873  1.00  0.00           
ATOM   1225 2HD1 LEU    78      -2.920  -8.162  -5.412  1.00  0.00           
ATOM   1226 3HD1 LEU    78      -3.164  -6.855  -4.228  1.00  0.00           
ATOM   1227  CD2 LEU    78      -4.728  -7.350  -7.221  1.00  0.00           
ATOM   1228 1HD2 LEU    78      -3.857  -6.984  -7.765  1.00  0.00           
ATOM   1229 2HD2 LEU    78      -5.632  -6.918  -7.650  1.00  0.00           
ATOM   1230 3HD2 LEU    78      -4.773  -8.436  -7.294  1.00  0.00           
ATOM   1231  N   GLY    79      -9.238  -8.235  -4.207  1.00  0.00           
ATOM   1232  H   GLY    79      -9.475  -7.277  -4.422  1.00  0.00           
ATOM   1233  CA  GLY    79     -10.408  -9.014  -3.643  1.00  0.00           
ATOM   1234  1HA GLY    79     -11.317  -8.512  -3.973  1.00  0.00           
ATOM   1235  2HA GLY    79     -10.437 -10.021  -4.058  1.00  0.00           
ATOM   1236  C   GLY    79     -10.395  -9.092  -2.122  1.00  0.00           
ATOM   1237  O   GLY    79     -11.352  -9.530  -1.502  1.00  0.00           
ATOM   1238  N   LEU    80      -9.235  -8.920  -1.510  1.00  0.00           
ATOM   1239  H   LEU    80      -8.474  -8.630  -2.107  1.00  0.00           
ATOM   1240  CA  LEU    80      -8.789  -9.487  -0.194  1.00  0.00           
ATOM   1241  HA  LEU    80      -9.031 -10.539  -0.349  1.00  0.00           
ATOM   1242  C   LEU    80      -9.610  -8.948   0.972  1.00  0.00           
ATOM   1243  O   LEU    80     -10.130  -9.723   1.853  1.00  0.00           
ATOM   1244  CB  LEU    80      -7.276  -9.352  -0.109  1.00  0.00           
ATOM   1245  1HB LEU    80      -6.933  -8.590  -0.809  1.00  0.00           
ATOM   1246  2HB LEU    80      -6.990  -9.012   0.886  1.00  0.00           
ATOM   1247  CG  LEU    80      -6.618 -10.710  -0.318  1.00  0.00           
ATOM   1248  HG  LEU    80      -6.928 -11.125  -1.277  1.00  0.00           
ATOM   1249  CD1 LEU    80      -5.180 -10.402  -0.518  1.00  0.00           
ATOM   1250 1HD1 LEU    80      -4.682 -11.364  -0.637  1.00  0.00           
ATOM   1251 2HD1 LEU    80      -4.806  -9.906   0.378  1.00  0.00           
ATOM   1252 3HD1 LEU    80      -4.980  -9.778  -1.389  1.00  0.00           
ATOM   1253  CD2 LEU    80      -6.949 -11.761   0.699  1.00  0.00           
ATOM   1254 1HD2 LEU    80      -7.162 -12.683   0.159  1.00  0.00           
ATOM   1255 2HD2 LEU    80      -7.816 -11.483   1.299  1.00  0.00           
ATOM   1256 3HD2 LEU    80      -6.089 -11.911   1.351  1.00  0.00           
ATOM   1257  N   GLU    81      -9.907  -7.631   1.134  1.00  0.00           
ATOM   1258  H   GLU    81      -9.583  -6.933   0.479  1.00  0.00           
ATOM   1259  CA  GLU    81     -11.044  -7.182   1.996  1.00  0.00           
ATOM   1260  HA  GLU    81     -10.735  -7.204   3.041  1.00  0.00           
ATOM   1261  C   GLU    81     -12.317  -7.966   1.805  1.00  0.00           
ATOM   1262  O   GLU    81     -12.776  -8.483   2.801  1.00  0.00           
ATOM   1263  CB  GLU    81     -11.211  -5.686   1.702  1.00  0.00           
ATOM   1264  1HB GLU    81     -11.578  -5.460   0.701  1.00  0.00           
ATOM   1265  2HB GLU    81     -12.079  -5.367   2.278  1.00  0.00           
ATOM   1266  CG  GLU    81     -10.017  -4.808   2.029  1.00  0.00           
ATOM   1267  1HG GLU    81      -9.512  -5.422   2.775  1.00  0.00           
ATOM   1268  2HG GLU    81      -9.313  -4.718   1.202  1.00  0.00           
ATOM   1269  CD  GLU    81     -10.371  -3.463   2.586  1.00  0.00           
ATOM   1270  OE1 GLU    81     -11.269  -2.837   1.998  1.00  0.00           
ATOM   1271  OE2 GLU    81      -9.866  -3.065   3.601  1.00  0.00           
ATOM   1272  N   HIS    82     -12.813  -8.128   0.563  1.00  0.00           
ATOM   1273  H   HIS    82     -12.388  -7.769  -0.279  1.00  0.00           
ATOM   1274  CA  HIS    82     -13.993  -8.974   0.404  1.00  0.00           
ATOM   1275  HA  HIS    82     -14.796  -8.577   1.025  1.00  0.00           
ATOM   1276  C   HIS    82     -13.745 -10.446   0.898  1.00  0.00           
ATOM   1277  O   HIS    82     -14.619 -11.032   1.538  1.00  0.00           
ATOM   1278  CB  HIS    82     -14.684  -8.814  -1.007  1.00  0.00           
ATOM   1279  1HB HIS    82     -14.766  -7.728  -1.039  1.00  0.00           
ATOM   1280  2HB HIS    82     -14.025  -9.140  -1.811  1.00  0.00           
ATOM   1281  CG  HIS    82     -15.999  -9.466  -1.076  1.00  0.00           
ATOM   1282  ND1 HIS    82     -17.086  -9.131  -0.325  1.00  0.00           
ATOM   1283  HD1 HIS    82     -17.194  -8.476   0.436  1.00  0.00           
ATOM   1284  CD2 HIS    82     -16.415 -10.446  -1.926  1.00  0.00           
ATOM   1285  HD2 HIS    82     -15.743 -10.860  -2.663  1.00  0.00           
ATOM   1286  CE1 HIS    82     -18.116  -9.820  -0.798  1.00  0.00           
ATOM   1287  HE1 HIS    82     -19.166  -9.651  -0.612  1.00  0.00           
ATOM   1288  NE2 HIS    82     -17.725 -10.691  -1.736  1.00  0.00           
ATOM   1289  HE2 HIS    82     -18.279 -11.259  -2.361  1.00  0.00           
ATOM   1290  N   TYR    83     -12.562 -11.065   0.649  1.00  0.00           
ATOM   1291  H   TYR    83     -11.780 -10.520   0.317  1.00  0.00           
ATOM   1292  CA  TYR    83     -12.294 -12.394   1.165  1.00  0.00           
ATOM   1293  HA  TYR    83     -13.080 -13.041   0.776  1.00  0.00           
ATOM   1294  C   TYR    83     -12.333 -12.468   2.706  1.00  0.00           
ATOM   1295  O   TYR    83     -12.871 -13.390   3.251  1.00  0.00           
ATOM   1296  CB  TYR    83     -10.840 -12.811   0.710  1.00  0.00           
ATOM   1297  1HB TYR    83     -10.733 -12.858  -0.374  1.00  0.00           
ATOM   1298  2HB TYR    83     -10.189 -11.977   0.973  1.00  0.00           
ATOM   1299  CG  TYR    83     -10.242 -14.087   1.304  1.00  0.00           
ATOM   1300  CD1 TYR    83     -10.500 -15.404   0.785  1.00  0.00           
ATOM   1301  HD1 TYR    83     -11.034 -15.490  -0.150  1.00  0.00           
ATOM   1302  CD2 TYR    83      -9.498 -13.883   2.526  1.00  0.00           
ATOM   1303  HD2 TYR    83      -9.320 -12.927   2.994  1.00  0.00           
ATOM   1304  CE1 TYR    83     -10.022 -16.540   1.435  1.00  0.00           
ATOM   1305  HE1 TYR    83     -10.076 -17.516   0.975  1.00  0.00           
ATOM   1306  CE2 TYR    83      -8.946 -15.046   3.075  1.00  0.00           
ATOM   1307  HE2 TYR    83      -8.370 -14.954   3.984  1.00  0.00           
ATOM   1308  CZ  TYR    83      -9.260 -16.377   2.621  1.00  0.00           
ATOM   1309  OH  TYR    83      -8.850 -17.435   3.342  1.00  0.00           
ATOM   1310  HH  TYR    83      -9.023 -18.287   2.936  1.00  0.00           
ATOM   1311  N   LEU    84     -11.949 -11.417   3.400  1.00  0.00           
ATOM   1312  H   LEU    84     -11.397 -10.755   2.874  1.00  0.00           
ATOM   1313  CA  LEU    84     -12.002 -11.182   4.861  1.00  0.00           
ATOM   1314  HA  LEU    84     -11.528 -12.076   5.266  1.00  0.00           
ATOM   1315  C   LEU    84     -13.421 -11.074   5.421  1.00  0.00           
ATOM   1316  O   LEU    84     -13.800 -11.459   6.540  1.00  0.00           
ATOM   1317  CB  LEU    84     -11.212  -9.949   5.245  1.00  0.00           
ATOM   1318  1HB LEU    84     -11.403  -9.141   4.540  1.00  0.00           
ATOM   1319  2HB LEU    84     -11.552  -9.566   6.207  1.00  0.00           
ATOM   1320  CG  LEU    84      -9.681 -10.203   5.225  1.00  0.00           
ATOM   1321  HG  LEU    84      -9.449 -10.756   4.314  1.00  0.00           
ATOM   1322  CD1 LEU    84      -9.031  -8.838   5.248  1.00  0.00           
ATOM   1323 1HD1 LEU    84      -7.975  -9.017   5.450  1.00  0.00           
ATOM   1324 2HD1 LEU    84      -9.463  -8.257   6.063  1.00  0.00           
ATOM   1325 3HD1 LEU    84      -9.134  -8.286   4.313  1.00  0.00           
ATOM   1326  CD2 LEU    84      -9.353 -10.980   6.526  1.00  0.00           
ATOM   1327 1HD2 LEU    84      -8.283 -11.165   6.625  1.00  0.00           
ATOM   1328 2HD2 LEU    84      -9.893 -11.924   6.594  1.00  0.00           
ATOM   1329 3HD2 LEU    84      -9.682 -10.314   7.324  1.00  0.00           
ATOM   1330  N   ASP    85     -14.278 -10.450   4.652  1.00  0.00           
ATOM   1331  H   ASP    85     -13.872  -9.836   3.960  1.00  0.00           
ATOM   1332  CA  ASP    85     -15.672 -10.289   4.985  1.00  0.00           
ATOM   1333  HA  ASP    85     -15.874 -10.027   6.023  1.00  0.00           
ATOM   1334  C   ASP    85     -16.539 -11.575   4.692  1.00  0.00           
ATOM   1335  O   ASP    85     -17.489 -11.874   5.411  1.00  0.00           
ATOM   1336  CB  ASP    85     -16.210  -9.135   4.097  1.00  0.00           
ATOM   1337  1HB ASP    85     -15.681  -9.188   3.145  1.00  0.00           
ATOM   1338  2HB ASP    85     -17.263  -9.311   3.876  1.00  0.00           
ATOM   1339  CG  ASP    85     -16.110  -7.636   4.565  1.00  0.00           
ATOM   1340  OD1 ASP    85     -15.677  -7.356   5.752  1.00  0.00           
ATOM   1341  OD2 ASP    85     -16.470  -6.799   3.657  1.00  0.00           
ATOM   1342  N   LEU    86     -16.197 -12.310   3.628  1.00  0.00           
ATOM   1343  H   LEU    86     -15.501 -11.892   3.028  1.00  0.00           
ATOM   1344  CA  LEU    86     -16.654 -13.654   3.281  1.00  0.00           
ATOM   1345  HA  LEU    86     -17.739 -13.724   3.367  1.00  0.00           
ATOM   1346  C   LEU    86     -16.096 -14.684   4.363  1.00  0.00           
ATOM   1347  O   LEU    86     -16.689 -15.674   4.686  1.00  0.00           
ATOM   1348  CB  LEU    86     -16.254 -14.052   1.802  1.00  0.00           
ATOM   1349  1HB LEU    86     -15.209 -13.763   1.691  1.00  0.00           
ATOM   1350  2HB LEU    86     -16.434 -15.124   1.726  1.00  0.00           
ATOM   1351  CG  LEU    86     -17.112 -13.420   0.716  1.00  0.00           
ATOM   1352  HG  LEU    86     -17.206 -12.349   0.895  1.00  0.00           
ATOM   1353  CD1 LEU    86     -16.403 -13.694  -0.624  1.00  0.00           
ATOM   1354 1HD1 LEU    86     -17.094 -13.490  -1.442  1.00  0.00           
ATOM   1355 2HD1 LEU    86     -16.096 -14.740  -0.659  1.00  0.00           
ATOM   1356 3HD1 LEU    86     -15.526 -13.054  -0.719  1.00  0.00           
ATOM   1357  CD2 LEU    86     -18.641 -13.818   0.734  1.00  0.00           
ATOM   1358 1HD2 LEU    86     -19.031 -13.538  -0.244  1.00  0.00           
ATOM   1359 2HD2 LEU    86     -19.184 -13.280   1.510  1.00  0.00           
ATOM   1360 3HD2 LEU    86     -18.764 -14.891   0.881  1.00  0.00           
ATOM   1361  N   LEU    87     -14.992 -14.298   5.040  1.00  0.00           
ATOM   1362  H   LEU    87     -14.496 -13.518   4.633  1.00  0.00           
ATOM   1363  CA  LEU    87     -14.437 -15.020   6.128  1.00  0.00           
ATOM   1364  HA  LEU    87     -14.653 -16.060   5.881  1.00  0.00           
ATOM   1365  C   LEU    87     -15.285 -14.718   7.434  1.00  0.00           
ATOM   1366  O   LEU    87     -15.533 -15.630   8.153  1.00  0.00           
ATOM   1367  CB  LEU    87     -12.897 -14.719   6.330  1.00  0.00           
ATOM   1368  1HB LEU    87     -12.795 -13.637   6.249  1.00  0.00           
ATOM   1369  2HB LEU    87     -12.666 -15.031   7.348  1.00  0.00           
ATOM   1370  CG  LEU    87     -11.801 -15.506   5.617  1.00  0.00           
ATOM   1371  HG  LEU    87     -11.836 -15.294   4.549  1.00  0.00           
ATOM   1372  CD1 LEU    87     -10.420 -15.164   6.056  1.00  0.00           
ATOM   1373 1HD1 LEU    87      -9.773 -15.969   5.708  1.00  0.00           
ATOM   1374 2HD1 LEU    87     -10.440 -15.159   7.146  1.00  0.00           
ATOM   1375 3HD1 LEU    87     -10.039 -14.209   5.695  1.00  0.00           
ATOM   1376  CD2 LEU    87     -12.006 -17.029   5.811  1.00  0.00           
ATOM   1377 1HD2 LEU    87     -11.228 -17.629   5.339  1.00  0.00           
ATOM   1378 2HD2 LEU    87     -12.981 -17.334   5.432  1.00  0.00           
ATOM   1379 3HD2 LEU    87     -11.973 -17.174   6.891  1.00  0.00           
ATOM   1380  N   GLN    88     -15.759 -13.495   7.537  1.00  0.00           
ATOM   1381  H   GLN    88     -15.360 -12.807   6.915  1.00  0.00           
ATOM   1382  CA  GLN    88     -16.532 -12.988   8.672  1.00  0.00           
ATOM   1383  HA  GLN    88     -16.087 -13.320   9.610  1.00  0.00           
ATOM   1384  C   GLN    88     -18.026 -13.439   8.694  1.00  0.00           
ATOM   1385  O   GLN    88     -18.600 -13.825   9.750  1.00  0.00           
ATOM   1386  CB  GLN    88     -16.506 -11.453   8.729  1.00  0.00           
ATOM   1387  1HB GLN    88     -15.505 -11.076   8.942  1.00  0.00           
ATOM   1388  2HB GLN    88     -16.729 -11.128   7.713  1.00  0.00           
ATOM   1389  CG  GLN    88     -17.494 -10.718   9.681  1.00  0.00           
ATOM   1390  1HG GLN    88     -17.524  -9.638   9.540  1.00  0.00           
ATOM   1391  2HG GLN    88     -18.496 -10.993   9.354  1.00  0.00           
ATOM   1392  CD  GLN    88     -17.359 -11.020  11.175  1.00  0.00           
ATOM   1393  OE1 GLN    88     -16.565 -10.366  11.812  1.00  0.00           
ATOM   1394  NE2 GLN    88     -18.041 -11.926  11.819  1.00  0.00           
ATOM   1395 1HE2 GLN    88     -17.814 -12.213  12.760  1.00  0.00           
ATOM   1396 2HE2 GLN    88     -18.809 -12.363  11.329  1.00  0.00           
ATOM   1397  N   ASP    89     -18.620 -13.427   7.509  1.00  0.00           
ATOM   1398  H   ASP    89     -18.040 -13.100   6.749  1.00  0.00           
ATOM   1399  CA  ASP    89     -19.852 -14.142   7.100  1.00  0.00           
ATOM   1400  HA  ASP    89     -20.633 -13.729   7.739  1.00  0.00           
ATOM   1401  C   ASP    89     -19.919 -15.701   7.278  1.00  0.00           
ATOM   1402  O   ASP    89     -20.936 -16.211   7.742  1.00  0.00           
ATOM   1403  CB  ASP    89     -20.200 -13.835   5.656  1.00  0.00           
ATOM   1404  1HB ASP    89     -19.313 -14.004   5.044  1.00  0.00           
ATOM   1405  2HB ASP    89     -20.955 -14.533   5.295  1.00  0.00           
ATOM   1406  CG  ASP    89     -20.711 -12.400   5.334  1.00  0.00           
ATOM   1407  OD1 ASP    89     -21.450 -11.736   6.107  1.00  0.00           
ATOM   1408  OD2 ASP    89     -20.424 -11.920   4.209  1.00  0.00           
ATOM   1409  N   ALA    90     -18.874 -16.417   6.921  1.00  0.00           
ATOM   1410  H   ALA    90     -18.183 -16.002   6.314  1.00  0.00           
ATOM   1411  CA  ALA    90     -18.746 -17.866   7.153  1.00  0.00           
ATOM   1412  HA  ALA    90     -19.626 -18.424   6.834  1.00  0.00           
ATOM   1413  C   ALA    90     -18.549 -18.140   8.670  1.00  0.00           
ATOM   1414  O   ALA    90     -19.318 -18.989   9.148  1.00  0.00           
ATOM   1415  CB  ALA    90     -17.550 -18.373   6.310  1.00  0.00           
ATOM   1416  1HB ALA    90     -17.825 -18.360   5.256  1.00  0.00           
ATOM   1417  2HB ALA    90     -17.300 -19.391   6.609  1.00  0.00           
ATOM   1418  3HB ALA    90     -16.688 -17.725   6.469  1.00  0.00           
ATOM   1419  N   LYS    91     -17.717 -17.375   9.361  1.00  0.00           
ATOM   1420  H   LYS    91     -17.045 -16.737   8.958  1.00  0.00           
ATOM   1421  CA  LYS    91     -17.618 -17.572  10.821  1.00  0.00           
ATOM   1422  HA  LYS    91     -17.352 -18.598  11.073  1.00  0.00           
ATOM   1423  C   LYS    91     -18.961 -17.269  11.580  1.00  0.00           
ATOM   1424  O   LYS    91     -19.365 -18.062  12.352  1.00  0.00           
ATOM   1425  CB  LYS    91     -16.624 -16.468  11.343  1.00  0.00           
ATOM   1426  1HB LYS    91     -16.773 -15.597  10.704  1.00  0.00           
ATOM   1427  2HB LYS    91     -16.878 -16.298  12.389  1.00  0.00           
ATOM   1428  CG  LYS    91     -15.188 -16.768  11.227  1.00  0.00           
ATOM   1429  1HG LYS    91     -14.848 -17.532  11.925  1.00  0.00           
ATOM   1430  2HG LYS    91     -14.892 -17.084  10.226  1.00  0.00           
ATOM   1431  CD  LYS    91     -14.463 -15.469  11.607  1.00  0.00           
ATOM   1432  1HD LYS    91     -14.913 -14.641  11.060  1.00  0.00           
ATOM   1433  2HD LYS    91     -14.656 -15.252  12.658  1.00  0.00           
ATOM   1434  CE  LYS    91     -12.997 -15.515  11.216  1.00  0.00           
ATOM   1435  1HE LYS    91     -12.543 -16.440  11.573  1.00  0.00           
ATOM   1436  2HE LYS    91     -12.898 -15.488  10.131  1.00  0.00           
ATOM   1437  NZ  LYS    91     -12.424 -14.314  11.836  1.00  0.00           
ATOM   1438  1HZ LYS    91     -11.451 -14.230  11.580  1.00  0.00           
ATOM   1439  2HZ LYS    91     -12.502 -14.409  12.838  1.00  0.00           
ATOM   1440  3HZ LYS    91     -12.925 -13.491  11.535  1.00  0.00           
ATOM   1441  N   ASP    92     -19.674 -16.165  11.222  1.00  0.00           
ATOM   1442  H   ASP    92     -19.187 -15.498  10.640  1.00  0.00           
ATOM   1443  CA  ASP    92     -21.053 -15.790  11.604  1.00  0.00           
ATOM   1444  HA  ASP    92     -21.035 -15.443  12.637  1.00  0.00           
ATOM   1445  C   ASP    92     -21.969 -16.970  11.450  1.00  0.00           
ATOM   1446  O   ASP    92     -22.550 -17.359  12.444  1.00  0.00           
ATOM   1447  CB  ASP    92     -21.549 -14.669  10.684  1.00  0.00           
ATOM   1448  1HB ASP    92     -21.046 -14.797   9.726  1.00  0.00           
ATOM   1449  2HB ASP    92     -22.607 -14.905  10.572  1.00  0.00           
ATOM   1450  CG  ASP    92     -21.367 -13.268  11.199  1.00  0.00           
ATOM   1451  OD1 ASP    92     -21.289 -13.116  12.440  1.00  0.00           
ATOM   1452  OD2 ASP    92     -21.306 -12.375  10.358  1.00  0.00           
ATOM   1453  N   GLU    93     -22.082 -17.549  10.240  1.00  0.00           
ATOM   1454  H   GLU    93     -21.498 -17.264   9.466  1.00  0.00           
ATOM   1455  CA  GLU    93     -22.942 -18.754   9.904  1.00  0.00           
ATOM   1456  HA  GLU    93     -23.908 -18.359  10.220  1.00  0.00           
ATOM   1457  C   GLU    93     -22.688 -20.080  10.624  1.00  0.00           
ATOM   1458  O   GLU    93     -23.579 -20.930  10.674  1.00  0.00           
ATOM   1459  CB  GLU    93     -22.923 -18.919   8.364  1.00  0.00           
ATOM   1460  1HB GLU    93     -21.943 -18.806   7.902  1.00  0.00           
ATOM   1461  2HB GLU    93     -23.281 -19.902   8.057  1.00  0.00           
ATOM   1462  CG  GLU    93     -23.866 -17.850   7.787  1.00  0.00           
ATOM   1463  1HG GLU    93     -24.859 -18.054   8.189  1.00  0.00           
ATOM   1464  2HG GLU    93     -23.668 -16.814   8.060  1.00  0.00           
ATOM   1465  CD  GLU    93     -23.912 -17.965   6.263  1.00  0.00           
ATOM   1466  OE1 GLU    93     -23.748 -16.907   5.599  1.00  0.00           
ATOM   1467  OE2 GLU    93     -24.353 -18.974   5.678  1.00  0.00           
ATOM   1468  N   GLN    94     -21.507 -20.266  11.141  1.00  0.00           
ATOM   1469  H   GLN    94     -20.840 -19.531  10.955  1.00  0.00           
ATOM   1470  CA  GLN    94     -21.105 -21.379  11.959  1.00  0.00           
ATOM   1471  HA  GLN    94     -21.718 -22.228  11.656  1.00  0.00           
ATOM   1472  C   GLN    94     -21.369 -21.112  13.458  1.00  0.00           
ATOM   1473  O   GLN    94     -21.765 -21.971  14.206  1.00  0.00           
ATOM   1474  CB  GLN    94     -19.623 -21.701  11.670  1.00  0.00           
ATOM   1475  1HB GLN    94     -18.954 -20.849  11.791  1.00  0.00           
ATOM   1476  2HB GLN    94     -19.277 -22.532  12.284  1.00  0.00           
ATOM   1477  CG  GLN    94     -19.522 -22.156  10.180  1.00  0.00           
ATOM   1478  1HG GLN    94     -19.986 -23.141  10.121  1.00  0.00           
ATOM   1479  2HG GLN    94     -20.106 -21.480   9.556  1.00  0.00           
ATOM   1480  CD  GLN    94     -18.099 -22.239   9.633  1.00  0.00           
ATOM   1481  OE1 GLN    94     -17.155 -22.673  10.334  1.00  0.00           
ATOM   1482  NE2 GLN    94     -17.847 -21.787   8.448  1.00  0.00           
ATOM   1483 1HE2 GLN    94     -17.003 -21.904   7.906  1.00  0.00           
ATOM   1484 2HE2 GLN    94     -18.683 -21.429   8.010  1.00  0.00           
ATOM   1485  N   GLU    95     -21.225 -19.856  13.911  1.00  0.00           
ATOM   1486  H   GLU    95     -20.689 -19.164  13.407  1.00  0.00           
ATOM   1487  CA  GLU    95     -21.752 -19.423  15.223  1.00  0.00           
ATOM   1488  HA  GLU    95     -21.423 -20.186  15.929  1.00  0.00           
ATOM   1489  C   GLU    95     -23.262 -19.334  15.219  1.00  0.00           
ATOM   1490  O   GLU    95     -23.895 -19.016  16.263  1.00  0.00           
ATOM   1491  CB  GLU    95     -21.035 -18.125  15.657  1.00  0.00           
ATOM   1492  1HB GLU    95     -21.099 -17.342  14.902  1.00  0.00           
ATOM   1493  2HB GLU    95     -21.400 -17.748  16.612  1.00  0.00           
ATOM   1494  CG  GLU    95     -19.500 -18.418  15.857  1.00  0.00           
ATOM   1495  1HG GLU    95     -19.335 -19.303  16.472  1.00  0.00           
ATOM   1496  2HG GLU    95     -19.142 -18.646  14.853  1.00  0.00           
ATOM   1497  CD  GLU    95     -18.798 -17.224  16.424  1.00  0.00           
ATOM   1498  OE1 GLU    95     -18.151 -17.385  17.510  1.00  0.00           
ATOM   1499  OE2 GLU    95     -18.843 -16.138  15.802  1.00  0.00           
ATOM   1500  N   GLY    96     -23.915 -19.409  14.069  1.00  0.00           
ATOM   1501  H   GLY    96     -23.463 -19.506  13.171  1.00  0.00           
ATOM   1502  CA  GLY    96     -25.376 -19.143  14.010  1.00  0.00           
ATOM   1503  1HA GLY    96     -25.867 -19.522  13.114  1.00  0.00           
ATOM   1504  2HA GLY    96     -25.807 -19.724  14.826  1.00  0.00           
ATOM   1505  C   GLY    96     -25.806 -17.670  14.200  1.00  0.00           
ATOM   1506  O   GLY    96     -26.973 -17.449  14.468  1.00  0.00           
ATOM   1507  N   LEU    97     -24.982 -16.675  13.922  1.00  0.00           
ATOM   1508  H   LEU    97     -24.062 -17.034  13.711  1.00  0.00           
ATOM   1509  CA  LEU    97     -25.133 -15.223  13.974  1.00  0.00           
ATOM   1510  HA  LEU    97     -25.844 -14.964  14.759  1.00  0.00           
ATOM   1511  C   LEU    97     -25.727 -14.803  12.620  1.00  0.00           
ATOM   1512  O   LEU    97     -25.026 -14.208  11.786  1.00  0.00           
ATOM   1513  CB  LEU    97     -23.730 -14.654  14.217  1.00  0.00           
ATOM   1514  1HB LEU    97     -23.090 -14.916  13.374  1.00  0.00           
ATOM   1515  2HB LEU    97     -23.787 -13.566  14.245  1.00  0.00           
ATOM   1516  CG  LEU    97     -23.195 -15.142  15.597  1.00  0.00           
ATOM   1517  HG  LEU    97     -23.351 -16.220  15.643  1.00  0.00           
ATOM   1518  CD1 LEU    97     -21.748 -14.808  15.865  1.00  0.00           
ATOM   1519 1HD1 LEU    97     -21.386 -15.372  16.725  1.00  0.00           
ATOM   1520 2HD1 LEU    97     -21.663 -13.740  16.068  1.00  0.00           
ATOM   1521 3HD1 LEU    97     -21.152 -15.060  14.988  1.00  0.00           
ATOM   1522  CD2 LEU    97     -24.016 -14.552  16.786  1.00  0.00           
ATOM   1523 1HD2 LEU    97     -23.710 -15.171  17.629  1.00  0.00           
ATOM   1524 2HD2 LEU    97     -25.101 -14.588  16.683  1.00  0.00           
ATOM   1525 3HD2 LEU    97     -23.701 -13.522  16.958  1.00  0.00           
ATOM   1526  N   VAL    98     -26.963 -15.149  12.395  1.00  0.00           
ATOM   1527  H   VAL    98     -27.434 -15.469  13.229  1.00  0.00           
ATOM   1528  CA  VAL    98     -27.752 -14.926  11.204  1.00  0.00           
ATOM   1529  HA  VAL    98     -27.240 -15.510  10.440  1.00  0.00           
ATOM   1530  C   VAL    98     -27.734 -13.460  10.845  1.00  0.00           
ATOM   1531  O   VAL    98     -28.001 -12.644  11.696  1.00  0.00           
ATOM   1532  CB  VAL    98     -29.196 -15.524  11.232  1.00  0.00           
ATOM   1533  HB  VAL    98     -29.720 -15.052  12.064  1.00  0.00           
ATOM   1534  CG1 VAL    98     -29.933 -15.391   9.832  1.00  0.00           
ATOM   1535 1HG1 VAL    98     -30.804 -16.043   9.773  1.00  0.00           
ATOM   1536 2HG1 VAL    98     -29.242 -15.632   9.025  1.00  0.00           
ATOM   1537 3HG1 VAL    98     -30.250 -14.352   9.741  1.00  0.00           
ATOM   1538  CG2 VAL    98     -29.214 -17.046  11.585  1.00  0.00           
ATOM   1539 1HG2 VAL    98     -30.224 -17.446  11.502  1.00  0.00           
ATOM   1540 2HG2 VAL    98     -28.837 -17.215  12.594  1.00  0.00           
ATOM   1541 3HG2 VAL    98     -28.564 -17.545  10.866  1.00  0.00           
ATOM   1542  N   GLY    99     -27.440 -13.178   9.527  1.00  0.00           
ATOM   1543  H   GLY    99     -27.210 -13.900   8.860  1.00  0.00           
ATOM   1544  CA  GLY    99     -27.422 -11.796   9.014  1.00  0.00           
ATOM   1545  1HA GLY    99     -26.925 -11.169   9.754  1.00  0.00           
ATOM   1546  2HA GLY    99     -26.904 -11.809   8.055  1.00  0.00           
ATOM   1547  C   GLY    99     -28.854 -11.346   8.827  1.00  0.00           
ATOM   1548  O   GLY    99     -29.497 -11.765   7.901  1.00  0.00           
ATOM   1549  N   GLY   100     -29.388 -10.340   9.519  1.00  0.00           
ATOM   1550  H   GLY   100     -28.839  -9.990  10.292  1.00  0.00           
ATOM   1551  CA  GLY   100     -30.529  -9.462   9.125  1.00  0.00           
ATOM   1552  1HA GLY   100     -31.377 -10.074   8.818  1.00  0.00           
ATOM   1553  2HA GLY   100     -30.915  -8.793   9.895  1.00  0.00           
ATOM   1554  C   GLY   100     -30.145  -8.572   7.902  1.00  0.00           
ATOM   1555  O   GLY   100     -30.135  -9.005   6.763  1.00  0.00           
ATOM   1556  N   THR   101     -29.964  -7.276   8.125  1.00  0.00           
ATOM   1557  H   THR   101     -30.019  -6.974   9.087  1.00  0.00           
ATOM   1558  CA  THR   101     -29.801  -6.255   7.104  1.00  0.00           
ATOM   1559  HA  THR   101     -30.066  -6.635   6.117  1.00  0.00           
ATOM   1560  C   THR   101     -28.347  -5.824   7.118  1.00  0.00           
ATOM   1561  O   THR   101     -27.973  -5.138   8.093  1.00  0.00           
ATOM   1562  CB  THR   101     -30.801  -5.140   7.291  1.00  0.00           
ATOM   1563  HB  THR   101     -30.606  -4.600   8.217  1.00  0.00           
ATOM   1564  OG1 THR   101     -32.097  -5.779   7.343  1.00  0.00           
ATOM   1565  HG1 THR   101     -32.138  -6.352   6.574  1.00  0.00           
ATOM   1566  CG2 THR   101     -30.756  -4.152   6.137  1.00  0.00           
ATOM   1567 1HG2 THR   101     -31.283  -3.237   6.407  1.00  0.00           
ATOM   1568 2HG2 THR   101     -31.203  -4.577   5.238  1.00  0.00           
ATOM   1569 3HG2 THR   101     -29.706  -3.926   5.949  1.00  0.00           
ATOM   1570  N   PRO   102     -27.482  -6.164   6.152  1.00  0.00           
ATOM   1571  CA  PRO   102     -26.053  -5.833   6.185  1.00  0.00           
ATOM   1572  HA  PRO   102     -25.612  -6.070   7.154  1.00  0.00           
ATOM   1573  C   PRO   102     -25.740  -4.392   5.819  1.00  0.00           
ATOM   1574  O   PRO   102     -26.530  -3.634   5.180  1.00  0.00           
ATOM   1575  CB  PRO   102     -25.400  -6.848   5.228  1.00  0.00           
ATOM   1576  1HB PRO   102     -24.604  -6.475   4.584  1.00  0.00           
ATOM   1577  2HB PRO   102     -25.079  -7.723   5.792  1.00  0.00           
ATOM   1578  CG  PRO   102     -26.571  -7.298   4.302  1.00  0.00           
ATOM   1579  1HG PRO   102     -26.654  -6.590   3.478  1.00  0.00           
ATOM   1580  2HG PRO   102     -26.464  -8.274   3.829  1.00  0.00           
ATOM   1581  CD  PRO   102     -27.743  -7.241   5.215  1.00  0.00           
ATOM   1582  1HD PRO   102     -28.537  -6.940   4.532  1.00  0.00           
ATOM   1583  2HD PRO   102     -27.926  -8.163   5.767  1.00  0.00           
ATOM   1584  N   ARG   103     -24.505  -3.967   6.320  1.00  0.00           
ATOM   1585  H   ARG   103     -24.018  -4.488   7.035  1.00  0.00           
ATOM   1586  CA  ARG   103     -24.002  -2.616   6.040  1.00  0.00           
ATOM   1587  HA  ARG   103     -24.817  -1.894   6.092  1.00  0.00           
ATOM   1588  C   ARG   103     -23.487  -2.589   4.556  1.00  0.00           
ATOM   1589  O   ARG   103     -23.024  -3.581   3.981  1.00  0.00           
ATOM   1590  CB  ARG   103     -22.886  -2.263   7.022  1.00  0.00           
ATOM   1591  1HB ARG   103     -22.136  -3.053   7.072  1.00  0.00           
ATOM   1592  2HB ARG   103     -22.364  -1.361   6.703  1.00  0.00           
ATOM   1593  CG  ARG   103     -23.578  -2.071   8.330  1.00  0.00           
ATOM   1594  1HG ARG   103     -24.182  -1.163   8.339  1.00  0.00           
ATOM   1595  2HG ARG   103     -24.328  -2.845   8.491  1.00  0.00           
ATOM   1596  CD  ARG   103     -22.614  -2.046   9.517  1.00  0.00           
ATOM   1597  1HD ARG   103     -21.986  -2.937   9.531  1.00  0.00           
ATOM   1598  2HD ARG   103     -22.044  -1.121   9.443  1.00  0.00           
ATOM   1599  NE  ARG   103     -23.340  -2.006  10.832  1.00  0.00           
ATOM   1600  HE  ARG   103     -23.721  -2.924  11.014  1.00  0.00           
ATOM   1601  CZ  ARG   103     -23.736  -0.937  11.484  1.00  0.00           
ATOM   1602  NH1 ARG   103     -23.307   0.297  11.226  1.00  0.00           
ATOM   1603 1HH1 ARG   103     -22.499   0.379  10.626  1.00  0.00           
ATOM   1604 2HH1 ARG   103     -23.566   1.063  11.832  1.00  0.00           
ATOM   1605  NH2 ARG   103     -24.735  -1.072  12.284  1.00  0.00           
ATOM   1606 1HH2 ARG   103     -25.182  -1.964  12.435  1.00  0.00           
ATOM   1607 2HH2 ARG   103     -25.158  -0.227  12.642  1.00  0.00           
ATOM   1608  N   THR   104     -23.423  -1.302   4.092  1.00  0.00           
ATOM   1609  H   THR   104     -23.868  -0.595   4.659  1.00  0.00           
ATOM   1610  CA  THR   104     -22.708  -0.775   2.893  1.00  0.00           
ATOM   1611  HA  THR   104     -21.933  -1.540   2.844  1.00  0.00           
ATOM   1612  C   THR   104     -22.122   0.586   3.085  1.00  0.00           
ATOM   1613  O   THR   104     -22.228   1.257   4.117  1.00  0.00           
ATOM   1614  CB  THR   104     -23.462  -1.009   1.613  1.00  0.00           
ATOM   1615  HB  THR   104     -24.113  -1.880   1.696  1.00  0.00           
ATOM   1616  OG1 THR   104     -22.428  -1.280   0.685  1.00  0.00           
ATOM   1617  HG1 THR   104     -22.823  -1.355  -0.187  1.00  0.00           
ATOM   1618  CG2 THR   104     -24.257   0.090   0.959  1.00  0.00           
ATOM   1619 1HG2 THR   104     -24.952   0.519   1.682  1.00  0.00           
ATOM   1620 2HG2 THR   104     -24.817  -0.349   0.133  1.00  0.00           
ATOM   1621 3HG2 THR   104     -23.600   0.872   0.578  1.00  0.00           
ATOM   1622  N   ILE   105     -21.341   1.049   2.114  1.00  0.00           
ATOM   1623  H   ILE   105     -21.213   0.336   1.410  1.00  0.00           
ATOM   1624  CA  ILE   105     -20.636   2.302   1.955  1.00  0.00           
ATOM   1625  HA  ILE   105     -19.983   2.376   2.825  1.00  0.00           
ATOM   1626  C   ILE   105     -21.602   3.525   2.007  1.00  0.00           
ATOM   1627  O   ILE   105     -22.827   3.495   1.699  1.00  0.00           
ATOM   1628  CB  ILE   105     -19.819   2.456   0.617  1.00  0.00           
ATOM   1629  HB  ILE   105     -19.314   3.420   0.679  1.00  0.00           
ATOM   1630  CG1 ILE   105     -20.719   2.440  -0.650  1.00  0.00           
ATOM   1631 1HG1 ILE   105     -21.300   1.518  -0.629  1.00  0.00           
ATOM   1632 2HG1 ILE   105     -21.457   3.235  -0.540  1.00  0.00           
ATOM   1633  CG2 ILE   105     -18.714   1.371   0.620  1.00  0.00           
ATOM   1634 1HG2 ILE   105     -17.970   1.536  -0.159  1.00  0.00           
ATOM   1635 2HG2 ILE   105     -19.131   0.368   0.520  1.00  0.00           
ATOM   1636 3HG2 ILE   105     -18.244   1.473   1.599  1.00  0.00           
ATOM   1637  CD1 ILE   105     -19.885   2.693  -1.878  1.00  0.00           
ATOM   1638 1HD1 ILE   105     -20.560   2.656  -2.732  1.00  0.00           
ATOM   1639 2HD1 ILE   105     -19.148   1.895  -1.961  1.00  0.00           
ATOM   1640 3HD1 ILE   105     -19.377   3.657  -1.858  1.00  0.00           
ATOM   1641  N   GLU   106     -20.998   4.705   2.302  1.00  0.00           
ATOM   1642  H   GLU   106     -20.122   4.668   2.805  1.00  0.00           
ATOM   1643  CA  GLU   106     -21.603   6.080   2.248  1.00  0.00           
ATOM   1644  HA  GLU   106     -22.685   6.027   2.371  1.00  0.00           
ATOM   1645  C   GLU   106     -21.310   6.726   0.876  1.00  0.00           
ATOM   1646  O   GLU   106     -22.189   6.732   0.009  1.00  0.00           
ATOM   1647  CB  GLU   106     -20.966   6.848   3.405  1.00  0.00           
ATOM   1648  1HB GLU   106     -19.884   6.873   3.274  1.00  0.00           
ATOM   1649  2HB GLU   106     -21.349   7.866   3.478  1.00  0.00           
ATOM   1650  CG  GLU   106     -21.184   6.227   4.862  1.00  0.00           
ATOM   1651  1HG GLU   106     -22.201   6.458   5.179  1.00  0.00           
ATOM   1652  2HG GLU   106     -20.958   5.161   4.863  1.00  0.00           
ATOM   1653  CD  GLU   106     -20.218   6.907   5.871  1.00  0.00           
ATOM   1654  OE1 GLU   106     -20.176   8.178   5.965  1.00  0.00           
ATOM   1655  OE2 GLU   106     -19.349   6.213   6.442  1.00  0.00           
ATOM   1656  N   GLY   107     -20.097   7.234   0.664  1.00  0.00           
ATOM   1657  H   GLY   107     -19.453   6.956   1.391  1.00  0.00           
ATOM   1658  CA  GLY   107     -19.648   8.153  -0.348  1.00  0.00           
ATOM   1659  1HA GLY   107     -18.600   8.003  -0.607  1.00  0.00           
ATOM   1660  2HA GLY   107     -20.328   8.101  -1.199  1.00  0.00           
ATOM   1661  C   GLY   107     -19.744   9.643   0.177  1.00  0.00           
ATOM   1662  O   GLY   107     -20.290   9.936   1.254  1.00  0.00           
ATOM   1663  N   PRO   108     -19.231  10.611  -0.583  1.00  0.00           
ATOM   1664  CA  PRO   108     -19.163  12.027  -0.250  1.00  0.00           
ATOM   1665  HA  PRO   108     -18.729  12.152   0.742  1.00  0.00           
ATOM   1666  C   PRO   108     -20.522  12.841  -0.218  1.00  0.00           
ATOM   1667  O   PRO   108     -20.590  13.722   0.633  1.00  0.00           
ATOM   1668  CB  PRO   108     -18.132  12.596  -1.195  1.00  0.00           
ATOM   1669  1HB PRO   108     -18.331  13.645  -1.412  1.00  0.00           
ATOM   1670  2HB PRO   108     -17.135  12.448  -0.779  1.00  0.00           
ATOM   1671  CG  PRO   108     -18.320  11.752  -2.434  1.00  0.00           
ATOM   1672  1HG PRO   108     -19.116  11.966  -3.147  1.00  0.00           
ATOM   1673  2HG PRO   108     -17.362  11.827  -2.949  1.00  0.00           
ATOM   1674  CD  PRO   108     -18.496  10.375  -1.840  1.00  0.00           
ATOM   1675  1HD PRO   108     -19.138   9.785  -2.494  1.00  0.00           
ATOM   1676  2HD PRO   108     -17.568   9.860  -1.589  1.00  0.00           
ATOM   1677  N   LEU   109     -21.493  12.729  -1.129  1.00  0.00           
ATOM   1678  H   LEU   109     -21.328  12.020  -1.828  1.00  0.00           
ATOM   1679  CA  LEU   109     -22.635  13.622  -1.356  1.00  0.00           
ATOM   1680  HA  LEU   109     -22.309  14.660  -1.290  1.00  0.00           
ATOM   1681  C   LEU   109     -23.817  13.459  -0.342  1.00  0.00           
ATOM   1682  O   LEU   109     -24.943  13.759  -0.739  1.00  0.00           
ATOM   1683  CB  LEU   109     -23.067  13.538  -2.890  1.00  0.00           
ATOM   1684  1HB LEU   109     -23.543  12.563  -2.993  1.00  0.00           
ATOM   1685  2HB LEU   109     -23.828  14.309  -3.008  1.00  0.00           
ATOM   1686  CG  LEU   109     -21.913  13.539  -3.958  1.00  0.00           
ATOM   1687  HG  LEU   109     -21.322  12.642  -3.773  1.00  0.00           
ATOM   1688  CD1 LEU   109     -22.497  13.477  -5.452  1.00  0.00           
ATOM   1689 1HD1 LEU   109     -21.695  13.533  -6.189  1.00  0.00           
ATOM   1690 2HD1 LEU   109     -23.084  14.395  -5.483  1.00  0.00           
ATOM   1691 3HD1 LEU   109     -23.139  12.626  -5.677  1.00  0.00           
ATOM   1692  CD2 LEU   109     -21.077  14.825  -3.726  1.00  0.00           
ATOM   1693 1HD2 LEU   109     -20.260  14.732  -4.441  1.00  0.00           
ATOM   1694 2HD2 LEU   109     -20.670  14.912  -2.718  1.00  0.00           
ATOM   1695 3HD2 LEU   109     -21.665  15.713  -3.959  1.00  0.00           
ATOM   1696  N   TYR   110     -23.601  13.006   0.922  1.00  0.00           
ATOM   1697  H   TYR   110     -22.653  12.781   1.187  1.00  0.00           
ATOM   1698  CA  TYR   110     -24.557  13.273   1.980  1.00  0.00           
ATOM   1699  HA  TYR   110     -25.532  13.017   1.567  1.00  0.00           
ATOM   1700  C   TYR   110     -24.530  14.675   2.492  1.00  0.00           
ATOM   1701  O   TYR   110     -23.516  15.312   2.482  1.00  0.00           
ATOM   1702  CB  TYR   110     -24.339  12.239   3.132  1.00  0.00           
ATOM   1703  1HB TYR   110     -24.701  11.306   2.701  1.00  0.00           
ATOM   1704  2HB TYR   110     -23.264  12.180   3.308  1.00  0.00           
ATOM   1705  CG  TYR   110     -25.051  12.504   4.435  1.00  0.00           
ATOM   1706  CD1 TYR   110     -26.228  11.876   4.709  1.00  0.00           
ATOM   1707  HD1 TYR   110     -26.641  11.194   3.980  1.00  0.00           
ATOM   1708  CD2 TYR   110     -24.586  13.414   5.336  1.00  0.00           
ATOM   1709  HD2 TYR   110     -23.696  13.985   5.116  1.00  0.00           
ATOM   1710  CE1 TYR   110     -26.980  12.170   5.870  1.00  0.00           
ATOM   1711  HE1 TYR   110     -27.963  11.733   5.970  1.00  0.00           
ATOM   1712  CE2 TYR   110     -25.214  13.571   6.587  1.00  0.00           
ATOM   1713  HE2 TYR   110     -24.790  14.293   7.269  1.00  0.00           
ATOM   1714  CZ  TYR   110     -26.484  12.999   6.910  1.00  0.00           
ATOM   1715  OH  TYR   110     -27.184  13.192   8.109  1.00  0.00           
ATOM   1716  HH  TYR   110     -26.644  13.690   8.727  1.00  0.00           
ATOM   1717  N   VAL   111     -25.666  15.214   2.905  1.00  0.00           
ATOM   1718  H   VAL   111     -26.434  14.593   3.116  1.00  0.00           
ATOM   1719  CA  VAL   111     -25.948  16.644   3.345  1.00  0.00           
ATOM   1720  HA  VAL   111     -25.031  17.072   3.751  1.00  0.00           
ATOM   1721  C   VAL   111     -27.014  16.600   4.429  1.00  0.00           
ATOM   1722  O   VAL   111     -28.027  16.052   4.258  1.00  0.00           
ATOM   1723  CB  VAL   111     -26.562  17.504   2.179  1.00  0.00           
ATOM   1724  HB  VAL   111     -27.612  17.221   2.109  1.00  0.00           
ATOM   1725  CG1 VAL   111     -26.593  18.995   2.449  1.00  0.00           
ATOM   1726 1HG1 VAL   111     -27.094  19.454   1.597  1.00  0.00           
ATOM   1727 2HG1 VAL   111     -25.610  19.448   2.580  1.00  0.00           
ATOM   1728 3HG1 VAL   111     -27.188  19.151   3.348  1.00  0.00           
ATOM   1729  CG2 VAL   111     -25.870  17.321   0.883  1.00  0.00           
ATOM   1730 1HG2 VAL   111     -26.269  17.971   0.104  1.00  0.00           
ATOM   1731 2HG2 VAL   111     -25.994  16.279   0.586  1.00  0.00           
ATOM   1732 3HG2 VAL   111     -24.811  17.534   1.028  1.00  0.00           
ATOM   1733  N   ALA   112     -26.703  17.021   5.628  1.00  0.00           
ATOM   1734  H   ALA   112     -25.876  17.599   5.685  1.00  0.00           
ATOM   1735  CA  ALA   112     -27.598  17.021   6.778  1.00  0.00           
ATOM   1736  HA  ALA   112     -28.154  16.088   6.687  1.00  0.00           
ATOM   1737  C   ALA   112     -28.689  18.168   6.675  1.00  0.00           
ATOM   1738  O   ALA   112     -28.626  18.906   5.697  1.00  0.00           
ATOM   1739  CB  ALA   112     -26.735  17.184   8.031  1.00  0.00           
ATOM   1740  1HB ALA   112     -25.924  16.455   8.048  1.00  0.00           
ATOM   1741  2HB ALA   112     -27.361  17.051   8.913  1.00  0.00           
ATOM   1742  3HB ALA   112     -26.318  18.191   8.029  1.00  0.00           
ATOM   1743  N   GLY   113     -29.722  18.245   7.525  1.00  0.00           
ATOM   1744  H   GLY   113     -29.634  17.788   8.421  1.00  0.00           
ATOM   1745  CA  GLY   113     -30.793  19.271   7.445  1.00  0.00           
ATOM   1746  1HA GLY   113     -31.389  19.399   8.349  1.00  0.00           
ATOM   1747  2HA GLY   113     -30.314  20.223   7.219  1.00  0.00           
ATOM   1748  C   GLY   113     -31.875  19.085   6.281  1.00  0.00           
ATOM   1749  O   GLY   113     -32.555  20.007   5.910  1.00  0.00           
ATOM   1750  N   ALA   114     -31.912  17.898   5.703  1.00  0.00           
ATOM   1751  H   ALA   114     -31.282  17.219   6.105  1.00  0.00           
ATOM   1752  CA  ALA   114     -32.958  17.413   4.821  1.00  0.00           
ATOM   1753  HA  ALA   114     -33.003  18.141   4.011  1.00  0.00           
ATOM   1754  C   ALA   114     -34.316  17.440   5.559  1.00  0.00           
ATOM   1755  O   ALA   114     -34.354  17.003   6.705  1.00  0.00           
ATOM   1756  CB  ALA   114     -32.525  15.975   4.424  1.00  0.00           
ATOM   1757  1HB ALA   114     -31.707  16.025   3.705  1.00  0.00           
ATOM   1758  2HB ALA   114     -33.382  15.481   3.966  1.00  0.00           
ATOM   1759  3HB ALA   114     -32.205  15.411   5.300  1.00  0.00           
ATOM   1760  N   PRO   115     -35.434  17.967   4.942  1.00  0.00           
ATOM   1761  CA  PRO   115     -36.723  18.125   5.621  1.00  0.00           
ATOM   1762  HA  PRO   115     -36.544  18.907   6.359  1.00  0.00           
ATOM   1763  C   PRO   115     -37.266  16.886   6.298  1.00  0.00           
ATOM   1764  O   PRO   115     -37.284  15.814   5.716  1.00  0.00           
ATOM   1765  CB  PRO   115     -37.631  18.609   4.509  1.00  0.00           
ATOM   1766  1HB PRO   115     -38.027  17.856   3.829  1.00  0.00           
ATOM   1767  2HB PRO   115     -38.507  19.187   4.802  1.00  0.00           
ATOM   1768  CG  PRO   115     -36.720  19.556   3.664  1.00  0.00           
ATOM   1769  1HG PRO   115     -37.069  19.823   2.666  1.00  0.00           
ATOM   1770  2HG PRO   115     -36.639  20.393   4.357  1.00  0.00           
ATOM   1771  CD  PRO   115     -35.511  18.706   3.644  1.00  0.00           
ATOM   1772  1HD PRO   115     -35.538  17.948   2.861  1.00  0.00           
ATOM   1773  2HD PRO   115     -34.601  19.302   3.575  1.00  0.00           
ATOM   1774  N   ILE   116     -37.863  17.245   7.449  1.00  0.00           
ATOM   1775  H   ILE   116     -37.926  18.209   7.742  1.00  0.00           
ATOM   1776  CA  ILE   116     -38.506  16.303   8.467  1.00  0.00           
ATOM   1777  HA  ILE   116     -37.979  15.397   8.168  1.00  0.00           
ATOM   1778  C   ILE   116     -40.004  16.078   8.388  1.00  0.00           
ATOM   1779  O   ILE   116     -40.840  17.010   8.265  1.00  0.00           
ATOM   1780  CB  ILE   116     -37.977  16.720   9.860  1.00  0.00           
ATOM   1781  HB  ILE   116     -38.236  17.767  10.020  1.00  0.00           
ATOM   1782  CG1 ILE   116     -36.426  16.581  10.014  1.00  0.00           
ATOM   1783 1HG1 ILE   116     -36.196  15.517   9.954  1.00  0.00           
ATOM   1784 2HG1 ILE   116     -35.977  17.092   9.162  1.00  0.00           
ATOM   1785  CG2 ILE   116     -38.665  15.975  10.995  1.00  0.00           
ATOM   1786 1HG2 ILE   116     -38.346  16.319  11.979  1.00  0.00           
ATOM   1787 2HG2 ILE   116     -38.363  14.937  10.857  1.00  0.00           
ATOM   1788 3HG2 ILE   116     -39.749  16.053  10.916  1.00  0.00           
ATOM   1789  CD1 ILE   116     -35.846  17.165  11.288  1.00  0.00           
ATOM   1790 1HD1 ILE   116     -34.771  17.007  11.364  1.00  0.00           
ATOM   1791 2HD1 ILE   116     -36.338  16.748  12.167  1.00  0.00           
ATOM   1792 3HD1 ILE   116     -36.055  18.233  11.228  1.00  0.00           
ATOM   1793  N   ALA   117     -40.451  14.845   8.432  1.00  0.00           
ATOM   1794  H   ALA   117     -39.791  14.083   8.371  1.00  0.00           
ATOM   1795  CA  ALA   117     -41.872  14.482   8.460  1.00  0.00           
ATOM   1796  HA  ALA   117     -42.478  15.276   8.897  1.00  0.00           
ATOM   1797  C   ALA   117     -42.200  13.172   9.225  1.00  0.00           
ATOM   1798  O   ALA   117     -41.354  12.328   9.454  1.00  0.00           
ATOM   1799  CB  ALA   117     -42.279  14.321   6.973  1.00  0.00           
ATOM   1800  1HB ALA   117     -41.731  14.921   6.247  1.00  0.00           
ATOM   1801  2HB ALA   117     -43.350  14.460   6.826  1.00  0.00           
ATOM   1802  3HB ALA   117     -42.027  13.269   6.840  1.00  0.00           
ATOM   1803  N   GLN   118     -43.462  13.037   9.630  1.00  0.00           
ATOM   1804  H   GLN   118     -44.156  13.741   9.424  1.00  0.00           
ATOM   1805  CA  GLN   118     -44.048  11.805  10.283  1.00  0.00           
ATOM   1806  HA  GLN   118     -43.373  11.249  10.933  1.00  0.00           
ATOM   1807  C   GLN   118     -44.493  10.794   9.158  1.00  0.00           
ATOM   1808  O   GLN   118     -45.299  11.259   8.310  1.00  0.00           
ATOM   1809  CB  GLN   118     -45.227  12.130  11.215  1.00  0.00           
ATOM   1810  1HB GLN   118     -46.026  12.607  10.648  1.00  0.00           
ATOM   1811  2HB GLN   118     -45.691  11.215  11.584  1.00  0.00           
ATOM   1812  CG  GLN   118     -44.905  13.027  12.435  1.00  0.00           
ATOM   1813  1HG GLN   118     -44.106  13.688  12.099  1.00  0.00           
ATOM   1814  2HG GLN   118     -45.856  13.542  12.573  1.00  0.00           
ATOM   1815  CD  GLN   118     -44.499  12.332  13.717  1.00  0.00           
ATOM   1816  OE1 GLN   118     -45.370  11.903  14.459  1.00  0.00           
ATOM   1817  NE2 GLN   118     -43.270  12.263  14.119  1.00  0.00           
ATOM   1818 1HE2 GLN   118     -43.039  11.709  14.932  1.00  0.00           
ATOM   1819 2HE2 GLN   118     -42.541  12.736  13.606  1.00  0.00           
ATOM   1820  N   GLY   119     -44.079   9.512   9.085  1.00  0.00           
ATOM   1821  H   GLY   119     -43.586   9.136   9.883  1.00  0.00           
ATOM   1822  CA  GLY   119     -44.541   8.420   8.130  1.00  0.00           
ATOM   1823  1HA GLY   119     -44.019   7.485   8.335  1.00  0.00           
ATOM   1824  2HA GLY   119     -45.559   8.239   8.473  1.00  0.00           
ATOM   1825  C   GLY   119     -44.541   8.694   6.638  1.00  0.00           
ATOM   1826  O   GLY   119     -44.174   7.719   5.914  1.00  0.00           
ATOM   1827  N   VAL   120     -44.950   9.817   6.115  1.00  0.00           
ATOM   1828  H   VAL   120     -45.280  10.512   6.770  1.00  0.00           
ATOM   1829  CA  VAL   120     -45.234  10.030   4.706  1.00  0.00           
ATOM   1830  HA  VAL   120     -44.965   9.102   4.203  1.00  0.00           
ATOM   1831  C   VAL   120     -44.428  11.180   4.130  1.00  0.00           
ATOM   1832  O   VAL   120     -44.348  12.182   4.870  1.00  0.00           
ATOM   1833  CB  VAL   120     -46.774  10.320   4.547  1.00  0.00           
ATOM   1834  HB  VAL   120     -47.080  10.847   5.450  1.00  0.00           
ATOM   1835  CG1 VAL   120     -47.142  11.263   3.345  1.00  0.00           
ATOM   1836 1HG1 VAL   120     -48.218  11.309   3.172  1.00  0.00           
ATOM   1837 2HG1 VAL   120     -46.644  10.905   2.444  1.00  0.00           
ATOM   1838 3HG1 VAL   120     -46.771  12.257   3.595  1.00  0.00           
ATOM   1839  CG2 VAL   120     -47.491   8.958   4.343  1.00  0.00           
ATOM   1840 1HG2 VAL   120     -48.573   9.042   4.245  1.00  0.00           
ATOM   1841 2HG2 VAL   120     -47.250   8.326   5.197  1.00  0.00           
ATOM   1842 3HG2 VAL   120     -47.076   8.518   3.436  1.00  0.00           
ATOM   1843  N   THR   121     -43.893  11.165   2.911  1.00  0.00           
ATOM   1844  H   THR   121     -43.785  10.260   2.476  1.00  0.00           
ATOM   1845  CA  THR   121     -43.264  12.302   2.244  1.00  0.00           
ATOM   1846  HA  THR   121     -43.776  13.224   2.519  1.00  0.00           
ATOM   1847  C   THR   121     -43.238  12.198   0.711  1.00  0.00           
ATOM   1848  O   THR   121     -43.394  11.103   0.204  1.00  0.00           
ATOM   1849  CB  THR   121     -41.781  12.460   2.645  1.00  0.00           
ATOM   1850  HB  THR   121     -41.274  13.024   1.862  1.00  0.00           
ATOM   1851  OG1 THR   121     -41.037  11.304   2.674  1.00  0.00           
ATOM   1852  HG1 THR   121     -41.481  10.618   3.179  1.00  0.00           
ATOM   1853  CG2 THR   121     -41.365  13.155   3.939  1.00  0.00           
ATOM   1854 1HG2 THR   121     -40.291  13.105   4.119  1.00  0.00           
ATOM   1855 2HG2 THR   121     -41.895  12.663   4.755  1.00  0.00           
ATOM   1856 3HG2 THR   121     -41.676  14.198   3.880  1.00  0.00           
ATOM   1857  N   ARG   122     -43.069  13.347  -0.025  1.00  0.00           
ATOM   1858  H   ARG   122     -42.861  14.171   0.520  1.00  0.00           
ATOM   1859  CA  ARG   122     -42.672  13.376  -1.436  1.00  0.00           
ATOM   1860  HA  ARG   122     -42.765  12.375  -1.857  1.00  0.00           
ATOM   1861  C   ARG   122     -41.205  13.808  -1.504  1.00  0.00           
ATOM   1862  O   ARG   122     -40.743  14.747  -0.837  1.00  0.00           
ATOM   1863  CB  ARG   122     -43.594  14.356  -2.203  1.00  0.00           
ATOM   1864  1HB ARG   122     -44.659  14.135  -2.134  1.00  0.00           
ATOM   1865  2HB ARG   122     -43.465  15.325  -1.722  1.00  0.00           
ATOM   1866  CG  ARG   122     -43.214  14.490  -3.688  1.00  0.00           
ATOM   1867  1HG ARG   122     -42.330  15.127  -3.691  1.00  0.00           
ATOM   1868  2HG ARG   122     -42.982  13.500  -4.080  1.00  0.00           
ATOM   1869  CD  ARG   122     -44.303  15.132  -4.546  1.00  0.00           
ATOM   1870  1HD ARG   122     -45.231  14.606  -4.322  1.00  0.00           
ATOM   1871  2HD ARG   122     -44.564  16.141  -4.227  1.00  0.00           
ATOM   1872  NE  ARG   122     -43.974  15.075  -5.932  1.00  0.00           
ATOM   1873  HE  ARG   122     -43.031  14.800  -6.171  1.00  0.00           
ATOM   1874  CZ  ARG   122     -44.825  15.412  -6.931  1.00  0.00           
ATOM   1875  NH1 ARG   122     -46.034  15.821  -6.689  1.00  0.00           
ATOM   1876 1HH1 ARG   122     -46.419  15.666  -5.769  1.00  0.00           
ATOM   1877 2HH1 ARG   122     -46.649  15.991  -7.472  1.00  0.00           
ATOM   1878  NH2 ARG   122     -44.415  15.140  -8.143  1.00  0.00           
ATOM   1879 1HH2 ARG   122     -43.472  14.783  -8.202  1.00  0.00           
ATOM   1880 2HH2 ARG   122     -44.931  15.345  -8.987  1.00  0.00           
ATOM   1881  N   MET   123     -40.503  13.224  -2.534  1.00  0.00           
ATOM   1882  H   MET   123     -40.907  12.521  -3.136  1.00  0.00           
ATOM   1883  CA  MET   123     -39.048  13.417  -2.652  1.00  0.00           
ATOM   1884  HA  MET   123     -38.612  13.713  -1.697  1.00  0.00           
ATOM   1885  C   MET   123     -38.691  14.448  -3.714  1.00  0.00           
ATOM   1886  O   MET   123     -37.665  15.132  -3.574  1.00  0.00           
ATOM   1887  CB  MET   123     -38.466  12.047  -3.107  1.00  0.00           
ATOM   1888  1HB MET   123     -38.911  11.662  -4.024  1.00  0.00           
ATOM   1889  2HB MET   123     -37.388  12.081  -3.260  1.00  0.00           
ATOM   1890  CG  MET   123     -38.729  10.974  -1.995  1.00  0.00           
ATOM   1891  1HG MET   123     -39.808  10.913  -1.853  1.00  0.00           
ATOM   1892  2HG MET   123     -38.504  10.010  -2.450  1.00  0.00           
ATOM   1893  SD  MET   123     -37.893  11.139  -0.417  1.00  0.00           
ATOM   1894  CE  MET   123     -36.213  10.725  -0.997  1.00  0.00           
ATOM   1895  1HE MET   123     -35.484  10.965  -0.223  1.00  0.00           
ATOM   1896  2HE MET   123     -36.047  11.363  -1.864  1.00  0.00           
ATOM   1897  3HE MET   123     -36.105   9.680  -1.287  1.00  0.00           
ATOM   1898  N   ASP   124     -39.425  14.521  -4.783  1.00  0.00           
ATOM   1899  H   ASP   124     -40.290  14.002  -4.748  1.00  0.00           
ATOM   1900  CA  ASP   124     -39.142  15.277  -5.994  1.00  0.00           
ATOM   1901  HA  ASP   124     -38.076  15.499  -6.028  1.00  0.00           
ATOM   1902  C   ASP   124     -39.855  16.694  -6.159  1.00  0.00           
ATOM   1903  O   ASP   124     -40.910  16.918  -5.637  1.00  0.00           
ATOM   1904  CB  ASP   124     -39.600  14.344  -7.115  1.00  0.00           
ATOM   1905  1HB ASP   124     -39.282  14.793  -8.056  1.00  0.00           
ATOM   1906  2HB ASP   124     -39.083  13.420  -6.857  1.00  0.00           
ATOM   1907  CG  ASP   124     -41.090  14.146  -7.094  1.00  0.00           
ATOM   1908  OD1 ASP   124     -41.708  13.573  -6.162  1.00  0.00           
ATOM   1909  OD2 ASP   124     -41.656  14.419  -8.204  1.00  0.00           
ATOM   1910  N   ASP   125     -39.244  17.688  -6.728  1.00  0.00           
ATOM   1911  H   ASP   125     -38.311  17.552  -7.088  1.00  0.00           
ATOM   1912  CA  ASP   125     -39.922  18.931  -7.085  1.00  0.00           
ATOM   1913  HA  ASP   125     -40.299  19.369  -6.161  1.00  0.00           
ATOM   1914  C   ASP   125     -41.146  18.774  -8.043  1.00  0.00           
ATOM   1915  O   ASP   125     -41.108  18.152  -9.098  1.00  0.00           
ATOM   1916  CB  ASP   125     -38.869  19.978  -7.531  1.00  0.00           
ATOM   1917  1HB ASP   125     -39.230  20.999  -7.409  1.00  0.00           
ATOM   1918  2HB ASP   125     -37.963  19.918  -6.928  1.00  0.00           
ATOM   1919  CG  ASP   125     -38.442  19.815  -9.019  1.00  0.00           
ATOM   1920  OD1 ASP   125     -37.749  18.838  -9.326  1.00  0.00           
ATOM   1921  OD2 ASP   125     -38.907  20.557  -9.895  1.00  0.00           
ATOM   1922  N   GLY   126     -42.269  19.394  -7.616  1.00  0.00           
ATOM   1923  H   GLY   126     -42.107  19.740  -6.681  1.00  0.00           
ATOM   1924  CA  GLY   126     -43.664  19.110  -7.976  1.00  0.00           
ATOM   1925  1HA GLY   126     -43.908  18.117  -7.596  1.00  0.00           
ATOM   1926  2HA GLY   126     -44.431  19.750  -7.539  1.00  0.00           
ATOM   1927  C   GLY   126     -43.925  19.080  -9.516  1.00  0.00           
ATOM   1928  O   GLY   126     -44.509  19.958 -10.173  1.00  0.00           
ATOM   1929  N   SER   127     -43.473  17.981 -10.109  1.00  0.00           
ATOM   1930  H   SER   127     -42.814  17.380  -9.636  1.00  0.00           
ATOM   1931  CA  SER   127     -43.724  17.727 -11.519  1.00  0.00           
ATOM   1932  HA  SER   127     -43.875  18.640 -12.095  1.00  0.00           
ATOM   1933  C   SER   127     -44.900  16.785 -11.748  1.00  0.00           
ATOM   1934  O   SER   127     -45.343  16.163 -10.824  1.00  0.00           
ATOM   1935  CB  SER   127     -42.429  17.050 -12.053  1.00  0.00           
ATOM   1936  1HB SER   127     -42.277  16.136 -11.479  1.00  0.00           
ATOM   1937  2HB SER   127     -42.577  16.853 -13.115  1.00  0.00           
ATOM   1938  OG  SER   127     -41.249  17.877 -11.976  1.00  0.00           
ATOM   1939  HG  SER   127     -41.126  18.076 -11.045  1.00  0.00           
ATOM   1940  N   GLU   128     -45.468  16.662 -12.957  1.00  0.00           
ATOM   1941  H   GLU   128     -45.129  17.287 -13.674  1.00  0.00           
ATOM   1942  CA  GLU   128     -46.484  15.708 -13.270  1.00  0.00           
ATOM   1943  HA  GLU   128     -47.019  15.531 -12.337  1.00  0.00           
ATOM   1944  C   GLU   128     -45.858  14.265 -13.626  1.00  0.00           
ATOM   1945  O   GLU   128     -46.520  13.264 -13.447  1.00  0.00           
ATOM   1946  CB  GLU   128     -47.309  16.270 -14.466  1.00  0.00           
ATOM   1947  1HB GLU   128     -46.669  16.895 -15.089  1.00  0.00           
ATOM   1948  2HB GLU   128     -47.676  15.447 -15.080  1.00  0.00           
ATOM   1949  CG  GLU   128     -48.528  17.120 -14.030  1.00  0.00           
ATOM   1950  1HG GLU   128     -49.291  16.470 -13.603  1.00  0.00           
ATOM   1951  2HG GLU   128     -48.221  17.770 -13.210  1.00  0.00           
ATOM   1952  CD  GLU   128     -49.014  17.875 -15.203  1.00  0.00           
ATOM   1953  OE1 GLU   128     -49.378  17.119 -16.161  1.00  0.00           
ATOM   1954  OE2 GLU   128     -49.005  19.159 -15.152  1.00  0.00           
ATOM   1955  N   ASP   129     -44.619  14.240 -14.131  1.00  0.00           
ATOM   1956  H   ASP   129     -44.120  15.106 -14.281  1.00  0.00           
ATOM   1957  CA  ASP   129     -43.858  13.002 -14.306  1.00  0.00           
ATOM   1958  HA  ASP   129     -42.881  13.254 -14.719  1.00  0.00           
ATOM   1959  C   ASP   129     -44.522  12.026 -15.361  1.00  0.00           
ATOM   1960  O   ASP   129     -44.437  10.803 -15.318  1.00  0.00           
ATOM   1961  CB  ASP   129     -43.658  12.212 -12.957  1.00  0.00           
ATOM   1962  1HB ASP   129     -44.608  12.016 -12.461  1.00  0.00           
ATOM   1963  2HB ASP   129     -43.181  11.302 -13.321  1.00  0.00           
ATOM   1964  CG  ASP   129     -42.714  12.894 -11.958  1.00  0.00           
ATOM   1965  OD1 ASP   129     -41.740  13.608 -12.339  1.00  0.00           
ATOM   1966  OD2 ASP   129     -42.867  12.601 -10.743  1.00  0.00           
ATOM   1967  N   ASP   130     -45.161  12.599 -16.419  1.00  0.00           
ATOM   1968  H   ASP   130     -45.300  13.599 -16.383  1.00  0.00           
ATOM   1969  CA  ASP   130     -45.606  11.890 -17.600  1.00  0.00           
ATOM   1970  HA  ASP   130     -46.520  11.380 -17.295  1.00  0.00           
ATOM   1971  C   ASP   130     -44.675  10.892 -18.281  1.00  0.00           
ATOM   1972  O   ASP   130     -45.132   9.896 -18.848  1.00  0.00           
ATOM   1973  CB  ASP   130     -46.031  12.958 -18.578  1.00  0.00           
ATOM   1974  1HB ASP   130     -45.221  13.643 -18.828  1.00  0.00           
ATOM   1975  2HB ASP   130     -46.290  12.454 -19.509  1.00  0.00           
ATOM   1976  CG  ASP   130     -47.241  13.777 -18.110  1.00  0.00           
ATOM   1977  OD1 ASP   130     -48.391  13.265 -18.025  1.00  0.00           
ATOM   1978  OD2 ASP   130     -47.090  14.996 -17.934  1.00  0.00           
ATOM   1979  N   VAL   131     -43.361  11.184 -18.206  1.00  0.00           
ATOM   1980  H   VAL   131     -43.071  12.074 -17.826  1.00  0.00           
ATOM   1981  CA  VAL   131     -42.346  10.286 -18.706  1.00  0.00           
ATOM   1982  HA  VAL   131     -42.829   9.415 -19.149  1.00  0.00           
ATOM   1983  C   VAL   131     -41.281   9.668 -17.682  1.00  0.00           
ATOM   1984  O   VAL   131     -40.474   8.866 -18.080  1.00  0.00           
ATOM   1985  CB  VAL   131     -41.592  10.815 -19.932  1.00  0.00           
ATOM   1986  HB  VAL   131     -40.923  10.037 -20.300  1.00  0.00           
ATOM   1987  CG1 VAL   131     -42.538  11.153 -21.076  1.00  0.00           
ATOM   1988 1HG1 VAL   131     -41.968  11.551 -21.915  1.00  0.00           
ATOM   1989 2HG1 VAL   131     -43.310  11.867 -20.789  1.00  0.00           
ATOM   1990 3HG1 VAL   131     -43.003  10.211 -21.366  1.00  0.00           
ATOM   1991  CG2 VAL   131     -40.814  12.123 -19.741  1.00  0.00           
ATOM   1992 1HG2 VAL   131     -41.452  12.898 -19.315  1.00  0.00           
ATOM   1993 2HG2 VAL   131     -40.419  12.463 -20.699  1.00  0.00           
ATOM   1994 3HG2 VAL   131     -39.989  11.917 -19.060  1.00  0.00           
ATOM   1995  N   ALA   132     -41.272  10.180 -16.467  1.00  0.00           
ATOM   1996  H   ALA   132     -42.044  10.774 -16.200  1.00  0.00           
ATOM   1997  CA  ALA   132     -40.641   9.434 -15.344  1.00  0.00           
ATOM   1998  HA  ALA   132     -39.718   9.021 -15.750  1.00  0.00           
ATOM   1999  C   ALA   132     -41.481   8.330 -14.737  1.00  0.00           
ATOM   2000  O   ALA   132     -42.694   8.482 -14.531  1.00  0.00           
ATOM   2001  CB  ALA   132     -40.134  10.374 -14.243  1.00  0.00           
ATOM   2002  1HB ALA   132     -39.424  11.124 -14.592  1.00  0.00           
ATOM   2003  2HB ALA   132     -39.662   9.754 -13.480  1.00  0.00           
ATOM   2004  3HB ALA   132     -41.008  10.869 -13.820  1.00  0.00           
ATOM   2005  N   THR   133     -40.796   7.236 -14.447  1.00  0.00           
ATOM   2006  H   THR   133     -39.864   7.183 -14.831  1.00  0.00           
ATOM   2007  CA  THR   133     -41.259   6.021 -13.736  1.00  0.00           
ATOM   2008  HA  THR   133     -42.289   5.801 -14.015  1.00  0.00           
ATOM   2009  C   THR   133     -41.257   6.272 -12.191  1.00  0.00           
ATOM   2010  O   THR   133     -40.237   6.366 -11.567  1.00  0.00           
ATOM   2011  CB  THR   133     -40.590   4.769 -14.179  1.00  0.00           
ATOM   2012  HB  THR   133     -39.540   4.737 -13.889  1.00  0.00           
ATOM   2013  OG1 THR   133     -40.688   4.704 -15.616  1.00  0.00           
ATOM   2014  HG1 THR   133     -41.461   5.222 -15.854  1.00  0.00           
ATOM   2015  CG2 THR   133     -41.265   3.479 -13.706  1.00  0.00           
ATOM   2016 1HG2 THR   133     -40.754   2.597 -14.093  1.00  0.00           
ATOM   2017 2HG2 THR   133     -42.297   3.485 -14.057  1.00  0.00           
ATOM   2018 3HG2 THR   133     -41.251   3.459 -12.616  1.00  0.00           
ATOM   2019  N   VAL   134     -42.407   6.517 -11.595  1.00  0.00           
ATOM   2020  H   VAL   134     -43.267   6.466 -12.123  1.00  0.00           
ATOM   2021  CA  VAL   134     -42.657   6.858 -10.130  1.00  0.00           
ATOM   2022  HA  VAL   134     -41.876   7.525  -9.767  1.00  0.00           
ATOM   2023  C   VAL   134     -42.495   5.516  -9.328  1.00  0.00           
ATOM   2024  O   VAL   134     -42.723   4.361  -9.785  1.00  0.00           
ATOM   2025  CB  VAL   134     -43.997   7.576  -9.912  1.00  0.00           
ATOM   2026  HB  VAL   134     -44.800   6.948 -10.298  1.00  0.00           
ATOM   2027  CG1 VAL   134     -44.454   7.879  -8.463  1.00  0.00           
ATOM   2028 1HG1 VAL   134     -45.323   8.537  -8.459  1.00  0.00           
ATOM   2029 2HG1 VAL   134     -43.639   8.351  -7.914  1.00  0.00           
ATOM   2030 3HG1 VAL   134     -44.712   6.933  -7.988  1.00  0.00           
ATOM   2031  CG2 VAL   134     -44.011   8.904 -10.719  1.00  0.00           
ATOM   2032 1HG2 VAL   134     -45.016   9.326 -10.724  1.00  0.00           
ATOM   2033 2HG2 VAL   134     -43.713   8.662 -11.739  1.00  0.00           
ATOM   2034 3HG2 VAL   134     -43.314   9.629 -10.298  1.00  0.00           
ATOM   2035  N   MET   135     -42.054   5.711  -8.130  1.00  0.00           
ATOM   2036  H   MET   135     -41.776   6.630  -7.818  1.00  0.00           
ATOM   2037  CA  MET   135     -41.883   4.623  -7.144  1.00  0.00           
ATOM   2038  HA  MET   135     -42.313   3.685  -7.495  1.00  0.00           
ATOM   2039  C   MET   135     -42.461   4.979  -5.788  1.00  0.00           
ATOM   2040  O   MET   135     -41.995   5.918  -5.114  1.00  0.00           
ATOM   2041  CB  MET   135     -40.349   4.326  -7.011  1.00  0.00           
ATOM   2042  1HB MET   135     -39.860   4.237  -7.981  1.00  0.00           
ATOM   2043  2HB MET   135     -39.843   5.156  -6.517  1.00  0.00           
ATOM   2044  CG  MET   135     -40.075   3.040  -6.207  1.00  0.00           
ATOM   2045  1HG MET   135     -40.678   2.970  -5.301  1.00  0.00           
ATOM   2046  2HG MET   135     -40.275   2.195  -6.865  1.00  0.00           
ATOM   2047  SD  MET   135     -38.304   2.892  -5.678  1.00  0.00           
ATOM   2048  CE  MET   135     -37.488   3.153  -7.117  1.00  0.00           
ATOM   2049  1HE MET   135     -36.424   3.036  -6.909  1.00  0.00           
ATOM   2050  2HE MET   135     -37.669   4.141  -7.540  1.00  0.00           
ATOM   2051  3HE MET   135     -37.806   2.390  -7.827  1.00  0.00           
ATOM   2052  N   PHE   136     -43.481   4.261  -5.317  1.00  0.00           
ATOM   2053  H   PHE   136     -43.893   3.552  -5.907  1.00  0.00           
ATOM   2054  CA  PHE   136     -43.999   4.400  -3.966  1.00  0.00           
ATOM   2055  HA  PHE   136     -44.027   5.433  -3.619  1.00  0.00           
ATOM   2056  C   PHE   136     -43.140   3.576  -3.004  1.00  0.00           
ATOM   2057  O   PHE   136     -43.480   2.475  -2.514  1.00  0.00           
ATOM   2058  CB  PHE   136     -45.494   3.993  -3.915  1.00  0.00           
ATOM   2059  1HB PHE   136     -45.671   3.093  -4.504  1.00  0.00           
ATOM   2060  2HB PHE   136     -45.773   3.836  -2.873  1.00  0.00           
ATOM   2061  CG  PHE   136     -46.343   5.122  -4.482  1.00  0.00           
ATOM   2062  CD1 PHE   136     -46.555   5.267  -5.864  1.00  0.00           
ATOM   2063  HD1 PHE   136     -46.013   4.627  -6.545  1.00  0.00           
ATOM   2064  CD2 PHE   136     -46.921   6.049  -3.572  1.00  0.00           
ATOM   2065  HD2 PHE   136     -46.678   5.955  -2.524  1.00  0.00           
ATOM   2066  CE1 PHE   136     -47.205   6.415  -6.398  1.00  0.00           
ATOM   2067  HE1 PHE   136     -47.299   6.599  -7.458  1.00  0.00           
ATOM   2068  CE2 PHE   136     -47.863   6.855  -4.096  1.00  0.00           
ATOM   2069  HE2 PHE   136     -48.477   7.537  -3.527  1.00  0.00           
ATOM   2070  CZ  PHE   136     -47.897   7.220  -5.484  1.00  0.00           
ATOM   2071  HZ  PHE   136     -48.475   8.093  -5.749  1.00  0.00           
ATOM   2072  N   LEU   137     -41.911   4.064  -2.770  1.00  0.00           
ATOM   2073  H   LEU   137     -41.513   4.907  -3.159  1.00  0.00           
ATOM   2074  CA  LEU   137     -40.995   3.355  -1.810  1.00  0.00           
ATOM   2075  HA  LEU   137     -40.849   2.327  -2.139  1.00  0.00           
ATOM   2076  C   LEU   137     -41.655   3.305  -0.406  1.00  0.00           
ATOM   2077  O   LEU   137     -42.330   4.228   0.076  1.00  0.00           
ATOM   2078  CB  LEU   137     -39.655   4.048  -1.767  1.00  0.00           
ATOM   2079  1HB LEU   137     -39.312   4.284  -2.774  1.00  0.00           
ATOM   2080  2HB LEU   137     -39.723   4.982  -1.209  1.00  0.00           
ATOM   2081  CG  LEU   137     -38.520   3.236  -1.080  1.00  0.00           
ATOM   2082  HG  LEU   137     -38.902   2.886  -0.121  1.00  0.00           
ATOM   2083  CD1 LEU   137     -38.112   2.027  -1.949  1.00  0.00           
ATOM   2084 1HD1 LEU   137     -37.267   1.453  -1.568  1.00  0.00           
ATOM   2085 2HD1 LEU   137     -37.839   2.493  -2.895  1.00  0.00           
ATOM   2086 3HD1 LEU   137     -38.963   1.363  -2.102  1.00  0.00           
ATOM   2087  CD2 LEU   137     -37.317   4.173  -0.860  1.00  0.00           
ATOM   2088 1HD2 LEU   137     -36.537   3.449  -0.624  1.00  0.00           
ATOM   2089 2HD2 LEU   137     -37.482   4.823  -0.001  1.00  0.00           
ATOM   2090 3HD2 LEU   137     -37.008   4.773  -1.716  1.00  0.00           
ATOM   2091  N   GLN   138     -41.745   2.073   0.189  1.00  0.00           
ATOM   2092  H   GLN   138     -41.156   1.466  -0.362  1.00  0.00           
ATOM   2093  CA  GLN   138     -42.288   1.672   1.419  1.00  0.00           
ATOM   2094  HA  GLN   138     -42.446   2.534   2.067  1.00  0.00           
ATOM   2095  C   GLN   138     -41.281   0.729   2.109  1.00  0.00           
ATOM   2096  O   GLN   138     -40.759  -0.129   1.417  1.00  0.00           
ATOM   2097  CB  GLN   138     -43.588   0.938   1.108  1.00  0.00           
ATOM   2098  1HB GLN   138     -43.493   0.142   0.370  1.00  0.00           
ATOM   2099  2HB GLN   138     -43.905   0.537   2.071  1.00  0.00           
ATOM   2100  CG  GLN   138     -44.595   1.972   0.624  1.00  0.00           
ATOM   2101  1HG GLN   138     -44.667   2.682   1.448  1.00  0.00           
ATOM   2102  2HG GLN   138     -44.183   2.536  -0.213  1.00  0.00           
ATOM   2103  CD  GLN   138     -45.888   1.335   0.304  1.00  0.00           
ATOM   2104  OE1 GLN   138     -46.787   1.232   1.134  1.00  0.00           
ATOM   2105  NE2 GLN   138     -46.045   0.848  -0.915  1.00  0.00           
ATOM   2106 1HE2 GLN   138     -46.895   0.365  -1.170  1.00  0.00           
ATOM   2107 2HE2 GLN   138     -45.247   0.827  -1.534  1.00  0.00           
ATOM   2108  N   GLY   139     -41.341   0.722   3.443  1.00  0.00           
ATOM   2109  H   GLY   139     -41.852   1.460   3.906  1.00  0.00           
ATOM   2110  CA  GLY   139     -40.467  -0.075   4.378  1.00  0.00           
ATOM   2111  1HA GLY   139     -40.533  -1.113   4.052  1.00  0.00           
ATOM   2112  2HA GLY   139     -39.401   0.143   4.317  1.00  0.00           
ATOM   2113  C   GLY   139     -40.897   0.001   5.852  1.00  0.00           
ATOM   2114  O   GLY   139     -41.583   0.920   6.247  1.00  0.00           
ATOM   2115  N   ARG   140     -40.463  -1.018   6.572  1.00  0.00           
ATOM   2116  H   ARG   140     -39.951  -1.751   6.100  1.00  0.00           
ATOM   2117  CA  ARG   140     -40.581  -1.122   8.025  1.00  0.00           
ATOM   2118  HA  ARG   140     -40.981  -0.170   8.375  1.00  0.00           
ATOM   2119  C   ARG   140     -39.145  -1.240   8.687  1.00  0.00           
ATOM   2120  O   ARG   140     -38.183  -1.834   8.103  1.00  0.00           
ATOM   2121  CB  ARG   140     -41.519  -2.288   8.521  1.00  0.00           
ATOM   2122  1HB ARG   140     -41.256  -3.205   7.994  1.00  0.00           
ATOM   2123  2HB ARG   140     -41.378  -2.334   9.601  1.00  0.00           
ATOM   2124  CG  ARG   140     -42.958  -1.906   8.205  1.00  0.00           
ATOM   2125  1HG ARG   140     -43.385  -1.405   9.073  1.00  0.00           
ATOM   2126  2HG ARG   140     -42.957  -1.156   7.415  1.00  0.00           
ATOM   2127  CD  ARG   140     -43.964  -3.021   7.778  1.00  0.00           
ATOM   2128  1HD ARG   140     -43.641  -3.741   7.026  1.00  0.00           
ATOM   2129  2HD ARG   140     -44.172  -3.519   8.725  1.00  0.00           
ATOM   2130  NE  ARG   140     -45.201  -2.370   7.306  1.00  0.00           
ATOM   2131  HE  ARG   140     -45.192  -1.966   6.381  1.00  0.00           
ATOM   2132  CZ  ARG   140     -46.358  -2.222   8.037  1.00  0.00           
ATOM   2133  NH1 ARG   140     -46.551  -2.712   9.227  1.00  0.00           
ATOM   2134 1HH1 ARG   140     -45.838  -3.258   9.690  1.00  0.00           
ATOM   2135 2HH1 ARG   140     -47.469  -2.626   9.641  1.00  0.00           
ATOM   2136  NH2 ARG   140     -47.441  -1.740   7.451  1.00  0.00           
ATOM   2137 1HH2 ARG   140     -47.480  -1.663   6.444  1.00  0.00           
ATOM   2138 2HH2 ARG   140     -48.296  -1.791   7.987  1.00  0.00           
ATOM   2139  N   VAL   141     -39.005  -0.664   9.897  1.00  0.00           
ATOM   2140  H   VAL   141     -39.742  -0.092  10.283  1.00  0.00           
ATOM   2141  CA  VAL   141     -37.778  -0.775  10.700  1.00  0.00           
ATOM   2142  HA  VAL   141     -36.976  -1.232  10.120  1.00  0.00           
ATOM   2143  C   VAL   141     -38.050  -1.663  11.930  1.00  0.00           
ATOM   2144  O   VAL   141     -39.124  -1.629  12.449  1.00  0.00           
ATOM   2145  CB  VAL   141     -37.486   0.670  11.165  1.00  0.00           
ATOM   2146  HB  VAL   141     -38.256   0.958  11.881  1.00  0.00           
ATOM   2147  CG1 VAL   141     -36.218   0.751  12.070  1.00  0.00           
ATOM   2148 1HG1 VAL   141     -35.985   1.772  12.372  1.00  0.00           
ATOM   2149 2HG1 VAL   141     -35.390   0.345  11.488  1.00  0.00           
ATOM   2150 3HG1 VAL   141     -36.374   0.137  12.957  1.00  0.00           
ATOM   2151  CG2 VAL   141     -37.309   1.729  10.043  1.00  0.00           
ATOM   2152 1HG2 VAL   141     -36.981   2.697  10.422  1.00  0.00           
ATOM   2153 2HG2 VAL   141     -38.248   1.850   9.502  1.00  0.00           
ATOM   2154 3HG2 VAL   141     -36.551   1.326   9.371  1.00  0.00           
ATOM   2155  N   PHE   142     -37.118  -2.529  12.294  1.00  0.00           
ATOM   2156  H   PHE   142     -36.246  -2.465  11.787  1.00  0.00           
ATOM   2157  CA  PHE   142     -37.280  -3.648  13.211  1.00  0.00           
ATOM   2158  HA  PHE   142     -38.209  -3.522  13.768  1.00  0.00           
ATOM   2159  C   PHE   142     -36.120  -3.671  14.244  1.00  0.00           
ATOM   2160  O   PHE   142     -35.001  -3.430  13.879  1.00  0.00           
ATOM   2161  CB  PHE   142     -37.449  -5.048  12.404  1.00  0.00           
ATOM   2162  1HB PHE   142     -36.534  -5.168  11.825  1.00  0.00           
ATOM   2163  2HB PHE   142     -37.542  -5.877  13.105  1.00  0.00           
ATOM   2164  CG  PHE   142     -38.636  -5.080  11.451  1.00  0.00           
ATOM   2165  CD1 PHE   142     -38.492  -5.045  10.052  1.00  0.00           
ATOM   2166  HD1 PHE   142     -37.550  -5.123   9.529  1.00  0.00           
ATOM   2167  CD2 PHE   142     -39.910  -5.151  12.110  1.00  0.00           
ATOM   2168  HD2 PHE   142     -39.903  -5.197  13.189  1.00  0.00           
ATOM   2169  CE1 PHE   142     -39.680  -5.263   9.247  1.00  0.00           
ATOM   2170  HE1 PHE   142     -39.566  -5.443   8.188  1.00  0.00           
ATOM   2171  CE2 PHE   142     -41.010  -5.196  11.231  1.00  0.00           
ATOM   2172  HE2 PHE   142     -42.007  -5.285  11.637  1.00  0.00           
ATOM   2173  CZ  PHE   142     -40.955  -5.351   9.831  1.00  0.00           
ATOM   2174  HZ  PHE   142     -41.869  -5.537   9.285  1.00  0.00           
ATOM   2175  N   ASP   143     -36.495  -4.215  15.396  1.00  0.00           
ATOM   2176  H   ASP   143     -37.456  -4.411  15.635  1.00  0.00           
ATOM   2177  CA  ASP   143     -35.516  -4.996  16.259  1.00  0.00           
ATOM   2178  HA  ASP   143     -34.644  -4.345  16.310  1.00  0.00           
ATOM   2179  C   ASP   143     -35.116  -6.325  15.624  1.00  0.00           
ATOM   2180  O   ASP   143     -35.883  -6.791  14.865  1.00  0.00           
ATOM   2181  CB  ASP   143     -36.243  -5.329  17.625  1.00  0.00           
ATOM   2182  1HB ASP   143     -37.290  -5.616  17.526  1.00  0.00           
ATOM   2183  2HB ASP   143     -35.669  -6.145  18.066  1.00  0.00           
ATOM   2184  CG  ASP   143     -36.198  -4.146  18.648  1.00  0.00           
ATOM   2185  OD1 ASP   143     -36.469  -3.022  18.271  1.00  0.00           
ATOM   2186  OD2 ASP   143     -35.844  -4.378  19.807  1.00  0.00           
ATOM   2187  N   PRO   144     -34.045  -6.936  16.124  1.00  0.00           
ATOM   2188  CA  PRO   144     -33.833  -8.386  15.912  1.00  0.00           
ATOM   2189  HA  PRO   144     -33.893  -8.692  14.868  1.00  0.00           
ATOM   2190  C   PRO   144     -34.762  -9.333  16.725  1.00  0.00           
ATOM   2191  O   PRO   144     -34.933 -10.464  16.342  1.00  0.00           
ATOM   2192  CB  PRO   144     -32.383  -8.572  16.297  1.00  0.00           
ATOM   2193  1HB PRO   144     -32.171  -9.507  16.815  1.00  0.00           
ATOM   2194  2HB PRO   144     -31.799  -8.507  15.379  1.00  0.00           
ATOM   2195  CG  PRO   144     -31.987  -7.401  17.214  1.00  0.00           
ATOM   2196  1HG PRO   144     -32.022  -7.677  18.268  1.00  0.00           
ATOM   2197  2HG PRO   144     -30.972  -7.057  17.016  1.00  0.00           
ATOM   2198  CD  PRO   144     -32.989  -6.317  16.911  1.00  0.00           
ATOM   2199  1HD PRO   144     -33.405  -5.980  17.861  1.00  0.00           
ATOM   2200  2HD PRO   144     -32.569  -5.483  16.349  1.00  0.00           
ATOM   2201  N   SER   145     -35.462  -8.852  17.812  1.00  0.00           
ATOM   2202  H   SER   145     -35.265  -7.931  18.177  1.00  0.00           
ATOM   2203  CA  SER   145     -36.653  -9.520  18.388  1.00  0.00           
ATOM   2204  HA  SER   145     -36.449 -10.570  18.603  1.00  0.00           
ATOM   2205  C   SER   145     -37.915  -9.517  17.438  1.00  0.00           
ATOM   2206  O   SER   145     -38.936 -10.055  17.831  1.00  0.00           
ATOM   2207  CB  SER   145     -36.944  -8.893  19.732  1.00  0.00           
ATOM   2208  1HB SER   145     -37.823  -9.352  20.185  1.00  0.00           
ATOM   2209  2HB SER   145     -36.156  -9.134  20.445  1.00  0.00           
ATOM   2210  OG  SER   145     -37.047  -7.493  19.623  1.00  0.00           
ATOM   2211  HG  SER   145     -37.352  -7.141  20.463  1.00  0.00           
ATOM   2212  N   GLY   146     -37.808  -8.980  16.255  1.00  0.00           
ATOM   2213  H   GLY   146     -36.964  -8.510  15.960  1.00  0.00           
ATOM   2214  CA  GLY   146     -38.863  -9.045  15.182  1.00  0.00           
ATOM   2215  1HA GLY   146     -38.307  -8.776  14.284  1.00  0.00           
ATOM   2216  2HA GLY   146     -39.342 -10.023  15.138  1.00  0.00           
ATOM   2217  C   GLY   146     -39.994  -7.988  15.354  1.00  0.00           
ATOM   2218  O   GLY   146     -40.659  -7.519  14.445  1.00  0.00           
ATOM   2219  N   LYS   147     -39.977  -7.289  16.493  1.00  0.00           
ATOM   2220  H   LYS   147     -39.376  -7.614  17.237  1.00  0.00           
ATOM   2221  CA  LYS   147     -40.774  -6.087  16.783  1.00  0.00           
ATOM   2222  HA  LYS   147     -41.824  -6.359  16.675  1.00  0.00           
ATOM   2223  C   LYS   147     -40.476  -4.850  15.955  1.00  0.00           
ATOM   2224  O   LYS   147     -39.304  -4.590  15.755  1.00  0.00           
ATOM   2225  CB  LYS   147     -40.542  -5.658  18.233  1.00  0.00           
ATOM   2226  1HB LYS   147     -39.479  -5.471  18.386  1.00  0.00           
ATOM   2227  2HB LYS   147     -41.100  -4.743  18.431  1.00  0.00           
ATOM   2228  CG  LYS   147     -40.866  -6.804  19.219  1.00  0.00           
ATOM   2229  1HG LYS   147     -41.885  -7.141  19.025  1.00  0.00           
ATOM   2230  2HG LYS   147     -40.154  -7.611  19.048  1.00  0.00           
ATOM   2231  CD  LYS   147     -40.761  -6.281  20.639  1.00  0.00           
ATOM   2232  1HD LYS   147     -39.732  -6.360  20.992  1.00  0.00           
ATOM   2233  2HD LYS   147     -41.012  -5.221  20.668  1.00  0.00           
ATOM   2234  CE  LYS   147     -41.716  -7.145  21.483  1.00  0.00           
ATOM   2235  1HE LYS   147     -42.740  -6.832  21.278  1.00  0.00           
ATOM   2236  2HE LYS   147     -41.653  -8.175  21.134  1.00  0.00           
ATOM   2237  NZ  LYS   147     -41.443  -7.078  22.928  1.00  0.00           
ATOM   2238  1HZ LYS   147     -42.121  -7.669  23.388  1.00  0.00           
ATOM   2239  2HZ LYS   147     -41.494  -6.145  23.312  1.00  0.00           
ATOM   2240  3HZ LYS   147     -40.516  -7.452  23.074  1.00  0.00           
ATOM   2241  N   PRO   148     -41.479  -4.171  15.339  1.00  0.00           
ATOM   2242  CA  PRO   148     -41.324  -2.872  14.681  1.00  0.00           
ATOM   2243  HA  PRO   148     -40.635  -2.989  13.845  1.00  0.00           
ATOM   2244  C   PRO   148     -40.810  -1.766  15.601  1.00  0.00           
ATOM   2245  O   PRO   148     -41.286  -1.595  16.720  1.00  0.00           
ATOM   2246  CB  PRO   148     -42.642  -2.467  14.124  1.00  0.00           
ATOM   2247  1HB PRO   148     -42.906  -1.410  14.146  1.00  0.00           
ATOM   2248  2HB PRO   148     -42.607  -2.674  13.054  1.00  0.00           
ATOM   2249  CG  PRO   148     -43.637  -3.313  14.831  1.00  0.00           
ATOM   2250  1HG PRO   148     -44.049  -2.839  15.721  1.00  0.00           
ATOM   2251  2HG PRO   148     -44.395  -3.626  14.112  1.00  0.00           
ATOM   2252  CD  PRO   148     -42.906  -4.614  15.310  1.00  0.00           
ATOM   2253  1HD PRO   148     -43.183  -4.828  16.342  1.00  0.00           
ATOM   2254  2HD PRO   148     -42.971  -5.396  14.553  1.00  0.00           
ATOM   2255  N   LEU   149     -40.000  -0.852  15.051  1.00  0.00           
ATOM   2256  H   LEU   149     -39.756  -0.981  14.079  1.00  0.00           
ATOM   2257  CA  LEU   149     -39.450   0.343  15.707  1.00  0.00           
ATOM   2258  HA  LEU   149     -39.713   0.113  16.740  1.00  0.00           
ATOM   2259  C   LEU   149     -40.003   1.595  15.213  1.00  0.00           
ATOM   2260  O   LEU   149     -39.597   2.261  14.292  1.00  0.00           
ATOM   2261  CB  LEU   149     -37.911   0.218  15.673  1.00  0.00           
ATOM   2262  1HB LEU   149     -37.637  -0.753  16.084  1.00  0.00           
ATOM   2263  2HB LEU   149     -37.579   0.367  14.645  1.00  0.00           
ATOM   2264  CG  LEU   149     -37.131   1.235  16.487  1.00  0.00           
ATOM   2265  HG  LEU   149     -37.531   2.235  16.316  1.00  0.00           
ATOM   2266  CD1 LEU   149     -37.328   0.988  18.023  1.00  0.00           
ATOM   2267 1HD1 LEU   149     -36.734   1.677  18.624  1.00  0.00           
ATOM   2268 2HD1 LEU   149     -36.978  -0.032  18.185  1.00  0.00           
ATOM   2269 3HD1 LEU   149     -38.376   1.062  18.314  1.00  0.00           
ATOM   2270  CD2 LEU   149     -35.688   1.055  16.030  1.00  0.00           
ATOM   2271 1HD2 LEU   149     -35.045   1.555  16.754  1.00  0.00           
ATOM   2272 2HD2 LEU   149     -35.590   1.542  15.060  1.00  0.00           
ATOM   2273 3HD2 LEU   149     -35.393   0.009  15.944  1.00  0.00           
ATOM   2274  N   ALA   150     -40.916   2.142  16.092  1.00  0.00           
ATOM   2275  H   ALA   150     -41.102   1.593  16.920  1.00  0.00           
ATOM   2276  CA  ALA   150     -41.598   3.433  15.991  1.00  0.00           
ATOM   2277  HA  ALA   150     -41.868   3.616  14.951  1.00  0.00           
ATOM   2278  C   ALA   150     -40.671   4.639  16.412  1.00  0.00           
ATOM   2279  O   ALA   150     -39.850   4.516  17.328  1.00  0.00           
ATOM   2280  CB  ALA   150     -42.853   3.254  16.792  1.00  0.00           
ATOM   2281  1HB ALA   150     -43.319   2.343  16.416  1.00  0.00           
ATOM   2282  2HB ALA   150     -43.494   4.108  16.573  1.00  0.00           
ATOM   2283  3HB ALA   150     -42.711   3.173  17.870  1.00  0.00           
ATOM   2284  N   GLY   151     -40.682   5.754  15.678  1.00  0.00           
ATOM   2285  H   GLY   151     -41.232   5.733  14.831  1.00  0.00           
ATOM   2286  CA  GLY   151     -39.933   6.966  15.966  1.00  0.00           
ATOM   2287  1HA GLY   151     -40.485   7.853  15.656  1.00  0.00           
ATOM   2288  2HA GLY   151     -39.786   7.048  17.043  1.00  0.00           
ATOM   2289  C   GLY   151     -38.536   7.026  15.296  1.00  0.00           
ATOM   2290  O   GLY   151     -37.810   7.982  15.583  1.00  0.00           
ATOM   2291  N   ALA   152     -38.131   5.988  14.536  1.00  0.00           
ATOM   2292  H   ALA   152     -38.784   5.228  14.410  1.00  0.00           
ATOM   2293  CA  ALA   152     -36.847   5.918  13.894  1.00  0.00           
ATOM   2294  HA  ALA   152     -36.040   6.091  14.606  1.00  0.00           
ATOM   2295  C   ALA   152     -36.764   6.973  12.787  1.00  0.00           
ATOM   2296  O   ALA   152     -37.667   6.918  12.012  1.00  0.00           
ATOM   2297  CB  ALA   152     -36.682   4.488  13.358  1.00  0.00           
ATOM   2298  1HB ALA   152     -36.803   3.704  14.105  1.00  0.00           
ATOM   2299  2HB ALA   152     -35.673   4.447  12.948  1.00  0.00           
ATOM   2300  3HB ALA   152     -37.406   4.342  12.557  1.00  0.00           
ATOM   2301  N   VAL   153     -35.692   7.749  12.771  1.00  0.00           
ATOM   2302  H   VAL   153     -34.913   7.550  13.382  1.00  0.00           
ATOM   2303  CA  VAL   153     -35.393   8.555  11.578  1.00  0.00           
ATOM   2304  HA  VAL   153     -36.345   8.943  11.214  1.00  0.00           
ATOM   2305  C   VAL   153     -34.709   7.781  10.449  1.00  0.00           
ATOM   2306  O   VAL   153     -33.498   7.494  10.472  1.00  0.00           
ATOM   2307  CB  VAL   153     -34.504   9.722  12.046  1.00  0.00           
ATOM   2308  HB  VAL   153     -33.651   9.312  12.587  1.00  0.00           
ATOM   2309  CG1 VAL   153     -34.110  10.624  10.877  1.00  0.00           
ATOM   2310 1HG1 VAL   153     -33.665  11.470  11.401  1.00  0.00           
ATOM   2311 2HG1 VAL   153     -34.941  10.973  10.264  1.00  0.00           
ATOM   2312 3HG1 VAL   153     -33.360  10.155  10.241  1.00  0.00           
ATOM   2313  CG2 VAL   153     -35.262  10.534  13.066  1.00  0.00           
ATOM   2314 1HG2 VAL   153     -34.815  11.520  13.195  1.00  0.00           
ATOM   2315 2HG2 VAL   153     -35.296  10.021  14.027  1.00  0.00           
ATOM   2316 3HG2 VAL   153     -36.274  10.642  12.675  1.00  0.00           
ATOM   2317  N   VAL   154     -35.447   7.595   9.403  1.00  0.00           
ATOM   2318  H   VAL   154     -36.379   7.983   9.369  1.00  0.00           
ATOM   2319  CA  VAL   154     -34.917   7.119   8.100  1.00  0.00           
ATOM   2320  HA  VAL   154     -33.974   6.622   8.325  1.00  0.00           
ATOM   2321  C   VAL   154     -34.563   8.396   7.269  1.00  0.00           
ATOM   2322  O   VAL   154     -35.455   9.107   6.837  1.00  0.00           
ATOM   2323  CB  VAL   154     -35.847   6.131   7.348  1.00  0.00           
ATOM   2324  HB  VAL   154     -36.793   6.640   7.163  1.00  0.00           
ATOM   2325  CG1 VAL   154     -35.459   5.773   5.911  1.00  0.00           
ATOM   2326 1HG1 VAL   154     -36.278   5.448   5.270  1.00  0.00           
ATOM   2327 2HG1 VAL   154     -34.691   5.000   5.940  1.00  0.00           
ATOM   2328 3HG1 VAL   154     -35.032   6.695   5.517  1.00  0.00           
ATOM   2329  CG2 VAL   154     -36.166   4.805   8.039  1.00  0.00           
ATOM   2330 1HG2 VAL   154     -37.028   4.317   7.584  1.00  0.00           
ATOM   2331 2HG2 VAL   154     -36.377   5.010   9.089  1.00  0.00           
ATOM   2332 3HG2 VAL   154     -35.297   4.153   7.963  1.00  0.00           
ATOM   2333  N   ASP   155     -33.280   8.630   7.004  1.00  0.00           
ATOM   2334  H   ASP   155     -32.530   8.186   7.514  1.00  0.00           
ATOM   2335  CA  ASP   155     -32.874   9.690   6.059  1.00  0.00           
ATOM   2336  HA  ASP   155     -33.717  10.371   5.945  1.00  0.00           
ATOM   2337  C   ASP   155     -32.634   9.089   4.606  1.00  0.00           
ATOM   2338  O   ASP   155     -31.598   8.537   4.324  1.00  0.00           
ATOM   2339  CB  ASP   155     -31.720  10.521   6.601  1.00  0.00           
ATOM   2340  1HB ASP   155     -31.922  10.622   7.667  1.00  0.00           
ATOM   2341  2HB ASP   155     -30.788   9.957   6.555  1.00  0.00           
ATOM   2342  CG  ASP   155     -31.505  11.902   5.994  1.00  0.00           
ATOM   2343  OD1 ASP   155     -32.131  12.356   5.029  1.00  0.00           
ATOM   2344  OD2 ASP   155     -30.817  12.758   6.688  1.00  0.00           
ATOM   2345  N   LEU   156     -33.555   9.317   3.659  1.00  0.00           
ATOM   2346  H   LEU   156     -34.360   9.816   4.009  1.00  0.00           
ATOM   2347  CA  LEU   156     -33.524   9.029   2.227  1.00  0.00           
ATOM   2348  HA  LEU   156     -32.972   8.098   2.105  1.00  0.00           
ATOM   2349  C   LEU   156     -32.681  10.109   1.409  1.00  0.00           
ATOM   2350  O   LEU   156     -32.858  11.282   1.531  1.00  0.00           
ATOM   2351  CB  LEU   156     -34.946   8.879   1.688  1.00  0.00           
ATOM   2352  1HB LEU   156     -35.470   9.830   1.783  1.00  0.00           
ATOM   2353  2HB LEU   156     -34.907   8.703   0.613  1.00  0.00           
ATOM   2354  CG  LEU   156     -35.874   7.751   2.244  1.00  0.00           
ATOM   2355  HG  LEU   156     -35.240   6.887   2.446  1.00  0.00           
ATOM   2356  CD1 LEU   156     -36.675   8.249   3.471  1.00  0.00           
ATOM   2357 1HD1 LEU   156     -37.416   7.490   3.722  1.00  0.00           
ATOM   2358 2HD1 LEU   156     -37.180   9.145   3.111  1.00  0.00           
ATOM   2359 3HD1 LEU   156     -36.089   8.493   4.357  1.00  0.00           
ATOM   2360  CD2 LEU   156     -36.948   7.458   1.200  1.00  0.00           
ATOM   2361 1HD2 LEU   156     -37.440   6.558   1.568  1.00  0.00           
ATOM   2362 2HD2 LEU   156     -36.512   7.260   0.221  1.00  0.00           
ATOM   2363 3HD2 LEU   156     -37.677   8.264   1.118  1.00  0.00           
ATOM   2364  N   TRP   157     -31.815   9.608   0.553  1.00  0.00           
ATOM   2365  H   TRP   157     -31.678   8.612   0.649  1.00  0.00           
ATOM   2366  CA  TRP   157     -30.899  10.321  -0.336  1.00  0.00           
ATOM   2367  HA  TRP   157     -31.232  11.333  -0.561  1.00  0.00           
ATOM   2368  C   TRP   157     -30.923   9.554  -1.723  1.00  0.00           
ATOM   2369  O   TRP   157     -30.639   8.336  -1.743  1.00  0.00           
ATOM   2370  CB  TRP   157     -29.514  10.356   0.354  1.00  0.00           
ATOM   2371  1HB TRP   157     -29.665  11.137   1.099  1.00  0.00           
ATOM   2372  2HB TRP   157     -29.379   9.388   0.836  1.00  0.00           
ATOM   2373  CG  TRP   157     -28.234  10.679  -0.402  1.00  0.00           
ATOM   2374  CD1 TRP   157     -28.087  11.601  -1.390  1.00  0.00           
ATOM   2375  HD1 TRP   157     -28.835  12.264  -1.798  1.00  0.00           
ATOM   2376  CD2 TRP   157     -26.859  10.165  -0.139  1.00  0.00           
ATOM   2377  NE1 TRP   157     -26.839  11.512  -1.919  1.00  0.00           
ATOM   2378  HE1 TRP   157     -26.497  11.981  -2.746  1.00  0.00           
ATOM   2379  CE2 TRP   157     -25.981  10.753  -1.111  1.00  0.00           
ATOM   2380  CE3 TRP   157     -26.323   9.370   0.846  1.00  0.00           
ATOM   2381  HE3 TRP   157     -26.925   8.927   1.626  1.00  0.00           
ATOM   2382  CZ2 TRP   157     -24.643  10.398  -1.195  1.00  0.00           
ATOM   2383  HZ2 TRP   157     -24.094  10.501  -2.119  1.00  0.00           
ATOM   2384  CZ3 TRP   157     -24.957   9.155   0.822  1.00  0.00           
ATOM   2385  HZ3 TRP   157     -24.454   8.637   1.625  1.00  0.00           
ATOM   2386  CH2 TRP   157     -24.091   9.642  -0.193  1.00  0.00           
ATOM   2387  HH2 TRP   157     -23.059   9.326  -0.206  1.00  0.00           
ATOM   2388  N   HIS   158     -31.283  10.140  -2.904  1.00  0.00           
ATOM   2389  H   HIS   158     -31.586  11.102  -2.963  1.00  0.00           
ATOM   2390  CA  HIS   158     -31.074   9.459  -4.202  1.00  0.00           
ATOM   2391  HA  HIS   158     -30.296   8.714  -4.037  1.00  0.00           
ATOM   2392  C   HIS   158     -30.556  10.384  -5.362  1.00  0.00           
ATOM   2393  O   HIS   158     -30.550  11.561  -5.182  1.00  0.00           
ATOM   2394  CB  HIS   158     -32.291   8.619  -4.614  1.00  0.00           
ATOM   2395  1HB HIS   158     -31.930   8.030  -5.457  1.00  0.00           
ATOM   2396  2HB HIS   158     -32.409   7.893  -3.810  1.00  0.00           
ATOM   2397  CG  HIS   158     -33.584   9.270  -4.936  1.00  0.00           
ATOM   2398  ND1 HIS   158     -34.514   9.732  -3.976  1.00  0.00           
ATOM   2399  HD1 HIS   158     -34.308   9.872  -2.997  1.00  0.00           
ATOM   2400  CD2 HIS   158     -34.366   9.047  -6.053  1.00  0.00           
ATOM   2401  HD2 HIS   158     -34.105   8.573  -6.988  1.00  0.00           
ATOM   2402  CE1 HIS   158     -35.694   9.749  -4.495  1.00  0.00           
ATOM   2403  HE1 HIS   158     -36.623   9.881  -3.961  1.00  0.00           
ATOM   2404  NE2 HIS   158     -35.643   9.431  -5.758  1.00  0.00           
ATOM   2405  N   ALA   159     -29.988   9.746  -6.446  1.00  0.00           
ATOM   2406  H   ALA   159     -30.153   8.753  -6.525  1.00  0.00           
ATOM   2407  CA  ALA   159     -29.619  10.431  -7.707  1.00  0.00           
ATOM   2408  HA  ALA   159     -29.296  11.431  -7.418  1.00  0.00           
ATOM   2409  C   ALA   159     -30.979  10.571  -8.438  1.00  0.00           
ATOM   2410  O   ALA   159     -31.816   9.688  -8.321  1.00  0.00           
ATOM   2411  CB  ALA   159     -28.532   9.651  -8.415  1.00  0.00           
ATOM   2412  1HB ALA   159     -27.759   9.540  -7.654  1.00  0.00           
ATOM   2413  2HB ALA   159     -28.116  10.159  -9.285  1.00  0.00           
ATOM   2414  3HB ALA   159     -28.897   8.667  -8.709  1.00  0.00           
ATOM   2415  N   ASN   160     -31.090  11.520  -9.356  1.00  0.00           
ATOM   2416  H   ASN   160     -30.375  12.225  -9.470  1.00  0.00           
ATOM   2417  CA  ASN   160     -32.303  11.692 -10.173  1.00  0.00           
ATOM   2418  HA  ASN   160     -33.165  11.292  -9.638  1.00  0.00           
ATOM   2419  C   ASN   160     -32.216  10.812 -11.503  1.00  0.00           
ATOM   2420  O   ASN   160     -31.453   9.811 -11.559  1.00  0.00           
ATOM   2421  CB  ASN   160     -32.526  13.187 -10.546  1.00  0.00           
ATOM   2422  1HB ASN   160     -33.490  13.398 -11.008  1.00  0.00           
ATOM   2423  2HB ASN   160     -32.742  13.749  -9.637  1.00  0.00           
ATOM   2424  CG  ASN   160     -31.415  13.857 -11.323  1.00  0.00           
ATOM   2425  OD1 ASN   160     -30.519  13.199 -11.756  1.00  0.00           
ATOM   2426  ND2 ASN   160     -31.593  15.117 -11.691  1.00  0.00           
ATOM   2427 1HD2 ASN   160     -30.890  15.564 -12.262  1.00  0.00           
ATOM   2428 2HD2 ASN   160     -32.299  15.673 -11.231  1.00  0.00           
ATOM   2429  N   THR   161     -32.955  11.105 -12.554  1.00  0.00           
ATOM   2430  H   THR   161     -33.646  11.817 -12.370  1.00  0.00           
ATOM   2431  CA  THR   161     -33.024  10.448 -13.865  1.00  0.00           
ATOM   2432  HA  THR   161     -33.161   9.373 -13.755  1.00  0.00           
ATOM   2433  C   THR   161     -31.781  10.685 -14.749  1.00  0.00           
ATOM   2434  O   THR   161     -31.604   9.824 -15.534  1.00  0.00           
ATOM   2435  CB  THR   161     -34.205  10.894 -14.667  1.00  0.00           
ATOM   2436  HB  THR   161     -34.168  10.508 -15.686  1.00  0.00           
ATOM   2437  OG1 THR   161     -34.474  12.293 -14.612  1.00  0.00           
ATOM   2438  HG1 THR   161     -35.427  12.403 -14.652  1.00  0.00           
ATOM   2439  CG2 THR   161     -35.493  10.255 -14.118  1.00  0.00           
ATOM   2440 1HG2 THR   161     -36.409  10.548 -14.630  1.00  0.00           
ATOM   2441 2HG2 THR   161     -35.566  10.518 -13.062  1.00  0.00           
ATOM   2442 3HG2 THR   161     -35.349   9.179 -14.216  1.00  0.00           
ATOM   2443  N   LYS   162     -31.022  11.734 -14.511  1.00  0.00           
ATOM   2444  H   LYS   162     -31.266  12.377 -13.770  1.00  0.00           
ATOM   2445  CA  LYS   162     -29.750  11.994 -15.203  1.00  0.00           
ATOM   2446  HA  LYS   162     -29.937  11.691 -16.233  1.00  0.00           
ATOM   2447  C   LYS   162     -28.616  11.172 -14.622  1.00  0.00           
ATOM   2448  O   LYS   162     -27.501  11.101 -15.194  1.00  0.00           
ATOM   2449  CB  LYS   162     -29.416  13.513 -15.133  1.00  0.00           
ATOM   2450  1HB LYS   162     -28.889  13.688 -14.195  1.00  0.00           
ATOM   2451  2HB LYS   162     -28.767  13.743 -15.979  1.00  0.00           
ATOM   2452  CG  LYS   162     -30.488  14.621 -15.247  1.00  0.00           
ATOM   2453  1HG LYS   162     -31.053  14.453 -16.164  1.00  0.00           
ATOM   2454  2HG LYS   162     -31.206  14.482 -14.439  1.00  0.00           
ATOM   2455  CD  LYS   162     -29.805  16.028 -15.290  1.00  0.00           
ATOM   2456  1HD LYS   162     -28.931  15.976 -14.641  1.00  0.00           
ATOM   2457  2HD LYS   162     -29.587  16.243 -16.337  1.00  0.00           
ATOM   2458  CE  LYS   162     -30.634  17.198 -14.704  1.00  0.00           
ATOM   2459  1HE LYS   162     -31.552  17.284 -15.286  1.00  0.00           
ATOM   2460  2HE LYS   162     -30.996  16.894 -13.722  1.00  0.00           
ATOM   2461  NZ  LYS   162     -29.947  18.510 -14.615  1.00  0.00           
ATOM   2462  1HZ LYS   162     -30.616  19.179 -14.261  1.00  0.00           
ATOM   2463  2HZ LYS   162     -29.668  18.775 -15.548  1.00  0.00           
ATOM   2464  3HZ LYS   162     -29.137  18.493 -14.012  1.00  0.00           
ATOM   2465  N   GLY   163     -28.869  10.574 -13.449  1.00  0.00           
ATOM   2466  H   GLY   163     -29.816  10.580 -13.097  1.00  0.00           
ATOM   2467  CA  GLY   163     -27.831  10.071 -12.554  1.00  0.00           
ATOM   2468  1HA GLY   163     -28.378   9.333 -11.968  1.00  0.00           
ATOM   2469  2HA GLY   163     -27.015   9.552 -13.057  1.00  0.00           
ATOM   2470  C   GLY   163     -27.240  11.118 -11.604  1.00  0.00           
ATOM   2471  O   GLY   163     -26.178  10.810 -11.069  1.00  0.00           
ATOM   2472  N   ASN   164     -27.886  12.222 -11.332  1.00  0.00           
ATOM   2473  H   ASN   164     -28.760  12.373 -11.815  1.00  0.00           
ATOM   2474  CA  ASN   164     -27.314  13.452 -10.701  1.00  0.00           
ATOM   2475  HA  ASN   164     -26.240  13.297 -10.601  1.00  0.00           
ATOM   2476  C   ASN   164     -27.887  13.840  -9.335  1.00  0.00           
ATOM   2477  O   ASN   164     -29.057  13.569  -9.032  1.00  0.00           
ATOM   2478  CB  ASN   164     -27.560  14.640 -11.701  1.00  0.00           
ATOM   2479  1HB ASN   164     -28.626  14.699 -11.918  1.00  0.00           
ATOM   2480  2HB ASN   164     -27.459  15.557 -11.120  1.00  0.00           
ATOM   2481  CG  ASN   164     -26.773  14.781 -13.001  1.00  0.00           
ATOM   2482  OD1 ASN   164     -26.413  13.822 -13.670  1.00  0.00           
ATOM   2483  ND2 ASN   164     -26.433  16.000 -13.447  1.00  0.00           
ATOM   2484 1HD2 ASN   164     -26.005  16.066 -14.360  1.00  0.00           
ATOM   2485 2HD2 ASN   164     -26.845  16.818 -13.023  1.00  0.00           
ATOM   2486  N   TYR   165     -27.013  14.298  -8.423  1.00  0.00           
ATOM   2487  H   TYR   165     -26.034  14.420  -8.637  1.00  0.00           
ATOM   2488  CA  TYR   165     -27.431  14.663  -7.060  1.00  0.00           
ATOM   2489  HA  TYR   165     -28.376  14.197  -6.783  1.00  0.00           
ATOM   2490  C   TYR   165     -27.631  16.211  -6.781  1.00  0.00           
ATOM   2491  O   TYR   165     -26.812  16.973  -7.295  1.00  0.00           
ATOM   2492  CB  TYR   165     -26.401  14.062  -6.118  1.00  0.00           
ATOM   2493  1HB TYR   165     -25.484  14.568  -6.419  1.00  0.00           
ATOM   2494  2HB TYR   165     -26.638  14.533  -5.164  1.00  0.00           
ATOM   2495  CG  TYR   165     -26.302  12.625  -6.067  1.00  0.00           
ATOM   2496  CD1 TYR   165     -25.377  11.961  -6.981  1.00  0.00           
ATOM   2497  HD1 TYR   165     -24.919  12.500  -7.797  1.00  0.00           
ATOM   2498  CD2 TYR   165     -26.943  11.862  -5.083  1.00  0.00           
ATOM   2499  HD2 TYR   165     -27.596  12.360  -4.382  1.00  0.00           
ATOM   2500  CE1 TYR   165     -24.961  10.617  -6.754  1.00  0.00           
ATOM   2501  HE1 TYR   165     -24.220  10.106  -7.352  1.00  0.00           
ATOM   2502  CE2 TYR   165     -26.596  10.528  -4.916  1.00  0.00           
ATOM   2503  HE2 TYR   165     -27.078   9.972  -4.126  1.00  0.00           
ATOM   2504  CZ  TYR   165     -25.600   9.895  -5.701  1.00  0.00           
ATOM   2505  OH  TYR   165     -25.215   8.664  -5.443  1.00  0.00           
ATOM   2506  HH  TYR   165     -25.677   8.198  -4.742  1.00  0.00           
ATOM   2507  N   SER   166     -28.600  16.676  -6.014  1.00  0.00           
ATOM   2508  H   SER   166     -29.202  15.980  -5.597  1.00  0.00           
ATOM   2509  CA  SER   166     -28.579  18.003  -5.486  1.00  0.00           
ATOM   2510  HA  SER   166     -28.577  18.686  -6.336  1.00  0.00           
ATOM   2511  C   SER   166     -27.286  18.276  -4.670  1.00  0.00           
ATOM   2512  O   SER   166     -26.656  17.478  -4.021  1.00  0.00           
ATOM   2513  CB  SER   166     -29.877  18.364  -4.679  1.00  0.00           
ATOM   2514  1HB SER   166     -29.788  19.414  -4.402  1.00  0.00           
ATOM   2515  2HB SER   166     -30.715  18.218  -5.361  1.00  0.00           
ATOM   2516  OG  SER   166     -30.188  17.612  -3.498  1.00  0.00           
ATOM   2517  HG  SER   166     -31.114  17.365  -3.565  1.00  0.00           
ATOM   2518  N   TYR   167     -26.823  19.504  -4.635  1.00  0.00           
ATOM   2519  H   TYR   167     -27.343  20.271  -5.036  1.00  0.00           
ATOM   2520  CA  TYR   167     -25.490  19.953  -4.057  1.00  0.00           
ATOM   2521  HA  TYR   167     -25.580  21.032  -4.180  1.00  0.00           
ATOM   2522  C   TYR   167     -24.241  19.500  -4.869  1.00  0.00           
ATOM   2523  O   TYR   167     -23.089  19.682  -4.374  1.00  0.00           
ATOM   2524  CB  TYR   167     -25.380  19.758  -2.550  1.00  0.00           
ATOM   2525  1HB TYR   167     -25.475  18.696  -2.323  1.00  0.00           
ATOM   2526  2HB TYR   167     -24.409  20.118  -2.212  1.00  0.00           
ATOM   2527  CG  TYR   167     -26.473  20.522  -1.836  1.00  0.00           
ATOM   2528  CD1 TYR   167     -27.707  19.835  -1.546  1.00  0.00           
ATOM   2529  HD1 TYR   167     -27.783  18.810  -1.878  1.00  0.00           
ATOM   2530  CD2 TYR   167     -26.368  21.799  -1.328  1.00  0.00           
ATOM   2531  HD2 TYR   167     -25.495  22.395  -1.554  1.00  0.00           
ATOM   2532  CE1 TYR   167     -28.705  20.377  -0.723  1.00  0.00           
ATOM   2533  HE1 TYR   167     -29.618  19.834  -0.531  1.00  0.00           
ATOM   2534  CE2 TYR   167     -27.330  22.369  -0.426  1.00  0.00           
ATOM   2535  HE2 TYR   167     -27.142  23.300   0.088  1.00  0.00           
ATOM   2536  CZ  TYR   167     -28.548  21.686  -0.219  1.00  0.00           
ATOM   2537  OH  TYR   167     -29.583  22.204   0.506  1.00  0.00           
ATOM   2538  HH  TYR   167     -29.425  23.107   0.790  1.00  0.00           
ATOM   2539  N   PHE   168     -24.340  18.838  -6.026  1.00  0.00           
ATOM   2540  H   PHE   168     -25.248  18.474  -6.277  1.00  0.00           
ATOM   2541  CA  PHE   168     -23.269  18.639  -7.023  1.00  0.00           
ATOM   2542  HA  PHE   168     -22.452  19.331  -6.816  1.00  0.00           
ATOM   2543  C   PHE   168     -23.745  19.000  -8.499  1.00  0.00           
ATOM   2544  O   PHE   168     -23.013  19.524  -9.357  1.00  0.00           
ATOM   2545  CB  PHE   168     -22.711  17.253  -6.992  1.00  0.00           
ATOM   2546  1HB PHE   168     -22.683  16.966  -5.941  1.00  0.00           
ATOM   2547  2HB PHE   168     -23.334  16.504  -7.481  1.00  0.00           
ATOM   2548  CG  PHE   168     -21.311  17.189  -7.565  1.00  0.00           
ATOM   2549  CD1 PHE   168     -20.288  17.649  -6.757  1.00  0.00           
ATOM   2550  HD1 PHE   168     -20.549  17.851  -5.729  1.00  0.00           
ATOM   2551  CD2 PHE   168     -20.985  16.789  -8.886  1.00  0.00           
ATOM   2552  HD2 PHE   168     -21.791  16.580  -9.574  1.00  0.00           
ATOM   2553  CE1 PHE   168     -18.951  17.615  -7.154  1.00  0.00           
ATOM   2554  HE1 PHE   168     -18.180  17.970  -6.486  1.00  0.00           
ATOM   2555  CE2 PHE   168     -19.641  16.821  -9.320  1.00  0.00           
ATOM   2556  HE2 PHE   168     -19.389  16.376 -10.271  1.00  0.00           
ATOM   2557  CZ  PHE   168     -18.633  17.250  -8.465  1.00  0.00           
ATOM   2558  HZ  PHE   168     -17.609  17.310  -8.802  1.00  0.00           
ATOM   2559  N   ASP   169     -25.097  18.926  -8.777  1.00  0.00           
ATOM   2560  H   ASP   169     -25.720  18.522  -8.092  1.00  0.00           
ATOM   2561  CA  ASP   169     -25.729  19.446 -10.000  1.00  0.00           
ATOM   2562  HA  ASP   169     -25.019  19.572 -10.817  1.00  0.00           
ATOM   2563  C   ASP   169     -26.374  20.773  -9.663  1.00  0.00           
ATOM   2564  O   ASP   169     -27.342  20.912  -8.928  1.00  0.00           
ATOM   2565  CB  ASP   169     -26.725  18.383 -10.435  1.00  0.00           
ATOM   2566  1HB ASP   169     -26.190  17.482 -10.736  1.00  0.00           
ATOM   2567  2HB ASP   169     -27.449  18.147  -9.655  1.00  0.00           
ATOM   2568  CG  ASP   169     -27.615  18.763 -11.706  1.00  0.00           
ATOM   2569  OD1 ASP   169     -27.529  19.968 -12.105  1.00  0.00           
ATOM   2570  OD2 ASP   169     -28.259  17.887 -12.367  1.00  0.00           
ATOM   2571  N   LYS   170     -25.827  21.797 -10.260  1.00  0.00           
ATOM   2572  H   LYS   170     -24.894  21.645 -10.615  1.00  0.00           
ATOM   2573  CA  LYS   170     -26.278  23.169 -10.108  1.00  0.00           
ATOM   2574  HA  LYS   170     -26.190  23.321  -9.032  1.00  0.00           
ATOM   2575  C   LYS   170     -27.774  23.445 -10.477  1.00  0.00           
ATOM   2576  O   LYS   170     -28.389  24.488 -10.079  1.00  0.00           
ATOM   2577  CB  LYS   170     -25.353  24.197 -10.844  1.00  0.00           
ATOM   2578  1HB LYS   170     -25.281  23.868 -11.881  1.00  0.00           
ATOM   2579  2HB LYS   170     -25.862  25.160 -10.807  1.00  0.00           
ATOM   2580  CG  LYS   170     -23.945  24.294 -10.149  1.00  0.00           
ATOM   2581  1HG LYS   170     -24.123  24.694  -9.150  1.00  0.00           
ATOM   2582  2HG LYS   170     -23.548  23.280 -10.116  1.00  0.00           
ATOM   2583  CD  LYS   170     -22.899  25.131 -10.855  1.00  0.00           
ATOM   2584  1HD LYS   170     -22.665  24.701 -11.829  1.00  0.00           
ATOM   2585  2HD LYS   170     -23.235  26.165 -10.938  1.00  0.00           
ATOM   2586  CE  LYS   170     -21.698  25.154  -9.895  1.00  0.00           
ATOM   2587  1HE LYS   170     -21.908  25.857  -9.089  1.00  0.00           
ATOM   2588  2HE LYS   170     -21.576  24.160  -9.464  1.00  0.00           
ATOM   2589  NZ  LYS   170     -20.475  25.641 -10.575  1.00  0.00           
ATOM   2590  1HZ LYS   170     -19.874  26.181  -9.969  1.00  0.00           
ATOM   2591  2HZ LYS   170     -20.800  26.224 -11.334  1.00  0.00           
ATOM   2592  3HZ LYS   170     -19.960  24.857 -10.950  1.00  0.00           
ATOM   2593  N   SER   171     -28.350  22.642 -11.354  1.00  0.00           
ATOM   2594  H   SER   171     -27.827  21.818 -11.611  1.00  0.00           
ATOM   2595  CA  SER   171     -29.703  22.761 -11.904  1.00  0.00           
ATOM   2596  HA  SER   171     -29.928  23.828 -11.918  1.00  0.00           
ATOM   2597  C   SER   171     -30.720  22.095 -10.927  1.00  0.00           
ATOM   2598  O   SER   171     -31.885  22.438 -10.994  1.00  0.00           
ATOM   2599  CB  SER   171     -29.876  22.116 -13.244  1.00  0.00           
ATOM   2600  1HB SER   171     -29.534  21.081 -13.236  1.00  0.00           
ATOM   2601  2HB SER   171     -30.929  22.012 -13.505  1.00  0.00           
ATOM   2602  OG  SER   171     -29.266  22.877 -14.274  1.00  0.00           
ATOM   2603  HG  SER   171     -29.896  22.954 -14.995  1.00  0.00           
ATOM   2604  N   GLN   172     -30.316  21.256  -9.983  1.00  0.00           
ATOM   2605  H   GLN   172     -29.322  21.078  -9.949  1.00  0.00           
ATOM   2606  CA  GLN   172     -31.152  20.499  -9.048  1.00  0.00           
ATOM   2607  HA  GLN   172     -32.037  20.130  -9.567  1.00  0.00           
ATOM   2608  C   GLN   172     -31.612  21.412  -7.897  1.00  0.00           
ATOM   2609  O   GLN   172     -30.743  22.024  -7.298  1.00  0.00           
ATOM   2610  CB  GLN   172     -30.526  19.187  -8.501  1.00  0.00           
ATOM   2611  1HB GLN   172     -29.499  19.455  -8.252  1.00  0.00           
ATOM   2612  2HB GLN   172     -30.998  18.964  -7.545  1.00  0.00           
ATOM   2613  CG  GLN   172     -30.518  17.920  -9.363  1.00  0.00           
ATOM   2614  1HG GLN   172     -30.616  18.150 -10.424  1.00  0.00           
ATOM   2615  2HG GLN   172     -29.574  17.391  -9.237  1.00  0.00           
ATOM   2616  CD  GLN   172     -31.664  16.988  -8.954  1.00  0.00           
ATOM   2617  OE1 GLN   172     -31.492  16.145  -8.093  1.00  0.00           
ATOM   2618  NE2 GLN   172     -32.850  17.132  -9.519  1.00  0.00           
ATOM   2619 1HE2 GLN   172     -33.597  16.539  -9.187  1.00  0.00           
ATOM   2620 2HE2 GLN   172     -32.986  17.705 -10.339  1.00  0.00           
ATOM   2621  N   SER   173     -32.878  21.351  -7.575  1.00  0.00           
ATOM   2622  H   SER   173     -33.554  20.901  -8.176  1.00  0.00           
ATOM   2623  CA  SER   173     -33.454  22.282  -6.570  1.00  0.00           
ATOM   2624  HA  SER   173     -33.036  23.264  -6.791  1.00  0.00           
ATOM   2625  C   SER   173     -33.011  21.950  -5.092  1.00  0.00           
ATOM   2626  O   SER   173     -32.564  20.832  -4.761  1.00  0.00           
ATOM   2627  CB  SER   173     -34.963  22.404  -6.836  1.00  0.00           
ATOM   2628  1HB SER   173     -35.382  23.139  -6.148  1.00  0.00           
ATOM   2629  2HB SER   173     -35.114  22.686  -7.878  1.00  0.00           
ATOM   2630  OG  SER   173     -35.665  21.224  -6.534  1.00  0.00           
ATOM   2631  HG  SER   173     -35.792  21.173  -5.584  1.00  0.00           
ATOM   2632  N   GLU   174     -33.232  22.905  -4.194  1.00  0.00           
ATOM   2633  H   GLU   174     -33.602  23.802  -4.473  1.00  0.00           
ATOM   2634  CA  GLU   174     -32.850  22.750  -2.793  1.00  0.00           
ATOM   2635  HA  GLU   174     -31.777  22.630  -2.948  1.00  0.00           
ATOM   2636  C   GLU   174     -33.390  21.491  -2.102  1.00  0.00           
ATOM   2637  O   GLU   174     -34.632  21.250  -2.079  1.00  0.00           
ATOM   2638  CB  GLU   174     -33.010  24.030  -1.951  1.00  0.00           
ATOM   2639  1HB GLU   174     -32.674  24.857  -2.576  1.00  0.00           
ATOM   2640  2HB GLU   174     -34.084  24.091  -1.772  1.00  0.00           
ATOM   2641  CG  GLU   174     -32.270  24.066  -0.617  1.00  0.00           
ATOM   2642  1HG GLU   174     -32.252  23.105  -0.103  1.00  0.00           
ATOM   2643  2HG GLU   174     -31.257  24.309  -0.939  1.00  0.00           
ATOM   2644  CD  GLU   174     -32.819  25.141   0.278  1.00  0.00           
ATOM   2645  OE1 GLU   174     -33.982  25.071   0.731  1.00  0.00           
ATOM   2646  OE2 GLU   174     -32.107  26.112   0.583  1.00  0.00           
ATOM   2647  N   TYR   175     -32.506  20.696  -1.541  1.00  0.00           
ATOM   2648  H   TYR   175     -31.554  20.920  -1.792  1.00  0.00           
ATOM   2649  CA  TYR   175     -32.744  19.351  -1.005  1.00  0.00           
ATOM   2650  HA  TYR   175     -31.750  18.909  -0.944  1.00  0.00           
ATOM   2651  C   TYR   175     -33.585  18.291  -1.872  1.00  0.00           
ATOM   2652  O   TYR   175     -34.142  17.374  -1.291  1.00  0.00           
ATOM   2653  CB  TYR   175     -33.304  19.429   0.444  1.00  0.00           
ATOM   2654  1HB TYR   175     -34.236  19.993   0.413  1.00  0.00           
ATOM   2655  2HB TYR   175     -33.537  18.404   0.733  1.00  0.00           
ATOM   2656  CG  TYR   175     -32.385  20.042   1.480  1.00  0.00           
ATOM   2657  CD1 TYR   175     -31.117  19.379   1.776  1.00  0.00           
ATOM   2658  HD1 TYR   175     -30.767  18.487   1.278  1.00  0.00           
ATOM   2659  CD2 TYR   175     -32.722  21.220   2.168  1.00  0.00           
ATOM   2660  HD2 TYR   175     -33.610  21.762   1.876  1.00  0.00           
ATOM   2661  CE1 TYR   175     -30.315  19.875   2.862  1.00  0.00           
ATOM   2662  HE1 TYR   175     -29.393  19.380   3.132  1.00  0.00           
ATOM   2663  CE2 TYR   175     -31.899  21.703   3.182  1.00  0.00           
ATOM   2664  HE2 TYR   175     -32.175  22.632   3.658  1.00  0.00           
ATOM   2665  CZ  TYR   175     -30.673  21.088   3.479  1.00  0.00           
ATOM   2666  OH  TYR   175     -29.915  21.528   4.508  1.00  0.00           
ATOM   2667  HH  TYR   175     -29.204  20.932   4.752  1.00  0.00           
ATOM   2668  N   ASN   176     -33.696  18.529  -3.136  1.00  0.00           
ATOM   2669  H   ASN   176     -33.423  19.422  -3.523  1.00  0.00           
ATOM   2670  CA  ASN   176     -34.484  17.687  -4.122  1.00  0.00           
ATOM   2671  HA  ASN   176     -35.542  17.738  -3.864  1.00  0.00           
ATOM   2672  C   ASN   176     -33.982  16.264  -3.920  1.00  0.00           
ATOM   2673  O   ASN   176     -32.753  16.061  -3.830  1.00  0.00           
ATOM   2674  CB  ASN   176     -34.324  18.290  -5.520  1.00  0.00           
ATOM   2675  1HB ASN   176     -34.542  19.345  -5.351  1.00  0.00           
ATOM   2676  2HB ASN   176     -33.369  18.058  -5.991  1.00  0.00           
ATOM   2677  CG  ASN   176     -35.423  17.810  -6.568  1.00  0.00           
ATOM   2678  OD1 ASN   176     -36.381  17.141  -6.191  1.00  0.00           
ATOM   2679  ND2 ASN   176     -35.455  18.269  -7.758  1.00  0.00           
ATOM   2680 1HD2 ASN   176     -36.274  18.132  -8.333  1.00  0.00           
ATOM   2681 2HD2 ASN   176     -34.742  18.927  -8.043  1.00  0.00           
ATOM   2682  N   LEU   177     -34.917  15.331  -3.783  1.00  0.00           
ATOM   2683  H   LEU   177     -35.849  15.655  -4.002  1.00  0.00           
ATOM   2684  CA  LEU   177     -34.753  13.886  -3.594  1.00  0.00           
ATOM   2685  HA  LEU   177     -35.723  13.394  -3.539  1.00  0.00           
ATOM   2686  C   LEU   177     -34.064  13.531  -2.182  1.00  0.00           
ATOM   2687  O   LEU   177     -33.865  12.359  -1.929  1.00  0.00           
ATOM   2688  CB  LEU   177     -33.970  13.286  -4.822  1.00  0.00           
ATOM   2689  1HB LEU   177     -32.969  13.718  -4.785  1.00  0.00           
ATOM   2690  2HB LEU   177     -33.870  12.218  -4.627  1.00  0.00           
ATOM   2691  CG  LEU   177     -34.547  13.516  -6.202  1.00  0.00           
ATOM   2692  HG  LEU   177     -34.498  14.574  -6.462  1.00  0.00           
ATOM   2693  CD1 LEU   177     -33.657  12.870  -7.184  1.00  0.00           
ATOM   2694 1HD1 LEU   177     -34.176  12.887  -8.142  1.00  0.00           
ATOM   2695 2HD1 LEU   177     -33.543  11.839  -6.850  1.00  0.00           
ATOM   2696 3HD1 LEU   177     -32.674  13.327  -7.295  1.00  0.00           
ATOM   2697  CD2 LEU   177     -35.965  12.942  -6.360  1.00  0.00           
ATOM   2698 1HD2 LEU   177     -36.219  12.960  -7.420  1.00  0.00           
ATOM   2699 2HD2 LEU   177     -36.626  13.615  -5.815  1.00  0.00           
ATOM   2700 3HD2 LEU   177     -36.080  11.928  -5.975  1.00  0.00           
ATOM   2701  N   ARG   178     -33.886  14.493  -1.271  1.00  0.00           
ATOM   2702  H   ARG   178     -34.124  15.413  -1.612  1.00  0.00           
ATOM   2703  CA  ARG   178     -33.356  14.348   0.053  1.00  0.00           
ATOM   2704  HA  ARG   178     -33.175  13.275   0.119  1.00  0.00           
ATOM   2705  C   ARG   178     -34.448  14.644   1.175  1.00  0.00           
ATOM   2706  O   ARG   178     -34.861  15.809   1.358  1.00  0.00           
ATOM   2707  CB  ARG   178     -32.198  15.308   0.260  1.00  0.00           
ATOM   2708  1HB ARG   178     -32.587  16.327   0.266  1.00  0.00           
ATOM   2709  2HB ARG   178     -31.897  15.252   1.306  1.00  0.00           
ATOM   2710  CG  ARG   178     -31.033  15.165  -0.662  1.00  0.00           
ATOM   2711  1HG ARG   178     -30.588  14.201  -0.414  1.00  0.00           
ATOM   2712  2HG ARG   178     -31.366  15.265  -1.695  1.00  0.00           
ATOM   2713  CD  ARG   178     -29.866  16.226  -0.489  1.00  0.00           
ATOM   2714  1HD ARG   178     -30.240  17.250  -0.489  1.00  0.00           
ATOM   2715  2HD ARG   178     -29.548  16.233   0.553  1.00  0.00           
ATOM   2716  NE  ARG   178     -28.773  16.051  -1.386  1.00  0.00           
ATOM   2717  HE  ARG   178     -28.877  16.679  -2.170  1.00  0.00           
ATOM   2718  CZ  ARG   178     -27.645  15.348  -1.232  1.00  0.00           
ATOM   2719  NH1 ARG   178     -27.612  14.465  -0.253  1.00  0.00           
ATOM   2720 1HH1 ARG   178     -28.492  14.191   0.159  1.00  0.00           
ATOM   2721 2HH1 ARG   178     -26.782  13.916  -0.082  1.00  0.00           
ATOM   2722  NH2 ARG   178     -26.640  15.545  -2.046  1.00  0.00           
ATOM   2723 1HH2 ARG   178     -26.693  16.172  -2.836  1.00  0.00           
ATOM   2724 2HH2 ARG   178     -25.742  15.208  -1.729  1.00  0.00           
ATOM   2725  N   ARG   179     -34.857  13.607   1.941  1.00  0.00           
ATOM   2726  H   ARG   179     -34.562  12.679   1.672  1.00  0.00           
ATOM   2727  CA  ARG   179     -35.923  13.666   2.965  1.00  0.00           
ATOM   2728  HA  ARG   179     -35.852  14.698   3.306  1.00  0.00           
ATOM   2729  C   ARG   179     -35.662  12.735   4.155  1.00  0.00           
ATOM   2730  O   ARG   179     -35.088  11.631   3.933  1.00  0.00           
ATOM   2731  CB  ARG   179     -37.322  13.295   2.418  1.00  0.00           
ATOM   2732  1HB ARG   179     -37.230  12.279   2.034  1.00  0.00           
ATOM   2733  2HB ARG   179     -38.016  13.182   3.251  1.00  0.00           
ATOM   2734  CG  ARG   179     -37.962  14.181   1.347  1.00  0.00           
ATOM   2735  1HG ARG   179     -37.315  14.523   0.539  1.00  0.00           
ATOM   2736  2HG ARG   179     -38.765  13.612   0.878  1.00  0.00           
ATOM   2737  CD  ARG   179     -38.636  15.476   1.943  1.00  0.00           
ATOM   2738  1HD ARG   179     -39.536  15.173   2.478  1.00  0.00           
ATOM   2739  2HD ARG   179     -37.885  16.001   2.534  1.00  0.00           
ATOM   2740  NE  ARG   179     -39.040  16.359   0.822  1.00  0.00           
ATOM   2741  HE  ARG   179     -39.980  16.252   0.466  1.00  0.00           
ATOM   2742  CZ  ARG   179     -38.315  17.430   0.356  1.00  0.00           
ATOM   2743  NH1 ARG   179     -38.826  18.327  -0.434  1.00  0.00           
ATOM   2744 1HH1 ARG   179     -39.817  18.305  -0.630  1.00  0.00           
ATOM   2745 2HH1 ARG   179     -38.282  19.143  -0.673  1.00  0.00           
ATOM   2746  NH2 ARG   179     -37.019  17.522   0.638  1.00  0.00           
ATOM   2747 1HH2 ARG   179     -36.627  16.622   0.876  1.00  0.00           
ATOM   2748 2HH2 ARG   179     -36.455  18.205   0.152  1.00  0.00           
ATOM   2749  N   ARG   180     -36.107  13.224   5.348  1.00  0.00           
ATOM   2750  H   ARG   180     -36.526  14.142   5.368  1.00  0.00           
ATOM   2751  CA  ARG   180     -36.090  12.566   6.717  1.00  0.00           
ATOM   2752  HA  ARG   180     -35.557  11.619   6.623  1.00  0.00           
ATOM   2753  C   ARG   180     -37.568  12.233   7.057  1.00  0.00           
ATOM   2754  O   ARG   180     -38.376  13.117   7.268  1.00  0.00           
ATOM   2755  CB  ARG   180     -35.491  13.468   7.833  1.00  0.00           
ATOM   2756  1HB ARG   180     -35.873  14.488   7.853  1.00  0.00           
ATOM   2757  2HB ARG   180     -35.808  13.074   8.799  1.00  0.00           
ATOM   2758  CG  ARG   180     -33.981  13.472   7.736  1.00  0.00           
ATOM   2759  1HG ARG   180     -33.663  12.435   7.845  1.00  0.00           
ATOM   2760  2HG ARG   180     -33.735  13.837   6.739  1.00  0.00           
ATOM   2761  CD  ARG   180     -33.368  14.341   8.797  1.00  0.00           
ATOM   2762  1HD ARG   180     -33.763  15.345   8.647  1.00  0.00           
ATOM   2763  2HD ARG   180     -33.628  13.913   9.765  1.00  0.00           
ATOM   2764  NE  ARG   180     -31.912  14.363   8.650  1.00  0.00           
ATOM   2765  HE  ARG   180     -31.557  13.729   7.948  1.00  0.00           
ATOM   2766  CZ  ARG   180     -31.137  15.065   9.435  1.00  0.00           
ATOM   2767  NH1 ARG   180     -31.642  15.820  10.432  1.00  0.00           
ATOM   2768 1HH1 ARG   180     -32.581  15.689  10.779  1.00  0.00           
ATOM   2769 2HH1 ARG   180     -30.987  16.390  10.949  1.00  0.00           
ATOM   2770  NH2 ARG   180     -29.833  14.967   9.322  1.00  0.00           
ATOM   2771 1HH2 ARG   180     -29.442  14.396   8.587  1.00  0.00           
ATOM   2772 2HH2 ARG   180     -29.225  15.516   9.913  1.00  0.00           
ATOM   2773  N   ILE   181     -37.788  10.979   7.219  1.00  0.00           
ATOM   2774  H   ILE   181     -36.987  10.364   7.254  1.00  0.00           
ATOM   2775  CA  ILE   181     -39.062  10.403   7.689  1.00  0.00           
ATOM   2776  HA  ILE   181     -39.761  11.224   7.850  1.00  0.00           
ATOM   2777  C   ILE   181     -38.734   9.773   9.055  1.00  0.00           
ATOM   2778  O   ILE   181     -37.838   8.940   9.219  1.00  0.00           
ATOM   2779  CB  ILE   181     -39.594   9.377   6.662  1.00  0.00           
ATOM   2780  HB  ILE   181     -38.926   8.516   6.665  1.00  0.00           
ATOM   2781  CG1 ILE   181     -39.733   9.869   5.163  1.00  0.00           
ATOM   2782 1HG1 ILE   181     -40.310  10.793   5.209  1.00  0.00           
ATOM   2783 2HG1 ILE   181     -38.740  10.213   4.873  1.00  0.00           
ATOM   2784  CG2 ILE   181     -41.000   8.946   7.145  1.00  0.00           
ATOM   2785 1HG2 ILE   181     -41.391   8.131   6.535  1.00  0.00           
ATOM   2786 2HG2 ILE   181     -41.638   9.823   7.032  1.00  0.00           
ATOM   2787 3HG2 ILE   181     -40.982   8.641   8.191  1.00  0.00           
ATOM   2788  CD1 ILE   181     -40.313   8.818   4.242  1.00  0.00           
ATOM   2789 1HD1 ILE   181     -39.906   9.058   3.260  1.00  0.00           
ATOM   2790 2HD1 ILE   181     -41.400   8.893   4.214  1.00  0.00           
ATOM   2791 3HD1 ILE   181     -40.025   7.803   4.517  1.00  0.00           
ATOM   2792  N   VAL   182     -39.488  10.182  10.084  1.00  0.00           
ATOM   2793  H   VAL   182     -40.138  10.930   9.888  1.00  0.00           
ATOM   2794  CA  VAL   182     -39.772   9.438  11.350  1.00  0.00           
ATOM   2795  HA  VAL   182     -38.815   9.000  11.634  1.00  0.00           
ATOM   2796  C   VAL   182     -40.831   8.371  11.241  1.00  0.00           
ATOM   2797  O   VAL   182     -41.954   8.686  10.874  1.00  0.00           
ATOM   2798  CB  VAL   182     -40.199  10.444  12.449  1.00  0.00           
ATOM   2799  HB  VAL   182     -41.263  10.645  12.324  1.00  0.00           
ATOM   2800  CG1 VAL   182     -40.072   9.777  13.793  1.00  0.00           
ATOM   2801 1HG1 VAL   182     -40.453  10.463  14.549  1.00  0.00           
ATOM   2802 2HG1 VAL   182     -39.021   9.567  13.988  1.00  0.00           
ATOM   2803 3HG1 VAL   182     -40.641   8.848  13.825  1.00  0.00           
ATOM   2804  CG2 VAL   182     -39.467  11.806  12.499  1.00  0.00           
ATOM   2805 1HG2 VAL   182     -40.155  12.411  13.089  1.00  0.00           
ATOM   2806 2HG2 VAL   182     -39.327  12.264  11.520  1.00  0.00           
ATOM   2807 3HG2 VAL   182     -38.507  11.743  13.011  1.00  0.00           
ATOM   2808  N   THR   183     -40.547   7.106  11.642  1.00  0.00           
ATOM   2809  H   THR   183     -39.589   6.843  11.824  1.00  0.00           
ATOM   2810  CA  THR   183     -41.476   5.952  11.450  1.00  0.00           
ATOM   2811  HA  THR   183     -41.779   5.935  10.403  1.00  0.00           
ATOM   2812  C   THR   183     -42.726   6.194  12.312  1.00  0.00           
ATOM   2813  O   THR   183     -42.697   6.959  13.276  1.00  0.00           
ATOM   2814  CB  THR   183     -40.875   4.549  11.724  1.00  0.00           
ATOM   2815  HB  THR   183     -41.695   3.831  11.736  1.00  0.00           
ATOM   2816  OG1 THR   183     -40.358   4.549  12.974  1.00  0.00           
ATOM   2817  HG1 THR   183     -39.892   3.738  13.189  1.00  0.00           
ATOM   2818  CG2 THR   183     -39.705   4.036  10.760  1.00  0.00           
ATOM   2819 1HG2 THR   183     -39.425   3.034  11.086  1.00  0.00           
ATOM   2820 2HG2 THR   183     -38.823   4.676  10.750  1.00  0.00           
ATOM   2821 3HG2 THR   183     -40.131   3.987   9.758  1.00  0.00           
ATOM   2822  N   ASP   184     -43.873   5.713  11.817  1.00  0.00           
ATOM   2823  H   ASP   184     -43.789   5.189  10.958  1.00  0.00           
ATOM   2824  CA  ASP   184     -45.157   5.609  12.523  1.00  0.00           
ATOM   2825  HA  ASP   184     -45.415   6.573  12.961  1.00  0.00           
ATOM   2826  C   ASP   184     -45.071   4.576  13.672  1.00  0.00           
ATOM   2827  O   ASP   184     -44.110   3.775  13.827  1.00  0.00           
ATOM   2828  CB  ASP   184     -46.295   5.394  11.525  1.00  0.00           
ATOM   2829  1HB ASP   184     -47.134   5.794  12.093  1.00  0.00           
ATOM   2830  2HB ASP   184     -46.112   6.043  10.668  1.00  0.00           
ATOM   2831  CG  ASP   184     -46.541   3.984  11.101  1.00  0.00           
ATOM   2832  OD1 ASP   184     -45.684   3.129  11.207  1.00  0.00           
ATOM   2833  OD2 ASP   184     -47.733   3.761  10.698  1.00  0.00           
ATOM   2834  N   GLU   185     -46.212   4.347  14.395  1.00  0.00           
ATOM   2835  H   GLU   185     -46.958   4.994  14.182  1.00  0.00           
ATOM   2836  CA  GLU   185     -46.395   3.433  15.502  1.00  0.00           
ATOM   2837  HA  GLU   185     -45.695   3.653  16.308  1.00  0.00           
ATOM   2838  C   GLU   185     -46.174   1.971  15.062  1.00  0.00           
ATOM   2839  O   GLU   185     -45.874   1.058  15.841  1.00  0.00           
ATOM   2840  CB  GLU   185     -47.855   3.582  15.956  1.00  0.00           
ATOM   2841  1HB GLU   185     -47.995   4.589  16.351  1.00  0.00           
ATOM   2842  2HB GLU   185     -48.599   3.463  15.168  1.00  0.00           
ATOM   2843  CG  GLU   185     -48.247   2.589  17.102  1.00  0.00           
ATOM   2844  1HG GLU   185     -48.417   1.569  16.758  1.00  0.00           
ATOM   2845  2HG GLU   185     -47.427   2.467  17.810  1.00  0.00           
ATOM   2846  CD  GLU   185     -49.503   3.003  17.931  1.00  0.00           
ATOM   2847  OE1 GLU   185     -50.314   3.878  17.602  1.00  0.00           
ATOM   2848  OE2 GLU   185     -49.698   2.497  19.060  1.00  0.00           
ATOM   2849  N   ASN   186     -46.433   1.688  13.755  1.00  0.00           
ATOM   2850  H   ASN   186     -46.797   2.395  13.133  1.00  0.00           
ATOM   2851  CA  ASN   186     -46.204   0.360  13.094  1.00  0.00           
ATOM   2852  HA  ASN   186     -46.505  -0.471  13.732  1.00  0.00           
ATOM   2853  C   ASN   186     -44.750   0.124  12.647  1.00  0.00           
ATOM   2854  O   ASN   186     -44.514  -0.930  11.972  1.00  0.00           
ATOM   2855  CB  ASN   186     -47.145   0.329  11.897  1.00  0.00           
ATOM   2856  1HB ASN   186     -46.872   1.096  11.173  1.00  0.00           
ATOM   2857  2HB ASN   186     -47.193  -0.637  11.394  1.00  0.00           
ATOM   2858  CG  ASN   186     -48.564   0.658  12.421  1.00  0.00           
ATOM   2859  OD1 ASN   186     -49.187  -0.199  12.995  1.00  0.00           
ATOM   2860  ND2 ASN   186     -49.086   1.882  12.214  1.00  0.00           
ATOM   2861 1HD2 ASN   186     -50.009   2.066  12.582  1.00  0.00           
ATOM   2862 2HD2 ASN   186     -48.562   2.624  11.772  1.00  0.00           
ATOM   2863  N   GLY   187     -43.880   1.035  12.868  1.00  0.00           
ATOM   2864  H   GLY   187     -44.196   1.893  13.296  1.00  0.00           
ATOM   2865  CA  GLY   187     -42.395   1.052  12.559  1.00  0.00           
ATOM   2866  1HA GLY   187     -41.934   1.867  13.116  1.00  0.00           
ATOM   2867  2HA GLY   187     -42.043   0.031  12.703  1.00  0.00           
ATOM   2868  C   GLY   187     -42.121   1.379  11.033  1.00  0.00           
ATOM   2869  O   GLY   187     -40.996   1.001  10.620  1.00  0.00           
ATOM   2870  N   TYR   188     -43.115   1.885  10.277  1.00  0.00           
ATOM   2871  H   TYR   188     -43.984   2.056  10.763  1.00  0.00           
ATOM   2872  CA  TYR   188     -43.148   2.097   8.815  1.00  0.00           
ATOM   2873  HA  TYR   188     -42.371   1.473   8.374  1.00  0.00           
ATOM   2874  C   TYR   188     -42.791   3.578   8.294  1.00  0.00           
ATOM   2875  O   TYR   188     -42.938   4.526   8.982  1.00  0.00           
ATOM   2876  CB  TYR   188     -44.523   1.611   8.215  1.00  0.00           
ATOM   2877  1HB TYR   188     -44.337   0.610   7.825  1.00  0.00           
ATOM   2878  2HB TYR   188     -45.268   1.480   9.000  1.00  0.00           
ATOM   2879  CG  TYR   188     -45.215   2.409   7.076  1.00  0.00           
ATOM   2880  CD1 TYR   188     -45.922   3.604   7.290  1.00  0.00           
ATOM   2881  HD1 TYR   188     -45.817   4.015   8.283  1.00  0.00           
ATOM   2882  CD2 TYR   188     -45.255   1.827   5.829  1.00  0.00           
ATOM   2883  HD2 TYR   188     -44.826   0.856   5.631  1.00  0.00           
ATOM   2884  CE1 TYR   188     -46.681   4.195   6.319  1.00  0.00           
ATOM   2885  HE1 TYR   188     -47.180   5.131   6.523  1.00  0.00           
ATOM   2886  CE2 TYR   188     -46.090   2.413   4.845  1.00  0.00           
ATOM   2887  HE2 TYR   188     -46.175   1.883   3.908  1.00  0.00           
ATOM   2888  CZ  TYR   188     -46.804   3.633   5.010  1.00  0.00           
ATOM   2889  OH  TYR   188     -47.704   4.093   4.122  1.00  0.00           
ATOM   2890  HH  TYR   188     -47.915   3.479   3.415  1.00  0.00           
ATOM   2891  N   TYR   189     -42.500   3.572   7.012  1.00  0.00           
ATOM   2892  H   TYR   189     -42.251   2.686   6.596  1.00  0.00           
ATOM   2893  CA  TYR   189     -42.418   4.760   6.188  1.00  0.00           
ATOM   2894  HA  TYR   189     -42.973   5.590   6.625  1.00  0.00           
ATOM   2895  C   TYR   189     -42.928   4.532   4.757  1.00  0.00           
ATOM   2896  O   TYR   189     -42.868   3.369   4.234  1.00  0.00           
ATOM   2897  CB  TYR   189     -41.022   5.172   6.059  1.00  0.00           
ATOM   2898  1HB TYR   189     -40.869   6.225   5.820  1.00  0.00           
ATOM   2899  2HB TYR   189     -40.618   5.141   7.071  1.00  0.00           
ATOM   2900  CG  TYR   189     -40.147   4.328   5.152  1.00  0.00           
ATOM   2901  CD1 TYR   189     -39.961   4.774   3.852  1.00  0.00           
ATOM   2902  HD1 TYR   189     -40.514   5.610   3.451  1.00  0.00           
ATOM   2903  CD2 TYR   189     -39.475   3.163   5.596  1.00  0.00           
ATOM   2904  HD2 TYR   189     -39.553   2.896   6.640  1.00  0.00           
ATOM   2905  CE1 TYR   189     -39.190   3.985   2.958  1.00  0.00           
ATOM   2906  HE1 TYR   189     -39.115   4.349   1.944  1.00  0.00           
ATOM   2907  CE2 TYR   189     -38.597   2.491   4.753  1.00  0.00           
ATOM   2908  HE2 TYR   189     -38.169   1.556   5.084  1.00  0.00           
ATOM   2909  CZ  TYR   189     -38.539   2.853   3.394  1.00  0.00           
ATOM   2910  OH  TYR   189     -37.755   2.141   2.588  1.00  0.00           
ATOM   2911  HH  TYR   189     -37.373   1.347   2.969  1.00  0.00           
ATOM   2912  N   ARG   190     -43.393   5.595   4.094  1.00  0.00           
ATOM   2913  H   ARG   190     -43.392   6.476   4.588  1.00  0.00           
ATOM   2914  CA  ARG   190     -43.616   5.671   2.640  1.00  0.00           
ATOM   2915  HA  ARG   190     -43.059   4.874   2.149  1.00  0.00           
ATOM   2916  C   ARG   190     -43.027   7.018   2.042  1.00  0.00           
ATOM   2917  O   ARG   190     -43.051   8.031   2.658  1.00  0.00           
ATOM   2918  CB  ARG   190     -45.144   5.540   2.337  1.00  0.00           
ATOM   2919  1HB ARG   190     -45.562   4.630   2.767  1.00  0.00           
ATOM   2920  2HB ARG   190     -45.648   6.403   2.772  1.00  0.00           
ATOM   2921  CG  ARG   190     -45.447   5.531   0.816  1.00  0.00           
ATOM   2922  1HG ARG   190     -45.256   6.491   0.339  1.00  0.00           
ATOM   2923  2HG ARG   190     -44.905   4.755   0.276  1.00  0.00           
ATOM   2924  CD  ARG   190     -46.976   5.229   0.612  1.00  0.00           
ATOM   2925  1HD ARG   190     -47.114   4.531  -0.214  1.00  0.00           
ATOM   2926  2HD ARG   190     -47.367   4.712   1.488  1.00  0.00           
ATOM   2927  NE  ARG   190     -47.751   6.442   0.368  1.00  0.00           
ATOM   2928  HE  ARG   190     -47.174   7.263   0.258  1.00  0.00           
ATOM   2929  CZ  ARG   190     -49.078   6.552   0.448  1.00  0.00           
ATOM   2930  NH1 ARG   190     -49.629   7.746   0.161  1.00  0.00           
ATOM   2931 1HH1 ARG   190     -48.971   8.482  -0.053  1.00  0.00           
ATOM   2932 2HH1 ARG   190     -50.617   7.948   0.203  1.00  0.00           
ATOM   2933  NH2 ARG   190     -49.944   5.569   0.565  1.00  0.00           
ATOM   2934 1HH2 ARG   190     -49.678   4.604   0.701  1.00  0.00           
ATOM   2935 2HH2 ARG   190     -50.921   5.825   0.540  1.00  0.00           
ATOM   2936  N   ALA   191     -42.638   7.035   0.812  1.00  0.00           
ATOM   2937  H   ALA   191     -42.383   6.131   0.441  1.00  0.00           
ATOM   2938  CA  ALA   191     -42.014   8.202   0.176  1.00  0.00           
ATOM   2939  HA  ALA   191     -42.440   9.098   0.625  1.00  0.00           
ATOM   2940  C   ALA   191     -42.367   8.161  -1.305  1.00  0.00           
ATOM   2941  O   ALA   191     -41.969   7.197  -1.955  1.00  0.00           
ATOM   2942  CB  ALA   191     -40.496   8.128   0.379  1.00  0.00           
ATOM   2943  1HB ALA   191     -40.315   7.925   1.434  1.00  0.00           
ATOM   2944  2HB ALA   191     -40.065   9.094   0.115  1.00  0.00           
ATOM   2945  3HB ALA   191     -40.035   7.347  -0.226  1.00  0.00           
ATOM   2946  N   ARG   192     -43.159   9.101  -1.819  1.00  0.00           
ATOM   2947  H   ARG   192     -43.418   9.907  -1.269  1.00  0.00           
ATOM   2948  CA  ARG   192     -43.253   9.332  -3.303  1.00  0.00           
ATOM   2949  HA  ARG   192     -43.599   8.422  -3.793  1.00  0.00           
ATOM   2950  C   ARG   192     -41.824   9.631  -3.801  1.00  0.00           
ATOM   2951  O   ARG   192     -41.356  10.721  -3.670  1.00  0.00           
ATOM   2952  CB  ARG   192     -44.302  10.371  -3.603  1.00  0.00           
ATOM   2953  1HB ARG   192     -45.276  10.104  -3.195  1.00  0.00           
ATOM   2954  2HB ARG   192     -44.031  11.377  -3.283  1.00  0.00           
ATOM   2955  CG  ARG   192     -44.477  10.435  -5.165  1.00  0.00           
ATOM   2956  1HG ARG   192     -43.473  10.540  -5.575  1.00  0.00           
ATOM   2957  2HG ARG   192     -44.887   9.484  -5.505  1.00  0.00           
ATOM   2958  CD  ARG   192     -45.355  11.582  -5.585  1.00  0.00           
ATOM   2959  1HD ARG   192     -46.314  11.412  -5.096  1.00  0.00           
ATOM   2960  2HD ARG   192     -45.071  12.554  -5.182  1.00  0.00           
ATOM   2961  NE  ARG   192     -45.582  11.720  -7.036  1.00  0.00           
ATOM   2962  HE  ARG   192     -46.571  11.703  -7.240  1.00  0.00           
ATOM   2963  CZ  ARG   192     -44.708  11.885  -8.055  1.00  0.00           
ATOM   2964  NH1 ARG   192     -43.450  11.996  -7.732  1.00  0.00           
ATOM   2965 1HH1 ARG   192     -43.144  11.976  -6.770  1.00  0.00           
ATOM   2966 2HH1 ARG   192     -42.818  12.307  -8.457  1.00  0.00           
ATOM   2967  NH2 ARG   192     -45.079  12.142  -9.292  1.00  0.00           
ATOM   2968 1HH2 ARG   192     -46.028  12.304  -9.598  1.00  0.00           
ATOM   2969 2HH2 ARG   192     -44.308  12.321  -9.919  1.00  0.00           
ATOM   2970  N   SER   193     -41.303   8.662  -4.488  1.00  0.00           
ATOM   2971  H   SER   193     -41.803   7.789  -4.579  1.00  0.00           
ATOM   2972  CA  SER   193     -39.936   8.667  -5.066  1.00  0.00           
ATOM   2973  HA  SER   193     -39.470   9.642  -4.916  1.00  0.00           
ATOM   2974  C   SER   193     -39.971   8.393  -6.590  1.00  0.00           
ATOM   2975  O   SER   193     -41.015   8.095  -7.123  1.00  0.00           
ATOM   2976  CB  SER   193     -39.088   7.558  -4.415  1.00  0.00           
ATOM   2977  1HB SER   193     -39.418   6.596  -4.805  1.00  0.00           
ATOM   2978  2HB SER   193     -38.037   7.761  -4.620  1.00  0.00           
ATOM   2979  OG  SER   193     -39.285   7.419  -2.989  1.00  0.00           
ATOM   2980  HG  SER   193     -40.201   7.155  -2.876  1.00  0.00           
ATOM   2981  N   ILE   194     -38.855   8.519  -7.281  1.00  0.00           
ATOM   2982  H   ILE   194     -37.994   8.779  -6.823  1.00  0.00           
ATOM   2983  CA  ILE   194     -38.721   8.178  -8.722  1.00  0.00           
ATOM   2984  HA  ILE   194     -39.702   7.934  -9.130  1.00  0.00           
ATOM   2985  C   ILE   194     -37.810   6.947  -8.887  1.00  0.00           
ATOM   2986  O   ILE   194     -36.977   6.733  -8.035  1.00  0.00           
ATOM   2987  CB  ILE   194     -38.140   9.413  -9.509  1.00  0.00           
ATOM   2988  HB  ILE   194     -38.312   9.208 -10.566  1.00  0.00           
ATOM   2989  CG1 ILE   194     -36.650   9.576  -9.344  1.00  0.00           
ATOM   2990 1HG1 ILE   194     -36.405   9.867  -8.322  1.00  0.00           
ATOM   2991 2HG1 ILE   194     -36.133   8.641  -9.557  1.00  0.00           
ATOM   2992  CG2 ILE   194     -38.947  10.703  -9.185  1.00  0.00           
ATOM   2993 1HG2 ILE   194     -38.625  11.401  -9.958  1.00  0.00           
ATOM   2994 2HG2 ILE   194     -38.740  11.128  -8.202  1.00  0.00           
ATOM   2995 3HG2 ILE   194     -40.017  10.519  -9.283  1.00  0.00           
ATOM   2996  CD1 ILE   194     -36.064  10.664 -10.242  1.00  0.00           
ATOM   2997 1HD1 ILE   194     -35.019  10.381 -10.372  1.00  0.00           
ATOM   2998 2HD1 ILE   194     -36.119  11.637  -9.753  1.00  0.00           
ATOM   2999 3HD1 ILE   194     -36.551  10.718 -11.216  1.00  0.00           
ATOM   3000  N   VAL   195     -37.906   6.197  -9.975  1.00  0.00           
ATOM   3001  H   VAL   195     -38.594   6.409 -10.684  1.00  0.00           
ATOM   3002  CA  VAL   195     -36.892   5.201 -10.309  1.00  0.00           
ATOM   3003  HA  VAL   195     -36.768   4.554  -9.440  1.00  0.00           
ATOM   3004  C   VAL   195     -35.455   5.890 -10.490  1.00  0.00           
ATOM   3005  O   VAL   195     -35.420   6.666 -11.448  1.00  0.00           
ATOM   3006  CB  VAL   195     -37.269   4.319 -11.514  1.00  0.00           
ATOM   3007  HB  VAL   195     -37.537   4.969 -12.348  1.00  0.00           
ATOM   3008  CG1 VAL   195     -36.050   3.522 -11.963  1.00  0.00           
ATOM   3009 1HG1 VAL   195     -36.431   2.764 -12.648  1.00  0.00           
ATOM   3010 2HG1 VAL   195     -35.482   3.040 -11.167  1.00  0.00           
ATOM   3011 3HG1 VAL   195     -35.403   4.210 -12.507  1.00  0.00           
ATOM   3012  CG2 VAL   195     -38.478   3.404 -11.344  1.00  0.00           
ATOM   3013 1HG2 VAL   195     -38.782   3.105 -12.347  1.00  0.00           
ATOM   3014 2HG2 VAL   195     -39.300   3.925 -10.854  1.00  0.00           
ATOM   3015 3HG2 VAL   195     -38.213   2.519 -10.765  1.00  0.00           
ATOM   3016  N   PRO   196     -34.418   5.662  -9.687  1.00  0.00           
ATOM   3017  CA  PRO   196     -33.106   6.313  -9.842  1.00  0.00           
ATOM   3018  HA  PRO   196     -33.162   7.377 -10.070  1.00  0.00           
ATOM   3019  C   PRO   196     -32.298   5.653 -11.015  1.00  0.00           
ATOM   3020  O   PRO   196     -32.517   4.525 -11.458  1.00  0.00           
ATOM   3021  CB  PRO   196     -32.454   6.114  -8.435  1.00  0.00           
ATOM   3022  1HB PRO   196     -31.365   6.131  -8.403  1.00  0.00           
ATOM   3023  2HB PRO   196     -32.920   6.732  -7.667  1.00  0.00           
ATOM   3024  CG  PRO   196     -32.925   4.659  -8.242  1.00  0.00           
ATOM   3025  1HG PRO   196     -32.321   3.944  -8.800  1.00  0.00           
ATOM   3026  2HG PRO   196     -32.783   4.400  -7.193  1.00  0.00           
ATOM   3027  CD  PRO   196     -34.344   4.658  -8.650  1.00  0.00           
ATOM   3028  1HD PRO   196     -34.659   3.693  -9.048  1.00  0.00           
ATOM   3029  2HD PRO   196     -34.910   4.986  -7.778  1.00  0.00           
ATOM   3030  N   SER   197     -31.394   6.368 -11.612  1.00  0.00           
ATOM   3031  H   SER   197     -31.249   7.308 -11.272  1.00  0.00           
ATOM   3032  CA  SER   197     -30.500   5.910 -12.679  1.00  0.00           
ATOM   3033  HA  SER   197     -30.961   5.039 -13.146  1.00  0.00           
ATOM   3034  C   SER   197     -29.135   5.379 -12.068  1.00  0.00           
ATOM   3035  O   SER   197     -28.669   5.852 -11.023  1.00  0.00           
ATOM   3036  CB  SER   197     -30.177   6.992 -13.717  1.00  0.00           
ATOM   3037  1HB SER   197     -29.827   7.885 -13.199  1.00  0.00           
ATOM   3038  2HB SER   197     -29.372   6.635 -14.361  1.00  0.00           
ATOM   3039  OG  SER   197     -31.405   7.219 -14.446  1.00  0.00           
ATOM   3040  HG  SER   197     -31.190   7.861 -15.127  1.00  0.00           
ATOM   3041  N   GLY   198     -28.501   4.443 -12.805  1.00  0.00           
ATOM   3042  H   GLY   198     -29.043   4.039 -13.555  1.00  0.00           
ATOM   3043  CA  GLY   198     -27.158   3.882 -12.598  1.00  0.00           
ATOM   3044  1HA GLY   198     -26.881   3.880 -11.543  1.00  0.00           
ATOM   3045  2HA GLY   198     -26.995   2.895 -13.032  1.00  0.00           
ATOM   3046  C   GLY   198     -26.174   4.858 -13.320  1.00  0.00           
ATOM   3047  O   GLY   198     -26.508   5.359 -14.369  1.00  0.00           
ATOM   3048  N   TYR   199     -25.033   5.135 -12.702  1.00  0.00           
ATOM   3049  H   TYR   199     -24.911   4.737 -11.782  1.00  0.00           
ATOM   3050  CA  TYR   199     -24.238   6.346 -12.988  1.00  0.00           
ATOM   3051  HA  TYR   199     -24.367   6.492 -14.060  1.00  0.00           
ATOM   3052  C   TYR   199     -22.755   6.106 -12.695  1.00  0.00           
ATOM   3053  O   TYR   199     -22.394   5.261 -11.866  1.00  0.00           
ATOM   3054  CB  TYR   199     -24.775   7.520 -12.088  1.00  0.00           
ATOM   3055  1HB TYR   199     -24.509   8.492 -12.504  1.00  0.00           
ATOM   3056  2HB TYR   199     -25.850   7.384 -12.206  1.00  0.00           
ATOM   3057  CG  TYR   199     -24.435   7.507 -10.609  1.00  0.00           
ATOM   3058  CD1 TYR   199     -23.122   7.887 -10.253  1.00  0.00           
ATOM   3059  HD1 TYR   199     -22.428   8.336 -10.948  1.00  0.00           
ATOM   3060  CD2 TYR   199     -25.261   6.805  -9.648  1.00  0.00           
ATOM   3061  HD2 TYR   199     -26.220   6.423  -9.966  1.00  0.00           
ATOM   3062  CE1 TYR   199     -22.776   7.728  -8.912  1.00  0.00           
ATOM   3063  HE1 TYR   199     -21.827   8.180  -8.667  1.00  0.00           
ATOM   3064  CE2 TYR   199     -24.882   6.754  -8.312  1.00  0.00           
ATOM   3065  HE2 TYR   199     -25.563   6.359  -7.573  1.00  0.00           
ATOM   3066  CZ  TYR   199     -23.596   7.184  -7.924  1.00  0.00           
ATOM   3067  OH  TYR   199     -23.177   7.239  -6.601  1.00  0.00           
ATOM   3068  HH  TYR   199     -23.925   7.337  -6.007  1.00  0.00           
ATOM   3069  N   GLY   200     -21.915   6.948 -13.288  1.00  0.00           
ATOM   3070  H   GLY   200     -22.174   7.546 -14.060  1.00  0.00           
ATOM   3071  CA  GLY   200     -20.439   6.958 -12.993  1.00  0.00           
ATOM   3072  1HA GLY   200     -20.283   6.360 -12.095  1.00  0.00           
ATOM   3073  2HA GLY   200     -19.893   6.444 -13.784  1.00  0.00           
ATOM   3074  C   GLY   200     -19.776   8.334 -12.772  1.00  0.00           
ATOM   3075  O   GLY   200     -20.349   9.343 -12.615  1.00  0.00           
ATOM   3076  N   CYS   201     -18.509   8.312 -12.518  1.00  0.00           
ATOM   3077  H   CYS   201     -18.031   7.423 -12.562  1.00  0.00           
ATOM   3078  CA  CYS   201     -17.683   9.502 -12.329  1.00  0.00           
ATOM   3079  HA  CYS   201     -18.166  10.191 -11.636  1.00  0.00           
ATOM   3080  C   CYS   201     -17.563  10.193 -13.697  1.00  0.00           
ATOM   3081  O   CYS   201     -17.599   9.441 -14.650  1.00  0.00           
ATOM   3082  CB  CYS   201     -16.357   9.219 -11.684  1.00  0.00           
ATOM   3083  1HB CYS   201     -15.867   8.363 -12.149  1.00  0.00           
ATOM   3084  2HB CYS   201     -15.720  10.104 -11.688  1.00  0.00           
ATOM   3085  SG  CYS   201     -16.783   8.814  -9.951  1.00  0.00           
ATOM   3086  HG  CYS   201     -18.051   9.223 -10.043  1.00  0.00           
ATOM   3087  N   SER   202     -17.396  11.478 -13.811  1.00  0.00           
ATOM   3088  H   SER   202     -17.395  12.012 -12.954  1.00  0.00           
ATOM   3089  CA  SER   202     -17.273  12.218 -15.061  1.00  0.00           
ATOM   3090  HA  SER   202     -18.143  11.951 -15.661  1.00  0.00           
ATOM   3091  C   SER   202     -16.015  11.829 -15.922  1.00  0.00           
ATOM   3092  O   SER   202     -14.924  11.753 -15.380  1.00  0.00           
ATOM   3093  CB  SER   202     -17.234  13.735 -14.788  1.00  0.00           
ATOM   3094  1HB SER   202     -17.975  13.967 -14.024  1.00  0.00           
ATOM   3095  2HB SER   202     -16.266  13.982 -14.353  1.00  0.00           
ATOM   3096  OG  SER   202     -17.407  14.444 -16.041  1.00  0.00           
ATOM   3097  HG  SER   202     -16.576  14.899 -16.196  1.00  0.00           
ATOM   3098  N   PRO   203     -16.253  11.454 -17.195  1.00  0.00           
ATOM   3099  CA  PRO   203     -15.201  10.911 -18.173  1.00  0.00           
ATOM   3100  HA  PRO   203     -14.794   9.961 -17.826  1.00  0.00           
ATOM   3101  C   PRO   203     -13.948  11.875 -18.311  1.00  0.00           
ATOM   3102  O   PRO   203     -12.921  11.419 -18.792  1.00  0.00           
ATOM   3103  CB  PRO   203     -15.865  10.669 -19.493  1.00  0.00           
ATOM   3104  1HB PRO   203     -15.553  11.412 -20.227  1.00  0.00           
ATOM   3105  2HB PRO   203     -15.626   9.684 -19.894  1.00  0.00           
ATOM   3106  CG  PRO   203     -17.361  10.779 -19.248  1.00  0.00           
ATOM   3107  1HG PRO   203     -17.983  11.248 -20.010  1.00  0.00           
ATOM   3108  2HG PRO   203     -17.781   9.788 -19.077  1.00  0.00           
ATOM   3109  CD  PRO   203     -17.520  11.594 -17.938  1.00  0.00           
ATOM   3110  1HD PRO   203     -17.593  12.627 -18.277  1.00  0.00           
ATOM   3111  2HD PRO   203     -18.284  11.033 -17.399  1.00  0.00           
ATOM   3112  N   ASP   204     -14.091  13.122 -17.894  1.00  0.00           
ATOM   3113  H   ASP   204     -15.000  13.548 -17.782  1.00  0.00           
ATOM   3114  CA  ASP   204     -12.955  14.095 -17.900  1.00  0.00           
ATOM   3115  HA  ASP   204     -12.151  13.778 -18.564  1.00  0.00           
ATOM   3116  C   ASP   204     -12.344  14.291 -16.488  1.00  0.00           
ATOM   3117  O   ASP   204     -11.368  15.045 -16.428  1.00  0.00           
ATOM   3118  CB  ASP   204     -13.398  15.511 -18.459  1.00  0.00           
ATOM   3119  1HB ASP   204     -12.455  15.987 -18.727  1.00  0.00           
ATOM   3120  2HB ASP   204     -14.028  15.431 -19.344  1.00  0.00           
ATOM   3121  CG  ASP   204     -14.122  16.443 -17.453  1.00  0.00           
ATOM   3122  OD1 ASP   204     -15.211  16.103 -16.896  1.00  0.00           
ATOM   3123  OD2 ASP   204     -13.744  17.595 -17.329  1.00  0.00           
ATOM   3124  N   GLY   205     -12.958  13.868 -15.417  1.00  0.00           
ATOM   3125  H   GLY   205     -13.838  13.397 -15.576  1.00  0.00           
ATOM   3126  CA  GLY   205     -12.571  13.939 -13.965  1.00  0.00           
ATOM   3127  1HA GLY   205     -12.311  14.975 -13.748  1.00  0.00           
ATOM   3128  2HA GLY   205     -13.395  13.720 -13.285  1.00  0.00           
ATOM   3129  C   GLY   205     -11.388  13.039 -13.633  1.00  0.00           
ATOM   3130  O   GLY   205     -11.183  12.051 -14.337  1.00  0.00           
ATOM   3131  N   PRO   206     -10.743  13.261 -12.462  1.00  0.00           
ATOM   3132  CA  PRO   206      -9.730  12.483 -11.740  1.00  0.00           
ATOM   3133  HA  PRO   206      -8.894  12.507 -12.439  1.00  0.00           
ATOM   3134  C   PRO   206     -10.102  11.046 -11.429  1.00  0.00           
ATOM   3135  O   PRO   206      -9.331  10.150 -11.737  1.00  0.00           
ATOM   3136  CB  PRO   206      -9.284  13.308 -10.518  1.00  0.00           
ATOM   3137  1HB PRO   206      -9.933  13.118  -9.664  1.00  0.00           
ATOM   3138  2HB PRO   206      -8.266  13.150 -10.163  1.00  0.00           
ATOM   3139  CG  PRO   206      -9.441  14.773 -10.946  1.00  0.00           
ATOM   3140  1HG PRO   206      -9.678  15.556 -10.225  1.00  0.00           
ATOM   3141  2HG PRO   206      -8.572  15.023 -11.554  1.00  0.00           
ATOM   3142  CD  PRO   206     -10.660  14.646 -11.909  1.00  0.00           
ATOM   3143  1HD PRO   206     -11.585  14.815 -11.358  1.00  0.00           
ATOM   3144  2HD PRO   206     -10.476  15.307 -12.756  1.00  0.00           
ATOM   3145  N   THR   207     -11.312  10.729 -10.892  1.00  0.00           
ATOM   3146  H   THR   207     -11.960  11.440 -10.587  1.00  0.00           
ATOM   3147  CA  THR   207     -11.636   9.345 -10.595  1.00  0.00           
ATOM   3148  HA  THR   207     -10.802   9.030  -9.967  1.00  0.00           
ATOM   3149  C   THR   207     -11.726   8.472 -11.824  1.00  0.00           
ATOM   3150  O   THR   207     -11.039   7.397 -11.798  1.00  0.00           
ATOM   3151  CB  THR   207     -12.897   9.223  -9.773  1.00  0.00           
ATOM   3152  HB  THR   207     -13.753   9.611 -10.325  1.00  0.00           
ATOM   3153  OG1 THR   207     -12.921  10.095  -8.649  1.00  0.00           
ATOM   3154  HG1 THR   207     -12.268   9.776  -8.021  1.00  0.00           
ATOM   3155  CG2 THR   207     -13.210   7.737  -9.316  1.00  0.00           
ATOM   3156 1HG2 THR   207     -13.626   7.703  -8.309  1.00  0.00           
ATOM   3157 2HG2 THR   207     -12.234   7.253  -9.323  1.00  0.00           
ATOM   3158 3HG2 THR   207     -13.878   7.217 -10.003  1.00  0.00           
ATOM   3159  N   GLN   208     -12.413   8.894 -12.896  1.00  0.00           
ATOM   3160  H   GLN   208     -13.009   9.694 -12.737  1.00  0.00           
ATOM   3161  CA  GLN   208     -12.443   8.209 -14.140  1.00  0.00           
ATOM   3162  HA  GLN   208     -12.801   7.205 -13.915  1.00  0.00           
ATOM   3163  C   GLN   208     -11.094   8.037 -14.918  1.00  0.00           
ATOM   3164  O   GLN   208     -10.936   6.986 -15.529  1.00  0.00           
ATOM   3165  CB  GLN   208     -13.597   8.867 -14.970  1.00  0.00           
ATOM   3166  1HB GLN   208     -14.453   8.907 -14.296  1.00  0.00           
ATOM   3167  2HB GLN   208     -13.284   9.828 -15.378  1.00  0.00           
ATOM   3168  CG  GLN   208     -13.956   7.936 -16.150  1.00  0.00           
ATOM   3169  1HG GLN   208     -14.745   8.378 -16.758  1.00  0.00           
ATOM   3170  2HG GLN   208     -13.130   7.957 -16.861  1.00  0.00           
ATOM   3171  CD  GLN   208     -14.318   6.475 -15.859  1.00  0.00           
ATOM   3172  OE1 GLN   208     -15.363   6.164 -15.272  1.00  0.00           
ATOM   3173  NE2 GLN   208     -13.405   5.537 -16.040  1.00  0.00           
ATOM   3174 1HE2 GLN   208     -13.689   4.578 -16.182  1.00  0.00           
ATOM   3175 2HE2 GLN   208     -12.459   5.820 -16.250  1.00  0.00           
ATOM   3176  N   GLU   209     -10.149   8.985 -14.817  1.00  0.00           
ATOM   3177  H   GLU   209     -10.426   9.827 -14.333  1.00  0.00           
ATOM   3178  CA  GLU   209      -8.758   8.880 -15.237  1.00  0.00           
ATOM   3179  HA  GLU   209      -8.802   8.613 -16.293  1.00  0.00           
ATOM   3180  C   GLU   209      -8.108   7.670 -14.493  1.00  0.00           
ATOM   3181  O   GLU   209      -7.525   6.759 -15.199  1.00  0.00           
ATOM   3182  CB  GLU   209      -8.044  10.268 -14.944  1.00  0.00           
ATOM   3183  1HB GLU   209      -8.629  11.071 -15.393  1.00  0.00           
ATOM   3184  2HB GLU   209      -7.975  10.329 -13.858  1.00  0.00           
ATOM   3185  CG  GLU   209      -6.622  10.307 -15.531  1.00  0.00           
ATOM   3186  1HG GLU   209      -6.079   9.516 -15.014  1.00  0.00           
ATOM   3187  2HG GLU   209      -6.770  10.193 -16.605  1.00  0.00           
ATOM   3188  CD  GLU   209      -6.020  11.653 -15.220  1.00  0.00           
ATOM   3189  OE1 GLU   209      -5.659  11.821 -14.035  1.00  0.00           
ATOM   3190  OE2 GLU   209      -6.117  12.525 -16.034  1.00  0.00           
ATOM   3191  N   VAL   210      -8.188   7.754 -13.118  1.00  0.00           
ATOM   3192  H   VAL   210      -8.655   8.509 -12.637  1.00  0.00           
ATOM   3193  CA  VAL   210      -7.610   6.705 -12.252  1.00  0.00           
ATOM   3194  HA  VAL   210      -6.534   6.748 -12.421  1.00  0.00           
ATOM   3195  C   VAL   210      -8.112   5.305 -12.616  1.00  0.00           
ATOM   3196  O   VAL   210      -7.281   4.370 -12.804  1.00  0.00           
ATOM   3197  CB  VAL   210      -7.844   7.036 -10.728  1.00  0.00           
ATOM   3198  HB  VAL   210      -8.789   7.577 -10.678  1.00  0.00           
ATOM   3199  CG1 VAL   210      -7.944   5.814  -9.812  1.00  0.00           
ATOM   3200 1HG1 VAL   210      -8.089   6.199  -8.803  1.00  0.00           
ATOM   3201 2HG1 VAL   210      -7.123   5.096  -9.813  1.00  0.00           
ATOM   3202 3HG1 VAL   210      -8.857   5.323 -10.149  1.00  0.00           
ATOM   3203  CG2 VAL   210      -6.783   7.918 -10.161  1.00  0.00           
ATOM   3204 1HG2 VAL   210      -6.900   8.055  -9.087  1.00  0.00           
ATOM   3205 2HG2 VAL   210      -6.801   8.889 -10.657  1.00  0.00           
ATOM   3206 3HG2 VAL   210      -5.832   7.425 -10.363  1.00  0.00           
ATOM   3207  N   LEU   211      -9.445   5.095 -12.823  1.00  0.00           
ATOM   3208  H   LEU   211     -10.134   5.833 -12.847  1.00  0.00           
ATOM   3209  CA  LEU   211      -9.957   3.755 -13.224  1.00  0.00           
ATOM   3210  HA  LEU   211      -9.428   3.029 -12.607  1.00  0.00           
ATOM   3211  C   LEU   211      -9.648   3.348 -14.719  1.00  0.00           
ATOM   3212  O   LEU   211      -9.476   2.164 -14.976  1.00  0.00           
ATOM   3213  CB  LEU   211     -11.504   3.883 -13.008  1.00  0.00           
ATOM   3214  1HB LEU   211     -11.838   4.719 -13.622  1.00  0.00           
ATOM   3215  2HB LEU   211     -11.935   2.908 -13.238  1.00  0.00           
ATOM   3216  CG  LEU   211     -11.870   4.180 -11.534  1.00  0.00           
ATOM   3217  HG  LEU   211     -11.112   4.848 -11.126  1.00  0.00           
ATOM   3218  CD1 LEU   211     -13.208   4.815 -11.371  1.00  0.00           
ATOM   3219 1HD1 LEU   211     -13.463   4.898 -10.314  1.00  0.00           
ATOM   3220 2HD1 LEU   211     -13.924   4.160 -11.867  1.00  0.00           
ATOM   3221 3HD1 LEU   211     -13.239   5.803 -11.831  1.00  0.00           
ATOM   3222  CD2 LEU   211     -11.697   2.902 -10.654  1.00  0.00           
ATOM   3223 1HD2 LEU   211     -11.490   3.139  -9.610  1.00  0.00           
ATOM   3224 2HD2 LEU   211     -10.836   2.394 -11.089  1.00  0.00           
ATOM   3225 3HD2 LEU   211     -12.570   2.252 -10.713  1.00  0.00           
ATOM   3226  N   ASP   212      -9.506   4.313 -15.663  1.00  0.00           
ATOM   3227  H   ASP   212      -9.646   5.302 -15.512  1.00  0.00           
ATOM   3228  CA  ASP   212      -9.055   3.980 -17.061  1.00  0.00           
ATOM   3229  HA  ASP   212      -9.655   3.106 -17.312  1.00  0.00           
ATOM   3230  C   ASP   212      -7.581   3.601 -17.061  1.00  0.00           
ATOM   3231  O   ASP   212      -7.190   2.669 -17.710  1.00  0.00           
ATOM   3232  CB  ASP   212      -9.410   5.000 -18.150  1.00  0.00           
ATOM   3233  1HB ASP   212      -9.000   5.930 -17.754  1.00  0.00           
ATOM   3234  2HB ASP   212      -8.955   4.732 -19.103  1.00  0.00           
ATOM   3235  CG  ASP   212     -10.925   5.279 -18.449  1.00  0.00           
ATOM   3236  OD1 ASP   212     -11.542   4.340 -19.015  1.00  0.00           
ATOM   3237  OD2 ASP   212     -11.431   6.434 -18.354  1.00  0.00           
ATOM   3238  N   MET   213      -6.753   4.212 -16.214  1.00  0.00           
ATOM   3239  H   MET   213      -7.072   5.075 -15.797  1.00  0.00           
ATOM   3240  CA  MET   213      -5.366   3.831 -15.992  1.00  0.00           
ATOM   3241  HA  MET   213      -4.814   3.831 -16.932  1.00  0.00           
ATOM   3242  C   MET   213      -5.224   2.417 -15.369  1.00  0.00           
ATOM   3243  O   MET   213      -4.209   1.772 -15.507  1.00  0.00           
ATOM   3244  CB  MET   213      -4.627   4.783 -15.040  1.00  0.00           
ATOM   3245  1HB MET   213      -5.358   4.891 -14.238  1.00  0.00           
ATOM   3246  2HB MET   213      -3.727   4.340 -14.616  1.00  0.00           
ATOM   3247  CG  MET   213      -4.299   6.152 -15.623  1.00  0.00           
ATOM   3248  1HG MET   213      -5.208   6.749 -15.698  1.00  0.00           
ATOM   3249  2HG MET   213      -3.597   6.552 -14.892  1.00  0.00           
ATOM   3250  SD  MET   213      -3.493   6.094 -17.251  1.00  0.00           
ATOM   3251  CE  MET   213      -1.826   6.145 -16.608  1.00  0.00           
ATOM   3252  1HE MET   213      -1.097   5.859 -17.366  1.00  0.00           
ATOM   3253  2HE MET   213      -1.718   5.498 -15.737  1.00  0.00           
ATOM   3254  3HE MET   213      -1.659   7.181 -16.315  1.00  0.00           
ATOM   3255  N   LEU   214      -6.235   1.913 -14.643  1.00  0.00           
ATOM   3256  H   LEU   214      -7.095   2.431 -14.530  1.00  0.00           
ATOM   3257  CA  LEU   214      -6.311   0.489 -14.196  1.00  0.00           
ATOM   3258  HA  LEU   214      -5.356   0.096 -13.848  1.00  0.00           
ATOM   3259  C   LEU   214      -6.927  -0.450 -15.207  1.00  0.00           
ATOM   3260  O   LEU   214      -6.870  -1.686 -15.035  1.00  0.00           
ATOM   3261  CB  LEU   214      -7.184   0.636 -12.897  1.00  0.00           
ATOM   3262  1HB LEU   214      -8.098   1.149 -13.196  1.00  0.00           
ATOM   3263  2HB LEU   214      -7.428  -0.376 -12.573  1.00  0.00           
ATOM   3264  CG  LEU   214      -6.538   1.287 -11.673  1.00  0.00           
ATOM   3265  HG  LEU   214      -6.138   2.262 -11.954  1.00  0.00           
ATOM   3266  CD1 LEU   214      -7.622   1.577 -10.623  1.00  0.00           
ATOM   3267 1HD1 LEU   214      -7.122   1.942  -9.726  1.00  0.00           
ATOM   3268 2HD1 LEU   214      -8.213   0.695 -10.376  1.00  0.00           
ATOM   3269 3HD1 LEU   214      -8.275   2.355 -11.017  1.00  0.00           
ATOM   3270  CD2 LEU   214      -5.362   0.499 -11.069  1.00  0.00           
ATOM   3271 1HD2 LEU   214      -4.908   1.055 -10.248  1.00  0.00           
ATOM   3272 2HD2 LEU   214      -4.611   0.306 -11.836  1.00  0.00           
ATOM   3273 3HD2 LEU   214      -5.752  -0.447 -10.695  1.00  0.00           
ATOM   3274  N   GLY   215      -7.544   0.088 -16.268  1.00  0.00           
ATOM   3275  H   GLY   215      -7.563   1.093 -16.367  1.00  0.00           
ATOM   3276  CA  GLY   215      -8.293  -0.674 -17.284  1.00  0.00           
ATOM   3277  1HA GLY   215      -8.387  -0.064 -18.182  1.00  0.00           
ATOM   3278  2HA GLY   215      -7.718  -1.557 -17.564  1.00  0.00           
ATOM   3279  C   GLY   215      -9.706  -1.136 -16.869  1.00  0.00           
ATOM   3280  O   GLY   215     -10.140  -2.194 -17.301  1.00  0.00           
ATOM   3281  N   ARG   216     -10.367  -0.406 -15.955  1.00  0.00           
ATOM   3282  H   ARG   216     -10.003   0.500 -15.696  1.00  0.00           
ATOM   3283  CA  ARG   216     -11.701  -0.723 -15.352  1.00  0.00           
ATOM   3284  HA  ARG   216     -12.044  -1.642 -15.828  1.00  0.00           
ATOM   3285  C   ARG   216     -12.771   0.369 -15.626  1.00  0.00           
ATOM   3286  O   ARG   216     -12.508   1.574 -15.607  1.00  0.00           
ATOM   3287  CB  ARG   216     -11.485  -0.969 -13.875  1.00  0.00           
ATOM   3288  1HB ARG   216     -10.957  -0.081 -13.528  1.00  0.00           
ATOM   3289  2HB ARG   216     -12.483  -1.076 -13.449  1.00  0.00           
ATOM   3290  CG  ARG   216     -10.656  -2.211 -13.503  1.00  0.00           
ATOM   3291  1HG ARG   216     -10.977  -3.034 -14.142  1.00  0.00           
ATOM   3292  2HG ARG   216      -9.591  -2.060 -13.678  1.00  0.00           
ATOM   3293  CD  ARG   216     -10.879  -2.590 -12.039  1.00  0.00           
ATOM   3294  1HD ARG   216     -10.095  -3.237 -11.646  1.00  0.00           
ATOM   3295  2HD ARG   216     -10.748  -1.687 -11.444  1.00  0.00           
ATOM   3296  NE  ARG   216     -12.178  -3.160 -11.864  1.00  0.00           
ATOM   3297  HE  ARG   216     -12.818  -2.418 -11.621  1.00  0.00           
ATOM   3298  CZ  ARG   216     -12.528  -4.431 -11.802  1.00  0.00           
ATOM   3299  NH1 ARG   216     -11.701  -5.486 -12.031  1.00  0.00           
ATOM   3300 1HH1 ARG   216     -10.737  -5.315 -12.278  1.00  0.00           
ATOM   3301 2HH1 ARG   216     -12.071  -6.425 -12.060  1.00  0.00           
ATOM   3302  NH2 ARG   216     -13.798  -4.658 -11.509  1.00  0.00           
ATOM   3303 1HH2 ARG   216     -14.465  -3.906 -11.415  1.00  0.00           
ATOM   3304 2HH2 ARG   216     -14.119  -5.615 -11.558  1.00  0.00           
ATOM   3305  N   HIS   217     -13.991  -0.006 -15.737  1.00  0.00           
ATOM   3306  H   HIS   217     -14.178  -0.995 -15.662  1.00  0.00           
ATOM   3307  CA  HIS   217     -15.161   0.883 -15.692  1.00  0.00           
ATOM   3308  HA  HIS   217     -15.022   1.634 -16.470  1.00  0.00           
ATOM   3309  C   HIS   217     -15.296   1.597 -14.340  1.00  0.00           
ATOM   3310  O   HIS   217     -14.869   1.134 -13.334  1.00  0.00           
ATOM   3311  CB  HIS   217     -16.338  -0.061 -16.061  1.00  0.00           
ATOM   3312  1HB HIS   217     -16.402  -0.917 -15.388  1.00  0.00           
ATOM   3313  2HB HIS   217     -17.298   0.428 -15.895  1.00  0.00           
ATOM   3314  CG  HIS   217     -16.374  -0.628 -17.500  1.00  0.00           
ATOM   3315  ND1 HIS   217     -16.030  -1.932 -17.887  1.00  0.00           
ATOM   3316  HD1 HIS   217     -15.828  -2.730 -17.302  1.00  0.00           
ATOM   3317  CD2 HIS   217     -16.762   0.061 -18.603  1.00  0.00           
ATOM   3318  HD2 HIS   217     -17.048   1.101 -18.543  1.00  0.00           
ATOM   3319  CE1 HIS   217     -16.173  -1.979 -19.172  1.00  0.00           
ATOM   3320  HE1 HIS   217     -15.878  -2.789 -19.822  1.00  0.00           
ATOM   3321  NE2 HIS   217     -16.691  -0.863 -19.601  1.00  0.00           
ATOM   3322  HE2 HIS   217     -16.958  -0.642 -20.550  1.00  0.00           
ATOM   3323  N   GLY   218     -16.091   2.686 -14.365  1.00  0.00           
ATOM   3324  H   GLY   218     -16.312   3.083 -15.267  1.00  0.00           
ATOM   3325  CA  GLY   218     -16.351   3.508 -13.190  1.00  0.00           
ATOM   3326  1HA GLY   218     -15.926   2.985 -12.334  1.00  0.00           
ATOM   3327  2HA GLY   218     -15.801   4.445 -13.280  1.00  0.00           
ATOM   3328  C   GLY   218     -17.821   3.848 -12.860  1.00  0.00           
ATOM   3329  O   GLY   218     -18.187   4.958 -12.492  1.00  0.00           
ATOM   3330  N   GLN   219     -18.761   2.876 -13.018  1.00  0.00           
ATOM   3331  H   GLN   219     -18.427   2.136 -13.618  1.00  0.00           
ATOM   3332  CA  GLN   219     -20.165   2.916 -12.687  1.00  0.00           
ATOM   3333  HA  GLN   219     -20.331   3.955 -12.405  1.00  0.00           
ATOM   3334  C   GLN   219     -20.577   2.024 -11.499  1.00  0.00           
ATOM   3335  O   GLN   219     -19.913   0.984 -11.351  1.00  0.00           
ATOM   3336  CB  GLN   219     -20.996   2.658 -13.884  1.00  0.00           
ATOM   3337  1HB GLN   219     -21.057   1.581 -14.040  1.00  0.00           
ATOM   3338  2HB GLN   219     -22.010   2.951 -13.611  1.00  0.00           
ATOM   3339  CG  GLN   219     -20.591   3.345 -15.179  1.00  0.00           
ATOM   3340  1HG GLN   219     -20.239   4.373 -15.094  1.00  0.00           
ATOM   3341  2HG GLN   219     -19.759   2.771 -15.585  1.00  0.00           
ATOM   3342  CD  GLN   219     -21.753   3.304 -16.178  1.00  0.00           
ATOM   3343  OE1 GLN   219     -22.917   3.016 -15.822  1.00  0.00           
ATOM   3344  NE2 GLN   219     -21.412   3.467 -17.463  1.00  0.00           
ATOM   3345 1HE2 GLN   219     -22.110   3.279 -18.168  1.00  0.00           
ATOM   3346 2HE2 GLN   219     -20.521   3.862 -17.726  1.00  0.00           
ATOM   3347  N   ARG   220     -21.585   2.517 -10.740  1.00  0.00           
ATOM   3348  H   ARG   220     -21.871   3.437 -11.043  1.00  0.00           
ATOM   3349  CA  ARG   220     -22.523   1.847  -9.802  1.00  0.00           
ATOM   3350  HA  ARG   220     -22.094   0.899  -9.479  1.00  0.00           
ATOM   3351  C   ARG   220     -23.901   1.560 -10.432  1.00  0.00           
ATOM   3352  O   ARG   220     -24.239   2.245 -11.357  1.00  0.00           
ATOM   3353  CB  ARG   220     -22.678   2.778  -8.590  1.00  0.00           
ATOM   3354  1HB ARG   220     -23.115   3.734  -8.880  1.00  0.00           
ATOM   3355  2HB ARG   220     -23.346   2.428  -7.803  1.00  0.00           
ATOM   3356  CG  ARG   220     -21.330   3.180  -7.815  1.00  0.00           
ATOM   3357  1HG ARG   220     -20.578   2.394  -7.747  1.00  0.00           
ATOM   3358  2HG ARG   220     -20.800   3.943  -8.385  1.00  0.00           
ATOM   3359  CD  ARG   220     -21.625   3.715  -6.411  1.00  0.00           
ATOM   3360  1HD ARG   220     -22.316   4.553  -6.500  1.00  0.00           
ATOM   3361  2HD ARG   220     -22.116   2.899  -5.882  1.00  0.00           
ATOM   3362  NE  ARG   220     -20.445   4.142  -5.649  1.00  0.00           
ATOM   3363  HE  ARG   220     -20.091   3.372  -5.100  1.00  0.00           
ATOM   3364  CZ  ARG   220     -19.935   5.376  -5.456  1.00  0.00           
ATOM   3365  NH1 ARG   220     -20.285   6.312  -6.315  1.00  0.00           
ATOM   3366 1HH1 ARG   220     -20.952   6.170  -7.060  1.00  0.00           
ATOM   3367 2HH1 ARG   220     -20.110   7.243  -5.965  1.00  0.00           
ATOM   3368  NH2 ARG   220     -19.033   5.638  -4.572  1.00  0.00           
ATOM   3369 1HH2 ARG   220     -18.631   4.958  -3.942  1.00  0.00           
ATOM   3370 2HH2 ARG   220     -18.720   6.598  -4.546  1.00  0.00           
ATOM   3371  N   PRO   221     -24.679   0.579  -9.874  1.00  0.00           
ATOM   3372  CA  PRO   221     -26.019   0.271 -10.343  1.00  0.00           
ATOM   3373  HA  PRO   221     -26.120   0.284 -11.428  1.00  0.00           
ATOM   3374  C   PRO   221     -26.999   1.269  -9.734  1.00  0.00           
ATOM   3375  O   PRO   221     -26.618   2.026  -8.872  1.00  0.00           
ATOM   3376  CB  PRO   221     -26.227  -1.099  -9.786  1.00  0.00           
ATOM   3377  1HB PRO   221     -27.265  -1.340  -9.556  1.00  0.00           
ATOM   3378  2HB PRO   221     -25.806  -1.867 -10.434  1.00  0.00           
ATOM   3379  CG  PRO   221     -25.433  -1.127  -8.449  1.00  0.00           
ATOM   3380  1HG PRO   221     -26.047  -0.704  -7.654  1.00  0.00           
ATOM   3381  2HG PRO   221     -25.099  -2.153  -8.293  1.00  0.00           
ATOM   3382  CD  PRO   221     -24.259  -0.226  -8.749  1.00  0.00           
ATOM   3383  1HD PRO   221     -24.134   0.406  -7.870  1.00  0.00           
ATOM   3384  2HD PRO   221     -23.395  -0.829  -9.030  1.00  0.00           
ATOM   3385  N   ALA   222     -28.248   1.248 -10.262  1.00  0.00           
ATOM   3386  H   ALA   222     -28.457   0.564 -10.976  1.00  0.00           
ATOM   3387  CA  ALA   222     -29.326   2.067  -9.758  1.00  0.00           
ATOM   3388  HA  ALA   222     -28.903   3.071  -9.760  1.00  0.00           
ATOM   3389  C   ALA   222     -29.745   1.727  -8.312  1.00  0.00           
ATOM   3390  O   ALA   222     -29.972   0.575  -7.964  1.00  0.00           
ATOM   3391  CB  ALA   222     -30.522   1.911 -10.670  1.00  0.00           
ATOM   3392  1HB ALA   222     -30.257   2.206 -11.685  1.00  0.00           
ATOM   3393  2HB ALA   222     -31.248   2.615 -10.264  1.00  0.00           
ATOM   3394  3HB ALA   222     -30.954   0.910 -10.683  1.00  0.00           
ATOM   3395  N   HIS   223     -29.881   2.756  -7.497  1.00  0.00           
ATOM   3396  H   HIS   223     -29.526   3.583  -7.954  1.00  0.00           
ATOM   3397  CA  HIS   223     -30.113   2.670  -6.133  1.00  0.00           
ATOM   3398  HA  HIS   223     -30.998   2.041  -6.040  1.00  0.00           
ATOM   3399  C   HIS   223     -30.503   4.050  -5.465  1.00  0.00           
ATOM   3400  O   HIS   223     -29.981   5.110  -5.890  1.00  0.00           
ATOM   3401  CB  HIS   223     -28.985   1.987  -5.335  1.00  0.00           
ATOM   3402  1HB HIS   223     -29.322   1.684  -4.344  1.00  0.00           
ATOM   3403  2HB HIS   223     -28.773   1.041  -5.834  1.00  0.00           
ATOM   3404  CG  HIS   223     -27.782   2.839  -5.259  1.00  0.00           
ATOM   3405  ND1 HIS   223     -26.874   3.030  -6.277  1.00  0.00           
ATOM   3406  HD1 HIS   223     -26.780   2.508  -7.136  1.00  0.00           
ATOM   3407  CD2 HIS   223     -27.398   3.721  -4.288  1.00  0.00           
ATOM   3408  HD2 HIS   223     -27.961   3.800  -3.369  1.00  0.00           
ATOM   3409  CE1 HIS   223     -25.950   3.843  -5.829  1.00  0.00           
ATOM   3410  HE1 HIS   223     -25.188   4.322  -6.427  1.00  0.00           
ATOM   3411  NE2 HIS   223     -26.264   4.310  -4.621  1.00  0.00           
ATOM   3412  HE2 HIS   223     -25.850   5.101  -4.149  1.00  0.00           
ATOM   3413  N   ILE   224     -31.344   3.967  -4.393  1.00  0.00           
ATOM   3414  H   ILE   224     -31.662   3.022  -4.230  1.00  0.00           
ATOM   3415  CA  ILE   224     -31.573   4.944  -3.339  1.00  0.00           
ATOM   3416  HA  ILE   224     -31.253   5.879  -3.797  1.00  0.00           
ATOM   3417  C   ILE   224     -30.562   4.608  -2.210  1.00  0.00           
ATOM   3418  O   ILE   224     -30.067   3.517  -2.125  1.00  0.00           
ATOM   3419  CB  ILE   224     -33.091   4.964  -2.943  1.00  0.00           
ATOM   3420  HB  ILE   224     -33.327   3.972  -2.558  1.00  0.00           
ATOM   3421  CG1 ILE   224     -34.005   5.245  -4.132  1.00  0.00           
ATOM   3422 1HG1 ILE   224     -33.803   6.244  -4.519  1.00  0.00           
ATOM   3423 2HG1 ILE   224     -33.874   4.467  -4.884  1.00  0.00           
ATOM   3424  CG2 ILE   224     -33.433   6.072  -1.798  1.00  0.00           
ATOM   3425 1HG2 ILE   224     -33.371   7.111  -2.123  1.00  0.00           
ATOM   3426 2HG2 ILE   224     -32.698   5.892  -1.013  1.00  0.00           
ATOM   3427 3HG2 ILE   224     -34.433   5.870  -1.413  1.00  0.00           
ATOM   3428  CD1 ILE   224     -35.520   5.225  -3.957  1.00  0.00           
ATOM   3429 1HD1 ILE   224     -35.911   5.544  -4.924  1.00  0.00           
ATOM   3430 2HD1 ILE   224     -35.837   5.927  -3.187  1.00  0.00           
ATOM   3431 3HD1 ILE   224     -35.899   4.230  -3.722  1.00  0.00           
ATOM   3432  N   HIS   225     -30.165   5.642  -1.446  1.00  0.00           
ATOM   3433  H   HIS   225     -30.609   6.539  -1.577  1.00  0.00           
ATOM   3434  CA  HIS   225     -29.343   5.566  -0.182  1.00  0.00           
ATOM   3435  HA  HIS   225     -28.966   4.545  -0.132  1.00  0.00           
ATOM   3436  C   HIS   225     -30.315   5.754   1.021  1.00  0.00           
ATOM   3437  O   HIS   225     -31.347   6.354   0.936  1.00  0.00           
ATOM   3438  CB  HIS   225     -28.170   6.607  -0.071  1.00  0.00           
ATOM   3439  1HB HIS   225     -28.650   7.579   0.042  1.00  0.00           
ATOM   3440  2HB HIS   225     -27.646   6.322   0.841  1.00  0.00           
ATOM   3441  CG  HIS   225     -27.193   6.661  -1.214  1.00  0.00           
ATOM   3442  ND1 HIS   225     -25.794   6.558  -1.096  1.00  0.00           
ATOM   3443  HD1 HIS   225     -25.194   6.452  -0.291  1.00  0.00           
ATOM   3444  CD2 HIS   225     -27.468   6.932  -2.496  1.00  0.00           
ATOM   3445  HD2 HIS   225     -28.418   7.076  -2.988  1.00  0.00           
ATOM   3446  CE1 HIS   225     -25.394   6.726  -2.307  1.00  0.00           
ATOM   3447  HE1 HIS   225     -24.341   6.691  -2.546  1.00  0.00           
ATOM   3448  NE2 HIS   225     -26.300   6.862  -3.270  1.00  0.00           
ATOM   3449  N   PHE   226     -29.967   5.255   2.199  1.00  0.00           
ATOM   3450  H   PHE   226     -29.066   4.799   2.180  1.00  0.00           
ATOM   3451  CA  PHE   226     -30.644   5.305   3.503  1.00  0.00           
ATOM   3452  HA  PHE   226     -31.220   6.230   3.526  1.00  0.00           
ATOM   3453  C   PHE   226     -29.538   5.442   4.605  1.00  0.00           
ATOM   3454  O   PHE   226     -28.527   4.758   4.657  1.00  0.00           
ATOM   3455  CB  PHE   226     -31.423   3.969   3.654  1.00  0.00           
ATOM   3456  1HB PHE   226     -30.776   3.140   3.940  1.00  0.00           
ATOM   3457  2HB PHE   226     -32.037   4.232   4.515  1.00  0.00           
ATOM   3458  CG  PHE   226     -32.318   3.536   2.514  1.00  0.00           
ATOM   3459  CD1 PHE   226     -32.119   2.275   1.913  1.00  0.00           
ATOM   3460  HD1 PHE   226     -31.297   1.664   2.256  1.00  0.00           
ATOM   3461  CD2 PHE   226     -33.350   4.406   2.067  1.00  0.00           
ATOM   3462  HD2 PHE   226     -33.469   5.355   2.569  1.00  0.00           
ATOM   3463  CE1 PHE   226     -32.985   1.836   0.929  1.00  0.00           
ATOM   3464  HE1 PHE   226     -32.870   0.908   0.388  1.00  0.00           
ATOM   3465  CE2 PHE   226     -34.244   3.971   1.059  1.00  0.00           
ATOM   3466  HE2 PHE   226     -35.103   4.583   0.829  1.00  0.00           
ATOM   3467  CZ  PHE   226     -34.014   2.732   0.465  1.00  0.00           
ATOM   3468  HZ  PHE   226     -34.683   2.354  -0.294  1.00  0.00           
ATOM   3469  N   PHE   227     -29.857   6.395   5.465  1.00  0.00           
ATOM   3470  H   PHE   227     -30.730   6.871   5.288  1.00  0.00           
ATOM   3471  CA  PHE   227     -29.131   6.658   6.665  1.00  0.00           
ATOM   3472  HA  PHE   227     -28.385   5.869   6.757  1.00  0.00           
ATOM   3473  C   PHE   227     -30.107   6.501   7.874  1.00  0.00           
ATOM   3474  O   PHE   227     -30.971   7.326   8.115  1.00  0.00           
ATOM   3475  CB  PHE   227     -28.370   7.939   6.508  1.00  0.00           
ATOM   3476  1HB PHE   227     -29.100   8.624   6.076  1.00  0.00           
ATOM   3477  2HB PHE   227     -28.227   8.287   7.531  1.00  0.00           
ATOM   3478  CG  PHE   227     -27.152   7.809   5.747  1.00  0.00           
ATOM   3479  CD1 PHE   227     -27.182   7.706   4.333  1.00  0.00           
ATOM   3480  HD1 PHE   227     -28.127   7.795   3.818  1.00  0.00           
ATOM   3481  CD2 PHE   227     -25.916   7.693   6.358  1.00  0.00           
ATOM   3482  HD2 PHE   227     -25.811   7.760   7.431  1.00  0.00           
ATOM   3483  CE1 PHE   227     -26.009   7.460   3.613  1.00  0.00           
ATOM   3484  HE1 PHE   227     -26.026   7.236   2.557  1.00  0.00           
ATOM   3485  CE2 PHE   227     -24.730   7.584   5.694  1.00  0.00           
ATOM   3486  HE2 PHE   227     -23.772   7.573   6.193  1.00  0.00           
ATOM   3487  CZ  PHE   227     -24.765   7.474   4.286  1.00  0.00           
ATOM   3488  HZ  PHE   227     -23.833   7.410   3.744  1.00  0.00           
ATOM   3489  N   ILE   228     -29.992   5.376   8.660  1.00  0.00           
ATOM   3490  H   ILE   228     -29.267   4.689   8.513  1.00  0.00           
ATOM   3491  CA  ILE   228     -31.118   4.989   9.503  1.00  0.00           
ATOM   3492  HA  ILE   228     -31.982   5.634   9.340  1.00  0.00           
ATOM   3493  C   ILE   228     -30.710   5.051  10.969  1.00  0.00           
ATOM   3494  O   ILE   228     -29.801   4.372  11.334  1.00  0.00           
ATOM   3495  CB  ILE   228     -31.690   3.544   9.189  1.00  0.00           
ATOM   3496  HB  ILE   228     -30.913   2.848   9.505  1.00  0.00           
ATOM   3497  CG1 ILE   228     -32.001   3.496   7.691  1.00  0.00           
ATOM   3498 1HG1 ILE   228     -32.606   4.363   7.424  1.00  0.00           
ATOM   3499 2HG1 ILE   228     -31.087   3.691   7.130  1.00  0.00           
ATOM   3500  CG2 ILE   228     -32.939   3.268  10.036  1.00  0.00           
ATOM   3501 1HG2 ILE   228     -33.369   2.305   9.762  1.00  0.00           
ATOM   3502 2HG2 ILE   228     -33.665   4.058   9.843  1.00  0.00           
ATOM   3503 3HG2 ILE   228     -32.681   3.263  11.095  1.00  0.00           
ATOM   3504  CD1 ILE   228     -32.625   2.164   7.218  1.00  0.00           
ATOM   3505 1HD1 ILE   228     -32.702   2.160   6.131  1.00  0.00           
ATOM   3506 2HD1 ILE   228     -33.621   2.087   7.654  1.00  0.00           
ATOM   3507 3HD1 ILE   228     -32.020   1.318   7.543  1.00  0.00           
ATOM   3508  N   SER   229     -31.342   5.896  11.785  1.00  0.00           
ATOM   3509  H   SER   229     -32.040   6.505  11.381  1.00  0.00           
ATOM   3510  CA  SER   229     -31.115   5.937  13.202  1.00  0.00           
ATOM   3511  HA  SER   229     -30.558   5.043  13.483  1.00  0.00           
ATOM   3512  C   SER   229     -32.402   5.982  14.057  1.00  0.00           
ATOM   3513  O   SER   229     -33.509   6.354  13.712  1.00  0.00           
ATOM   3514  CB  SER   229     -30.316   7.141  13.546  1.00  0.00           
ATOM   3515  1HB SER   229     -30.623   8.019  12.978  1.00  0.00           
ATOM   3516  2HB SER   229     -30.491   7.477  14.568  1.00  0.00           
ATOM   3517  OG  SER   229     -28.936   6.959  13.325  1.00  0.00           
ATOM   3518  HG  SER   229     -28.456   7.613  13.839  1.00  0.00           
ATOM   3519  N   ALA   230     -32.234   5.556  15.329  1.00  0.00           
ATOM   3520  H   ALA   230     -31.439   5.026  15.656  1.00  0.00           
ATOM   3521  CA  ALA   230     -33.253   5.775  16.457  1.00  0.00           
ATOM   3522  HA  ALA   230     -33.741   6.732  16.274  1.00  0.00           
ATOM   3523  C   ALA   230     -32.574   5.831  17.835  1.00  0.00           
ATOM   3524  O   ALA   230     -31.450   5.371  17.857  1.00  0.00           
ATOM   3525  CB  ALA   230     -34.251   4.612  16.402  1.00  0.00           
ATOM   3526  1HB ALA   230     -34.732   4.594  15.424  1.00  0.00           
ATOM   3527  2HB ALA   230     -35.006   4.744  17.177  1.00  0.00           
ATOM   3528  3HB ALA   230     -33.724   3.672  16.566  1.00  0.00           
ATOM   3529  N   PRO   231     -33.151   6.330  18.912  1.00  0.00           
ATOM   3530  CA  PRO   231     -32.480   6.383  20.232  1.00  0.00           
ATOM   3531  HA  PRO   231     -31.456   6.712  20.056  1.00  0.00           
ATOM   3532  C   PRO   231     -32.462   4.933  20.716  1.00  0.00           
ATOM   3533  O   PRO   231     -33.492   4.270  20.671  1.00  0.00           
ATOM   3534  CB  PRO   231     -33.349   7.359  21.094  1.00  0.00           
ATOM   3535  1HB PRO   231     -33.943   6.823  21.835  1.00  0.00           
ATOM   3536  2HB PRO   231     -32.765   8.114  21.619  1.00  0.00           
ATOM   3537  CG  PRO   231     -34.276   8.037  20.091  1.00  0.00           
ATOM   3538  1HG PRO   231     -35.224   8.235  20.591  1.00  0.00           
ATOM   3539  2HG PRO   231     -33.823   8.957  19.721  1.00  0.00           
ATOM   3540  CD  PRO   231     -34.434   7.025  18.998  1.00  0.00           
ATOM   3541  1HD PRO   231     -35.215   6.290  19.191  1.00  0.00           
ATOM   3542  2HD PRO   231     -34.674   7.433  18.016  1.00  0.00           
ATOM   3543  N   GLY   232     -31.284   4.510  21.240  1.00  0.00           
ATOM   3544  H   GLY   232     -30.536   5.188  21.206  1.00  0.00           
ATOM   3545  CA  GLY   232     -31.006   3.215  21.824  1.00  0.00           
ATOM   3546  1HA GLY   232     -30.114   3.286  22.446  1.00  0.00           
ATOM   3547  2HA GLY   232     -31.765   2.778  22.473  1.00  0.00           
ATOM   3548  C   GLY   232     -30.674   2.081  20.760  1.00  0.00           
ATOM   3549  O   GLY   232     -30.731   0.954  21.280  1.00  0.00           
ATOM   3550  N   HIS   233     -30.525   2.381  19.519  1.00  0.00           
ATOM   3551  H   HIS   233     -30.510   3.329  19.173  1.00  0.00           
ATOM   3552  CA  HIS   233     -30.503   1.353  18.404  1.00  0.00           
ATOM   3553  HA  HIS   233     -30.121   0.423  18.823  1.00  0.00           
ATOM   3554  C   HIS   233     -29.504   1.858  17.350  1.00  0.00           
ATOM   3555  O   HIS   233     -29.449   3.022  16.958  1.00  0.00           
ATOM   3556  CB  HIS   233     -31.864   1.260  17.800  1.00  0.00           
ATOM   3557  1HB HIS   233     -32.247   2.243  17.527  1.00  0.00           
ATOM   3558  2HB HIS   233     -31.838   0.652  16.896  1.00  0.00           
ATOM   3559  CG  HIS   233     -32.851   0.621  18.771  1.00  0.00           
ATOM   3560  ND1 HIS   233     -33.102  -0.755  18.896  1.00  0.00           
ATOM   3561  HD1 HIS   233     -32.921  -1.404  18.144  1.00  0.00           
ATOM   3562  CD2 HIS   233     -33.721   1.273  19.639  1.00  0.00           
ATOM   3563  HD2 HIS   233     -34.066   2.292  19.736  1.00  0.00           
ATOM   3564  CE1 HIS   233     -34.070  -0.933  19.768  1.00  0.00           
ATOM   3565  HE1 HIS   233     -34.589  -1.833  20.065  1.00  0.00           
ATOM   3566  NE2 HIS   233     -34.439   0.247  20.276  1.00  0.00           
ATOM   3567  N   ARG   234     -28.754   0.870  16.957  1.00  0.00           
ATOM   3568  H   ARG   234     -28.862  -0.050  17.359  1.00  0.00           
ATOM   3569  CA  ARG   234     -27.578   1.056  16.085  1.00  0.00           
ATOM   3570  HA  ARG   234     -26.884   1.635  16.694  1.00  0.00           
ATOM   3571  C   ARG   234     -27.870   1.855  14.799  1.00  0.00           
ATOM   3572  O   ARG   234     -28.740   1.459  14.048  1.00  0.00           
ATOM   3573  CB  ARG   234     -26.955  -0.320  15.893  1.00  0.00           
ATOM   3574  1HB ARG   234     -27.526  -1.033  15.298  1.00  0.00           
ATOM   3575  2HB ARG   234     -26.070  -0.172  15.273  1.00  0.00           
ATOM   3576  CG  ARG   234     -26.507  -1.039  17.193  1.00  0.00           
ATOM   3577  1HG ARG   234     -26.492  -0.272  17.968  1.00  0.00           
ATOM   3578  2HG ARG   234     -27.149  -1.913  17.307  1.00  0.00           
ATOM   3579  CD  ARG   234     -25.046  -1.558  17.028  1.00  0.00           
ATOM   3580  1HD ARG   234     -24.309  -0.771  16.870  1.00  0.00           
ATOM   3581  2HD ARG   234     -24.639  -2.180  17.826  1.00  0.00           
ATOM   3582  NE  ARG   234     -25.009  -2.416  15.776  1.00  0.00           
ATOM   3583  HE  ARG   234     -25.897  -2.520  15.306  1.00  0.00           
ATOM   3584  CZ  ARG   234     -23.930  -3.070  15.266  1.00  0.00           
ATOM   3585  NH1 ARG   234     -22.739  -2.800  15.747  1.00  0.00           
ATOM   3586 1HH1 ARG   234     -22.704  -2.109  16.482  1.00  0.00           
ATOM   3587 2HH1 ARG   234     -21.882  -3.159  15.351  1.00  0.00           
ATOM   3588  NH2 ARG   234     -24.101  -3.863  14.237  1.00  0.00           
ATOM   3589 1HH2 ARG   234     -25.005  -3.873  13.787  1.00  0.00           
ATOM   3590 2HH2 ARG   234     -23.312  -4.313  13.795  1.00  0.00           
ATOM   3591  N   HIS   235     -27.048   2.812  14.425  1.00  0.00           
ATOM   3592  H   HIS   235     -26.381   3.201  15.077  1.00  0.00           
ATOM   3593  CA  HIS   235     -27.098   3.344  13.086  1.00  0.00           
ATOM   3594  HA  HIS   235     -28.088   3.785  12.963  1.00  0.00           
ATOM   3595  C   HIS   235     -26.870   2.310  11.986  1.00  0.00           
ATOM   3596  O   HIS   235     -25.939   1.444  12.157  1.00  0.00           
ATOM   3597  CB  HIS   235     -26.242   4.591  13.036  1.00  0.00           
ATOM   3598  1HB HIS   235     -26.636   5.329  13.735  1.00  0.00           
ATOM   3599  2HB HIS   235     -25.214   4.470  13.379  1.00  0.00           
ATOM   3600  CG  HIS   235     -26.243   5.167  11.646  1.00  0.00           
ATOM   3601  ND1 HIS   235     -27.306   5.907  11.154  1.00  0.00           
ATOM   3602  HD1 HIS   235     -28.202   6.156  11.549  1.00  0.00           
ATOM   3603  CD2 HIS   235     -25.365   5.041  10.641  1.00  0.00           
ATOM   3604  HD2 HIS   235     -24.384   4.589  10.645  1.00  0.00           
ATOM   3605  CE1 HIS   235     -27.048   6.160   9.861  1.00  0.00           
ATOM   3606  HE1 HIS   235     -27.515   6.916   9.247  1.00  0.00           
ATOM   3607  NE2 HIS   235     -25.845   5.678   9.507  1.00  0.00           
ATOM   3608  N   LEU   236     -27.597   2.358  10.874  1.00  0.00           
ATOM   3609  H   LEU   236     -28.215   3.153  10.796  1.00  0.00           
ATOM   3610  CA  LEU   236     -27.437   1.529   9.677  1.00  0.00           
ATOM   3611  HA  LEU   236     -26.549   0.903   9.766  1.00  0.00           
ATOM   3612  C   LEU   236     -27.367   2.345   8.401  1.00  0.00           
ATOM   3613  O   LEU   236     -28.058   3.312   8.249  1.00  0.00           
ATOM   3614  CB  LEU   236     -28.645   0.538   9.655  1.00  0.00           
ATOM   3615  1HB LEU   236     -28.630  -0.004  10.600  1.00  0.00           
ATOM   3616  2HB LEU   236     -29.552   1.141   9.611  1.00  0.00           
ATOM   3617  CG  LEU   236     -28.522  -0.444   8.438  1.00  0.00           
ATOM   3618  HG  LEU   236     -28.536   0.170   7.538  1.00  0.00           
ATOM   3619  CD1 LEU   236     -27.259  -1.337   8.405  1.00  0.00           
ATOM   3620 1HD1 LEU   236     -27.404  -2.280   7.878  1.00  0.00           
ATOM   3621 2HD1 LEU   236     -27.111  -1.532   9.467  1.00  0.00           
ATOM   3622 3HD1 LEU   236     -26.384  -0.826   8.004  1.00  0.00           
ATOM   3623  CD2 LEU   236     -29.757  -1.311   8.152  1.00  0.00           
ATOM   3624 1HD2 LEU   236     -29.591  -1.786   7.185  1.00  0.00           
ATOM   3625 2HD2 LEU   236     -30.709  -0.780   8.139  1.00  0.00           
ATOM   3626 3HD2 LEU   236     -29.774  -2.071   8.933  1.00  0.00           
ATOM   3627  N   THR   237     -26.467   1.930   7.505  1.00  0.00           
ATOM   3628  H   THR   237     -25.797   1.223   7.772  1.00  0.00           
ATOM   3629  CA  THR   237     -26.190   2.590   6.199  1.00  0.00           
ATOM   3630  HA  THR   237     -26.936   3.365   6.024  1.00  0.00           
ATOM   3631  C   THR   237     -26.298   1.528   5.114  1.00  0.00           
ATOM   3632  O   THR   237     -25.659   0.524   5.151  1.00  0.00           
ATOM   3633  CB  THR   237     -24.690   3.102   6.075  1.00  0.00           
ATOM   3634  HB  THR   237     -24.085   2.200   5.992  1.00  0.00           
ATOM   3635  OG1 THR   237     -24.231   3.802   7.204  1.00  0.00           
ATOM   3636  HG1 THR   237     -24.925   4.392   7.507  1.00  0.00           
ATOM   3637  CG2 THR   237     -24.586   4.119   4.874  1.00  0.00           
ATOM   3638 1HG2 THR   237     -23.524   4.308   4.717  1.00  0.00           
ATOM   3639 2HG2 THR   237     -25.093   5.055   5.107  1.00  0.00           
ATOM   3640 3HG2 THR   237     -25.016   3.688   3.970  1.00  0.00           
ATOM   3641  N   THR   238     -27.211   1.731   4.187  1.00  0.00           
ATOM   3642  H   THR   238     -27.745   2.589   4.187  1.00  0.00           
ATOM   3643  CA  THR   238     -27.680   0.742   3.148  1.00  0.00           
ATOM   3644  HA  THR   238     -26.851   0.067   2.936  1.00  0.00           
ATOM   3645  C   THR   238     -28.052   1.505   1.888  1.00  0.00           
ATOM   3646  O   THR   238     -28.012   2.734   1.722  1.00  0.00           
ATOM   3647  CB  THR   238     -28.882  -0.001   3.656  1.00  0.00           
ATOM   3648  HB  THR   238     -29.531  -0.308   2.837  1.00  0.00           
ATOM   3649  OG1 THR   238     -29.754   0.702   4.459  1.00  0.00           
ATOM   3650  HG1 THR   238     -30.564   0.206   4.603  1.00  0.00           
ATOM   3651  CG2 THR   238     -28.244  -1.211   4.369  1.00  0.00           
ATOM   3652 1HG2 THR   238     -27.627  -0.888   5.208  1.00  0.00           
ATOM   3653 2HG2 THR   238     -27.620  -1.714   3.631  1.00  0.00           
ATOM   3654 3HG2 THR   238     -29.012  -1.897   4.725  1.00  0.00           
ATOM   3655  N   GLN   239     -28.181   0.730   0.829  1.00  0.00           
ATOM   3656  H   GLN   239     -28.160  -0.258   1.038  1.00  0.00           
ATOM   3657  CA  GLN   239     -28.589   1.151  -0.487  1.00  0.00           
ATOM   3658  HA  GLN   239     -29.196   2.025  -0.252  1.00  0.00           
ATOM   3659  C   GLN   239     -29.505   0.059  -1.059  1.00  0.00           
ATOM   3660  O   GLN   239     -29.475  -1.024  -0.558  1.00  0.00           
ATOM   3661  CB  GLN   239     -27.323   1.391  -1.334  1.00  0.00           
ATOM   3662  1HB GLN   239     -26.651   0.535  -1.274  1.00  0.00           
ATOM   3663  2HB GLN   239     -27.606   1.557  -2.373  1.00  0.00           
ATOM   3664  CG  GLN   239     -26.450   2.648  -0.924  1.00  0.00           
ATOM   3665  1HG GLN   239     -27.041   3.550  -1.084  1.00  0.00           
ATOM   3666  2HG GLN   239     -26.213   2.444   0.120  1.00  0.00           
ATOM   3667  CD  GLN   239     -25.129   2.791  -1.700  1.00  0.00           
ATOM   3668  OE1 GLN   239     -24.765   2.029  -2.628  1.00  0.00           
ATOM   3669  NE2 GLN   239     -24.309   3.780  -1.428  1.00  0.00           
ATOM   3670 1HE2 GLN   239     -23.515   3.637  -2.037  1.00  0.00           
ATOM   3671 2HE2 GLN   239     -24.202   4.313  -0.577  1.00  0.00           
ATOM   3672  N   ILE   240     -30.258   0.368  -2.148  1.00  0.00           
ATOM   3673  H   ILE   240     -30.272   1.305  -2.526  1.00  0.00           
ATOM   3674  CA  ILE   240     -31.110  -0.627  -2.768  1.00  0.00           
ATOM   3675  HA  ILE   240     -31.524  -1.260  -1.982  1.00  0.00           
ATOM   3676  C   ILE   240     -30.435  -1.607  -3.801  1.00  0.00           
ATOM   3677  O   ILE   240     -30.806  -2.773  -3.815  1.00  0.00           
ATOM   3678  CB  ILE   240     -32.377  -0.069  -3.481  1.00  0.00           
ATOM   3679  HB  ILE   240     -32.038   0.615  -4.259  1.00  0.00           
ATOM   3680  CG1 ILE   240     -33.141   0.964  -2.580  1.00  0.00           
ATOM   3681 1HG1 ILE   240     -33.498   0.412  -1.710  1.00  0.00           
ATOM   3682 2HG1 ILE   240     -32.397   1.679  -2.228  1.00  0.00           
ATOM   3683  CG2 ILE   240     -33.368  -1.183  -4.053  1.00  0.00           
ATOM   3684 1HG2 ILE   240     -34.120  -0.686  -4.667  1.00  0.00           
ATOM   3685 2HG2 ILE   240     -33.860  -1.761  -3.271  1.00  0.00           
ATOM   3686 3HG2 ILE   240     -32.771  -1.848  -4.677  1.00  0.00           
ATOM   3687  CD1 ILE   240     -34.413   1.531  -3.208  1.00  0.00           
ATOM   3688 1HD1 ILE   240     -34.744   2.337  -2.554  1.00  0.00           
ATOM   3689 2HD1 ILE   240     -35.183   0.761  -3.255  1.00  0.00           
ATOM   3690 3HD1 ILE   240     -34.232   1.925  -4.208  1.00  0.00           
ATOM   3691  N   ASN   241     -29.709  -1.070  -4.749  1.00  0.00           
ATOM   3692  H   ASN   241     -29.502  -0.096  -4.585  1.00  0.00           
ATOM   3693  CA  ASN   241     -29.070  -1.698  -5.904  1.00  0.00           
ATOM   3694  HA  ASN   241     -28.817  -0.878  -6.577  1.00  0.00           
ATOM   3695  C   ASN   241     -29.972  -2.681  -6.749  1.00  0.00           
ATOM   3696  O   ASN   241     -30.076  -3.909  -6.461  1.00  0.00           
ATOM   3697  CB  ASN   241     -27.758  -2.457  -5.502  1.00  0.00           
ATOM   3698  1HB ASN   241     -28.073  -3.427  -5.116  1.00  0.00           
ATOM   3699  2HB ASN   241     -27.202  -2.649  -6.419  1.00  0.00           
ATOM   3700  CG  ASN   241     -26.858  -1.769  -4.491  1.00  0.00           
ATOM   3701  OD1 ASN   241     -26.431  -0.601  -4.616  1.00  0.00           
ATOM   3702  ND2 ASN   241     -26.471  -2.355  -3.386  1.00  0.00           
ATOM   3703 1HD2 ASN   241     -25.811  -1.845  -2.815  1.00  0.00           
ATOM   3704 2HD2 ASN   241     -26.710  -3.308  -3.152  1.00  0.00           
ATOM   3705  N   LEU   242     -30.776  -2.155  -7.679  1.00  0.00           
ATOM   3706  H   LEU   242     -30.637  -1.169  -7.849  1.00  0.00           
ATOM   3707  CA  LEU   242     -31.868  -2.824  -8.340  1.00  0.00           
ATOM   3708  HA  LEU   242     -32.589  -3.089  -7.567  1.00  0.00           
ATOM   3709  C   LEU   242     -31.498  -4.077  -9.131  1.00  0.00           
ATOM   3710  O   LEU   242     -30.512  -4.068  -9.888  1.00  0.00           
ATOM   3711  CB  LEU   242     -32.576  -1.903  -9.408  1.00  0.00           
ATOM   3712  1HB LEU   242     -31.800  -1.247  -9.802  1.00  0.00           
ATOM   3713  2HB LEU   242     -33.033  -2.578 -10.132  1.00  0.00           
ATOM   3714  CG  LEU   242     -33.594  -0.961  -8.769  1.00  0.00           
ATOM   3715  HG  LEU   242     -34.434  -1.541  -8.387  1.00  0.00           
ATOM   3716  CD1 LEU   242     -33.179  -0.008  -7.669  1.00  0.00           
ATOM   3717 1HD1 LEU   242     -34.011   0.632  -7.375  1.00  0.00           
ATOM   3718 2HD1 LEU   242     -32.413   0.593  -8.159  1.00  0.00           
ATOM   3719 3HD1 LEU   242     -32.756  -0.484  -6.785  1.00  0.00           
ATOM   3720  CD2 LEU   242     -34.207  -0.191  -9.946  1.00  0.00           
ATOM   3721 1HD2 LEU   242     -34.883   0.566  -9.548  1.00  0.00           
ATOM   3722 2HD2 LEU   242     -34.766  -0.879 -10.581  1.00  0.00           
ATOM   3723 3HD2 LEU   242     -33.425   0.291 -10.533  1.00  0.00           
ATOM   3724  N   ALA   243     -32.317  -5.113  -8.925  1.00  0.00           
ATOM   3725  H   ALA   243     -33.105  -4.964  -8.310  1.00  0.00           
ATOM   3726  CA  ALA   243     -32.202  -6.367  -9.619  1.00  0.00           
ATOM   3727  HA  ALA   243     -31.231  -6.672  -9.230  1.00  0.00           
ATOM   3728  C   ALA   243     -32.047  -6.165 -11.151  1.00  0.00           
ATOM   3729  O   ALA   243     -32.858  -5.450 -11.729  1.00  0.00           
ATOM   3730  CB  ALA   243     -33.339  -7.346  -9.114  1.00  0.00           
ATOM   3731  1HB ALA   243     -33.061  -7.607  -8.093  1.00  0.00           
ATOM   3732  2HB ALA   243     -33.425  -8.254  -9.711  1.00  0.00           
ATOM   3733  3HB ALA   243     -34.295  -6.823  -9.108  1.00  0.00           
ATOM   3734  N   GLY   244     -31.105  -6.851 -11.724  1.00  0.00           
ATOM   3735  H   GLY   244     -30.500  -7.439 -11.169  1.00  0.00           
ATOM   3736  CA  GLY   244     -30.995  -6.930 -13.167  1.00  0.00           
ATOM   3737  1HA GLY   244     -30.525  -7.882 -13.414  1.00  0.00           
ATOM   3738  2HA GLY   244     -32.022  -6.873 -13.527  1.00  0.00           
ATOM   3739  C   GLY   244     -30.190  -5.816 -13.899  1.00  0.00           
ATOM   3740  O   GLY   244     -30.288  -5.717 -15.109  1.00  0.00           
ATOM   3741  N   ASP   245     -29.563  -4.887 -13.166  1.00  0.00           
ATOM   3742  H   ASP   245     -29.705  -4.823 -12.168  1.00  0.00           
ATOM   3743  CA  ASP   245     -28.642  -3.823 -13.707  1.00  0.00           
ATOM   3744  HA  ASP   245     -29.104  -3.246 -14.508  1.00  0.00           
ATOM   3745  C   ASP   245     -27.437  -4.580 -14.275  1.00  0.00           
ATOM   3746  O   ASP   245     -26.913  -5.464 -13.615  1.00  0.00           
ATOM   3747  CB  ASP   245     -28.351  -2.876 -12.542  1.00  0.00           
ATOM   3748  1HB ASP   245     -28.602  -3.334 -11.585  1.00  0.00           
ATOM   3749  2HB ASP   245     -27.285  -2.779 -12.337  1.00  0.00           
ATOM   3750  CG  ASP   245     -28.996  -1.527 -12.677  1.00  0.00           
ATOM   3751  OD1 ASP   245     -30.203  -1.455 -12.888  1.00  0.00           
ATOM   3752  OD2 ASP   245     -28.231  -0.522 -12.664  1.00  0.00           
ATOM   3753  N   LYS   246     -26.874  -4.206 -15.416  1.00  0.00           
ATOM   3754  H   LYS   246     -27.194  -3.356 -15.857  1.00  0.00           
ATOM   3755  CA  LYS   246     -25.611  -4.767 -15.872  1.00  0.00           
ATOM   3756  HA  LYS   246     -25.708  -5.851 -15.810  1.00  0.00           
ATOM   3757  C   LYS   246     -24.346  -4.337 -15.127  1.00  0.00           
ATOM   3758  O   LYS   246     -23.331  -4.991 -15.324  1.00  0.00           
ATOM   3759  CB  LYS   246     -25.485  -4.446 -17.369  1.00  0.00           
ATOM   3760  1HB LYS   246     -25.677  -3.384 -17.518  1.00  0.00           
ATOM   3761  2HB LYS   246     -24.439  -4.537 -17.661  1.00  0.00           
ATOM   3762  CG  LYS   246     -26.340  -5.271 -18.313  1.00  0.00           
ATOM   3763  1HG LYS   246     -26.213  -6.333 -18.103  1.00  0.00           
ATOM   3764  2HG LYS   246     -27.376  -4.935 -18.272  1.00  0.00           
ATOM   3765  CD  LYS   246     -25.956  -4.906 -19.749  1.00  0.00           
ATOM   3766  1HD LYS   246     -26.220  -3.864 -19.937  1.00  0.00           
ATOM   3767  2HD LYS   246     -24.901  -5.126 -19.905  1.00  0.00           
ATOM   3768  CE  LYS   246     -26.787  -5.857 -20.674  1.00  0.00           
ATOM   3769  1HE LYS   246     -26.366  -6.855 -20.560  1.00  0.00           
ATOM   3770  2HE LYS   246     -27.829  -5.763 -20.369  1.00  0.00           
ATOM   3771  NZ  LYS   246     -26.547  -5.311 -22.010  1.00  0.00           
ATOM   3772  1HZ LYS   246     -26.436  -6.079 -22.656  1.00  0.00           
ATOM   3773  2HZ LYS   246     -25.698  -4.765 -21.986  1.00  0.00           
ATOM   3774  3HZ LYS   246     -27.315  -4.727 -22.309  1.00  0.00           
ATOM   3775  N   TYR   247     -24.434  -3.322 -14.290  1.00  0.00           
ATOM   3776  H   TYR   247     -25.236  -2.709 -14.337  1.00  0.00           
ATOM   3777  CA  TYR   247     -23.375  -2.935 -13.346  1.00  0.00           
ATOM   3778  HA  TYR   247     -22.485  -3.485 -13.649  1.00  0.00           
ATOM   3779  C   TYR   247     -23.694  -3.430 -11.875  1.00  0.00           
ATOM   3780  O   TYR   247     -23.132  -2.836 -10.959  1.00  0.00           
ATOM   3781  CB  TYR   247     -23.180  -1.376 -13.563  1.00  0.00           
ATOM   3782  1HB TYR   247     -24.175  -0.941 -13.469  1.00  0.00           
ATOM   3783  2HB TYR   247     -22.563  -1.046 -12.727  1.00  0.00           
ATOM   3784  CG  TYR   247     -22.559  -1.027 -14.864  1.00  0.00           
ATOM   3785  CD1 TYR   247     -23.403  -1.012 -16.040  1.00  0.00           
ATOM   3786  HD1 TYR   247     -24.457  -1.228 -15.948  1.00  0.00           
ATOM   3787  CD2 TYR   247     -21.173  -0.851 -14.946  1.00  0.00           
ATOM   3788  HD2 TYR   247     -20.461  -1.012 -14.150  1.00  0.00           
ATOM   3789  CE1 TYR   247     -22.851  -0.760 -17.305  1.00  0.00           
ATOM   3790  HE1 TYR   247     -23.447  -0.821 -18.203  1.00  0.00           
ATOM   3791  CE2 TYR   247     -20.703  -0.501 -16.228  1.00  0.00           
ATOM   3792  HE2 TYR   247     -19.632  -0.359 -16.246  1.00  0.00           
ATOM   3793  CZ  TYR   247     -21.472  -0.564 -17.363  1.00  0.00           
ATOM   3794  OH  TYR   247     -20.913  -0.304 -18.611  1.00  0.00           
ATOM   3795  HH  TYR   247     -19.999  -0.595 -18.642  1.00  0.00           
ATOM   3796  N   LEU   248     -24.651  -4.369 -11.715  1.00  0.00           
ATOM   3797  H   LEU   248     -25.047  -4.836 -12.518  1.00  0.00           
ATOM   3798  CA  LEU   248     -25.162  -4.730 -10.403  1.00  0.00           
ATOM   3799  HA  LEU   248     -25.487  -3.823  -9.893  1.00  0.00           
ATOM   3800  C   LEU   248     -24.027  -5.344  -9.481  1.00  0.00           
ATOM   3801  O   LEU   248     -23.660  -4.664  -8.512  1.00  0.00           
ATOM   3802  CB  LEU   248     -26.429  -5.708 -10.562  1.00  0.00           
ATOM   3803  1HB LEU   248     -27.099  -5.168 -11.231  1.00  0.00           
ATOM   3804  2HB LEU   248     -26.017  -6.603 -11.029  1.00  0.00           
ATOM   3805  CG  LEU   248     -26.985  -6.030  -9.168  1.00  0.00           
ATOM   3806  HG  LEU   248     -26.257  -6.635  -8.628  1.00  0.00           
ATOM   3807  CD1 LEU   248     -27.406  -4.843  -8.238  1.00  0.00           
ATOM   3808 1HD1 LEU   248     -28.046  -5.235  -7.448  1.00  0.00           
ATOM   3809 2HD1 LEU   248     -27.984  -4.176  -8.877  1.00  0.00           
ATOM   3810 3HD1 LEU   248     -26.576  -4.293  -7.794  1.00  0.00           
ATOM   3811  CD2 LEU   248     -28.248  -6.872  -9.373  1.00  0.00           
ATOM   3812 1HD2 LEU   248     -28.788  -6.900  -8.426  1.00  0.00           
ATOM   3813 2HD2 LEU   248     -28.059  -7.890  -9.714  1.00  0.00           
ATOM   3814 3HD2 LEU   248     -28.845  -6.344 -10.116  1.00  0.00           
ATOM   3815  N   TRP   249     -23.528  -6.529  -9.629  1.00  0.00           
ATOM   3816  H   TRP   249     -23.907  -6.993 -10.442  1.00  0.00           
ATOM   3817  CA  TRP   249     -22.608  -7.228  -8.783  1.00  0.00           
ATOM   3818  HA  TRP   249     -23.008  -7.188  -7.770  1.00  0.00           
ATOM   3819  C   TRP   249     -21.156  -6.678  -8.731  1.00  0.00           
ATOM   3820  O   TRP   249     -20.498  -6.576  -7.693  1.00  0.00           
ATOM   3821  CB  TRP   249     -22.648  -8.680  -9.167  1.00  0.00           
ATOM   3822  1HB TRP   249     -22.423  -8.719 -10.233  1.00  0.00           
ATOM   3823  2HB TRP   249     -21.931  -9.295  -8.625  1.00  0.00           
ATOM   3824  CG  TRP   249     -24.028  -9.285  -8.961  1.00  0.00           
ATOM   3825  CD1 TRP   249     -24.888  -9.588  -9.926  1.00  0.00           
ATOM   3826  HD1 TRP   249     -24.740  -9.479 -10.990  1.00  0.00           
ATOM   3827  CD2 TRP   249     -24.726  -9.572  -7.737  1.00  0.00           
ATOM   3828  NE1 TRP   249     -26.027 -10.122  -9.411  1.00  0.00           
ATOM   3829  HE1 TRP   249     -26.821 -10.345  -9.993  1.00  0.00           
ATOM   3830  CE2 TRP   249     -25.976 -10.243  -8.063  1.00  0.00           
ATOM   3831  CE3 TRP   249     -24.488  -9.580  -6.344  1.00  0.00           
ATOM   3832  HE3 TRP   249     -23.543  -9.218  -5.968  1.00  0.00           
ATOM   3833  CZ2 TRP   249     -26.850 -10.866  -7.149  1.00  0.00           
ATOM   3834  HZ2 TRP   249     -27.833 -11.167  -7.481  1.00  0.00           
ATOM   3835  CZ3 TRP   249     -25.392 -10.118  -5.360  1.00  0.00           
ATOM   3836  HZ3 TRP   249     -25.123  -9.975  -4.324  1.00  0.00           
ATOM   3837  CH2 TRP   249     -26.563 -10.795  -5.783  1.00  0.00           
ATOM   3838  HH2 TRP   249     -27.321 -11.043  -5.055  1.00  0.00           
ATOM   3839  N   ASP   250     -20.647  -6.307  -9.921  1.00  0.00           
ATOM   3840  H   ASP   250     -21.236  -6.386 -10.737  1.00  0.00           
ATOM   3841  CA  ASP   250     -19.207  -6.026 -10.240  1.00  0.00           
ATOM   3842  HA  ASP   250     -18.629  -6.571  -9.494  1.00  0.00           
ATOM   3843  C   ASP   250     -18.851  -4.519 -10.087  1.00  0.00           
ATOM   3844  O   ASP   250     -17.779  -4.021 -10.318  1.00  0.00           
ATOM   3845  CB  ASP   250     -18.955  -6.603 -11.639  1.00  0.00           
ATOM   3846  1HB ASP   250     -17.878  -6.768 -11.679  1.00  0.00           
ATOM   3847  2HB ASP   250     -19.361  -7.610 -11.741  1.00  0.00           
ATOM   3848  CG  ASP   250     -19.422  -5.700 -12.722  1.00  0.00           
ATOM   3849  OD1 ASP   250     -20.655  -5.670 -12.875  1.00  0.00           
ATOM   3850  OD2 ASP   250     -18.567  -5.149 -13.439  1.00  0.00           
ATOM   3851  N   ASP   251     -19.835  -3.712  -9.635  1.00  0.00           
ATOM   3852  H   ASP   251     -20.776  -4.076  -9.662  1.00  0.00           
ATOM   3853  CA  ASP   251     -19.732  -2.237  -9.514  1.00  0.00           
ATOM   3854  HA  ASP   251     -19.840  -1.860 -10.531  1.00  0.00           
ATOM   3855  C   ASP   251     -18.469  -1.598  -8.899  1.00  0.00           
ATOM   3856  O   ASP   251     -17.887  -2.185  -7.983  1.00  0.00           
ATOM   3857  CB  ASP   251     -20.971  -1.827  -8.687  1.00  0.00           
ATOM   3858  1HB ASP   251     -21.220  -0.825  -9.035  1.00  0.00           
ATOM   3859  2HB ASP   251     -21.833  -2.450  -8.925  1.00  0.00           
ATOM   3860  CG  ASP   251     -20.757  -1.805  -7.182  1.00  0.00           
ATOM   3861  OD1 ASP   251     -20.858  -2.852  -6.546  1.00  0.00           
ATOM   3862  OD2 ASP   251     -20.391  -0.796  -6.568  1.00  0.00           
ATOM   3863  N   PHE   252     -18.007  -0.428  -9.359  1.00  0.00           
ATOM   3864  H   PHE   252     -18.411  -0.208 -10.258  1.00  0.00           
ATOM   3865  CA  PHE   252     -16.602   0.058  -9.183  1.00  0.00           
ATOM   3866  HA  PHE   252     -15.966  -0.707  -9.629  1.00  0.00           
ATOM   3867  C   PHE   252     -16.160   0.340  -7.764  1.00  0.00           
ATOM   3868  O   PHE   252     -14.964   0.439  -7.421  1.00  0.00           
ATOM   3869  CB  PHE   252     -16.451   1.329 -10.070  1.00  0.00           
ATOM   3870  1HB PHE   252     -15.486   1.337 -10.576  1.00  0.00           
ATOM   3871  2HB PHE   252     -17.212   1.284 -10.849  1.00  0.00           
ATOM   3872  CG  PHE   252     -16.608   2.661  -9.330  1.00  0.00           
ATOM   3873  CD1 PHE   252     -17.848   3.300  -9.078  1.00  0.00           
ATOM   3874  HD1 PHE   252     -18.782   2.874  -9.413  1.00  0.00           
ATOM   3875  CD2 PHE   252     -15.418   3.256  -8.943  1.00  0.00           
ATOM   3876  HD2 PHE   252     -14.465   2.809  -9.183  1.00  0.00           
ATOM   3877  CE1 PHE   252     -17.830   4.484  -8.347  1.00  0.00           
ATOM   3878  HE1 PHE   252     -18.775   4.959  -8.127  1.00  0.00           
ATOM   3879  CE2 PHE   252     -15.387   4.475  -8.250  1.00  0.00           
ATOM   3880  HE2 PHE   252     -14.438   4.906  -7.966  1.00  0.00           
ATOM   3881  CZ  PHE   252     -16.632   5.054  -7.932  1.00  0.00           
ATOM   3882  HZ  PHE   252     -16.659   5.947  -7.326  1.00  0.00           
ATOM   3883  N   ALA   253     -17.177   0.565  -6.927  1.00  0.00           
ATOM   3884  H   ALA   253     -18.100   0.420  -7.311  1.00  0.00           
ATOM   3885  CA  ALA   253     -17.039   0.984  -5.565  1.00  0.00           
ATOM   3886  HA  ALA   253     -16.104   1.503  -5.353  1.00  0.00           
ATOM   3887  C   ALA   253     -17.079  -0.254  -4.595  1.00  0.00           
ATOM   3888  O   ALA   253     -16.752  -0.114  -3.459  1.00  0.00           
ATOM   3889  CB  ALA   253     -18.183   2.028  -5.288  1.00  0.00           
ATOM   3890  1HB ALA   253     -17.950   2.967  -5.791  1.00  0.00           
ATOM   3891  2HB ALA   253     -18.174   2.182  -4.209  1.00  0.00           
ATOM   3892  3HB ALA   253     -19.170   1.685  -5.598  1.00  0.00           
ATOM   3893  N   TYR   254     -17.377  -1.413  -5.209  1.00  0.00           
ATOM   3894  H   TYR   254     -17.747  -1.306  -6.142  1.00  0.00           
ATOM   3895  CA  TYR   254     -17.702  -2.706  -4.551  1.00  0.00           
ATOM   3896  HA  TYR   254     -18.091  -3.408  -5.289  1.00  0.00           
ATOM   3897  C   TYR   254     -18.813  -2.432  -3.518  1.00  0.00           
ATOM   3898  O   TYR   254     -18.709  -2.875  -2.407  1.00  0.00           
ATOM   3899  CB  TYR   254     -16.423  -3.353  -3.916  1.00  0.00           
ATOM   3900  1HB TYR   254     -15.876  -2.720  -3.218  1.00  0.00           
ATOM   3901  2HB TYR   254     -16.677  -4.314  -3.469  1.00  0.00           
ATOM   3902  CG  TYR   254     -15.447  -3.659  -5.089  1.00  0.00           
ATOM   3903  CD1 TYR   254     -14.224  -2.975  -5.225  1.00  0.00           
ATOM   3904  HD1 TYR   254     -13.985  -2.168  -4.549  1.00  0.00           
ATOM   3905  CD2 TYR   254     -15.851  -4.545  -6.113  1.00  0.00           
ATOM   3906  HD2 TYR   254     -16.778  -5.086  -5.996  1.00  0.00           
ATOM   3907  CE1 TYR   254     -13.385  -3.231  -6.323  1.00  0.00           
ATOM   3908  HE1 TYR   254     -12.501  -2.635  -6.496  1.00  0.00           
ATOM   3909  CE2 TYR   254     -15.072  -4.766  -7.271  1.00  0.00           
ATOM   3910  HE2 TYR   254     -15.362  -5.467  -8.039  1.00  0.00           
ATOM   3911  CZ  TYR   254     -13.832  -4.083  -7.394  1.00  0.00           
ATOM   3912  OH  TYR   254     -13.120  -4.277  -8.530  1.00  0.00           
ATOM   3913  HH  TYR   254     -12.354  -3.704  -8.609  1.00  0.00           
ATOM   3914  N   ALA   255     -19.876  -1.710  -3.864  1.00  0.00           
ATOM   3915  H   ALA   255     -20.042  -1.585  -4.852  1.00  0.00           
ATOM   3916  CA  ALA   255     -21.061  -1.202  -3.032  1.00  0.00           
ATOM   3917  HA  ALA   255     -20.676  -0.907  -2.056  1.00  0.00           
ATOM   3918  C   ALA   255     -22.226  -2.139  -2.887  1.00  0.00           
ATOM   3919  O   ALA   255     -22.833  -2.207  -1.779  1.00  0.00           
ATOM   3920  CB  ALA   255     -21.493   0.112  -3.597  1.00  0.00           
ATOM   3921  1HB ALA   255     -20.616   0.649  -3.957  1.00  0.00           
ATOM   3922  2HB ALA   255     -21.961   0.678  -2.792  1.00  0.00           
ATOM   3923  3HB ALA   255     -22.204  -0.013  -4.415  1.00  0.00           
ATOM   3924  N   THR   256     -22.450  -2.969  -3.879  1.00  0.00           
ATOM   3925  H   THR   256     -22.150  -2.677  -4.798  1.00  0.00           
ATOM   3926  CA  THR   256     -23.363  -4.096  -3.793  1.00  0.00           
ATOM   3927  HA  THR   256     -24.264  -3.736  -3.297  1.00  0.00           
ATOM   3928  C   THR   256     -22.762  -5.230  -2.942  1.00  0.00           
ATOM   3929  O   THR   256     -21.550  -5.426  -2.891  1.00  0.00           
ATOM   3930  CB  THR   256     -23.665  -4.587  -5.245  1.00  0.00           
ATOM   3931  HB  THR   256     -22.755  -5.055  -5.621  1.00  0.00           
ATOM   3932  OG1 THR   256     -23.935  -3.468  -6.041  1.00  0.00           
ATOM   3933  HG1 THR   256     -23.923  -3.726  -6.966  1.00  0.00           
ATOM   3934  CG2 THR   256     -24.866  -5.532  -5.234  1.00  0.00           
ATOM   3935 1HG2 THR   256     -25.086  -5.823  -6.261  1.00  0.00           
ATOM   3936 2HG2 THR   256     -25.746  -5.065  -4.792  1.00  0.00           
ATOM   3937 3HG2 THR   256     -24.594  -6.416  -4.656  1.00  0.00           
ATOM   3938  N   ARG   257     -23.602  -6.030  -2.293  1.00  0.00           
ATOM   3939  H   ARG   257     -24.588  -5.857  -2.428  1.00  0.00           
ATOM   3940  CA  ARG   257     -23.334  -7.284  -1.487  1.00  0.00           
ATOM   3941  HA  ARG   257     -22.468  -7.798  -1.905  1.00  0.00           
ATOM   3942  C   ARG   257     -24.562  -8.225  -1.697  1.00  0.00           
ATOM   3943  O   ARG   257     -25.686  -7.755  -1.949  1.00  0.00           
ATOM   3944  CB  ARG   257     -23.123  -7.099   0.046  1.00  0.00           
ATOM   3945  1HB ARG   257     -24.024  -6.666   0.481  1.00  0.00           
ATOM   3946  2HB ARG   257     -22.914  -8.025   0.581  1.00  0.00           
ATOM   3947  CG  ARG   257     -21.949  -6.120   0.327  1.00  0.00           
ATOM   3948  1HG ARG   257     -21.013  -6.639   0.121  1.00  0.00           
ATOM   3949  2HG ARG   257     -22.147  -5.204  -0.231  1.00  0.00           
ATOM   3950  CD  ARG   257     -21.976  -5.770   1.837  1.00  0.00           
ATOM   3951  1HD ARG   257     -22.725  -5.006   2.046  1.00  0.00           
ATOM   3952  2HD ARG   257     -22.092  -6.660   2.456  1.00  0.00           
ATOM   3953  NE  ARG   257     -20.638  -5.190   2.118  1.00  0.00           
ATOM   3954  HE  ARG   257     -20.338  -4.700   1.286  1.00  0.00           
ATOM   3955  CZ  ARG   257     -19.953  -5.210   3.226  1.00  0.00           
ATOM   3956  NH1 ARG   257     -20.496  -5.631   4.360  1.00  0.00           
ATOM   3957 1HH1 ARG   257     -21.460  -5.927   4.410  1.00  0.00           
ATOM   3958 2HH1 ARG   257     -19.905  -5.693   5.178  1.00  0.00           
ATOM   3959  NH2 ARG   257     -18.694  -4.802   3.194  1.00  0.00           
ATOM   3960 1HH2 ARG   257     -18.334  -4.386   2.347  1.00  0.00           
ATOM   3961 2HH2 ARG   257     -18.181  -4.711   4.059  1.00  0.00           
ATOM   3962  N   ASP   258     -24.431  -9.523  -1.317  1.00  0.00           
ATOM   3963  H   ASP   258     -23.517  -9.946  -1.231  1.00  0.00           
ATOM   3964  CA  ASP   258     -25.566 -10.363  -0.880  1.00  0.00           
ATOM   3965  HA  ASP   258     -26.209 -10.382  -1.760  1.00  0.00           
ATOM   3966  C   ASP   258     -26.423  -9.688   0.261  1.00  0.00           
ATOM   3967  O   ASP   258     -25.901  -9.224   1.293  1.00  0.00           
ATOM   3968  CB  ASP   258     -25.116 -11.780  -0.470  1.00  0.00           
ATOM   3969  1HB ASP   258     -24.339 -12.132  -1.148  1.00  0.00           
ATOM   3970  2HB ASP   258     -24.704 -11.797   0.539  1.00  0.00           
ATOM   3971  CG  ASP   258     -26.300 -12.755  -0.533  1.00  0.00           
ATOM   3972  OD1 ASP   258     -26.544 -13.447   0.516  1.00  0.00           
ATOM   3973  OD2 ASP   258     -26.812 -13.027  -1.649  1.00  0.00           
ATOM   3974  N   GLY   259     -27.712  -9.559   0.022  1.00  0.00           
ATOM   3975  H   GLY   259     -28.111  -9.960  -0.815  1.00  0.00           
ATOM   3976  CA  GLY   259     -28.702  -8.976   0.968  1.00  0.00           
ATOM   3977  1HA GLY   259     -29.620  -9.526   0.763  1.00  0.00           
ATOM   3978  2HA GLY   259     -28.370  -9.074   2.002  1.00  0.00           
ATOM   3979  C   GLY   259     -28.951  -7.487   0.677  1.00  0.00           
ATOM   3980  O   GLY   259     -29.910  -6.927   1.161  1.00  0.00           
ATOM   3981  N   LEU   260     -28.266  -6.858  -0.242  1.00  0.00           
ATOM   3982  H   LEU   260     -27.561  -7.342  -0.779  1.00  0.00           
ATOM   3983  CA  LEU   260     -28.526  -5.461  -0.624  1.00  0.00           
ATOM   3984  HA  LEU   260     -29.352  -5.013  -0.072  1.00  0.00           
ATOM   3985  C   LEU   260     -28.844  -5.290  -2.140  1.00  0.00           
ATOM   3986  O   LEU   260     -28.104  -4.748  -2.914  1.00  0.00           
ATOM   3987  CB  LEU   260     -27.286  -4.660  -0.171  1.00  0.00           
ATOM   3988  1HB LEU   260     -26.433  -4.984  -0.768  1.00  0.00           
ATOM   3989  2HB LEU   260     -27.404  -3.629  -0.506  1.00  0.00           
ATOM   3990  CG  LEU   260     -26.925  -4.725   1.287  1.00  0.00           
ATOM   3991  HG  LEU   260     -26.753  -5.755   1.602  1.00  0.00           
ATOM   3992  CD1 LEU   260     -25.549  -4.061   1.566  1.00  0.00           
ATOM   3993 1HD1 LEU   260     -25.291  -4.006   2.623  1.00  0.00           
ATOM   3994 2HD1 LEU   260     -25.707  -3.055   1.176  1.00  0.00           
ATOM   3995 3HD1 LEU   260     -24.737  -4.539   1.018  1.00  0.00           
ATOM   3996  CD2 LEU   260     -28.048  -4.034   2.100  1.00  0.00           
ATOM   3997 1HD2 LEU   260     -27.697  -3.836   3.113  1.00  0.00           
ATOM   3998 2HD2 LEU   260     -28.895  -4.718   2.136  1.00  0.00           
ATOM   3999 3HD2 LEU   260     -28.355  -3.099   1.632  1.00  0.00           
ATOM   4000  N   VAL   261     -29.838  -6.113  -2.553  1.00  0.00           
ATOM   4001  H   VAL   261     -30.320  -6.652  -1.848  1.00  0.00           
ATOM   4002  CA  VAL   261     -30.430  -6.007  -3.865  1.00  0.00           
ATOM   4003  HA  VAL   261     -30.010  -5.121  -4.341  1.00  0.00           
ATOM   4004  C   VAL   261     -31.949  -5.912  -3.866  1.00  0.00           
ATOM   4005  O   VAL   261     -32.606  -6.781  -3.194  1.00  0.00           
ATOM   4006  CB  VAL   261     -29.999  -7.207  -4.799  1.00  0.00           
ATOM   4007  HB  VAL   261     -30.164  -8.113  -4.216  1.00  0.00           
ATOM   4008  CG1 VAL   261     -30.753  -7.261  -6.133  1.00  0.00           
ATOM   4009 1HG1 VAL   261     -30.486  -8.193  -6.632  1.00  0.00           
ATOM   4010 2HG1 VAL   261     -30.426  -6.417  -6.741  1.00  0.00           
ATOM   4011 3HG1 VAL   261     -31.833  -7.217  -6.000  1.00  0.00           
ATOM   4012  CG2 VAL   261     -28.501  -7.150  -5.205  1.00  0.00           
ATOM   4013 1HG2 VAL   261     -28.257  -7.918  -5.939  1.00  0.00           
ATOM   4014 2HG2 VAL   261     -28.011  -7.380  -4.260  1.00  0.00           
ATOM   4015 3HG2 VAL   261     -28.158  -6.180  -5.566  1.00  0.00           
ATOM   4016  N   GLY   262     -32.548  -4.941  -4.474  1.00  0.00           
ATOM   4017  H   GLY   262     -31.941  -4.248  -4.890  1.00  0.00           
ATOM   4018  CA  GLY   262     -33.989  -4.651  -4.515  1.00  0.00           
ATOM   4019  1HA GLY   262     -34.453  -4.999  -3.592  1.00  0.00           
ATOM   4020  2HA GLY   262     -34.152  -3.579  -4.624  1.00  0.00           
ATOM   4021  C   GLY   262     -34.666  -5.367  -5.697  1.00  0.00           
ATOM   4022  O   GLY   262     -34.285  -5.035  -6.828  1.00  0.00           
ATOM   4023  N   ASP   263     -35.679  -6.194  -5.455  1.00  0.00           
ATOM   4024  H   ASP   263     -35.969  -6.316  -4.495  1.00  0.00           
ATOM   4025  CA  ASP   263     -36.274  -7.133  -6.428  1.00  0.00           
ATOM   4026  HA  ASP   263     -35.613  -7.557  -7.184  1.00  0.00           
ATOM   4027  C   ASP   263     -37.329  -6.266  -7.197  1.00  0.00           
ATOM   4028  O   ASP   263     -38.487  -6.335  -6.848  1.00  0.00           
ATOM   4029  CB  ASP   263     -36.906  -8.385  -5.708  1.00  0.00           
ATOM   4030  1HB ASP   263     -36.154  -8.924  -5.132  1.00  0.00           
ATOM   4031  2HB ASP   263     -37.654  -8.113  -4.963  1.00  0.00           
ATOM   4032  CG  ASP   263     -37.553  -9.376  -6.697  1.00  0.00           
ATOM   4033  OD1 ASP   263     -37.010  -9.692  -7.771  1.00  0.00           
ATOM   4034  OD2 ASP   263     -38.608 -10.006  -6.369  1.00  0.00           
ATOM   4035  N   ILE   264     -36.929  -5.333  -8.021  1.00  0.00           
ATOM   4036  H   ILE   264     -36.001  -5.383  -8.418  1.00  0.00           
ATOM   4037  CA  ILE   264     -37.773  -4.250  -8.687  1.00  0.00           
ATOM   4038  HA  ILE   264     -38.296  -3.716  -7.894  1.00  0.00           
ATOM   4039  C   ILE   264     -38.680  -4.909  -9.638  1.00  0.00           
ATOM   4040  O   ILE   264     -38.227  -5.467 -10.607  1.00  0.00           
ATOM   4041  CB  ILE   264     -37.014  -3.067  -9.359  1.00  0.00           
ATOM   4042  HB  ILE   264     -36.596  -2.453  -8.560  1.00  0.00           
ATOM   4043  CG1 ILE   264     -38.022  -2.104 -10.123  1.00  0.00           
ATOM   4044 1HG1 ILE   264     -38.315  -2.650 -11.020  1.00  0.00           
ATOM   4045 2HG1 ILE   264     -38.877  -1.997  -9.455  1.00  0.00           
ATOM   4046  CG2 ILE   264     -35.807  -3.629 -10.173  1.00  0.00           
ATOM   4047 1HG2 ILE   264     -35.367  -2.831 -10.770  1.00  0.00           
ATOM   4048 2HG2 ILE   264     -36.182  -4.412 -10.832  1.00  0.00           
ATOM   4049 3HG2 ILE   264     -35.051  -4.044  -9.507  1.00  0.00           
ATOM   4050  CD1 ILE   264     -37.565  -0.667 -10.442  1.00  0.00           
ATOM   4051 1HD1 ILE   264     -38.444  -0.175 -10.857  1.00  0.00           
ATOM   4052 2HD1 ILE   264     -36.782  -0.713 -11.199  1.00  0.00           
ATOM   4053 3HD1 ILE   264     -37.205  -0.105  -9.580  1.00  0.00           
ATOM   4054  N   ARG   265     -39.973  -4.897  -9.440  1.00  0.00           
ATOM   4055  H   ARG   265     -40.225  -4.648  -8.494  1.00  0.00           
ATOM   4056  CA  ARG   265     -41.059  -5.575 -10.209  1.00  0.00           
ATOM   4057  HA  ARG   265     -40.591  -6.340 -10.828  1.00  0.00           
ATOM   4058  C   ARG   265     -41.639  -4.496 -11.167  1.00  0.00           
ATOM   4059  O   ARG   265     -42.073  -3.441 -10.681  1.00  0.00           
ATOM   4060  CB  ARG   265     -42.128  -6.207  -9.264  1.00  0.00           
ATOM   4061  1HB ARG   265     -42.475  -5.426  -8.588  1.00  0.00           
ATOM   4062  2HB ARG   265     -42.924  -6.562  -9.919  1.00  0.00           
ATOM   4063  CG  ARG   265     -41.595  -7.383  -8.441  1.00  0.00           
ATOM   4064  1HG ARG   265     -41.368  -8.191  -9.136  1.00  0.00           
ATOM   4065  2HG ARG   265     -40.615  -7.076  -8.075  1.00  0.00           
ATOM   4066  CD  ARG   265     -42.457  -7.879  -7.308  1.00  0.00           
ATOM   4067  1HD ARG   265     -42.960  -7.061  -6.791  1.00  0.00           
ATOM   4068  2HD ARG   265     -43.294  -8.475  -7.671  1.00  0.00           
ATOM   4069  NE  ARG   265     -41.607  -8.622  -6.436  1.00  0.00           
ATOM   4070  HE  ARG   265     -40.656  -8.700  -6.769  1.00  0.00           
ATOM   4071  CZ  ARG   265     -41.963  -9.410  -5.370  1.00  0.00           
ATOM   4072  NH1 ARG   265     -43.220  -9.553  -4.997  1.00  0.00           
ATOM   4073 1HH1 ARG   265     -43.887  -8.938  -5.441  1.00  0.00           
ATOM   4074 2HH1 ARG   265     -43.436  -9.970  -4.103  1.00  0.00           
ATOM   4075  NH2 ARG   265     -41.034 -10.024  -4.678  1.00  0.00           
ATOM   4076 1HH2 ARG   265     -40.056 -10.002  -4.927  1.00  0.00           
ATOM   4077 2HH2 ARG   265     -41.321 -10.411  -3.790  1.00  0.00           
ATOM   4078  N   PHE   266     -41.489  -4.732 -12.427  1.00  0.00           
ATOM   4079  H   PHE   266     -40.917  -5.504 -12.738  1.00  0.00           
ATOM   4080  CA  PHE   266     -41.971  -3.844 -13.532  1.00  0.00           
ATOM   4081  HA  PHE   266     -41.896  -2.801 -13.226  1.00  0.00           
ATOM   4082  C   PHE   266     -43.498  -4.138 -13.735  1.00  0.00           
ATOM   4083  O   PHE   266     -43.965  -5.251 -14.052  1.00  0.00           
ATOM   4084  CB  PHE   266     -41.104  -4.009 -14.753  1.00  0.00           
ATOM   4085  1HB PHE   266     -40.940  -5.082 -14.847  1.00  0.00           
ATOM   4086  2HB PHE   266     -41.635  -3.623 -15.623  1.00  0.00           
ATOM   4087  CG  PHE   266     -39.725  -3.329 -14.709  1.00  0.00           
ATOM   4088  CD1 PHE   266     -38.591  -4.166 -14.416  1.00  0.00           
ATOM   4089  HD1 PHE   266     -38.703  -5.240 -14.379  1.00  0.00           
ATOM   4090  CD2 PHE   266     -39.587  -1.876 -14.583  1.00  0.00           
ATOM   4091  HD2 PHE   266     -40.504  -1.321 -14.711  1.00  0.00           
ATOM   4092  CE1 PHE   266     -37.404  -3.547 -14.087  1.00  0.00           
ATOM   4093  HE1 PHE   266     -36.652  -4.254 -13.768  1.00  0.00           
ATOM   4094  CE2 PHE   266     -38.276  -1.324 -14.273  1.00  0.00           
ATOM   4095  HE2 PHE   266     -38.248  -0.256 -14.113  1.00  0.00           
ATOM   4096  CZ  PHE   266     -37.168  -2.179 -14.029  1.00  0.00           
ATOM   4097  HZ  PHE   266     -36.217  -1.728 -13.788  1.00  0.00           
ATOM   4098  N   ILE   267     -44.356  -3.114 -13.604  1.00  0.00           
ATOM   4099  H   ILE   267     -43.977  -2.199 -13.406  1.00  0.00           
ATOM   4100  CA  ILE   267     -45.829  -3.207 -13.625  1.00  0.00           
ATOM   4101  HA  ILE   267     -46.164  -4.194 -13.944  1.00  0.00           
ATOM   4102  C   ILE   267     -46.423  -2.211 -14.727  1.00  0.00           
ATOM   4103  O   ILE   267     -46.392  -1.038 -14.556  1.00  0.00           
ATOM   4104  CB  ILE   267     -46.452  -2.914 -12.255  1.00  0.00           
ATOM   4105  HB  ILE   267     -46.074  -1.960 -11.889  1.00  0.00           
ATOM   4106  CG1 ILE   267     -46.084  -4.030 -11.234  1.00  0.00           
ATOM   4107 1HG1 ILE   267     -46.417  -4.979 -11.653  1.00  0.00           
ATOM   4108 2HG1 ILE   267     -45.000  -4.146 -11.254  1.00  0.00           
ATOM   4109  CG2 ILE   267     -47.982  -2.835 -12.329  1.00  0.00           
ATOM   4110 1HG2 ILE   267     -48.401  -2.461 -11.394  1.00  0.00           
ATOM   4111 2HG2 ILE   267     -48.304  -3.864 -12.486  1.00  0.00           
ATOM   4112 3HG2 ILE   267     -48.327  -2.215 -13.156  1.00  0.00           
ATOM   4113  CD1 ILE   267     -46.646  -3.912  -9.782  1.00  0.00           
ATOM   4114 1HD1 ILE   267     -45.881  -4.333  -9.130  1.00  0.00           
ATOM   4115 2HD1 ILE   267     -47.586  -4.443  -9.631  1.00  0.00           
ATOM   4116 3HD1 ILE   267     -46.783  -2.857  -9.549  1.00  0.00           
ATOM   4117  N   ASP   268     -46.999  -2.826 -15.750  1.00  0.00           
ATOM   4118  H   ASP   268     -46.967  -3.809 -15.981  1.00  0.00           
ATOM   4119  CA  ASP   268     -47.735  -2.022 -16.826  1.00  0.00           
ATOM   4120  HA  ASP   268     -47.478  -0.963 -16.860  1.00  0.00           
ATOM   4121  C   ASP   268     -49.247  -2.156 -16.618  1.00  0.00           
ATOM   4122  O   ASP   268     -49.998  -1.467 -17.326  1.00  0.00           
ATOM   4123  CB  ASP   268     -47.384  -2.670 -18.187  1.00  0.00           
ATOM   4124  1HB ASP   268     -47.749  -2.029 -18.990  1.00  0.00           
ATOM   4125  2HB ASP   268     -46.300  -2.731 -18.278  1.00  0.00           
ATOM   4126  CG  ASP   268     -47.987  -4.059 -18.329  1.00  0.00           
ATOM   4127  OD1 ASP   268     -47.705  -4.992 -17.557  1.00  0.00           
ATOM   4128  OD2 ASP   268     -48.673  -4.344 -19.310  1.00  0.00           
ATOM   4129  N   ASP   269     -49.733  -3.033 -15.674  1.00  0.00           
ATOM   4130  H   ASP   269     -49.115  -3.523 -15.044  1.00  0.00           
ATOM   4131  CA  ASP   269     -51.155  -3.372 -15.600  1.00  0.00           
ATOM   4132  HA  ASP   269     -51.450  -3.789 -16.563  1.00  0.00           
ATOM   4133  C   ASP   269     -52.145  -2.240 -15.247  1.00  0.00           
ATOM   4134  O   ASP   269     -51.982  -1.631 -14.202  1.00  0.00           
ATOM   4135  CB  ASP   269     -51.311  -4.503 -14.613  1.00  0.00           
ATOM   4136  1HB ASP   269     -50.789  -5.391 -14.970  1.00  0.00           
ATOM   4137  2HB ASP   269     -50.952  -4.249 -13.615  1.00  0.00           
ATOM   4138  CG  ASP   269     -52.817  -4.949 -14.417  1.00  0.00           
ATOM   4139  OD1 ASP   269     -53.400  -5.504 -15.369  1.00  0.00           
ATOM   4140  OD2 ASP   269     -53.347  -4.703 -13.346  1.00  0.00           
ATOM   4141  N   THR   270     -53.205  -2.115 -16.026  1.00  0.00           
ATOM   4142  H   THR   270     -53.221  -2.694 -16.854  1.00  0.00           
ATOM   4143  CA  THR   270     -54.212  -1.049 -15.955  1.00  0.00           
ATOM   4144  HA  THR   270     -53.730  -0.123 -16.267  1.00  0.00           
ATOM   4145  C   THR   270     -54.763  -0.814 -14.516  1.00  0.00           
ATOM   4146  O   THR   270     -54.601   0.256 -14.040  1.00  0.00           
ATOM   4147  CB  THR   270     -55.353  -1.371 -16.983  1.00  0.00           
ATOM   4148  HB  THR   270     -55.911  -2.213 -16.575  1.00  0.00           
ATOM   4149  OG1 THR   270     -54.736  -1.660 -18.238  1.00  0.00           
ATOM   4150  HG1 THR   270     -55.407  -2.053 -18.800  1.00  0.00           
ATOM   4151  CG2 THR   270     -56.401  -0.218 -17.145  1.00  0.00           
ATOM   4152 1HG2 THR   270     -57.171  -0.497 -17.865  1.00  0.00           
ATOM   4153 2HG2 THR   270     -56.006   0.765 -17.399  1.00  0.00           
ATOM   4154 3HG2 THR   270     -56.832  -0.190 -16.144  1.00  0.00           
ATOM   4155  N   GLU   271     -55.349  -1.781 -13.917  1.00  0.00           
ATOM   4156  H   GLU   271     -55.428  -2.665 -14.399  1.00  0.00           
ATOM   4157  CA  GLU   271     -56.024  -1.598 -12.666  1.00  0.00           
ATOM   4158  HA  GLU   271     -56.694  -0.744 -12.762  1.00  0.00           
ATOM   4159  C   GLU   271     -55.049  -1.356 -11.524  1.00  0.00           
ATOM   4160  O   GLU   271     -55.341  -0.760 -10.548  1.00  0.00           
ATOM   4161  CB  GLU   271     -56.943  -2.867 -12.502  1.00  0.00           
ATOM   4162  1HB GLU   271     -56.303  -3.722 -12.723  1.00  0.00           
ATOM   4163  2HB GLU   271     -57.240  -2.891 -11.453  1.00  0.00           
ATOM   4164  CG  GLU   271     -58.220  -2.987 -13.366  1.00  0.00           
ATOM   4165  1HG GLU   271     -57.951  -3.067 -14.420  1.00  0.00           
ATOM   4166  2HG GLU   271     -58.828  -3.815 -13.003  1.00  0.00           
ATOM   4167  CD  GLU   271     -59.091  -1.695 -13.224  1.00  0.00           
ATOM   4168  OE1 GLU   271     -59.258  -1.216 -12.102  1.00  0.00           
ATOM   4169  OE2 GLU   271     -59.677  -1.234 -14.206  1.00  0.00           
ATOM   4170  N   ALA   272     -53.825  -1.859 -11.602  1.00  0.00           
ATOM   4171  H   ALA   272     -53.691  -2.487 -12.381  1.00  0.00           
ATOM   4172  CA  ALA   272     -52.761  -1.781 -10.612  1.00  0.00           
ATOM   4173  HA  ALA   272     -53.252  -1.976  -9.659  1.00  0.00           
ATOM   4174  C   ALA   272     -52.245  -0.328 -10.599  1.00  0.00           
ATOM   4175  O   ALA   272     -52.163   0.294  -9.552  1.00  0.00           
ATOM   4176  CB  ALA   272     -51.681  -2.786 -10.977  1.00  0.00           
ATOM   4177  1HB ALA   272     -51.999  -3.827 -10.930  1.00  0.00           
ATOM   4178  2HB ALA   272     -50.916  -2.604 -10.222  1.00  0.00           
ATOM   4179  3HB ALA   272     -51.273  -2.575 -11.966  1.00  0.00           
ATOM   4180  N   ALA   273     -52.034   0.213 -11.861  1.00  0.00           
ATOM   4181  H   ALA   273     -52.170  -0.395 -12.657  1.00  0.00           
ATOM   4182  CA  ALA   273     -51.653   1.575 -12.065  1.00  0.00           
ATOM   4183  HA  ALA   273     -50.837   1.742 -11.362  1.00  0.00           
ATOM   4184  C   ALA   273     -52.804   2.541 -11.687  1.00  0.00           
ATOM   4185  O   ALA   273     -52.490   3.397 -10.802  1.00  0.00           
ATOM   4186  CB  ALA   273     -50.953   1.667 -13.484  1.00  0.00           
ATOM   4187  1HB ALA   273     -50.417   0.724 -13.588  1.00  0.00           
ATOM   4188  2HB ALA   273     -50.263   2.497 -13.634  1.00  0.00           
ATOM   4189  3HB ALA   273     -51.749   1.717 -14.227  1.00  0.00           
ATOM   4190  N   ARG   274     -54.091   2.254 -12.067  1.00  0.00           
ATOM   4191  H   ARG   274     -54.302   1.466 -12.663  1.00  0.00           
ATOM   4192  CA  ARG   274     -55.211   3.068 -11.613  1.00  0.00           
ATOM   4193  HA  ARG   274     -55.057   4.077 -11.995  1.00  0.00           
ATOM   4194  C   ARG   274     -55.256   3.041 -10.125  1.00  0.00           
ATOM   4195  O   ARG   274     -55.609   4.108  -9.521  1.00  0.00           
ATOM   4196  CB  ARG   274     -56.508   2.383 -12.149  1.00  0.00           
ATOM   4197  1HB ARG   274     -56.481   1.306 -11.984  1.00  0.00           
ATOM   4198  2HB ARG   274     -57.380   2.672 -11.563  1.00  0.00           
ATOM   4199  CG  ARG   274     -56.776   2.662 -13.627  1.00  0.00           
ATOM   4200  1HG ARG   274     -57.030   3.708 -13.797  1.00  0.00           
ATOM   4201  2HG ARG   274     -55.929   2.405 -14.264  1.00  0.00           
ATOM   4202  CD  ARG   274     -57.982   1.797 -14.059  1.00  0.00           
ATOM   4203  1HD ARG   274     -57.714   0.752 -14.216  1.00  0.00           
ATOM   4204  2HD ARG   274     -58.743   1.917 -13.288  1.00  0.00           
ATOM   4205  NE  ARG   274     -58.509   2.342 -15.327  1.00  0.00           
ATOM   4206  HE  ARG   274     -57.885   2.994 -15.780  1.00  0.00           
ATOM   4207  CZ  ARG   274     -59.637   1.973 -16.025  1.00  0.00           
ATOM   4208  NH1 ARG   274     -60.477   1.067 -15.635  1.00  0.00           
ATOM   4209 1HH1 ARG   274     -60.160   0.458 -14.895  1.00  0.00           
ATOM   4210 2HH1 ARG   274     -61.254   0.791 -16.218  1.00  0.00           
ATOM   4211  NH2 ARG   274     -59.936   2.656 -17.105  1.00  0.00           
ATOM   4212 1HH2 ARG   274     -59.453   3.530 -17.258  1.00  0.00           
ATOM   4213 2HH2 ARG   274     -60.759   2.432 -17.646  1.00  0.00           
ATOM   4214  N   ALA   275     -54.924   1.927  -9.482  1.00  0.00           
ATOM   4215  H   ALA   275     -54.767   1.052  -9.962  1.00  0.00           
ATOM   4216  CA  ALA   275     -54.961   1.858  -8.010  1.00  0.00           
ATOM   4217  HA  ALA   275     -55.939   2.182  -7.654  1.00  0.00           
ATOM   4218  C   ALA   275     -53.896   2.691  -7.229  1.00  0.00           
ATOM   4219  O   ALA   275     -54.211   3.330  -6.255  1.00  0.00           
ATOM   4220  CB  ALA   275     -55.026   0.382  -7.699  1.00  0.00           
ATOM   4221  1HB ALA   275     -56.046   0.096  -7.960  1.00  0.00           
ATOM   4222  2HB ALA   275     -54.875   0.251  -6.627  1.00  0.00           
ATOM   4223  3HB ALA   275     -54.322  -0.245  -8.245  1.00  0.00           
ATOM   4224  N   ARG   276     -52.665   2.790  -7.715  1.00  0.00           
ATOM   4225  H   ARG   276     -52.419   2.283  -8.553  1.00  0.00           
ATOM   4226  CA  ARG   276     -51.610   3.740  -7.243  1.00  0.00           
ATOM   4227  HA  ARG   276     -51.565   3.744  -6.154  1.00  0.00           
ATOM   4228  C   ARG   276     -51.849   5.177  -7.728  1.00  0.00           
ATOM   4229  O   ARG   276     -52.681   5.398  -8.650  1.00  0.00           
ATOM   4230  CB  ARG   276     -50.267   3.215  -7.772  1.00  0.00           
ATOM   4231  1HB ARG   276     -50.314   3.157  -8.859  1.00  0.00           
ATOM   4232  2HB ARG   276     -49.569   4.028  -7.573  1.00  0.00           
ATOM   4233  CG  ARG   276     -49.684   1.909  -7.225  1.00  0.00           
ATOM   4234  1HG ARG   276     -50.461   1.163  -7.397  1.00  0.00           
ATOM   4235  2HG ARG   276     -48.836   1.545  -7.804  1.00  0.00           
ATOM   4236  CD  ARG   276     -49.350   2.033  -5.773  1.00  0.00           
ATOM   4237  1HD ARG   276     -48.524   2.733  -5.651  1.00  0.00           
ATOM   4238  2HD ARG   276     -50.196   2.344  -5.161  1.00  0.00           
ATOM   4239  NE  ARG   276     -48.908   0.699  -5.324  1.00  0.00           
ATOM   4240  HE  ARG   276     -48.856  -0.066  -5.983  1.00  0.00           
ATOM   4241  CZ  ARG   276     -48.794   0.361  -3.987  1.00  0.00           
ATOM   4242  NH1 ARG   276     -49.075   1.092  -2.950  1.00  0.00           
ATOM   4243 1HH1 ARG   276     -49.238   2.087  -3.012  1.00  0.00           
ATOM   4244 2HH1 ARG   276     -48.907   0.663  -2.052  1.00  0.00           
ATOM   4245  NH2 ARG   276     -48.308  -0.846  -3.719  1.00  0.00           
ATOM   4246 1HH2 ARG   276     -48.069  -1.391  -4.535  1.00  0.00           
ATOM   4247 2HH2 ARG   276     -47.992  -1.139  -2.806  1.00  0.00           
ATOM   4248  N   GLY   277     -51.277   6.191  -7.004  1.00  0.00           
ATOM   4249  H   GLY   277     -50.722   5.947  -6.196  1.00  0.00           
ATOM   4250  CA  GLY   277     -51.399   7.611  -7.322  1.00  0.00           
ATOM   4251  1HA GLY   277     -52.416   7.974  -7.471  1.00  0.00           
ATOM   4252  2HA GLY   277     -51.043   8.248  -6.512  1.00  0.00           
ATOM   4253  C   GLY   277     -50.594   8.057  -8.603  1.00  0.00           
ATOM   4254  O   GLY   277     -49.934   9.047  -8.444  1.00  0.00           
ATOM   4255  N   VAL   278     -50.744   7.304  -9.700  1.00  0.00           
ATOM   4256  H   VAL   278     -51.516   6.656  -9.644  1.00  0.00           
ATOM   4257  CA  VAL   278     -50.066   7.470 -10.959  1.00  0.00           
ATOM   4258  HA  VAL   278     -49.648   8.477 -10.953  1.00  0.00           
ATOM   4259  C   VAL   278     -51.094   7.428 -12.145  1.00  0.00           
ATOM   4260  O   VAL   278     -52.313   7.210 -11.937  1.00  0.00           
ATOM   4261  CB  VAL   278     -48.927   6.426 -11.179  1.00  0.00           
ATOM   4262  HB  VAL   278     -48.282   6.815 -11.967  1.00  0.00           
ATOM   4263  CG1 VAL   278     -47.980   6.359  -9.992  1.00  0.00           
ATOM   4264 1HG1 VAL   278     -47.065   5.813 -10.225  1.00  0.00           
ATOM   4265 2HG1 VAL   278     -48.511   5.852  -9.187  1.00  0.00           
ATOM   4266 3HG1 VAL   278     -47.728   7.373  -9.680  1.00  0.00           
ATOM   4267  CG2 VAL   278     -49.461   5.030 -11.598  1.00  0.00           
ATOM   4268 1HG2 VAL   278     -48.614   4.345 -11.647  1.00  0.00           
ATOM   4269 2HG2 VAL   278     -49.999   5.013 -12.545  1.00  0.00           
ATOM   4270 3HG2 VAL   278     -50.130   4.724 -10.794  1.00  0.00           
ATOM   4271  N   GLN   279     -50.695   7.660 -13.402  1.00  0.00           
ATOM   4272  H   GLN   279     -49.735   7.916 -13.586  1.00  0.00           
ATOM   4273  CA  GLN   279     -51.596   7.623 -14.558  1.00  0.00           
ATOM   4274  HA  GLN   279     -52.615   7.651 -14.171  1.00  0.00           
ATOM   4275  C   GLN   279     -51.407   6.272 -15.291  1.00  0.00           
ATOM   4276  O   GLN   279     -52.328   5.819 -15.949  1.00  0.00           
ATOM   4277  CB  GLN   279     -51.360   8.703 -15.736  1.00  0.00           
ATOM   4278  1HB GLN   279     -50.489   8.374 -16.302  1.00  0.00           
ATOM   4279  2HB GLN   279     -52.205   8.738 -16.424  1.00  0.00           
ATOM   4280  CG  GLN   279     -51.110  10.079 -15.148  1.00  0.00           
ATOM   4281  1HG GLN   279     -52.099  10.394 -14.817  1.00  0.00           
ATOM   4282  2HG GLN   279     -50.370  10.003 -14.351  1.00  0.00           
ATOM   4283  CD  GLN   279     -50.604  11.045 -16.214  1.00  0.00           
ATOM   4284  OE1 GLN   279     -51.413  11.549 -16.966  1.00  0.00           
ATOM   4285  NE2 GLN   279     -49.364  11.481 -16.181  1.00  0.00           
ATOM   4286 1HE2 GLN   279     -49.160  12.264 -16.785  1.00  0.00           
ATOM   4287 2HE2 GLN   279     -48.658  11.134 -15.548  1.00  0.00           
ATOM   4288  N   GLY   280     -50.283   5.611 -15.236  1.00  0.00           
ATOM   4289  H   GLY   280     -49.601   6.085 -14.662  1.00  0.00           
ATOM   4290  CA  GLY   280     -49.950   4.392 -15.889  1.00  0.00           
ATOM   4291  1HA GLY   280     -50.442   3.564 -15.379  1.00  0.00           
ATOM   4292  2HA GLY   280     -50.329   4.302 -16.907  1.00  0.00           
ATOM   4293  C   GLY   280     -48.440   4.144 -15.898  1.00  0.00           
ATOM   4294  O   GLY   280     -47.635   5.051 -16.022  1.00  0.00           
ATOM   4295  N   ARG   281     -48.077   2.853 -15.994  1.00  0.00           
ATOM   4296  H   ARG   281     -48.855   2.216 -16.085  1.00  0.00           
ATOM   4297  CA  ARG   281     -46.739   2.297 -15.987  1.00  0.00           
ATOM   4298  HA  ARG   281     -47.009   1.252 -15.834  1.00  0.00           
ATOM   4299  C   ARG   281     -45.843   2.717 -14.783  1.00  0.00           
ATOM   4300  O   ARG   281     -45.343   3.817 -14.688  1.00  0.00           
ATOM   4301  CB  ARG   281     -46.079   2.497 -17.346  1.00  0.00           
ATOM   4302  1HB ARG   281     -46.818   2.282 -18.118  1.00  0.00           
ATOM   4303  2HB ARG   281     -45.616   3.463 -17.548  1.00  0.00           
ATOM   4304  CG  ARG   281     -44.942   1.421 -17.511  1.00  0.00           
ATOM   4305  1HG ARG   281     -44.086   1.670 -16.884  1.00  0.00           
ATOM   4306  2HG ARG   281     -45.274   0.423 -17.225  1.00  0.00           
ATOM   4307  CD  ARG   281     -44.485   1.387 -18.979  1.00  0.00           
ATOM   4308  1HD ARG   281     -44.271   2.367 -19.404  1.00  0.00           
ATOM   4309  2HD ARG   281     -43.543   0.838 -18.970  1.00  0.00           
ATOM   4310  NE  ARG   281     -45.381   0.681 -19.965  1.00  0.00           
ATOM   4311  HE  ARG   281     -45.980   1.287 -20.507  1.00  0.00           
ATOM   4312  CZ  ARG   281     -45.354  -0.640 -20.253  1.00  0.00           
ATOM   4313  NH1 ARG   281     -44.468  -1.482 -19.735  1.00  0.00           
ATOM   4314 1HH1 ARG   281     -43.786  -1.134 -19.075  1.00  0.00           
ATOM   4315 2HH1 ARG   281     -44.475  -2.460 -19.986  1.00  0.00           
ATOM   4316  NH2 ARG   281     -46.211  -1.133 -21.169  1.00  0.00           
ATOM   4317 1HH2 ARG   281     -46.669  -0.495 -21.804  1.00  0.00           
ATOM   4318 2HH2 ARG   281     -46.234  -2.127 -21.348  1.00  0.00           
ATOM   4319  N   PHE   282     -45.584   1.779 -13.882  1.00  0.00           
ATOM   4320  H   PHE   282     -45.960   0.847 -13.987  1.00  0.00           
ATOM   4321  CA  PHE   282     -44.727   1.974 -12.680  1.00  0.00           
ATOM   4322  HA  PHE   282     -44.041   2.763 -12.987  1.00  0.00           
ATOM   4323  C   PHE   282     -43.903   0.719 -12.342  1.00  0.00           
ATOM   4324  O   PHE   282     -43.890  -0.286 -13.048  1.00  0.00           
ATOM   4325  CB  PHE   282     -45.523   2.497 -11.477  1.00  0.00           
ATOM   4326  1HB PHE   282     -44.834   2.806 -10.692  1.00  0.00           
ATOM   4327  2HB PHE   282     -46.027   3.401 -11.817  1.00  0.00           
ATOM   4328  CG  PHE   282     -46.532   1.529 -10.919  1.00  0.00           
ATOM   4329  CD1 PHE   282     -46.433   0.967  -9.651  1.00  0.00           
ATOM   4330  HD1 PHE   282     -45.606   1.254  -9.018  1.00  0.00           
ATOM   4331  CD2 PHE   282     -47.639   1.183 -11.724  1.00  0.00           
ATOM   4332  HD2 PHE   282     -47.754   1.655 -12.688  1.00  0.00           
ATOM   4333  CE1 PHE   282     -47.383   0.043  -9.130  1.00  0.00           
ATOM   4334  HE1 PHE   282     -47.251  -0.364  -8.139  1.00  0.00           
ATOM   4335  CE2 PHE   282     -48.502   0.215 -11.212  1.00  0.00           
ATOM   4336  HE2 PHE   282     -49.425  -0.022 -11.722  1.00  0.00           
ATOM   4337  CZ  PHE   282     -48.425  -0.350  -9.945  1.00  0.00           
ATOM   4338  HZ  PHE   282     -49.226  -0.965  -9.562  1.00  0.00           
ATOM   4339  N   ALA   283     -43.237   0.781 -11.177  1.00  0.00           
ATOM   4340  H   ALA   283     -43.181   1.663 -10.689  1.00  0.00           
ATOM   4341  CA  ALA   283     -42.604  -0.369 -10.507  1.00  0.00           
ATOM   4342  HA  ALA   283     -43.099  -1.260 -10.894  1.00  0.00           
ATOM   4343  C   ALA   283     -42.612  -0.478  -8.954  1.00  0.00           
ATOM   4344  O   ALA   283     -42.748   0.550  -8.335  1.00  0.00           
ATOM   4345  CB  ALA   283     -41.193  -0.425 -11.104  1.00  0.00           
ATOM   4346  1HB ALA   283     -41.213  -0.635 -12.174  1.00  0.00           
ATOM   4347  2HB ALA   283     -40.672  -1.229 -10.585  1.00  0.00           
ATOM   4348  3HB ALA   283     -40.675   0.518 -10.928  1.00  0.00           
ATOM   4349  N   GLU   284     -42.524  -1.665  -8.402  1.00  0.00           
ATOM   4350  H   GLU   284     -42.307  -2.452  -8.996  1.00  0.00           
ATOM   4351  CA  GLU   284     -42.697  -1.945  -6.975  1.00  0.00           
ATOM   4352  HA  GLU   284     -43.088  -1.056  -6.481  1.00  0.00           
ATOM   4353  C   GLU   284     -41.368  -2.336  -6.354  1.00  0.00           
ATOM   4354  O   GLU   284     -40.815  -3.375  -6.709  1.00  0.00           
ATOM   4355  CB  GLU   284     -43.830  -2.925  -6.734  1.00  0.00           
ATOM   4356  1HB GLU   284     -44.664  -2.270  -6.985  1.00  0.00           
ATOM   4357  2HB GLU   284     -43.793  -3.754  -7.440  1.00  0.00           
ATOM   4358  CG  GLU   284     -44.040  -3.481  -5.321  1.00  0.00           
ATOM   4359  1HG GLU   284     -43.252  -4.213  -5.142  1.00  0.00           
ATOM   4360  2HG GLU   284     -43.990  -2.672  -4.592  1.00  0.00           
ATOM   4361  CD  GLU   284     -45.396  -4.152  -5.261  1.00  0.00           
ATOM   4362  OE1 GLU   284     -45.579  -5.329  -5.636  1.00  0.00           
ATOM   4363  OE2 GLU   284     -46.384  -3.457  -4.837  1.00  0.00           
ATOM   4364  N   VAL   285     -40.868  -1.654  -5.321  1.00  0.00           
ATOM   4365  H   VAL   285     -41.407  -0.849  -5.038  1.00  0.00           
ATOM   4366  CA  VAL   285     -39.767  -2.026  -4.392  1.00  0.00           
ATOM   4367  HA  VAL   285     -39.458  -3.041  -4.642  1.00  0.00           
ATOM   4368  C   VAL   285     -40.195  -1.958  -2.941  1.00  0.00           
ATOM   4369  O   VAL   285     -40.571  -0.875  -2.424  1.00  0.00           
ATOM   4370  CB  VAL   285     -38.543  -1.012  -4.493  1.00  0.00           
ATOM   4371  HB  VAL   285     -38.888  -0.101  -4.003  1.00  0.00           
ATOM   4372  CG1 VAL   285     -37.308  -1.635  -3.813  1.00  0.00           
ATOM   4373 1HG1 VAL   285     -36.518  -0.885  -3.841  1.00  0.00           
ATOM   4374 2HG1 VAL   285     -36.972  -2.538  -4.323  1.00  0.00           
ATOM   4375 3HG1 VAL   285     -37.549  -1.871  -2.776  1.00  0.00           
ATOM   4376  CG2 VAL   285     -38.190  -0.633  -5.900  1.00  0.00           
ATOM   4377 1HG2 VAL   285     -37.236  -0.109  -5.955  1.00  0.00           
ATOM   4378 2HG2 VAL   285     -38.968  -0.020  -6.357  1.00  0.00           
ATOM   4379 3HG2 VAL   285     -38.116  -1.581  -6.432  1.00  0.00           
ATOM   4380  N   ASP   286     -40.168  -3.202  -2.380  1.00  0.00           
ATOM   4381  H   ASP   286     -39.948  -3.960  -3.010  1.00  0.00           
ATOM   4382  CA  ASP   286     -40.320  -3.500  -0.974  1.00  0.00           
ATOM   4383  HA  ASP   286     -40.824  -2.680  -0.463  1.00  0.00           
ATOM   4384  C   ASP   286     -38.915  -3.657  -0.337  1.00  0.00           
ATOM   4385  O   ASP   286     -38.152  -4.494  -0.867  1.00  0.00           
ATOM   4386  CB  ASP   286     -41.241  -4.724  -0.837  1.00  0.00           
ATOM   4387  1HB ASP   286     -42.118  -4.566  -1.466  1.00  0.00           
ATOM   4388  2HB ASP   286     -40.618  -5.575  -1.111  1.00  0.00           
ATOM   4389  CG  ASP   286     -41.770  -5.003   0.608  1.00  0.00           
ATOM   4390  OD1 ASP   286     -43.003  -4.932   0.875  1.00  0.00           
ATOM   4391  OD2 ASP   286     -41.006  -5.239   1.537  1.00  0.00           
ATOM   4392  N   PHE   287     -38.583  -2.876   0.752  1.00  0.00           
ATOM   4393  H   PHE   287     -39.217  -2.161   1.079  1.00  0.00           
ATOM   4394  CA  PHE   287     -37.323  -3.033   1.463  1.00  0.00           
ATOM   4395  HA  PHE   287     -37.171  -4.108   1.368  1.00  0.00           
ATOM   4396  C   PHE   287     -37.417  -2.637   2.913  1.00  0.00           
ATOM   4397  O   PHE   287     -37.694  -1.511   3.239  1.00  0.00           
ATOM   4398  CB  PHE   287     -36.249  -2.229   0.675  1.00  0.00           
ATOM   4399  1HB PHE   287     -36.600  -2.091  -0.348  1.00  0.00           
ATOM   4400  2HB PHE   287     -36.122  -1.303   1.236  1.00  0.00           
ATOM   4401  CG  PHE   287     -34.841  -2.880   0.573  1.00  0.00           
ATOM   4402  CD1 PHE   287     -34.308  -3.143  -0.681  1.00  0.00           
ATOM   4403  HD1 PHE   287     -34.963  -2.922  -1.511  1.00  0.00           
ATOM   4404  CD2 PHE   287     -33.994  -3.183   1.680  1.00  0.00           
ATOM   4405  HD2 PHE   287     -34.379  -3.008   2.673  1.00  0.00           
ATOM   4406  CE1 PHE   287     -33.087  -3.787  -0.902  1.00  0.00           
ATOM   4407  HE1 PHE   287     -32.680  -3.924  -1.893  1.00  0.00           
ATOM   4408  CE2 PHE   287     -32.820  -3.892   1.485  1.00  0.00           
ATOM   4409  HE2 PHE   287     -32.229  -4.238   2.320  1.00  0.00           
ATOM   4410  CZ  PHE   287     -32.294  -4.138   0.215  1.00  0.00           
ATOM   4411  HZ  PHE   287     -31.447  -4.798   0.095  1.00  0.00           
ATOM   4412  N   ASP   288     -37.143  -3.572   3.819  1.00  0.00           
ATOM   4413  H   ASP   288     -36.943  -4.479   3.422  1.00  0.00           
ATOM   4414  CA  ASP   288     -37.218  -3.418   5.238  1.00  0.00           
ATOM   4415  HA  ASP   288     -37.597  -2.416   5.439  1.00  0.00           
ATOM   4416  C   ASP   288     -35.857  -3.565   5.956  1.00  0.00           
ATOM   4417  O   ASP   288     -34.950  -4.239   5.485  1.00  0.00           
ATOM   4418  CB  ASP   288     -38.187  -4.495   5.766  1.00  0.00           
ATOM   4419  1HB ASP   288     -37.763  -5.499   5.794  1.00  0.00           
ATOM   4420  2HB ASP   288     -38.243  -4.218   6.819  1.00  0.00           
ATOM   4421  CG  ASP   288     -39.592  -4.555   5.183  1.00  0.00           
ATOM   4422  OD1 ASP   288     -40.394  -3.619   5.458  1.00  0.00           
ATOM   4423  OD2 ASP   288     -40.042  -5.563   4.607  1.00  0.00           
ATOM   4424  N   PHE   289     -35.854  -3.085   7.249  1.00  0.00           
ATOM   4425  H   PHE   289     -36.623  -2.514   7.570  1.00  0.00           
ATOM   4426  CA  PHE   289     -34.534  -2.721   7.869  1.00  0.00           
ATOM   4427  HA  PHE   289     -33.748  -3.247   7.326  1.00  0.00           
ATOM   4428  C   PHE   289     -34.399  -3.117   9.369  1.00  0.00           
ATOM   4429  O   PHE   289     -34.785  -2.412  10.322  1.00  0.00           
ATOM   4430  CB  PHE   289     -34.355  -1.166   7.805  1.00  0.00           
ATOM   4431  1HB PHE   289     -35.113  -0.728   8.454  1.00  0.00           
ATOM   4432  2HB PHE   289     -33.397  -0.906   8.256  1.00  0.00           
ATOM   4433  CG  PHE   289     -34.450  -0.558   6.430  1.00  0.00           
ATOM   4434  CD1 PHE   289     -35.322   0.500   6.199  1.00  0.00           
ATOM   4435  HD1 PHE   289     -36.013   0.879   6.937  1.00  0.00           
ATOM   4436  CD2 PHE   289     -33.711  -1.110   5.360  1.00  0.00           
ATOM   4437  HD2 PHE   289     -33.129  -2.003   5.534  1.00  0.00           
ATOM   4438  CE1 PHE   289     -35.311   1.115   4.915  1.00  0.00           
ATOM   4439  HE1 PHE   289     -35.867   2.033   4.788  1.00  0.00           
ATOM   4440  CE2 PHE   289     -33.711  -0.414   4.100  1.00  0.00           
ATOM   4441  HE2 PHE   289     -33.284  -0.937   3.256  1.00  0.00           
ATOM   4442  CZ  PHE   289     -34.595   0.594   3.812  1.00  0.00           
ATOM   4443  HZ  PHE   289     -34.426   1.304   3.017  1.00  0.00           
ATOM   4444  N   GLN   290     -33.744  -4.279   9.613  1.00  0.00           
ATOM   4445  H   GLN   290     -33.611  -4.937   8.859  1.00  0.00           
ATOM   4446  CA  GLN   290     -33.582  -4.811  10.975  1.00  0.00           
ATOM   4447  HA  GLN   290     -34.379  -4.588  11.685  1.00  0.00           
ATOM   4448  C   GLN   290     -32.240  -4.397  11.663  1.00  0.00           
ATOM   4449  O   GLN   290     -31.211  -4.928  11.333  1.00  0.00           
ATOM   4450  CB  GLN   290     -33.731  -6.428  10.714  1.00  0.00           
ATOM   4451  1HB GLN   290     -34.690  -6.351  10.201  1.00  0.00           
ATOM   4452  2HB GLN   290     -32.903  -6.895  10.181  1.00  0.00           
ATOM   4453  CG  GLN   290     -33.967  -7.250  12.017  1.00  0.00           
ATOM   4454  1HG GLN   290     -32.984  -7.255  12.486  1.00  0.00           
ATOM   4455  2HG GLN   290     -34.806  -6.797  12.546  1.00  0.00           
ATOM   4456  CD  GLN   290     -34.346  -8.719  11.705  1.00  0.00           
ATOM   4457  OE1 GLN   290     -33.617  -9.656  11.963  1.00  0.00           
ATOM   4458  NE2 GLN   290     -35.477  -9.036  11.090  1.00  0.00           
ATOM   4459 1HE2 GLN   290     -35.713 -10.014  11.185  1.00  0.00           
ATOM   4460 2HE2 GLN   290     -36.179  -8.373  10.797  1.00  0.00           
ATOM   4461  N   LEU   291     -32.332  -3.524  12.667  1.00  0.00           
ATOM   4462  H   LEU   291     -33.263  -3.178  12.850  1.00  0.00           
ATOM   4463  CA  LEU   291     -31.239  -2.848  13.389  1.00  0.00           
ATOM   4464  HA  LEU   291     -30.383  -2.696  12.732  1.00  0.00           
ATOM   4465  C   LEU   291     -30.758  -3.781  14.548  1.00  0.00           
ATOM   4466  O   LEU   291     -31.100  -4.922  14.687  1.00  0.00           
ATOM   4467  CB  LEU   291     -31.653  -1.426  13.763  1.00  0.00           
ATOM   4468  1HB LEU   291     -32.252  -1.450  14.673  1.00  0.00           
ATOM   4469  2HB LEU   291     -30.763  -0.833  13.973  1.00  0.00           
ATOM   4470  CG  LEU   291     -32.510  -0.553  12.790  1.00  0.00           
ATOM   4471  HG  LEU   291     -33.415  -1.118  12.568  1.00  0.00           
ATOM   4472  CD1 LEU   291     -32.923   0.722  13.566  1.00  0.00           
ATOM   4473 1HD1 LEU   291     -33.256   1.433  12.810  1.00  0.00           
ATOM   4474 2HD1 LEU   291     -32.078   1.140  14.112  1.00  0.00           
ATOM   4475 3HD1 LEU   291     -33.740   0.519  14.259  1.00  0.00           
ATOM   4476  CD2 LEU   291     -31.699  -0.199  11.494  1.00  0.00           
ATOM   4477 1HD2 LEU   291     -32.395   0.225  10.771  1.00  0.00           
ATOM   4478 2HD2 LEU   291     -31.299  -1.136  11.108  1.00  0.00           
ATOM   4479 3HD2 LEU   291     -30.882   0.501  11.667  1.00  0.00           
ATOM   4480  N   GLN   292     -29.978  -3.275  15.489  1.00  0.00           
ATOM   4481  H   GLN   292     -29.618  -2.337  15.387  1.00  0.00           
ATOM   4482  CA  GLN   292     -29.800  -3.874  16.836  1.00  0.00           
ATOM   4483  HA  GLN   292     -30.590  -4.604  17.013  1.00  0.00           
ATOM   4484  C   GLN   292     -29.963  -2.789  17.974  1.00  0.00           
ATOM   4485  O   GLN   292     -29.861  -1.613  17.693  1.00  0.00           
ATOM   4486  CB  GLN   292     -28.442  -4.560  16.903  1.00  0.00           
ATOM   4487  1HB GLN   292     -27.648  -3.814  16.909  1.00  0.00           
ATOM   4488  2HB GLN   292     -28.235  -5.073  17.843  1.00  0.00           
ATOM   4489  CG  GLN   292     -28.147  -5.554  15.748  1.00  0.00           
ATOM   4490  1HG GLN   292     -27.513  -6.403  16.005  1.00  0.00           
ATOM   4491  2HG GLN   292     -29.117  -6.003  15.532  1.00  0.00           
ATOM   4492  CD  GLN   292     -27.608  -4.913  14.461  1.00  0.00           
ATOM   4493  OE1 GLN   292     -27.235  -3.723  14.417  1.00  0.00           
ATOM   4494  NE2 GLN   292     -27.587  -5.578  13.318  1.00  0.00           
ATOM   4495 1HE2 GLN   292     -27.200  -5.158  12.485  1.00  0.00           
ATOM   4496 2HE2 GLN   292     -27.951  -6.520  13.287  1.00  0.00           
ATOM   4497  N   LYS   293     -29.944  -3.287  19.197  1.00  0.00           
ATOM   4498  H   LYS   293     -29.855  -4.283  19.340  1.00  0.00           
ATOM   4499  CA  LYS   293     -29.819  -2.398  20.311  1.00  0.00           
ATOM   4500  HA  LYS   293     -30.447  -1.517  20.180  1.00  0.00           
ATOM   4501  C   LYS   293     -28.340  -1.830  20.453  1.00  0.00           
ATOM   4502  O   LYS   293     -27.319  -2.385  20.016  1.00  0.00           
ATOM   4503  CB  LYS   293     -30.343  -3.158  21.573  1.00  0.00           
ATOM   4504  1HB LYS   293     -30.141  -4.217  21.412  1.00  0.00           
ATOM   4505  2HB LYS   293     -29.870  -2.696  22.440  1.00  0.00           
ATOM   4506  CG  LYS   293     -31.843  -2.961  21.703  1.00  0.00           
ATOM   4507  1HG LYS   293     -32.069  -1.904  21.847  1.00  0.00           
ATOM   4508  2HG LYS   293     -32.345  -3.315  20.803  1.00  0.00           
ATOM   4509  CD  LYS   293     -32.321  -3.599  22.922  1.00  0.00           
ATOM   4510  1HD LYS   293     -32.170  -4.678  22.957  1.00  0.00           
ATOM   4511  2HD LYS   293     -31.787  -3.305  23.826  1.00  0.00           
ATOM   4512  CE  LYS   293     -33.779  -3.226  23.042  1.00  0.00           
ATOM   4513  1HE LYS   293     -33.886  -2.169  23.288  1.00  0.00           
ATOM   4514  2HE LYS   293     -34.308  -3.442  22.113  1.00  0.00           
ATOM   4515  NZ  LYS   293     -34.382  -4.059  24.085  1.00  0.00           
ATOM   4516  1HZ LYS   293     -35.349  -3.813  24.239  1.00  0.00           
ATOM   4517  2HZ LYS   293     -33.866  -3.953  24.947  1.00  0.00           
ATOM   4518  3HZ LYS   293     -34.323  -5.018  23.773  1.00  0.00           
ATOM   4519  N   ALA   294     -28.223  -0.705  21.099  1.00  0.00           
ATOM   4520  H   ALA   294     -29.054  -0.330  21.535  1.00  0.00           
ATOM   4521  CA  ALA   294     -27.013   0.147  21.215  1.00  0.00           
ATOM   4522  HA  ALA   294     -26.334  -0.120  20.405  1.00  0.00           
ATOM   4523  C   ALA   294     -26.252  -0.184  22.550  1.00  0.00           
ATOM   4524  O   ALA   294     -26.795   0.200  23.612  1.00  0.00           
ATOM   4525  CB  ALA   294     -27.363   1.573  21.020  1.00  0.00           
ATOM   4526  1HB ALA   294     -27.633   1.619  19.965  1.00  0.00           
ATOM   4527  2HB ALA   294     -26.476   2.182  21.195  1.00  0.00           
ATOM   4528  3HB ALA   294     -28.189   1.950  21.623  1.00  0.00           
ATOM   4529  N   PRO   295     -25.055  -0.776  22.577  1.00  0.00           
ATOM   4530  CA  PRO   295     -24.281  -1.134  23.763  1.00  0.00           
ATOM   4531  HA  PRO   295     -25.016  -1.422  24.515  1.00  0.00           
ATOM   4532  C   PRO   295     -23.538   0.113  24.247  1.00  0.00           
ATOM   4533  O   PRO   295     -22.904   0.032  25.325  1.00  0.00           
ATOM   4534  CB  PRO   295     -23.210  -2.182  23.394  1.00  0.00           
ATOM   4535  1HB PRO   295     -22.261  -2.023  23.906  1.00  0.00           
ATOM   4536  2HB PRO   295     -23.662  -3.162  23.548  1.00  0.00           
ATOM   4537  CG  PRO   295     -23.010  -1.955  21.891  1.00  0.00           
ATOM   4538  1HG PRO   295     -22.272  -1.156  21.824  1.00  0.00           
ATOM   4539  2HG PRO   295     -22.752  -2.783  21.230  1.00  0.00           
ATOM   4540  CD  PRO   295     -24.372  -1.380  21.416  1.00  0.00           
ATOM   4541  1HD PRO   295     -24.213  -0.593  20.679  1.00  0.00           
ATOM   4542  2HD PRO   295     -24.981  -2.216  21.073  1.00  0.00           
ATOM   4543  N   ALA   296     -23.574   1.253  23.520  1.00  0.00           
ATOM   4544  H   ALA   296     -24.155   1.146  22.701  1.00  0.00           
ATOM   4545  CA  ALA   296     -23.109   2.587  23.851  1.00  0.00           
ATOM   4546  HA  ALA   296     -23.276   2.814  24.904  1.00  0.00           
ATOM   4547  C   ALA   296     -23.755   3.665  22.992  1.00  0.00           
ATOM   4548  O   ALA   296     -24.143   3.336  21.856  1.00  0.00           
ATOM   4549  CB  ALA   296     -21.509   2.661  23.735  1.00  0.00           
ATOM   4550  1HB ALA   296     -21.037   1.749  24.102  1.00  0.00           
ATOM   4551  2HB ALA   296     -21.175   3.509  24.333  1.00  0.00           
ATOM   4552  3HB ALA   296     -21.234   2.819  22.693  1.00  0.00           
ATOM   4553  N   PRO   297     -23.805   4.975  23.387  1.00  0.00           
ATOM   4554  CA  PRO   297     -24.271   6.103  22.572  1.00  0.00           
ATOM   4555  HA  PRO   297     -25.329   6.017  22.323  1.00  0.00           
ATOM   4556  C   PRO   297     -23.488   6.301  21.254  1.00  0.00           
ATOM   4557  O   PRO   297     -24.048   6.609  20.181  1.00  0.00           
ATOM   4558  CB  PRO   297     -24.000   7.352  23.395  1.00  0.00           
ATOM   4559  1HB PRO   297     -22.979   7.695  23.228  1.00  0.00           
ATOM   4560  2HB PRO   297     -24.732   8.149  23.264  1.00  0.00           
ATOM   4561  CG  PRO   297     -24.102   6.842  24.853  1.00  0.00           
ATOM   4562  1HG PRO   297     -23.503   7.477  25.506  1.00  0.00           
ATOM   4563  2HG PRO   297     -25.134   6.775  25.195  1.00  0.00           
ATOM   4564  CD  PRO   297     -23.488   5.475  24.720  1.00  0.00           
ATOM   4565  1HD PRO   297     -22.404   5.534  24.825  1.00  0.00           
ATOM   4566  2HD PRO   297     -23.920   4.802  25.460  1.00  0.00           
ATOM   4567  N   GLN   298     -22.179   5.949  21.245  1.00  0.00           
ATOM   4568  H   GLN   298     -21.762   5.843  22.159  1.00  0.00           
ATOM   4569  CA  GLN   298     -21.320   5.743  20.087  1.00  0.00           
ATOM   4570  HA  GLN   298     -20.945   6.678  19.669  1.00  0.00           
ATOM   4571  C   GLN   298     -22.111   5.040  18.915  1.00  0.00           
ATOM   4572  O   GLN   298     -22.014   5.546  17.797  1.00  0.00           
ATOM   4573  CB  GLN   298     -20.173   4.750  20.435  1.00  0.00           
ATOM   4574  1HB GLN   298     -20.516   3.828  20.904  1.00  0.00           
ATOM   4575  2HB GLN   298     -19.643   4.435  19.536  1.00  0.00           
ATOM   4576  CG  GLN   298     -19.012   5.280  21.411  1.00  0.00           
ATOM   4577  1HG GLN   298     -19.476   5.530  22.364  1.00  0.00           
ATOM   4578  2HG GLN   298     -18.281   4.471  21.392  1.00  0.00           
ATOM   4579  CD  GLN   298     -18.342   6.548  20.851  1.00  0.00           
ATOM   4580  OE1 GLN   298     -18.614   7.662  21.272  1.00  0.00           
ATOM   4581  NE2 GLN   298     -17.314   6.527  19.975  1.00  0.00           
ATOM   4582 1HE2 GLN   298     -16.871   7.418  19.806  1.00  0.00           
ATOM   4583 2HE2 GLN   298     -16.900   5.680  19.612  1.00  0.00           
ATOM   4584  N   ALA   299     -22.821   3.943  19.198  1.00  0.00           
ATOM   4585  H   ALA   299     -22.738   3.699  20.174  1.00  0.00           
ATOM   4586  CA  ALA   299     -23.623   3.232  18.305  1.00  0.00           
ATOM   4587  HA  ALA   299     -22.943   2.897  17.521  1.00  0.00           
ATOM   4588  C   ALA   299     -24.782   4.006  17.564  1.00  0.00           
ATOM   4589  O   ALA   299     -25.303   3.471  16.558  1.00  0.00           
ATOM   4590  CB  ALA   299     -24.043   1.971  18.963  1.00  0.00           
ATOM   4591  1HB ALA   299     -23.175   1.705  19.566  1.00  0.00           
ATOM   4592  2HB ALA   299     -24.249   1.174  18.249  1.00  0.00           
ATOM   4593  3HB ALA   299     -24.908   2.111  19.612  1.00  0.00           
ATOM   4594  N   GLU   300     -25.238   5.215  17.910  1.00  0.00           
ATOM   4595  H   GLU   300     -24.721   5.656  18.658  1.00  0.00           
ATOM   4596  CA  GLU   300     -26.237   6.084  17.238  1.00  0.00           
ATOM   4597  HA  GLU   300     -26.866   5.484  16.580  1.00  0.00           
ATOM   4598  C   GLU   300     -25.575   7.197  16.474  1.00  0.00           
ATOM   4599  O   GLU   300     -26.313   7.776  15.663  1.00  0.00           
ATOM   4600  CB  GLU   300     -27.044   6.685  18.365  1.00  0.00           
ATOM   4601  1HB GLU   300     -26.444   7.314  19.022  1.00  0.00           
ATOM   4602  2HB GLU   300     -27.792   7.336  17.911  1.00  0.00           
ATOM   4603  CG  GLU   300     -27.784   5.646  19.242  1.00  0.00           
ATOM   4604  1HG GLU   300     -28.569   5.128  18.691  1.00  0.00           
ATOM   4605  2HG GLU   300     -27.124   4.835  19.551  1.00  0.00           
ATOM   4606  CD  GLU   300     -28.389   6.300  20.482  1.00  0.00           
ATOM   4607  OE1 GLU   300     -28.463   5.665  21.529  1.00  0.00           
ATOM   4608  OE2 GLU   300     -29.014   7.377  20.441  1.00  0.00           
ATOM   4609  N   GLN   301     -24.268   7.489  16.513  1.00  0.00           
ATOM   4610  H   GLN   301     -23.679   6.898  17.082  1.00  0.00           
ATOM   4611  CA  GLN   301     -23.721   8.803  16.152  1.00  0.00           
ATOM   4612  HA  GLN   301     -24.365   9.579  16.568  1.00  0.00           
ATOM   4613  C   GLN   301     -23.714   9.067  14.586  1.00  0.00           
ATOM   4614  O   GLN   301     -23.324  10.170  14.153  1.00  0.00           
ATOM   4615  CB  GLN   301     -22.312   8.727  16.748  1.00  0.00           
ATOM   4616  1HB GLN   301     -21.863   7.748  16.584  1.00  0.00           
ATOM   4617  2HB GLN   301     -21.734   9.367  16.080  1.00  0.00           
ATOM   4618  CG  GLN   301     -22.189   9.161  18.173  1.00  0.00           
ATOM   4619  1HG GLN   301     -22.457  10.215  18.108  1.00  0.00           
ATOM   4620  2HG GLN   301     -22.938   8.617  18.749  1.00  0.00           
ATOM   4621  CD  GLN   301     -20.833   9.028  18.859  1.00  0.00           
ATOM   4622  OE1 GLN   301     -19.892   8.391  18.362  1.00  0.00           
ATOM   4623  NE2 GLN   301     -20.600   9.578  20.027  1.00  0.00           
ATOM   4624 1HE2 GLN   301     -19.742   9.233  20.432  1.00  0.00           
ATOM   4625 2HE2 GLN   301     -21.172  10.236  20.538  1.00  0.00           
ATOM   4626  N   ARG   302     -23.962   7.991  13.766  1.00  0.00           
ATOM   4627  H   ARG   302     -24.113   7.155  14.312  1.00  0.00           
ATOM   4628  CA  ARG   302     -24.040   7.853  12.312  1.00  0.00           
ATOM   4629  HA  ARG   302     -24.926   7.251  12.107  1.00  0.00           
ATOM   4630  C   ARG   302     -22.835   7.134  11.632  1.00  0.00           
ATOM   4631  O   ARG   302     -22.643   5.968  11.836  1.00  0.00           
ATOM   4632  CB  ARG   302     -24.375   9.179  11.613  1.00  0.00           
ATOM   4633  1HB ARG   302     -23.707   9.995  11.890  1.00  0.00           
ATOM   4634  2HB ARG   302     -24.304   9.038  10.534  1.00  0.00           
ATOM   4635  CG  ARG   302     -25.836   9.686  11.898  1.00  0.00           
ATOM   4636  1HG ARG   302     -26.553   8.961  11.514  1.00  0.00           
ATOM   4637  2HG ARG   302     -26.044   9.886  12.950  1.00  0.00           
ATOM   4638  CD  ARG   302     -26.170  11.045  11.142  1.00  0.00           
ATOM   4639  1HD ARG   302     -25.562  11.807  11.629  1.00  0.00           
ATOM   4640  2HD ARG   302     -25.914  10.840  10.102  1.00  0.00           
ATOM   4641  NE  ARG   302     -27.581  11.387  11.250  1.00  0.00           
ATOM   4642  HE  ARG   302     -28.205  10.952  10.585  1.00  0.00           
ATOM   4643  CZ  ARG   302     -28.104  12.471  11.946  1.00  0.00           
ATOM   4644  NH1 ARG   302     -27.557  13.065  12.932  1.00  0.00           
ATOM   4645 1HH1 ARG   302     -26.560  12.987  13.072  1.00  0.00           
ATOM   4646 2HH1 ARG   302     -28.092  13.731  13.470  1.00  0.00           
ATOM   4647  NH2 ARG   302     -29.361  12.766  11.618  1.00  0.00           
ATOM   4648 1HH2 ARG   302     -29.886  12.070  11.109  1.00  0.00           
ATOM   4649 2HH2 ARG   302     -29.843  13.430  12.208  1.00  0.00           
ATOM   4650  N   SER   303     -21.960   7.817  10.869  1.00  0.00           
ATOM   4651  H   SER   303     -22.212   8.779  10.692  1.00  0.00           
ATOM   4652  CA  SER   303     -20.693   7.360  10.273  1.00  0.00           
ATOM   4653  HA  SER   303     -20.877   6.477   9.660  1.00  0.00           
ATOM   4654  C   SER   303     -19.689   6.860  11.408  1.00  0.00           
ATOM   4655  O   SER   303     -19.658   7.535  12.460  1.00  0.00           
ATOM   4656  CB  SER   303     -20.013   8.423   9.399  1.00  0.00           
ATOM   4657  1HB SER   303     -20.722   8.764   8.644  1.00  0.00           
ATOM   4658  2HB SER   303     -19.657   9.230  10.039  1.00  0.00           
ATOM   4659  OG  SER   303     -18.885   7.767   8.760  1.00  0.00           
ATOM   4660  HG  SER   303     -19.215   7.470   7.909  1.00  0.00           
ATOM   4661  N   LYS   304     -18.834   5.859  11.153  1.00  0.00           
ATOM   4662  H   LYS   304     -18.979   5.169  10.430  1.00  0.00           
ATOM   4663  CA  LYS   304     -17.582   5.602  11.966  1.00  0.00           
ATOM   4664  HA  LYS   304     -17.962   5.689  12.983  1.00  0.00           
ATOM   4665  C   LYS   304     -16.565   6.777  11.767  1.00  0.00           
ATOM   4666  O   LYS   304     -15.539   6.645  12.382  1.00  0.00           
ATOM   4667  CB  LYS   304     -17.030   4.173  11.720  1.00  0.00           
ATOM   4668  1HB LYS   304     -16.495   4.181  10.770  1.00  0.00           
ATOM   4669  2HB LYS   304     -16.324   3.946  12.520  1.00  0.00           
ATOM   4670  CG  LYS   304     -18.055   3.007  11.627  1.00  0.00           
ATOM   4671  1HG LYS   304     -18.524   2.905  12.606  1.00  0.00           
ATOM   4672  2HG LYS   304     -18.745   3.241  10.816  1.00  0.00           
ATOM   4673  CD  LYS   304     -17.610   1.592  11.275  1.00  0.00           
ATOM   4674  1HD LYS   304     -17.157   1.588  10.283  1.00  0.00           
ATOM   4675  2HD LYS   304     -16.799   1.289  11.937  1.00  0.00           
ATOM   4676  CE  LYS   304     -18.886   0.693  11.192  1.00  0.00           
ATOM   4677  1HE LYS   304     -19.440   0.840  12.119  1.00  0.00           
ATOM   4678  2HE LYS   304     -19.498   1.082  10.378  1.00  0.00           
ATOM   4679  NZ  LYS   304     -18.440  -0.659  11.087  1.00  0.00           
ATOM   4680  1HZ LYS   304     -19.245  -1.256  10.965  1.00  0.00           
ATOM   4681  2HZ LYS   304     -17.885  -0.995  11.860  1.00  0.00           
ATOM   4682  3HZ LYS   304     -17.883  -0.668  10.244  1.00  0.00           
ATOM   4683  N   ARG   305     -16.783   7.834  10.972  1.00  0.00           
ATOM   4684  H   ARG   305     -17.484   7.707  10.256  1.00  0.00           
ATOM   4685  CA  ARG   305     -15.929   9.042  10.799  1.00  0.00           
ATOM   4686  HA  ARG   305     -14.899   8.750  10.998  1.00  0.00           
ATOM   4687  C   ARG   305     -16.369  10.088  11.809  1.00  0.00           
ATOM   4688  O   ARG   305     -17.477  10.558  11.594  1.00  0.00           
ATOM   4689  CB  ARG   305     -15.885   9.670   9.363  1.00  0.00           
ATOM   4690  1HB ARG   305     -15.804   8.874   8.623  1.00  0.00           
ATOM   4691  2HB ARG   305     -16.752  10.313   9.211  1.00  0.00           
ATOM   4692  CG  ARG   305     -14.621  10.595   9.138  1.00  0.00           
ATOM   4693  1HG ARG   305     -14.654  11.466   9.793  1.00  0.00           
ATOM   4694  2HG ARG   305     -13.747  10.069   9.523  1.00  0.00           
ATOM   4695  CD  ARG   305     -14.319  11.068   7.706  1.00  0.00           
ATOM   4696  1HD ARG   305     -14.540  10.228   7.048  1.00  0.00           
ATOM   4697  2HD ARG   305     -15.000  11.820   7.307  1.00  0.00           
ATOM   4698  NE  ARG   305     -12.937  11.503   7.492  1.00  0.00           
ATOM   4699  HE  ARG   305     -12.302  11.087   8.159  1.00  0.00           
ATOM   4700  CZ  ARG   305     -12.458  12.331   6.547  1.00  0.00           
ATOM   4701  NH1 ARG   305     -11.263  12.731   6.551  1.00  0.00           
ATOM   4702 1HH1 ARG   305     -10.733  12.621   7.404  1.00  0.00           
ATOM   4703 2HH1 ARG   305     -10.903  13.309   5.805  1.00  0.00           
ATOM   4704  NH2 ARG   305     -13.125  12.816   5.537  1.00  0.00           
ATOM   4705 1HH2 ARG   305     -14.072  12.501   5.381  1.00  0.00           
ATOM   4706 2HH2 ARG   305     -12.726  13.529   4.943  1.00  0.00           
ATOM   4707  N   PRO   306     -15.608  10.456  12.829  1.00  0.00           
ATOM   4708  CA  PRO   306     -15.927  11.655  13.675  1.00  0.00           
ATOM   4709  HA  PRO   306     -16.712  11.461  14.406  1.00  0.00           
ATOM   4710  C   PRO   306     -16.292  12.990  12.958  1.00  0.00           
ATOM   4711  O   PRO   306     -15.467  13.623  12.254  1.00  0.00           
ATOM   4712  CB  PRO   306     -14.572  11.779  14.396  1.00  0.00           
ATOM   4713  1HB PRO   306     -13.823  12.267  13.772  1.00  0.00           
ATOM   4714  2HB PRO   306     -14.582  12.356  15.321  1.00  0.00           
ATOM   4715  CG  PRO   306     -14.199  10.345  14.662  1.00  0.00           
ATOM   4716  1HG PRO   306     -13.149  10.195  14.914  1.00  0.00           
ATOM   4717  2HG PRO   306     -14.856   9.919  15.420  1.00  0.00           
ATOM   4718  CD  PRO   306     -14.500   9.726  13.308  1.00  0.00           
ATOM   4719  1HD PRO   306     -13.598   9.915  12.726  1.00  0.00           
ATOM   4720  2HD PRO   306     -14.701   8.656  13.357  1.00  0.00           
ATOM   4721  N   ARG   307     -17.618  13.322  13.057  1.00  0.00           
ATOM   4722  H   ARG   307     -18.170  12.697  13.626  1.00  0.00           
ATOM   4723  CA  ARG   307     -18.304  14.392  12.360  1.00  0.00           
ATOM   4724  HA  ARG   307     -17.588  15.061  11.884  1.00  0.00           
ATOM   4725  C   ARG   307     -19.187  15.250  13.305  1.00  0.00           
ATOM   4726  O   ARG   307     -19.256  15.028  14.502  1.00  0.00           
ATOM   4727  CB  ARG   307     -19.209  13.760  11.242  1.00  0.00           
ATOM   4728  1HB ARG   307     -19.659  12.842  11.622  1.00  0.00           
ATOM   4729  2HB ARG   307     -19.941  14.499  10.918  1.00  0.00           
ATOM   4730  CG  ARG   307     -18.284  13.420  10.072  1.00  0.00           
ATOM   4731  1HG ARG   307     -17.655  14.282   9.850  1.00  0.00           
ATOM   4732  2HG ARG   307     -17.698  12.527  10.288  1.00  0.00           
ATOM   4733  CD  ARG   307     -19.140  13.126   8.808  1.00  0.00           
ATOM   4734  1HD ARG   307     -19.895  12.370   9.023  1.00  0.00           
ATOM   4735  2HD ARG   307     -19.675  14.040   8.553  1.00  0.00           
ATOM   4736  NE  ARG   307     -18.306  12.704   7.698  1.00  0.00           
ATOM   4737  HE  ARG   307     -17.537  13.336   7.524  1.00  0.00           
ATOM   4738  CZ  ARG   307     -18.462  11.599   6.979  1.00  0.00           
ATOM   4739  NH1 ARG   307     -19.397  10.648   7.255  1.00  0.00           
ATOM   4740 1HH1 ARG   307     -20.181  10.895   7.842  1.00  0.00           
ATOM   4741 2HH1 ARG   307     -19.345   9.726   6.845  1.00  0.00           
ATOM   4742  NH2 ARG   307     -17.648  11.481   5.935  1.00  0.00           
ATOM   4743 1HH2 ARG   307     -17.108  12.285   5.649  1.00  0.00           
ATOM   4744 2HH2 ARG   307     -17.618  10.632   5.389  1.00  0.00           
ATOM   4745  N   ALA   308     -19.818  16.299  12.720  1.00  0.00           
ATOM   4746  H   ALA   308     -19.494  16.548  11.797  1.00  0.00           
ATOM   4747  CA  ALA   308     -20.722  17.316  13.344  1.00  0.00           
ATOM   4748  HA  ALA   308     -20.023  17.947  13.893  1.00  0.00           
ATOM   4749  C   ALA   308     -21.745  16.716  14.257  1.00  0.00           
ATOM   4750  O   ALA   308     -22.708  16.067  13.790  1.00  0.00           
ATOM   4751  CB  ALA   308     -21.325  18.232  12.262  1.00  0.00           
ATOM   4752  1HB ALA   308     -20.529  18.779  11.756  1.00  0.00           
ATOM   4753  2HB ALA   308     -21.984  18.936  12.770  1.00  0.00           
ATOM   4754  3HB ALA   308     -21.897  17.662  11.530  1.00  0.00           
ATOM   4755  N   LEU   309     -21.447  16.805  15.528  1.00  0.00           
ATOM   4756  H   LEU   309     -20.536  17.192  15.730  1.00  0.00           
ATOM   4757  CA  LEU   309     -22.322  16.489  16.632  1.00  0.00           
ATOM   4758  HA  LEU   309     -21.930  16.940  17.544  1.00  0.00           
ATOM   4759  C   LEU   309     -22.534  14.987  16.887  1.00  0.00           
ATOM   4760  O   LEU   309     -23.599  14.478  17.215  1.00  0.00           
ATOM   4761  CB  LEU   309     -23.704  17.148  16.437  1.00  0.00           
ATOM   4762  1HB LEU   309     -24.196  16.666  15.593  1.00  0.00           
ATOM   4763  2HB LEU   309     -24.287  16.995  17.346  1.00  0.00           
ATOM   4764  CG  LEU   309     -23.721  18.642  16.185  1.00  0.00           
ATOM   4765  HG  LEU   309     -23.099  18.885  15.323  1.00  0.00           
ATOM   4766  CD1 LEU   309     -25.129  19.190  15.823  1.00  0.00           
ATOM   4767 1HD1 LEU   309     -25.121  20.192  15.393  1.00  0.00           
ATOM   4768 2HD1 LEU   309     -25.648  19.209  16.781  1.00  0.00           
ATOM   4769 3HD1 LEU   309     -25.641  18.508  15.145  1.00  0.00           
ATOM   4770  CD2 LEU   309     -23.009  19.427  17.397  1.00  0.00           
ATOM   4771 1HD2 LEU   309     -22.804  20.418  16.993  1.00  0.00           
ATOM   4772 2HD2 LEU   309     -22.069  18.926  17.625  1.00  0.00           
ATOM   4773 3HD2 LEU   309     -23.602  19.520  18.307  1.00  0.00           
ATOM   4774  N   GLN   310     -21.467  14.199  16.792  1.00  0.00           
ATOM   4775  H   GLN   310     -20.633  14.580  16.368  1.00  0.00           
ATOM   4776  CA  GLN   310     -21.386  12.886  17.397  1.00  0.00           
ATOM   4777  HA  GLN   310     -22.351  12.400  17.255  1.00  0.00           
ATOM   4778  C   GLN   310     -21.010  12.835  18.875  1.00  0.00           
ATOM   4779  O   GLN   310     -21.769  12.148  19.592  1.00  0.00           
ATOM   4780  CB  GLN   310     -20.401  12.123  16.532  1.00  0.00           
ATOM   4781  1HB GLN   310     -19.410  12.563  16.639  1.00  0.00           
ATOM   4782  2HB GLN   310     -20.395  11.108  16.930  1.00  0.00           
ATOM   4783  CG  GLN   310     -20.787  12.090  15.056  1.00  0.00           
ATOM   4784  1HG GLN   310     -21.852  11.856  15.079  1.00  0.00           
ATOM   4785  2HG GLN   310     -20.598  13.088  14.661  1.00  0.00           
ATOM   4786  CD  GLN   310     -20.053  11.058  14.220  1.00  0.00           
ATOM   4787  OE1 GLN   310     -18.901  10.768  14.475  1.00  0.00           
ATOM   4788  NE2 GLN   310     -20.654  10.385  13.293  1.00  0.00           
ATOM   4789 1HE2 GLN   310     -20.119   9.660  12.836  1.00  0.00           
ATOM   4790 2HE2 GLN   310     -21.631  10.510  13.067  1.00  0.00           
ATOM   4791  N   GLN   311     -19.885  13.442  19.260  1.00  0.00           
ATOM   4792  H   GLN   311     -19.349  13.862  18.514  1.00  0.00           
ATOM   4793  CA  GLN   311     -19.199  13.282  20.548  1.00  0.00           
ATOM   4794  HA  GLN   311     -18.402  14.025  20.591  1.00  0.00           
ATOM   4795  C   GLN   311     -18.438  11.878  20.547  1.00  0.00           
ATOM   4796  O   GLN   311     -18.321  11.281  21.601  1.00  0.00           
ATOM   4797  CB  GLN   311     -20.159  13.445  21.759  1.00  0.00           
ATOM   4798  1HB GLN   311     -20.879  12.627  21.780  1.00  0.00           
ATOM   4799  2HB GLN   311     -19.502  13.372  22.626  1.00  0.00           
ATOM   4800  CG  GLN   311     -20.895  14.778  21.782  1.00  0.00           
ATOM   4801  1HG GLN   311     -20.194  15.609  21.860  1.00  0.00           
ATOM   4802  2HG GLN   311     -21.405  14.993  20.844  1.00  0.00           
ATOM   4803  CD  GLN   311     -21.886  14.831  22.930  1.00  0.00           
ATOM   4804  OE1 GLN   311     -21.515  15.069  24.064  1.00  0.00           
ATOM   4805  NE2 GLN   311     -23.179  14.683  22.642  1.00  0.00           
ATOM   4806 1HE2 GLN   311     -23.821  14.592  23.416  1.00  0.00           
ATOM   4807 2HE2 GLN   311     -23.463  14.399  21.715  1.00  0.00           
ATOM   4808  N   ALA   312     -17.923  11.424  19.436  1.00  0.00           
ATOM   4809  H   ALA   312     -17.988  12.053  18.648  1.00  0.00           
ATOM   4810  CA  ALA   312     -17.192  10.160  19.178  1.00  0.00           
ATOM   4811  HA  ALA   312     -17.810   9.306  19.455  1.00  0.00           
ATOM   4812  C   ALA   312     -15.819   9.976  19.901  1.00  0.00           
ATOM   4813  O   ALA   312     -15.008  10.940  19.922  1.00  0.00           
ATOM   4814  OXT ALA   312     -15.655   8.889  20.448  1.00  0.00           
ATOM   4815  CB  ALA   312     -16.899  10.049  17.648  1.00  0.00           
ATOM   4816  1HB ALA   312     -17.809  10.263  17.089  1.00  0.00           
ATOM   4817  2HB ALA   312     -16.549   9.046  17.404  1.00  0.00           
ATOM   4818  3HB ALA   312     -16.131  10.776  17.386  1.00  0.00           
ATOM   4819  N   MET     1     -12.282 -23.795  15.317  1.00  0.00           
ATOM   4820  1H  MET     1     -12.761 -24.182  16.118  1.00  0.00           
ATOM   4821  2H  MET     1     -12.141 -22.805  15.455  1.00  0.00           
ATOM   4822  3H  MET     1     -11.388 -24.251  15.206  1.00  0.00           
ATOM   4823  CA  MET     1     -13.119 -23.970  14.089  1.00  0.00           
ATOM   4824  HA  MET     1     -13.046 -24.995  13.725  1.00  0.00           
ATOM   4825  C   MET     1     -12.727 -23.071  12.826  1.00  0.00           
ATOM   4826  O   MET     1     -13.404 -22.082  12.533  1.00  0.00           
ATOM   4827  CB  MET     1     -14.593 -23.823  14.356  1.00  0.00           
ATOM   4828  1HB MET     1     -15.129 -23.634  13.426  1.00  0.00           
ATOM   4829  2HB MET     1     -14.925 -24.749  14.826  1.00  0.00           
ATOM   4830  CG  MET     1     -14.953 -22.659  15.335  1.00  0.00           
ATOM   4831  1HG MET     1     -14.631 -23.072  16.291  1.00  0.00           
ATOM   4832  2HG MET     1     -14.388 -21.761  15.086  1.00  0.00           
ATOM   4833  SD  MET     1     -16.717 -22.126  15.559  1.00  0.00           
ATOM   4834  CE  MET     1     -16.993 -21.152  14.127  1.00  0.00           
ATOM   4835  1HE MET     1     -18.032 -20.983  13.844  1.00  0.00           
ATOM   4836  2HE MET     1     -16.445 -21.556  13.276  1.00  0.00           
ATOM   4837  3HE MET     1     -16.543 -20.209  14.437  1.00  0.00           
ATOM   4838  N   THR     2     -11.612 -23.362  12.172  1.00  0.00           
ATOM   4839  H   THR     2     -11.255 -24.298  12.307  1.00  0.00           
ATOM   4840  CA  THR     2     -11.117 -22.638  10.994  1.00  0.00           
ATOM   4841  HA  THR     2     -10.942 -21.579  11.182  1.00  0.00           
ATOM   4842  C   THR     2     -12.084 -22.709   9.757  1.00  0.00           
ATOM   4843  O   THR     2     -12.503 -23.803   9.414  1.00  0.00           
ATOM   4844  CB  THR     2      -9.698 -23.184  10.520  1.00  0.00           
ATOM   4845  HB  THR     2      -9.903 -24.158  10.075  1.00  0.00           
ATOM   4846  OG1 THR     2      -8.930 -23.420  11.620  1.00  0.00           
ATOM   4847  HG1 THR     2      -9.286 -23.003  12.408  1.00  0.00           
ATOM   4848  CG2 THR     2      -9.018 -22.290   9.504  1.00  0.00           
ATOM   4849 1HG2 THR     2      -8.020 -22.672   9.289  1.00  0.00           
ATOM   4850 2HG2 THR     2      -8.939 -21.297   9.947  1.00  0.00           
ATOM   4851 3HG2 THR     2      -9.593 -22.232   8.580  1.00  0.00           
ATOM   4852  N   VAL     3     -12.221 -21.624   9.087  1.00  0.00           
ATOM   4853  H   VAL     3     -11.997 -20.755   9.551  1.00  0.00           
ATOM   4854  CA  VAL     3     -12.969 -21.544   7.840  1.00  0.00           
ATOM   4855  HA  VAL     3     -13.701 -22.348   7.761  1.00  0.00           
ATOM   4856  C   VAL     3     -11.990 -21.659   6.661  1.00  0.00           
ATOM   4857  O   VAL     3     -11.421 -20.653   6.331  1.00  0.00           
ATOM   4858  CB  VAL     3     -13.779 -20.207   7.895  1.00  0.00           
ATOM   4859  HB  VAL     3     -13.088 -19.431   8.225  1.00  0.00           
ATOM   4860  CG1 VAL     3     -14.427 -19.817   6.524  1.00  0.00           
ATOM   4861 1HG1 VAL     3     -14.941 -18.859   6.606  1.00  0.00           
ATOM   4862 2HG1 VAL     3     -15.143 -20.592   6.249  1.00  0.00           
ATOM   4863 3HG1 VAL     3     -13.653 -19.750   5.760  1.00  0.00           
ATOM   4864  CG2 VAL     3     -14.826 -20.230   9.003  1.00  0.00           
ATOM   4865 1HG2 VAL     3     -15.438 -19.339   8.859  1.00  0.00           
ATOM   4866 2HG2 VAL     3     -14.438 -20.244  10.021  1.00  0.00           
ATOM   4867 3HG2 VAL     3     -15.432 -21.119   8.832  1.00  0.00           
ATOM   4868  N   LYS     4     -11.611 -22.859   6.252  1.00  0.00           
ATOM   4869  H   LYS     4     -12.219 -23.597   6.576  1.00  0.00           
ATOM   4870  CA  LYS     4     -10.708 -23.155   5.155  1.00  0.00           
ATOM   4871  HA  LYS     4      -9.937 -22.385   5.160  1.00  0.00           
ATOM   4872  C   LYS     4     -11.479 -23.063   3.827  1.00  0.00           
ATOM   4873  O   LYS     4     -12.248 -23.949   3.405  1.00  0.00           
ATOM   4874  CB  LYS     4     -10.057 -24.519   5.414  1.00  0.00           
ATOM   4875  1HB LYS     4     -10.826 -25.227   5.723  1.00  0.00           
ATOM   4876  2HB LYS     4      -9.671 -24.912   4.473  1.00  0.00           
ATOM   4877  CG  LYS     4      -8.899 -24.484   6.441  1.00  0.00           
ATOM   4878  1HG LYS     4      -8.283 -23.611   6.223  1.00  0.00           
ATOM   4879  2HG LYS     4      -9.334 -24.362   7.433  1.00  0.00           
ATOM   4880  CD  LYS     4      -8.039 -25.759   6.387  1.00  0.00           
ATOM   4881  1HD LYS     4      -8.610 -26.582   6.814  1.00  0.00           
ATOM   4882  2HD LYS     4      -7.892 -26.035   5.342  1.00  0.00           
ATOM   4883  CE  LYS     4      -6.713 -25.588   7.167  1.00  0.00           
ATOM   4884  1HE LYS     4      -6.904 -24.931   8.016  1.00  0.00           
ATOM   4885  2HE LYS     4      -6.501 -26.526   7.681  1.00  0.00           
ATOM   4886  NZ  LYS     4      -5.527 -25.075   6.382  1.00  0.00           
ATOM   4887  1HZ LYS     4      -4.935 -24.581   7.034  1.00  0.00           
ATOM   4888  2HZ LYS     4      -5.825 -24.444   5.652  1.00  0.00           
ATOM   4889  3HZ LYS     4      -5.012 -25.843   5.974  1.00  0.00           
ATOM   4890  N   ILE     5     -11.099 -22.074   3.008  1.00  0.00           
ATOM   4891  H   ILE     5     -10.418 -21.393   3.310  1.00  0.00           
ATOM   4892  CA  ILE     5     -11.811 -21.683   1.738  1.00  0.00           
ATOM   4893  HA  ILE     5     -12.304 -22.523   1.248  1.00  0.00           
ATOM   4894  C   ILE     5     -10.785 -21.123   0.663  1.00  0.00           
ATOM   4895  O   ILE     5     -11.132 -21.123  -0.495  1.00  0.00           
ATOM   4896  CB  ILE     5     -12.974 -20.708   1.949  1.00  0.00           
ATOM   4897  HB  ILE     5     -13.394 -20.440   0.979  1.00  0.00           
ATOM   4898  CG1 ILE     5     -12.468 -19.374   2.596  1.00  0.00           
ATOM   4899 1HG1 ILE     5     -12.276 -19.588   3.647  1.00  0.00           
ATOM   4900 2HG1 ILE     5     -11.613 -19.043   2.006  1.00  0.00           
ATOM   4901  CG2 ILE     5     -14.173 -21.401   2.692  1.00  0.00           
ATOM   4902 1HG2 ILE     5     -15.070 -20.804   2.527  1.00  0.00           
ATOM   4903 2HG2 ILE     5     -13.966 -21.458   3.761  1.00  0.00           
ATOM   4904 3HG2 ILE     5     -14.326 -22.405   2.297  1.00  0.00           
ATOM   4905  CD1 ILE     5     -13.604 -18.337   2.628  1.00  0.00           
ATOM   4906 1HD1 ILE     5     -13.189 -17.382   2.950  1.00  0.00           
ATOM   4907 2HD1 ILE     5     -14.375 -18.654   3.329  1.00  0.00           
ATOM   4908 3HD1 ILE     5     -14.038 -18.229   1.634  1.00  0.00           
ATOM   4909  N   SER     6      -9.470 -21.026   0.982  1.00  0.00           
ATOM   4910  H   SER     6      -9.212 -21.051   1.958  1.00  0.00           
ATOM   4911  CA  SER     6      -8.428 -20.870  -0.004  1.00  0.00           
ATOM   4912  HA  SER     6      -8.474 -19.953  -0.590  1.00  0.00           
ATOM   4913  C   SER     6      -8.360 -22.058  -0.997  1.00  0.00           
ATOM   4914  O   SER     6      -7.851 -21.915  -2.129  1.00  0.00           
ATOM   4915  CB  SER     6      -7.079 -20.833   0.754  1.00  0.00           
ATOM   4916  1HB SER     6      -6.302 -20.548   0.044  1.00  0.00           
ATOM   4917  2HB SER     6      -7.123 -20.021   1.480  1.00  0.00           
ATOM   4918  OG  SER     6      -6.591 -22.087   1.429  1.00  0.00           
ATOM   4919  HG  SER     6      -6.934 -21.973   2.319  1.00  0.00           
ATOM   4920  N   HIS     7      -8.824 -23.236  -0.627  1.00  0.00           
ATOM   4921  H   HIS     7      -8.954 -23.404   0.361  1.00  0.00           
ATOM   4922  CA  HIS     7      -9.004 -24.450  -1.483  1.00  0.00           
ATOM   4923  HA  HIS     7      -8.113 -24.529  -2.107  1.00  0.00           
ATOM   4924  C   HIS     7     -10.240 -24.509  -2.406  1.00  0.00           
ATOM   4925  O   HIS     7     -10.389 -25.580  -3.023  1.00  0.00           
ATOM   4926  CB  HIS     7      -8.989 -25.672  -0.550  1.00  0.00           
ATOM   4927  1HB HIS     7      -9.929 -25.699   0.002  1.00  0.00           
ATOM   4928  2HB HIS     7      -8.984 -26.620  -1.089  1.00  0.00           
ATOM   4929  CG  HIS     7      -7.842 -25.665   0.437  1.00  0.00           
ATOM   4930  ND1 HIS     7      -6.461 -25.586   0.241  1.00  0.00           
ATOM   4931  HD1 HIS     7      -5.985 -25.542  -0.649  1.00  0.00           
ATOM   4932  CD2 HIS     7      -7.974 -25.735   1.767  1.00  0.00           
ATOM   4933  HD2 HIS     7      -8.868 -25.967   2.327  1.00  0.00           
ATOM   4934  CE1 HIS     7      -5.838 -25.813   1.372  1.00  0.00           
ATOM   4935  HE1 HIS     7      -4.809 -25.555   1.577  1.00  0.00           
ATOM   4936  NE2 HIS     7      -6.720 -25.921   2.356  1.00  0.00           
ATOM   4937  N   THR     8     -11.158 -23.551  -2.381  1.00  0.00           
ATOM   4938  H   THR     8     -10.911 -22.832  -1.716  1.00  0.00           
ATOM   4939  CA  THR     8     -12.497 -23.519  -2.945  1.00  0.00           
ATOM   4940  HA  THR     8     -12.865 -24.544  -2.956  1.00  0.00           
ATOM   4941  C   THR     8     -12.502 -22.931  -4.326  1.00  0.00           
ATOM   4942  O   THR     8     -11.999 -21.827  -4.478  1.00  0.00           
ATOM   4943  CB  THR     8     -13.453 -22.717  -2.117  1.00  0.00           
ATOM   4944  HB  THR     8     -13.159 -21.668  -2.070  1.00  0.00           
ATOM   4945  OG1 THR     8     -13.465 -23.390  -0.847  1.00  0.00           
ATOM   4946  HG1 THR     8     -14.388 -23.505  -0.610  1.00  0.00           
ATOM   4947  CG2 THR     8     -14.883 -22.699  -2.600  1.00  0.00           
ATOM   4948 1HG2 THR     8     -15.537 -22.255  -1.850  1.00  0.00           
ATOM   4949 2HG2 THR     8     -15.259 -23.684  -2.873  1.00  0.00           
ATOM   4950 3HG2 THR     8     -14.857 -22.061  -3.483  1.00  0.00           
ATOM   4951  N   SER     9     -13.171 -23.623  -5.195  1.00  0.00           
ATOM   4952  H   SER     9     -13.528 -24.541  -4.970  1.00  0.00           
ATOM   4953  CA  SER     9     -13.071 -23.337  -6.654  1.00  0.00           
ATOM   4954  HA  SER     9     -12.034 -23.506  -6.946  1.00  0.00           
ATOM   4955  C   SER     9     -13.365 -21.821  -6.942  1.00  0.00           
ATOM   4956  O   SER     9     -12.624 -21.126  -7.594  1.00  0.00           
ATOM   4957  CB  SER     9     -14.023 -24.256  -7.410  1.00  0.00           
ATOM   4958  1HB SER     9     -14.107 -23.926  -8.445  1.00  0.00           
ATOM   4959  2HB SER     9     -13.657 -25.282  -7.362  1.00  0.00           
ATOM   4960  OG  SER     9     -15.308 -24.272  -6.794  1.00  0.00           
ATOM   4961  HG  SER     9     -15.892 -24.778  -7.363  1.00  0.00           
ATOM   4962  N   ASP    10     -14.544 -21.378  -6.457  1.00  0.00           
ATOM   4963  H   ASP    10     -15.215 -22.058  -6.128  1.00  0.00           
ATOM   4964  CA  ASP    10     -14.988 -20.004  -6.604  1.00  0.00           
ATOM   4965  HA  ASP    10     -14.860 -19.783  -7.663  1.00  0.00           
ATOM   4966  C   ASP    10     -14.230 -18.859  -5.829  1.00  0.00           
ATOM   4967  O   ASP    10     -14.333 -17.664  -6.157  1.00  0.00           
ATOM   4968  CB  ASP    10     -16.552 -20.021  -6.391  1.00  0.00           
ATOM   4969  1HB ASP    10     -16.762 -20.343  -5.371  1.00  0.00           
ATOM   4970  2HB ASP    10     -16.947 -19.015  -6.533  1.00  0.00           
ATOM   4971  CG  ASP    10     -17.402 -20.958  -7.326  1.00  0.00           
ATOM   4972  OD1 ASP    10     -17.193 -20.959  -8.576  1.00  0.00           
ATOM   4973  OD2 ASP    10     -18.207 -21.738  -6.763  1.00  0.00           
ATOM   4974  N   VAL    11     -13.362 -19.265  -4.938  1.00  0.00           
ATOM   4975  H   VAL    11     -13.366 -20.247  -4.703  1.00  0.00           
ATOM   4976  CA  VAL    11     -12.387 -18.429  -4.223  1.00  0.00           
ATOM   4977  HA  VAL    11     -12.797 -17.419  -4.199  1.00  0.00           
ATOM   4978  C   VAL    11     -11.072 -18.360  -5.065  1.00  0.00           
ATOM   4979  O   VAL    11     -10.490 -17.314  -5.318  1.00  0.00           
ATOM   4980  CB  VAL    11     -12.066 -18.885  -2.826  1.00  0.00           
ATOM   4981  HB  VAL    11     -12.123 -19.970  -2.746  1.00  0.00           
ATOM   4982  CG1 VAL    11     -10.630 -18.426  -2.218  1.00  0.00           
ATOM   4983 1HG1 VAL    11     -10.590 -18.632  -1.148  1.00  0.00           
ATOM   4984 2HG1 VAL    11     -10.436 -17.367  -2.392  1.00  0.00           
ATOM   4985 3HG1 VAL    11      -9.877 -19.023  -2.732  1.00  0.00           
ATOM   4986  CG2 VAL    11     -13.093 -18.429  -1.767  1.00  0.00           
ATOM   4987 1HG2 VAL    11     -13.031 -18.931  -0.801  1.00  0.00           
ATOM   4988 2HG2 VAL    11     -14.038 -18.681  -2.248  1.00  0.00           
ATOM   4989 3HG2 VAL    11     -13.035 -17.351  -1.621  1.00  0.00           
ATOM   4990  N   GLN    12     -10.684 -19.532  -5.587  1.00  0.00           
ATOM   4991  H   GLN    12     -11.097 -20.419  -5.337  1.00  0.00           
ATOM   4992  CA  GLN    12      -9.637 -19.599  -6.638  1.00  0.00           
ATOM   4993  HA  GLN    12      -8.703 -19.253  -6.195  1.00  0.00           
ATOM   4994  C   GLN    12      -9.844 -18.838  -7.966  1.00  0.00           
ATOM   4995  O   GLN    12      -8.863 -18.235  -8.453  1.00  0.00           
ATOM   4996  CB  GLN    12      -9.259 -21.051  -6.832  1.00  0.00           
ATOM   4997  1HB GLN    12     -10.069 -21.590  -7.324  1.00  0.00           
ATOM   4998  2HB GLN    12      -8.445 -21.147  -7.551  1.00  0.00           
ATOM   4999  CG  GLN    12      -8.886 -21.756  -5.535  1.00  0.00           
ATOM   5000  1HG GLN    12      -7.996 -21.219  -5.208  1.00  0.00           
ATOM   5001  2HG GLN    12      -9.540 -21.604  -4.676  1.00  0.00           
ATOM   5002  CD  GLN    12      -8.549 -23.249  -5.638  1.00  0.00           
ATOM   5003  OE1 GLN    12      -8.990 -23.916  -6.556  1.00  0.00           
ATOM   5004  NE2 GLN    12      -7.686 -23.725  -4.689  1.00  0.00           
ATOM   5005 1HE2 GLN    12      -7.359 -24.678  -4.757  1.00  0.00           
ATOM   5006 2HE2 GLN    12      -7.313 -23.113  -3.978  1.00  0.00           
ATOM   5007  N   GLN    13     -11.112 -18.712  -8.384  1.00  0.00           
ATOM   5008  H   GLN    13     -11.792 -19.401  -8.096  1.00  0.00           
ATOM   5009  CA  GLN    13     -11.502 -17.947  -9.612  1.00  0.00           
ATOM   5010  HA  GLN    13     -10.741 -18.122 -10.372  1.00  0.00           
ATOM   5011  C   GLN    13     -11.703 -16.500  -9.346  1.00  0.00           
ATOM   5012  O   GLN    13     -11.347 -15.669 -10.163  1.00  0.00           
ATOM   5013  CB  GLN    13     -12.837 -18.537 -10.111  1.00  0.00           
ATOM   5014  1HB GLN    13     -13.557 -18.462  -9.296  1.00  0.00           
ATOM   5015  2HB GLN    13     -13.288 -17.890 -10.864  1.00  0.00           
ATOM   5016  CG  GLN    13     -12.591 -19.904 -10.567  1.00  0.00           
ATOM   5017  1HG GLN    13     -12.167 -19.864 -11.571  1.00  0.00           
ATOM   5018  2HG GLN    13     -11.949 -20.505  -9.924  1.00  0.00           
ATOM   5019  CD  GLN    13     -13.951 -20.666 -10.684  1.00  0.00           
ATOM   5020  OE1 GLN    13     -14.986 -20.097 -10.971  1.00  0.00           
ATOM   5021  NE2 GLN    13     -13.970 -21.945 -10.635  1.00  0.00           
ATOM   5022 1HE2 GLN    13     -14.871 -22.391 -10.538  1.00  0.00           
ATOM   5023 2HE2 GLN    13     -13.132 -22.433 -10.351  1.00  0.00           
ATOM   5024  N   PHE    14     -12.255 -16.118  -8.230  1.00  0.00           
ATOM   5025  H   PHE    14     -12.539 -16.828  -7.570  1.00  0.00           
ATOM   5026  CA  PHE    14     -12.324 -14.741  -7.874  1.00  0.00           
ATOM   5027  HA  PHE    14     -12.837 -14.122  -8.610  1.00  0.00           
ATOM   5028  C   PHE    14     -10.898 -14.124  -7.687  1.00  0.00           
ATOM   5029  O   PHE    14     -10.801 -12.910  -8.030  1.00  0.00           
ATOM   5030  CB  PHE    14     -13.083 -14.686  -6.559  1.00  0.00           
ATOM   5031  1HB PHE    14     -14.059 -15.131  -6.748  1.00  0.00           
ATOM   5032  2HB PHE    14     -12.628 -15.290  -5.774  1.00  0.00           
ATOM   5033  CG  PHE    14     -13.343 -13.284  -5.948  1.00  0.00           
ATOM   5034  CD1 PHE    14     -13.780 -12.182  -6.770  1.00  0.00           
ATOM   5035  HD1 PHE    14     -14.102 -12.369  -7.784  1.00  0.00           
ATOM   5036  CD2 PHE    14     -13.065 -12.974  -4.587  1.00  0.00           
ATOM   5037  HD2 PHE    14     -12.678 -13.760  -3.956  1.00  0.00           
ATOM   5038  CE1 PHE    14     -13.905 -10.894  -6.228  1.00  0.00           
ATOM   5039  HE1 PHE    14     -14.179 -10.050  -6.844  1.00  0.00           
ATOM   5040  CE2 PHE    14     -13.242 -11.748  -4.028  1.00  0.00           
ATOM   5041  HE2 PHE    14     -13.128 -11.551  -2.972  1.00  0.00           
ATOM   5042  CZ  PHE    14     -13.663 -10.654  -4.842  1.00  0.00           
ATOM   5043  HZ  PHE    14     -13.796  -9.694  -4.365  1.00  0.00           
ATOM   5044  N   PHE    15      -9.872 -14.793  -7.209  1.00  0.00           
ATOM   5045  H   PHE    15      -9.918 -15.700  -6.765  1.00  0.00           
ATOM   5046  CA  PHE    15      -8.463 -14.282  -7.373  1.00  0.00           
ATOM   5047  HA  PHE    15      -8.350 -13.304  -6.905  1.00  0.00           
ATOM   5048  C   PHE    15      -8.024 -14.242  -8.810  1.00  0.00           
ATOM   5049  O   PHE    15      -7.467 -13.217  -9.281  1.00  0.00           
ATOM   5050  CB  PHE    15      -7.572 -15.249  -6.510  1.00  0.00           
ATOM   5051  1HB PHE    15      -7.883 -16.207  -6.926  1.00  0.00           
ATOM   5052  2HB PHE    15      -6.521 -15.032  -6.703  1.00  0.00           
ATOM   5053  CG  PHE    15      -7.728 -15.360  -4.970  1.00  0.00           
ATOM   5054  CD1 PHE    15      -7.409 -16.627  -4.388  1.00  0.00           
ATOM   5055  HD1 PHE    15      -7.013 -17.494  -4.895  1.00  0.00           
ATOM   5056  CD2 PHE    15      -8.126 -14.248  -4.214  1.00  0.00           
ATOM   5057  HD2 PHE    15      -8.343 -13.313  -4.709  1.00  0.00           
ATOM   5058  CE1 PHE    15      -7.612 -16.742  -2.969  1.00  0.00           
ATOM   5059  HE1 PHE    15      -7.446 -17.702  -2.504  1.00  0.00           
ATOM   5060  CE2 PHE    15      -8.154 -14.390  -2.786  1.00  0.00           
ATOM   5061  HE2 PHE    15      -8.362 -13.502  -2.208  1.00  0.00           
ATOM   5062  CZ  PHE    15      -8.020 -15.646  -2.222  1.00  0.00           
ATOM   5063  HZ  PHE    15      -8.018 -15.785  -1.151  1.00  0.00           
ATOM   5064  N   LYS    16      -8.353 -15.241  -9.654  1.00  0.00           
ATOM   5065  H   LYS    16      -8.950 -15.987  -9.328  1.00  0.00           
ATOM   5066  CA  LYS    16      -8.198 -15.066 -11.084  1.00  0.00           
ATOM   5067  HA  LYS    16      -7.133 -14.997 -11.304  1.00  0.00           
ATOM   5068  C   LYS    16      -8.887 -13.822 -11.700  1.00  0.00           
ATOM   5069  O   LYS    16      -8.260 -13.112 -12.439  1.00  0.00           
ATOM   5070  CB  LYS    16      -8.586 -16.309 -11.959  1.00  0.00           
ATOM   5071  1HB LYS    16      -9.616 -16.560 -11.704  1.00  0.00           
ATOM   5072  2HB LYS    16      -8.290 -16.074 -12.981  1.00  0.00           
ATOM   5073  CG  LYS    16      -7.708 -17.506 -11.509  1.00  0.00           
ATOM   5074  1HG LYS    16      -6.664 -17.213 -11.618  1.00  0.00           
ATOM   5075  2HG LYS    16      -7.881 -17.664 -10.444  1.00  0.00           
ATOM   5076  CD  LYS    16      -8.020 -18.812 -12.218  1.00  0.00           
ATOM   5077  1HD LYS    16      -8.926 -19.254 -11.803  1.00  0.00           
ATOM   5078  2HD LYS    16      -8.199 -18.627 -13.277  1.00  0.00           
ATOM   5079  CE  LYS    16      -6.871 -19.893 -12.001  1.00  0.00           
ATOM   5080  1HE LYS    16      -6.015 -19.513 -12.559  1.00  0.00           
ATOM   5081  2HE LYS    16      -6.742 -19.957 -10.920  1.00  0.00           
ATOM   5082  NZ  LYS    16      -7.245 -21.240 -12.534  1.00  0.00           
ATOM   5083  1HZ LYS    16      -8.039 -21.635 -12.050  1.00  0.00           
ATOM   5084  2HZ LYS    16      -6.446 -21.846 -12.421  1.00  0.00           
ATOM   5085  3HZ LYS    16      -7.462 -21.147 -13.516  1.00  0.00           
ATOM   5086  N   GLU    17     -10.117 -13.462 -11.335  1.00  0.00           
ATOM   5087  H   GLU    17     -10.574 -14.057 -10.659  1.00  0.00           
ATOM   5088  CA  GLU    17     -10.861 -12.274 -11.770  1.00  0.00           
ATOM   5089  HA  GLU    17     -10.847 -12.145 -12.852  1.00  0.00           
ATOM   5090  C   GLU    17     -10.196 -10.973 -11.174  1.00  0.00           
ATOM   5091  O   GLU    17      -9.892 -10.071 -11.943  1.00  0.00           
ATOM   5092  CB  GLU    17     -12.321 -12.418 -11.331  1.00  0.00           
ATOM   5093  1HB GLU    17     -12.273 -12.878 -10.344  1.00  0.00           
ATOM   5094  2HB GLU    17     -12.786 -11.434 -11.379  1.00  0.00           
ATOM   5095  CG  GLU    17     -13.105 -13.367 -12.267  1.00  0.00           
ATOM   5096  1HG GLU    17     -12.558 -14.310 -12.297  1.00  0.00           
ATOM   5097  2HG GLU    17     -14.097 -13.507 -11.839  1.00  0.00           
ATOM   5098  CD  GLU    17     -13.230 -12.805 -13.674  1.00  0.00           
ATOM   5099  OE1 GLU    17     -12.318 -12.864 -14.496  1.00  0.00           
ATOM   5100  OE2 GLU    17     -14.354 -12.431 -14.043  1.00  0.00           
ATOM   5101  N   ALA    18      -9.955 -10.905  -9.886  1.00  0.00           
ATOM   5102  H   ALA    18     -10.251 -11.728  -9.380  1.00  0.00           
ATOM   5103  CA  ALA    18      -9.432  -9.790  -9.111  1.00  0.00           
ATOM   5104  HA  ALA    18     -10.034  -8.886  -9.199  1.00  0.00           
ATOM   5105  C   ALA    18      -7.990  -9.434  -9.566  1.00  0.00           
ATOM   5106  O   ALA    18      -7.650  -8.269  -9.628  1.00  0.00           
ATOM   5107  CB  ALA    18      -9.677 -10.064  -7.724  1.00  0.00           
ATOM   5108  1HB ALA    18     -10.727 -10.229  -7.483  1.00  0.00           
ATOM   5109  2HB ALA    18      -9.300  -9.219  -7.148  1.00  0.00           
ATOM   5110  3HB ALA    18      -9.103 -10.958  -7.478  1.00  0.00           
ATOM   5111  N   SER    19      -7.155 -10.383 -10.077  1.00  0.00           
ATOM   5112  H   SER    19      -7.449 -11.333  -9.897  1.00  0.00           
ATOM   5113  CA  SER    19      -5.750 -10.298 -10.633  1.00  0.00           
ATOM   5114  HA  SER    19      -5.257  -9.475 -10.118  1.00  0.00           
ATOM   5115  C   SER    19      -5.793  -9.883 -12.157  1.00  0.00           
ATOM   5116  O   SER    19      -4.919  -9.192 -12.639  1.00  0.00           
ATOM   5117  CB  SER    19      -4.853 -11.584 -10.555  1.00  0.00           
ATOM   5118  1HB SER    19      -3.923 -11.345 -11.072  1.00  0.00           
ATOM   5119  2HB SER    19      -4.508 -11.660  -9.524  1.00  0.00           
ATOM   5120  OG  SER    19      -5.463 -12.718 -11.168  1.00  0.00           
ATOM   5121  HG  SER    19      -6.322 -12.836 -10.757  1.00  0.00           
ATOM   5122  N   GLY    20      -6.859 -10.302 -12.862  1.00  0.00           
ATOM   5123  H   GLY    20      -7.688 -10.636 -12.391  1.00  0.00           
ATOM   5124  CA  GLY    20      -6.954 -10.148 -14.319  1.00  0.00           
ATOM   5125  1HA GLY    20      -7.977  -9.967 -14.649  1.00  0.00           
ATOM   5126  2HA GLY    20      -6.354  -9.269 -14.555  1.00  0.00
[truncated: 1,765,308 more chars]
