# Supplementary material for: Investigating the quaternary structure of a homomultimeric catechol 1,2-dioxygenase: An integrative structural biology study
Source: PLoS One. 2025 May 5;20(5):e0315992. doi: 10.1371/journal.pone.0315992 (PMC12052123; doi:10.1371/journal.pone.0315992)
Supplement: S13 File — (PDB) [file pone.0315992.s013.pdb]

TITLE     Protein/Solute within the envelope
REMARK    THIS IS A SIMULATION BOX
CRYST1  134.336  118.447   94.054  90.00  90.00  90.00 P 1           1
MODEL        1
ATOM      1  N   MET     1      13.465 -42.450  16.055  1.00  0.00           
ATOM      2  1H  MET     1      14.401 -42.480  16.434  1.00  0.00           
ATOM      3  2H  MET     1      13.487 -42.037  15.134  1.00  0.00           
ATOM      4  3H  MET     1      13.096 -43.389  15.995  1.00  0.00           
ATOM      5  CA  MET     1      12.573 -41.442  16.750  1.00  0.00           
ATOM      6  HA  MET     1      11.617 -41.963  16.695  1.00  0.00           
ATOM      7  C   MET     1      12.333 -40.037  16.069  1.00  0.00           
ATOM      8  O   MET     1      13.284 -39.428  15.514  1.00  0.00           
ATOM      9  CB  MET     1      12.866 -41.275  18.245  1.00  0.00           
ATOM     10  1HB MET     1      13.860 -40.873  18.438  1.00  0.00           
ATOM     11  2HB MET     1      12.027 -40.708  18.650  1.00  0.00           
ATOM     12  CG  MET     1      12.807 -42.704  18.842  1.00  0.00           
ATOM     13  1HG MET     1      11.833 -43.144  18.626  1.00  0.00           
ATOM     14  2HG MET     1      13.525 -43.336  18.320  1.00  0.00           
ATOM     15  SD  MET     1      13.116 -42.831  20.635  1.00  0.00           
ATOM     16  CE  MET     1      14.765 -42.078  20.879  1.00  0.00           
ATOM     17  1HE MET     1      15.127 -42.200  21.900  1.00  0.00           
ATOM     18  2HE MET     1      14.789 -41.023  20.608  1.00  0.00           
ATOM     19  3HE MET     1      15.401 -42.643  20.198  1.00  0.00           
ATOM     20  N   THR     2      11.176 -39.392  16.216  1.00  0.00           
ATOM     21  H   THR     2      10.521 -39.871  16.817  1.00  0.00           
ATOM     22  CA  THR     2      10.863 -38.108  15.689  1.00  0.00           
ATOM     23  HA  THR     2      11.098 -38.179  14.627  1.00  0.00           
ATOM     24  C   THR     2      11.738 -37.097  16.368  1.00  0.00           
ATOM     25  O   THR     2      11.719 -36.966  17.594  1.00  0.00           
ATOM     26  CB  THR     2       9.428 -37.790  16.044  1.00  0.00           
ATOM     27  HB  THR     2       9.278 -37.858  17.122  1.00  0.00           
ATOM     28  OG1 THR     2       8.476 -38.651  15.425  1.00  0.00           
ATOM     29  HG1 THR     2       8.693 -38.694  14.491  1.00  0.00           
ATOM     30  CG2 THR     2       9.026 -36.387  15.520  1.00  0.00           
ATOM     31 1HG2 THR     2       7.940 -36.291  15.538  1.00  0.00           
ATOM     32 2HG2 THR     2       9.378 -36.351  14.489  1.00  0.00           
ATOM     33 3HG2 THR     2       9.472 -35.571  16.087  1.00  0.00           
ATOM     34  N   VAL     3      12.604 -36.463  15.650  1.00  0.00           
ATOM     35  H   VAL     3      12.636 -36.728  14.675  1.00  0.00           
ATOM     36  CA  VAL     3      13.431 -35.281  16.007  1.00  0.00           
ATOM     37  HA  VAL     3      13.867 -35.499  16.982  1.00  0.00           
ATOM     38  C   VAL     3      12.588 -33.983  16.158  1.00  0.00           
ATOM     39  O   VAL     3      11.887 -33.473  15.267  1.00  0.00           
ATOM     40  CB  VAL     3      14.708 -35.187  15.151  1.00  0.00           
ATOM     41  HB  VAL     3      14.418 -35.007  14.116  1.00  0.00           
ATOM     42  CG1 VAL     3      15.528 -33.997  15.550  1.00  0.00           
ATOM     43 1HG1 VAL     3      16.330 -34.003  14.812  1.00  0.00           
ATOM     44 2HG1 VAL     3      15.952 -34.101  16.549  1.00  0.00           
ATOM     45 3HG1 VAL     3      14.979 -33.057  15.484  1.00  0.00           
ATOM     46  CG2 VAL     3      15.607 -36.460  15.192  1.00  0.00           
ATOM     47 1HG2 VAL     3      16.374 -36.327  14.429  1.00  0.00           
ATOM     48 2HG2 VAL     3      14.999 -37.331  14.948  1.00  0.00           
ATOM     49 3HG2 VAL     3      16.080 -36.607  16.163  1.00  0.00           
ATOM     50  N   LYS     4      12.644 -33.428  17.420  1.00  0.00           
ATOM     51  H   LYS     4      13.128 -34.014  18.084  1.00  0.00           
ATOM     52  CA  LYS     4      11.861 -32.316  18.020  1.00  0.00           
ATOM     53  HA  LYS     4      11.371 -31.813  17.186  1.00  0.00           
ATOM     54  C   LYS     4      12.814 -31.323  18.699  1.00  0.00           
ATOM     55  O   LYS     4      13.611 -31.755  19.516  1.00  0.00           
ATOM     56  CB  LYS     4      10.826 -32.839  19.027  1.00  0.00           
ATOM     57  1HB LYS     4      11.348 -33.371  19.823  1.00  0.00           
ATOM     58  2HB LYS     4      10.372 -31.990  19.538  1.00  0.00           
ATOM     59  CG  LYS     4       9.778 -33.738  18.354  1.00  0.00           
ATOM     60  1HG LYS     4       9.271 -33.166  17.577  1.00  0.00           
ATOM     61  2HG LYS     4      10.273 -34.632  17.975  1.00  0.00           
ATOM     62  CD  LYS     4       8.798 -34.133  19.450  1.00  0.00           
ATOM     63  1HD LYS     4       9.331 -34.631  20.260  1.00  0.00           
ATOM     64  2HD LYS     4       8.290 -33.246  19.828  1.00  0.00           
ATOM     65  CE  LYS     4       7.738 -35.130  18.996  1.00  0.00           
ATOM     66  1HE LYS     4       7.232 -34.747  18.109  1.00  0.00           
ATOM     67  2HE LYS     4       8.211 -36.081  18.753  1.00  0.00           
ATOM     68  NZ  LYS     4       6.774 -35.450  20.072  1.00  0.00           
ATOM     69  1HZ LYS     4       6.241 -36.259  19.786  1.00  0.00           
ATOM     70  2HZ LYS     4       6.154 -34.662  20.191  1.00  0.00           
ATOM     71  3HZ LYS     4       7.242 -35.647  20.946  1.00  0.00           
ATOM     72  N   ILE     5      12.810 -30.060  18.274  1.00  0.00           
ATOM     73  H   ILE     5      12.080 -29.876  17.601  1.00  0.00           
ATOM     74  CA  ILE     5      13.505 -28.959  18.876  1.00  0.00           
ATOM     75  HA  ILE     5      13.877 -29.190  19.874  1.00  0.00           
ATOM     76  C   ILE     5      12.630 -27.632  19.081  1.00  0.00           
ATOM     77  O   ILE     5      13.094 -26.763  19.782  1.00  0.00           
ATOM     78  CB  ILE     5      14.694 -28.549  17.992  1.00  0.00           
ATOM     79  HB  ILE     5      15.322 -27.854  18.549  1.00  0.00           
ATOM     80  CG1 ILE     5      14.342 -27.704  16.723  1.00  0.00           
ATOM     81 1HG1 ILE     5      13.789 -28.358  16.050  1.00  0.00           
ATOM     82 2HG1 ILE     5      13.812 -26.817  17.071  1.00  0.00           
ATOM     83  CG2 ILE     5      15.707 -29.715  17.737  1.00  0.00           
ATOM     84 1HG2 ILE     5      16.714 -29.299  17.788  1.00  0.00           
ATOM     85 2HG2 ILE     5      15.507 -30.059  16.722  1.00  0.00           
ATOM     86 3HG2 ILE     5      15.625 -30.553  18.428  1.00  0.00           
ATOM     87  CD1 ILE     5      15.536 -27.246  15.969  1.00  0.00           
ATOM     88 1HD1 ILE     5      15.202 -26.759  15.053  1.00  0.00           
ATOM     89 2HD1 ILE     5      16.219 -28.059  15.720  1.00  0.00           
ATOM     90 3HD1 ILE     5      16.049 -26.521  16.601  1.00  0.00           
ATOM     91  N   SER     6      11.373 -27.537  18.804  1.00  0.00           
ATOM     92  H   SER     6      11.011 -28.215  18.148  1.00  0.00           
ATOM     93  CA  SER     6      10.519 -26.374  19.079  1.00  0.00           
ATOM     94  HA  SER     6      11.201 -25.566  18.817  1.00  0.00           
ATOM     95  C   SER     6      10.049 -26.130  20.540  1.00  0.00           
ATOM     96  O   SER     6       9.835 -25.037  21.030  1.00  0.00           
ATOM     97  CB  SER     6       9.298 -26.287  18.188  1.00  0.00           
ATOM     98  1HB SER     6       8.851 -25.296  18.254  1.00  0.00           
ATOM     99  2HB SER     6       9.580 -26.432  17.145  1.00  0.00           
ATOM    100  OG  SER     6       8.217 -27.172  18.466  1.00  0.00           
ATOM    101  HG  SER     6       8.335 -27.951  17.917  1.00  0.00           
ATOM    102  N   HIS     7      10.031 -27.200  21.304  1.00  0.00           
ATOM    103  H   HIS     7      10.373 -28.089  20.971  1.00  0.00           
ATOM    104  CA  HIS     7       9.867 -27.041  22.743  1.00  0.00           
ATOM    105  HA  HIS     7       9.060 -26.315  22.841  1.00  0.00           
ATOM    106  C   HIS     7      11.063 -26.524  23.586  1.00  0.00           
ATOM    107  O   HIS     7      10.904 -26.207  24.798  1.00  0.00           
ATOM    108  CB  HIS     7       9.315 -28.370  23.264  1.00  0.00           
ATOM    109  1HB HIS     7       9.022 -28.261  24.309  1.00  0.00           
ATOM    110  2HB HIS     7       8.537 -28.723  22.587  1.00  0.00           
ATOM    111  CG  HIS     7      10.421 -29.471  23.249  1.00  0.00           
ATOM    112  ND1 HIS     7      10.623 -30.369  22.269  1.00  0.00           
ATOM    113  HD1 HIS     7      10.184 -30.440  21.362  1.00  0.00           
ATOM    114  CD2 HIS     7      11.216 -29.883  24.323  1.00  0.00           
ATOM    115  HD2 HIS     7      11.289 -29.533  25.342  1.00  0.00           
ATOM    116  CE1 HIS     7      11.497 -31.272  22.691  1.00  0.00           
ATOM    117  HE1 HIS     7      11.986 -31.997  22.057  1.00  0.00           
ATOM    118  NE2 HIS     7      11.867 -31.027  23.910  1.00  0.00           
ATOM    119  N   THR     8      12.239 -26.477  22.993  1.00  0.00           
ATOM    120  H   THR     8      12.394 -27.006  22.147  1.00  0.00           
ATOM    121  CA  THR     8      13.424 -25.945  23.666  1.00  0.00           
ATOM    122  HA  THR     8      13.407 -26.457  24.628  1.00  0.00           
ATOM    123  C   THR     8      13.432 -24.435  23.906  1.00  0.00           
ATOM    124  O   THR     8      12.904 -23.616  23.105  1.00  0.00           
ATOM    125  CB  THR     8      14.722 -26.411  22.971  1.00  0.00           
ATOM    126  HB  THR     8      15.569 -26.075  23.569  1.00  0.00           
ATOM    127  OG1 THR     8      14.903 -25.757  21.726  1.00  0.00           
ATOM    128  HG1 THR     8      14.277 -26.132  21.102  1.00  0.00           
ATOM    129  CG2 THR     8      14.783 -27.915  22.687  1.00  0.00           
ATOM    130 1HG2 THR     8      15.681 -28.114  22.104  1.00  0.00           
ATOM    131 2HG2 THR     8      13.906 -28.247  22.131  1.00  0.00           
ATOM    132 3HG2 THR     8      14.838 -28.451  23.635  1.00  0.00           
ATOM    133  N   SER     9      13.985 -23.984  25.048  1.00  0.00           
ATOM    134  H   SER     9      14.560 -24.544  25.661  1.00  0.00           
ATOM    135  CA  SER     9      13.916 -22.534  25.462  1.00  0.00           
ATOM    136  HA  SER     9      12.898 -22.174  25.612  1.00  0.00           
ATOM    137  C   SER     9      14.620 -21.576  24.477  1.00  0.00           
ATOM    138  O   SER     9      14.128 -20.495  24.306  1.00  0.00           
ATOM    139  CB  SER     9      14.631 -22.372  26.852  1.00  0.00           
ATOM    140  1HB SER     9      14.592 -21.311  27.098  1.00  0.00           
ATOM    141  2HB SER     9      14.004 -22.881  27.583  1.00  0.00           
ATOM    142  OG  SER     9      15.954 -22.890  26.778  1.00  0.00           
ATOM    143  HG  SER     9      16.250 -23.056  27.676  1.00  0.00           
ATOM    144  N   ASP    10      15.694 -22.004  23.775  1.00  0.00           
ATOM    145  H   ASP    10      16.135 -22.855  24.092  1.00  0.00           
ATOM    146  CA  ASP    10      16.461 -21.345  22.641  1.00  0.00           
ATOM    147  HA  ASP    10      16.784 -20.383  23.039  1.00  0.00           
ATOM    148  C   ASP    10      15.481 -21.097  21.489  1.00  0.00           
ATOM    149  O   ASP    10      15.386 -19.932  21.164  1.00  0.00           
ATOM    150  CB  ASP    10      17.631 -22.206  22.090  1.00  0.00           
ATOM    151  1HB ASP    10      17.381 -23.264  22.014  1.00  0.00           
ATOM    152  2HB ASP    10      17.955 -21.943  21.083  1.00  0.00           
ATOM    153  CG  ASP    10      18.906 -22.119  23.000  1.00  0.00           
ATOM    154  OD1 ASP    10      18.787 -21.515  24.060  1.00  0.00           
ATOM    155  OD2 ASP    10      19.981 -22.725  22.756  1.00  0.00           
ATOM    156  N   VAL    11      14.860 -22.194  20.981  1.00  0.00           
ATOM    157  H   VAL    11      15.054 -23.104  21.374  1.00  0.00           
ATOM    158  CA  VAL    11      14.025 -22.133  19.795  1.00  0.00           
ATOM    159  HA  VAL    11      14.653 -21.575  19.101  1.00  0.00           
ATOM    160  C   VAL    11      12.735 -21.355  20.043  1.00  0.00           
ATOM    161  O   VAL    11      12.260 -20.671  19.173  1.00  0.00           
ATOM    162  CB  VAL    11      13.820 -23.546  19.127  1.00  0.00           
ATOM    163  HB  VAL    11      13.414 -24.193  19.905  1.00  0.00           
ATOM    164  CG1 VAL    11      12.787 -23.472  17.996  1.00  0.00           
ATOM    165 1HG1 VAL    11      12.895 -24.428  17.484  1.00  0.00           
ATOM    166 2HG1 VAL    11      12.997 -22.660  17.299  1.00  0.00           
ATOM    167 3HG1 VAL    11      11.769 -23.374  18.373  1.00  0.00           
ATOM    168  CG2 VAL    11      15.079 -24.139  18.517  1.00  0.00           
ATOM    169 1HG2 VAL    11      14.896 -25.068  17.977  1.00  0.00           
ATOM    170 2HG2 VAL    11      15.776 -24.324  19.334  1.00  0.00           
ATOM    171 3HG2 VAL    11      15.503 -23.400  17.837  1.00  0.00           
ATOM    172  N   GLN    12      12.321 -21.221  21.282  1.00  0.00           
ATOM    173  H   GLN    12      12.627 -21.964  21.893  1.00  0.00           
ATOM    174  CA  GLN    12      11.186 -20.413  21.781  1.00  0.00           
ATOM    175  HA  GLN    12      10.353 -20.301  21.087  1.00  0.00           
ATOM    176  C   GLN    12      11.627 -18.966  22.185  1.00  0.00           
ATOM    177  O   GLN    12      10.825 -18.066  21.900  1.00  0.00           
ATOM    178  CB  GLN    12      10.749 -20.982  23.093  1.00  0.00           
ATOM    179  1HB GLN    12      11.586 -21.363  23.677  1.00  0.00           
ATOM    180  2HB GLN    12      10.135 -20.329  23.713  1.00  0.00           
ATOM    181  CG  GLN    12       9.844 -22.240  22.770  1.00  0.00           
ATOM    182  1HG GLN    12      10.444 -22.968  22.223  1.00  0.00           
ATOM    183  2HG GLN    12       9.580 -22.724  23.710  1.00  0.00           
ATOM    184  CD  GLN    12       8.535 -22.016  21.972  1.00  0.00           
ATOM    185  OE1 GLN    12       7.915 -20.943  22.078  1.00  0.00           
ATOM    186  NE2 GLN    12       8.080 -22.939  21.096  1.00  0.00           
ATOM    187 1HE2 GLN    12       7.263 -22.793  20.521  1.00  0.00           
ATOM    188 2HE2 GLN    12       8.604 -23.799  21.020  1.00  0.00           
ATOM    189  N   GLN    13      12.864 -18.718  22.582  1.00  0.00           
ATOM    190  H   GLN    13      13.519 -19.447  22.826  1.00  0.00           
ATOM    191  CA  GLN    13      13.351 -17.339  22.664  1.00  0.00           
ATOM    192  HA  GLN    13      12.615 -16.731  23.190  1.00  0.00           
ATOM    193  C   GLN    13      13.582 -16.733  21.273  1.00  0.00           
ATOM    194  O   GLN    13      13.236 -15.595  21.045  1.00  0.00           
ATOM    195  CB  GLN    13      14.745 -17.226  23.365  1.00  0.00           
ATOM    196  1HB GLN    13      14.780 -17.778  24.304  1.00  0.00           
ATOM    197  2HB GLN    13      15.578 -17.648  22.802  1.00  0.00           
ATOM    198  CG  GLN    13      15.118 -15.744  23.690  1.00  0.00           
ATOM    199  1HG GLN    13      16.030 -15.741  24.287  1.00  0.00           
ATOM    200  2HG GLN    13      15.316 -15.245  22.742  1.00  0.00           
ATOM    201  CD  GLN    13      14.068 -14.883  24.452  1.00  0.00           
ATOM    202  OE1 GLN    13      14.074 -14.610  25.636  1.00  0.00           
ATOM    203  NE2 GLN    13      13.146 -14.246  23.755  1.00  0.00           
ATOM    204 1HE2 GLN    13      12.503 -13.616  24.211  1.00  0.00           
ATOM    205 2HE2 GLN    13      13.105 -14.372  22.753  1.00  0.00           
ATOM    206  N   PHE    14      13.998 -17.442  20.189  1.00  0.00           
ATOM    207  H   PHE    14      14.172 -18.414  20.402  1.00  0.00           
ATOM    208  CA  PHE    14      14.080 -17.072  18.763  1.00  0.00           
ATOM    209  HA  PHE    14      14.681 -16.163  18.741  1.00  0.00           
ATOM    210  C   PHE    14      12.709 -16.726  18.106  1.00  0.00           
ATOM    211  O   PHE    14      12.651 -15.746  17.480  1.00  0.00           
ATOM    212  CB  PHE    14      14.799 -18.281  18.107  1.00  0.00           
ATOM    213  1HB PHE    14      15.859 -18.075  18.255  1.00  0.00           
ATOM    214  2HB PHE    14      14.658 -19.291  18.490  1.00  0.00           
ATOM    215  CG  PHE    14      14.519 -18.294  16.605  1.00  0.00           
ATOM    216  CD1 PHE    14      13.776 -19.340  16.038  1.00  0.00           
ATOM    217  HD1 PHE    14      13.395 -20.137  16.660  1.00  0.00           
ATOM    218  CD2 PHE    14      14.873 -17.141  15.772  1.00  0.00           
ATOM    219  HD2 PHE    14      15.276 -16.299  16.315  1.00  0.00           
ATOM    220  CE1 PHE    14      13.429 -19.277  14.685  1.00  0.00           
ATOM    221  HE1 PHE    14      12.849 -20.097  14.289  1.00  0.00           
ATOM    222  CE2 PHE    14      14.651 -17.179  14.372  1.00  0.00           
ATOM    223  HE2 PHE    14      14.761 -16.264  13.808  1.00  0.00           
ATOM    224  CZ  PHE    14      13.843 -18.234  13.865  1.00  0.00           
ATOM    225  HZ  PHE    14      13.640 -18.256  12.805  1.00  0.00           
ATOM    226  N   PHE    15      11.649 -17.425  18.515  1.00  0.00           
ATOM    227  H   PHE    15      11.722 -18.202  19.157  1.00  0.00           
ATOM    228  CA  PHE    15      10.295 -17.078  18.063  1.00  0.00           
ATOM    229  HA  PHE    15      10.541 -16.791  17.040  1.00  0.00           
ATOM    230  C   PHE    15       9.646 -15.854  18.753  1.00  0.00           
ATOM    231  O   PHE    15       8.913 -15.083  18.169  1.00  0.00           
ATOM    232  CB  PHE    15       9.384 -18.362  18.125  1.00  0.00           
ATOM    233  1HB PHE    15       9.566 -18.842  19.086  1.00  0.00           
ATOM    234  2HB PHE    15       8.309 -18.185  18.088  1.00  0.00           
ATOM    235  CG  PHE    15       9.665 -19.466  17.045  1.00  0.00           
ATOM    236  CD1 PHE    15       9.669 -19.036  15.691  1.00  0.00           
ATOM    237  HD1 PHE    15       9.609 -17.993  15.416  1.00  0.00           
ATOM    238  CD2 PHE    15       9.742 -20.772  17.424  1.00  0.00           
ATOM    239  HD2 PHE    15       9.596 -21.105  18.441  1.00  0.00           
ATOM    240  CE1 PHE    15       9.771 -20.010  14.677  1.00  0.00           
ATOM    241  HE1 PHE    15       9.720 -19.720  13.638  1.00  0.00           
ATOM    242  CE2 PHE    15       9.975 -21.722  16.398  1.00  0.00           
ATOM    243  HE2 PHE    15      10.032 -22.766  16.665  1.00  0.00           
ATOM    244  CZ  PHE    15      10.047 -21.307  15.057  1.00  0.00           
ATOM    245  HZ  PHE    15      10.285 -22.028  14.289  1.00  0.00           
ATOM    246  N   LYS    16       9.999 -15.579  19.986  1.00  0.00           
ATOM    247  H   LYS    16      10.525 -16.269  20.504  1.00  0.00           
ATOM    248  CA  LYS    16       9.691 -14.322  20.597  1.00  0.00           
ATOM    249  HA  LYS    16       8.624 -14.116  20.685  1.00  0.00           
ATOM    250  C   LYS    16      10.308 -13.198  19.719  1.00  0.00           
ATOM    251  O   LYS    16       9.648 -12.247  19.366  1.00  0.00           
ATOM    252  CB  LYS    16      10.106 -14.305  22.089  1.00  0.00           
ATOM    253  1HB LYS    16      11.139 -14.648  22.154  1.00  0.00           
ATOM    254  2HB LYS    16      10.068 -13.273  22.437  1.00  0.00           
ATOM    255  CG  LYS    16       9.270 -15.165  23.121  1.00  0.00           
ATOM    256  1HG LYS    16       8.239 -15.130  22.767  1.00  0.00           
ATOM    257  2HG LYS    16       9.584 -16.197  22.968  1.00  0.00           
ATOM    258  CD  LYS    16       9.220 -14.680  24.571  1.00  0.00           
ATOM    259  1HD LYS    16      10.192 -14.840  25.036  1.00  0.00           
ATOM    260  2HD LYS    16       9.069 -13.600  24.583  1.00  0.00           
ATOM    261  CE  LYS    16       8.134 -15.479  25.338  1.00  0.00           
ATOM    262  1HE LYS    16       7.163 -15.196  24.932  1.00  0.00           
ATOM    263  2HE LYS    16       8.325 -16.540  25.177  1.00  0.00           
ATOM    264  NZ  LYS    16       8.188 -15.059  26.772  1.00  0.00           
ATOM    265  1HZ LYS    16       7.472 -15.571  27.267  1.00  0.00           
ATOM    266  2HZ LYS    16       7.978 -14.071  26.803  1.00  0.00           
ATOM    267  3HZ LYS    16       9.084 -15.226  27.207  1.00  0.00           
ATOM    268  N   GLU    17      11.541 -13.372  19.296  1.00  0.00           
ATOM    269  H   GLU    17      12.050 -14.174  19.639  1.00  0.00           
ATOM    270  CA  GLU    17      12.333 -12.308  18.673  1.00  0.00           
ATOM    271  HA  GLU    17      12.109 -11.374  19.189  1.00  0.00           
ATOM    272  C   GLU    17      11.836 -12.086  17.181  1.00  0.00           
ATOM    273  O   GLU    17      11.717 -10.995  16.694  1.00  0.00           
ATOM    274  CB  GLU    17      13.849 -12.656  18.787  1.00  0.00           
ATOM    275  1HB GLU    17      14.102 -12.507  19.837  1.00  0.00           
ATOM    276  2HB GLU    17      14.026 -13.703  18.544  1.00  0.00           
ATOM    277  CG  GLU    17      14.769 -11.782  17.925  1.00  0.00           
ATOM    278  1HG GLU    17      14.535 -11.851  16.862  1.00  0.00           
ATOM    279  2HG GLU    17      14.586 -10.742  18.193  1.00  0.00           
ATOM    280  CD  GLU    17      16.253 -12.094  18.128  1.00  0.00           
ATOM    281  OE1 GLU    17      16.686 -13.244  17.861  1.00  0.00           
ATOM    282  OE2 GLU    17      16.972 -11.263  18.754  1.00  0.00           
ATOM    283  N   ALA    18      11.583 -13.215  16.515  1.00  0.00           
ATOM    284  H   ALA    18      11.851 -14.065  16.991  1.00  0.00           
ATOM    285  CA  ALA    18      10.925 -13.237  15.272  1.00  0.00           
ATOM    286  HA  ALA    18      11.391 -12.513  14.605  1.00  0.00           
ATOM    287  C   ALA    18       9.376 -12.768  15.300  1.00  0.00           
ATOM    288  O   ALA    18       8.845 -12.269  14.312  1.00  0.00           
ATOM    289  CB  ALA    18      11.089 -14.652  14.602  1.00  0.00           
ATOM    290  1HB ALA    18      11.902 -15.205  15.073  1.00  0.00           
ATOM    291  2HB ALA    18      11.294 -14.542  13.537  1.00  0.00           
ATOM    292  3HB ALA    18      10.153 -15.193  14.739  1.00  0.00           
ATOM    293  N   SER    19       8.673 -12.811  16.451  1.00  0.00           
ATOM    294  H   SER    19       9.197 -13.125  17.256  1.00  0.00           
ATOM    295  CA  SER    19       7.415 -12.108  16.719  1.00  0.00           
ATOM    296  HA  SER    19       6.868 -11.952  15.789  1.00  0.00           
ATOM    297  C   SER    19       7.688 -10.632  17.270  1.00  0.00           
ATOM    298  O   SER    19       6.651 -10.030  17.540  1.00  0.00           
ATOM    299  CB  SER    19       6.542 -12.928  17.608  1.00  0.00           
ATOM    300  1HB SER    19       6.883 -12.909  18.643  1.00  0.00           
ATOM    301  2HB SER    19       5.534 -12.518  17.679  1.00  0.00           
ATOM    302  OG  SER    19       6.498 -14.233  17.073  1.00  0.00           
ATOM    303  HG  SER    19       7.374 -14.458  16.750  1.00  0.00           
ATOM    304  N   GLY    20       8.947 -10.020  17.338  1.00  0.00           
ATOM    305  H   GLY    20       9.799 -10.538  17.177  1.00  0.00           
ATOM    306  CA  GLY    20       9.158  -8.544  17.510  1.00  0.00           
ATOM    307  1HA GLY    20      10.214  -8.316  17.362  1.00  0.00           
ATOM    308  2HA GLY    20       8.430  -8.035  16.879  1.00  0.00           
ATOM    309  C   GLY    20       8.827  -8.102  18.988  1.00  0.00           
ATOM    310  O   GLY    20       8.889  -6.958  19.248  1.00  0.00           
ATOM    311  N   PHE    21       8.597  -9.044  19.932  1.00  0.00           
ATOM    312  H   PHE    21       8.494 -10.003  19.634  1.00  0.00           
ATOM    313  CA  PHE    21       8.459  -8.848  21.411  1.00  0.00           
ATOM    314  HA  PHE    21       7.561  -8.244  21.545  1.00  0.00           
ATOM    315  C   PHE    21       9.651  -8.076  22.012  1.00  0.00           
ATOM    316  O   PHE    21       9.573  -7.380  23.024  1.00  0.00           
ATOM    317  CB  PHE    21       8.348 -10.255  22.033  1.00  0.00           
ATOM    318  1HB PHE    21       8.933 -10.976  21.461  1.00  0.00           
ATOM    319  2HB PHE    21       8.709 -10.291  23.061  1.00  0.00           
ATOM    320  CG  PHE    21       6.888 -10.735  22.034  1.00  0.00           
ATOM    321  CD1 PHE    21       5.874  -9.869  22.580  1.00  0.00           
ATOM    322  HD1 PHE    21       6.093  -8.941  23.087  1.00  0.00           
ATOM    323  CD2 PHE    21       6.522 -11.887  21.359  1.00  0.00           
ATOM    324  HD2 PHE    21       7.242 -12.458  20.792  1.00  0.00           
ATOM    325  CE1 PHE    21       4.493 -10.267  22.523  1.00  0.00           
ATOM    326  HE1 PHE    21       3.751  -9.636  22.991  1.00  0.00           
ATOM    327  CE2 PHE    21       5.167 -12.252  21.345  1.00  0.00           
ATOM    328  HE2 PHE    21       4.849 -13.105  20.763  1.00  0.00           
ATOM    329  CZ  PHE    21       4.134 -11.467  21.923  1.00  0.00           
ATOM    330  HZ  PHE    21       3.125 -11.851  21.900  1.00  0.00           
ATOM    331  N   ASN    22      10.831  -8.165  21.353  1.00  0.00           
ATOM    332  H   ASN    22      10.897  -8.888  20.650  1.00  0.00           
ATOM    333  CA  ASN    22      12.047  -7.391  21.615  1.00  0.00           
ATOM    334  HA  ASN    22      12.235  -7.532  22.679  1.00  0.00           
ATOM    335  C   ASN    22      12.015  -5.923  21.274  1.00  0.00           
ATOM    336  O   ASN    22      13.014  -5.211  21.528  1.00  0.00           
ATOM    337  CB  ASN    22      13.148  -8.161  20.851  1.00  0.00           
ATOM    338  1HB ASN    22      14.103  -7.904  21.311  1.00  0.00           
ATOM    339  2HB ASN    22      13.001  -9.241  20.847  1.00  0.00           
ATOM    340  CG  ASN    22      13.219  -7.703  19.364  1.00  0.00           
ATOM    341  OD1 ASN    22      12.285  -7.424  18.600  1.00  0.00           
ATOM    342  ND2 ASN    22      14.432  -7.743  18.881  1.00  0.00           
ATOM    343 1HD2 ASN    22      14.596  -7.450  17.929  1.00  0.00           
ATOM    344 2HD2 ASN    22      15.213  -7.909  19.500  1.00  0.00           
ATOM    345  N   ASN    23      10.869  -5.382  20.861  1.00  0.00           
ATOM    346  H   ASN    23      10.135  -6.050  20.672  1.00  0.00           
ATOM    347  CA  ASN    23      10.659  -4.002  20.503  1.00  0.00           
ATOM    348  HA  ASN    23      11.252  -3.457  21.236  1.00  0.00           
ATOM    349  C   ASN    23       9.194  -3.472  20.623  1.00  0.00           
ATOM    350  O   ASN    23       8.283  -4.186  20.969  1.00  0.00           
ATOM    351  CB  ASN    23      11.184  -3.834  19.073  1.00  0.00           
ATOM    352  1HB ASN    23      11.341  -2.759  18.985  1.00  0.00           
ATOM    353  2HB ASN    23      12.136  -4.337  18.905  1.00  0.00           
ATOM    354  CG  ASN    23      10.177  -4.289  18.027  1.00  0.00           
ATOM    355  OD1 ASN    23       9.230  -3.526  17.725  1.00  0.00           
ATOM    356  ND2 ASN    23      10.328  -5.412  17.365  1.00  0.00           
ATOM    357 1HD2 ASN    23       9.633  -5.594  16.656  1.00  0.00           
ATOM    358 2HD2 ASN    23      11.131  -6.018  17.453  1.00  0.00           
ATOM    359  N   ASP    24       9.051  -2.173  20.429  1.00  0.00           
ATOM    360  H   ASP    24       9.851  -1.689  20.048  1.00  0.00           
ATOM    361  CA  ASP    24       7.921  -1.343  20.854  1.00  0.00           
ATOM    362  HA  ASP    24       7.237  -1.960  21.437  1.00  0.00           
ATOM    363  C   ASP    24       7.178  -0.827  19.614  1.00  0.00           
ATOM    364  O   ASP    24       6.060  -0.280  19.864  1.00  0.00           
ATOM    365  CB  ASP    24       8.434  -0.106  21.679  1.00  0.00           
ATOM    366  1HB ASP    24       9.342   0.331  21.262  1.00  0.00           
ATOM    367  2HB ASP    24       7.684   0.683  21.723  1.00  0.00           
ATOM    368  CG  ASP    24       8.735  -0.570  23.114  1.00  0.00           
ATOM    369  OD1 ASP    24       7.739  -0.519  23.892  1.00  0.00           
ATOM    370  OD2 ASP    24       9.861  -1.078  23.443  1.00  0.00           
ATOM    371  N   GLU    25       7.595  -1.016  18.399  1.00  0.00           
ATOM    372  H   GLU    25       8.449  -1.524  18.217  1.00  0.00           
ATOM    373  CA  GLU    25       6.865  -0.568  17.181  1.00  0.00           
ATOM    374  HA  GLU    25       6.321   0.342  17.431  1.00  0.00           
ATOM    375  C   GLU    25       5.941  -1.605  16.611  1.00  0.00           
ATOM    376  O   GLU    25       6.020  -2.749  16.951  1.00  0.00           
ATOM    377  CB  GLU    25       7.873  -0.142  16.010  1.00  0.00           
ATOM    378  1HB GLU    25       8.607  -0.929  15.836  1.00  0.00           
ATOM    379  2HB GLU    25       7.450  -0.130  15.006  1.00  0.00           
ATOM    380  CG  GLU    25       8.600   1.178  16.268  1.00  0.00           
ATOM    381  1HG GLU    25       7.987   1.960  15.820  1.00  0.00           
ATOM    382  2HG GLU    25       8.685   1.289  17.349  1.00  0.00           
ATOM    383  CD  GLU    25       9.991   1.209  15.647  1.00  0.00           
ATOM    384  OE1 GLU    25      10.975   1.060  16.393  1.00  0.00           
ATOM    385  OE2 GLU    25      10.067   1.479  14.476  1.00  0.00           
ATOM    386  N   GLY    26       4.954  -1.216  15.821  1.00  0.00           
ATOM    387  H   GLY    26       4.930  -0.259  15.500  1.00  0.00           
ATOM    388  CA  GLY    26       3.966  -2.135  15.289  1.00  0.00           
ATOM    389  1HA GLY    26       3.450  -1.734  14.417  1.00  0.00           
ATOM    390  2HA GLY    26       4.514  -2.995  14.905  1.00  0.00           
ATOM    391  C   GLY    26       2.941  -2.604  16.313  1.00  0.00           
ATOM    392  O   GLY    26       2.567  -1.881  17.220  1.00  0.00           
ATOM    393  N   SER    27       2.337  -3.688  16.116  1.00  0.00           
ATOM    394  H   SER    27       2.650  -4.352  15.423  1.00  0.00           
ATOM    395  CA  SER    27       0.997  -4.069  16.720  1.00  0.00           
ATOM    396  HA  SER    27       0.542  -3.194  17.184  1.00  0.00           
ATOM    397  C   SER    27       1.144  -5.147  17.845  1.00  0.00           
ATOM    398  O   SER    27       1.518  -6.256  17.632  1.00  0.00           
ATOM    399  CB  SER    27       0.102  -4.513  15.504  1.00  0.00           
ATOM    400  1HB SER    27       0.147  -3.701  14.779  1.00  0.00           
ATOM    401  2HB SER    27       0.655  -5.299  14.989  1.00  0.00           
ATOM    402  OG  SER    27      -1.280  -4.891  15.740  1.00  0.00           
ATOM    403  HG  SER    27      -1.674  -4.972  14.868  1.00  0.00           
ATOM    404  N   SER    28       0.607  -4.957  19.058  1.00  0.00           
ATOM    405  H   SER    28       0.470  -4.005  19.367  1.00  0.00           
ATOM    406  CA  SER    28       0.502  -6.006  20.068  1.00  0.00           
ATOM    407  HA  SER    28       1.527  -6.375  20.064  1.00  0.00           
ATOM    408  C   SER    28      -0.422  -7.203  19.710  1.00  0.00           
ATOM    409  O   SER    28      -0.154  -8.288  20.149  1.00  0.00           
ATOM    410  CB  SER    28       0.147  -5.489  21.487  1.00  0.00           
ATOM    411  1HB SER    28       0.266  -6.319  22.183  1.00  0.00           
ATOM    412  2HB SER    28       0.933  -4.801  21.797  1.00  0.00           
ATOM    413  OG  SER    28      -1.128  -4.854  21.620  1.00  0.00           
ATOM    414  HG  SER    28      -1.133  -4.412  22.472  1.00  0.00           
ATOM    415  N   ARG    29      -1.550  -6.975  19.026  1.00  0.00           
ATOM    416  H   ARG    29      -1.675  -6.011  18.751  1.00  0.00           
ATOM    417  CA  ARG    29      -2.421  -7.974  18.453  1.00  0.00           
ATOM    418  HA  ARG    29      -2.912  -8.542  19.243  1.00  0.00           
ATOM    419  C   ARG    29      -1.682  -8.956  17.532  1.00  0.00           
ATOM    420  O   ARG    29      -1.750 -10.158  17.686  1.00  0.00           
ATOM    421  CB  ARG    29      -3.548  -7.197  17.801  1.00  0.00           
ATOM    422  1HB ARG    29      -4.091  -6.575  18.512  1.00  0.00           
ATOM    423  2HB ARG    29      -3.206  -6.555  16.989  1.00  0.00           
ATOM    424  CG  ARG    29      -4.583  -8.196  17.186  1.00  0.00           
ATOM    425  1HG ARG    29      -5.340  -7.639  16.634  1.00  0.00           
ATOM    426  2HG ARG    29      -4.089  -8.729  16.373  1.00  0.00           
ATOM    427  CD  ARG    29      -5.209  -9.149  18.161  1.00  0.00           
ATOM    428  1HD ARG    29      -4.521  -9.878  18.587  1.00  0.00           
ATOM    429  2HD ARG    29      -5.617  -8.620  19.022  1.00  0.00           
ATOM    430  NE  ARG    29      -6.350  -9.937  17.566  1.00  0.00           
ATOM    431  HE  ARG    29      -6.711  -9.613  16.680  1.00  0.00           
ATOM    432  CZ  ARG    29      -6.918 -10.988  18.176  1.00  0.00           
ATOM    433  NH1 ARG    29      -6.468 -11.511  19.301  1.00  0.00           
ATOM    434 1HH1 ARG    29      -5.621 -11.157  19.723  1.00  0.00           
ATOM    435 2HH1 ARG    29      -7.047 -12.167  19.805  1.00  0.00           
ATOM    436  NH2 ARG    29      -7.921 -11.526  17.560  1.00  0.00           
ATOM    437 1HH2 ARG    29      -8.295 -11.184  16.686  1.00  0.00           
ATOM    438 2HH2 ARG    29      -8.357 -12.311  18.022  1.00  0.00           
ATOM    439  N   MET    30      -0.924  -8.436  16.568  1.00  0.00           
ATOM    440  H   MET    30      -0.915  -7.427  16.531  1.00  0.00           
ATOM    441  CA  MET    30      -0.211  -9.136  15.492  1.00  0.00           
ATOM    442  HA  MET    30      -0.862  -9.885  15.040  1.00  0.00           
ATOM    443  C   MET    30       1.018  -9.845  16.078  1.00  0.00           
ATOM    444  O   MET    30       1.243 -10.949  15.727  1.00  0.00           
ATOM    445  CB  MET    30       0.193  -8.007  14.513  1.00  0.00           
ATOM    446  1HB MET    30      -0.576  -7.239  14.434  1.00  0.00           
ATOM    447  2HB MET    30       1.166  -7.585  14.763  1.00  0.00           
ATOM    448  CG  MET    30       0.338  -8.639  13.081  1.00  0.00           
ATOM    449  1HG MET    30       0.610  -7.822  12.413  1.00  0.00           
ATOM    450  2HG MET    30       1.202  -9.304  13.071  1.00  0.00           
ATOM    451  SD  MET    30      -1.131  -9.477  12.514  1.00  0.00           
ATOM    452  CE  MET    30      -2.381  -8.158  12.331  1.00  0.00           
ATOM    453  1HE MET    30      -3.323  -8.655  12.097  1.00  0.00           
ATOM    454  2HE MET    30      -2.221  -7.335  11.635  1.00  0.00           
ATOM    455  3HE MET    30      -2.417  -7.771  13.350  1.00  0.00           
ATOM    456  N   LYS    31       1.803  -9.249  16.933  1.00  0.00           
ATOM    457  H   LYS    31       1.649  -8.280  17.176  1.00  0.00           
ATOM    458  CA  LYS    31       2.932  -9.909  17.617  1.00  0.00           
ATOM    459  HA  LYS    31       3.538 -10.334  16.817  1.00  0.00           
ATOM    460  C   LYS    31       2.419 -11.134  18.466  1.00  0.00           
ATOM    461  O   LYS    31       3.103 -12.115  18.466  1.00  0.00           
ATOM    462  CB  LYS    31       3.609  -8.842  18.588  1.00  0.00           
ATOM    463  1HB LYS    31       2.776  -8.331  19.070  1.00  0.00           
ATOM    464  2HB LYS    31       4.225  -9.430  19.268  1.00  0.00           
ATOM    465  CG  LYS    31       4.399  -7.786  17.851  1.00  0.00           
ATOM    466  1HG LYS    31       5.048  -8.244  17.105  1.00  0.00           
ATOM    467  2HG LYS    31       3.733  -7.135  17.284  1.00  0.00           
ATOM    468  CD  LYS    31       5.258  -6.910  18.762  1.00  0.00           
ATOM    469  1HD LYS    31       4.632  -6.475  19.541  1.00  0.00           
ATOM    470  2HD LYS    31       6.037  -7.519  19.219  1.00  0.00           
ATOM    471  CE  LYS    31       5.916  -5.834  17.910  1.00  0.00           
ATOM    472  1HE LYS    31       6.575  -6.297  17.176  1.00  0.00           
ATOM    473  2HE LYS    31       5.161  -5.324  17.312  1.00  0.00           
ATOM    474  NZ  LYS    31       6.660  -4.821  18.656  1.00  0.00           
ATOM    475  1HZ LYS    31       7.239  -4.283  18.028  1.00  0.00           
ATOM    476  2HZ LYS    31       7.247  -5.366  19.273  1.00  0.00           
ATOM    477  3HZ LYS    31       6.084  -4.197  19.203  1.00  0.00           
ATOM    478  N   THR    32       1.260 -11.019  19.159  1.00  0.00           
ATOM    479  H   THR    32       0.750 -10.152  19.064  1.00  0.00           
ATOM    480  CA  THR    32       0.623 -12.143  19.784  1.00  0.00           
ATOM    481  HA  THR    32       1.378 -12.618  20.409  1.00  0.00           
ATOM    482  C   THR    32       0.137 -13.166  18.744  1.00  0.00           
ATOM    483  O   THR    32       0.631 -14.277  18.785  1.00  0.00           
ATOM    484  CB  THR    32      -0.582 -11.647  20.624  1.00  0.00           
ATOM    485  HB  THR    32      -1.289 -11.170  19.945  1.00  0.00           
ATOM    486  OG1 THR    32      -0.162 -10.733  21.617  1.00  0.00           
ATOM    487  HG1 THR    32      -0.046  -9.874  21.205  1.00  0.00           
ATOM    488  CG2 THR    32      -1.136 -12.730  21.552  1.00  0.00           
ATOM    489 1HG2 THR    32      -1.981 -12.296  22.088  1.00  0.00           
ATOM    490 2HG2 THR    32      -0.425 -13.143  22.267  1.00  0.00           
ATOM    491 3HG2 THR    32      -1.492 -13.522  20.893  1.00  0.00           
ATOM    492  N   VAL    33      -0.754 -12.766  17.764  1.00  0.00           
ATOM    493  H   VAL    33      -1.109 -11.820  17.781  1.00  0.00           
ATOM    494  CA  VAL    33      -1.246 -13.646  16.711  1.00  0.00           
ATOM    495  HA  VAL    33      -1.875 -14.383  17.210  1.00  0.00           
ATOM    496  C   VAL    33      -0.114 -14.427  15.981  1.00  0.00           
ATOM    497  O   VAL    33      -0.189 -15.624  15.868  1.00  0.00           
ATOM    498  CB  VAL    33      -2.199 -12.853  15.790  1.00  0.00           
ATOM    499  HB  VAL    33      -1.679 -11.957  15.451  1.00  0.00           
ATOM    500  CG1 VAL    33      -2.520 -13.651  14.492  1.00  0.00           
ATOM    501 1HG1 VAL    33      -3.294 -13.036  14.034  1.00  0.00           
ATOM    502 2HG1 VAL    33      -2.953 -14.596  14.820  1.00  0.00           
ATOM    503 3HG1 VAL    33      -1.731 -13.845  13.766  1.00  0.00           
ATOM    504  CG2 VAL    33      -3.519 -12.538  16.487  1.00  0.00           
ATOM    505 1HG2 VAL    33      -4.091 -11.854  15.860  1.00  0.00           
ATOM    506 2HG2 VAL    33      -3.346 -12.081  17.461  1.00  0.00           
ATOM    507 3HG2 VAL    33      -4.077 -13.466  16.615  1.00  0.00           
ATOM    508  N   ILE    34       0.950 -13.771  15.479  1.00  0.00           
ATOM    509  H   ILE    34       0.907 -12.768  15.370  1.00  0.00           
ATOM    510  CA  ILE    34       2.104 -14.392  14.718  1.00  0.00           
ATOM    511  HA  ILE    34       1.643 -14.978  13.923  1.00  0.00           
ATOM    512  C   ILE    34       2.934 -15.371  15.594  1.00  0.00           
ATOM    513  O   ILE    34       3.294 -16.435  15.097  1.00  0.00           
ATOM    514  CB  ILE    34       3.021 -13.260  14.071  1.00  0.00           
ATOM    515  HB  ILE    34       3.240 -12.574  14.889  1.00  0.00           
ATOM    516  CG1 ILE    34       2.207 -12.479  13.027  1.00  0.00           
ATOM    517 1HG1 ILE    34       1.263 -12.172  13.478  1.00  0.00           
ATOM    518 2HG1 ILE    34       2.803 -11.637  12.677  1.00  0.00           
ATOM    519  CG2 ILE    34       4.383 -13.651  13.560  1.00  0.00           
ATOM    520 1HG2 ILE    34       4.748 -12.845  12.923  1.00  0.00           
ATOM    521 2HG2 ILE    34       4.349 -14.579  12.990  1.00  0.00           
ATOM    522 3HG2 ILE    34       5.053 -13.772  14.412  1.00  0.00           
ATOM    523  CD1 ILE    34       1.935 -13.309  11.794  1.00  0.00           
ATOM    524 1HD1 ILE    34       1.714 -12.495  11.103  1.00  0.00           
ATOM    525 2HD1 ILE    34       1.079 -13.981  11.850  1.00  0.00           
ATOM    526 3HD1 ILE    34       2.808 -13.859  11.441  1.00  0.00           
ATOM    527  N   ASN    35       3.251 -15.140  16.855  1.00  0.00           
ATOM    528  H   ASN    35       3.186 -14.189  17.189  1.00  0.00           
ATOM    529  CA  ASN    35       3.992 -16.083  17.697  1.00  0.00           
ATOM    530  HA  ASN    35       4.964 -16.189  17.215  1.00  0.00           
ATOM    531  C   ASN    35       3.340 -17.471  17.792  1.00  0.00           
ATOM    532  O   ASN    35       4.014 -18.380  17.457  1.00  0.00           
ATOM    533  CB  ASN    35       4.144 -15.418  19.063  1.00  0.00           
ATOM    534  1HB ASN    35       4.757 -14.534  18.887  1.00  0.00           
ATOM    535  2HB ASN    35       3.191 -15.135  19.509  1.00  0.00           
ATOM    536  CG  ASN    35       4.888 -16.332  20.055  1.00  0.00           
ATOM    537  OD1 ASN    35       4.343 -17.039  20.872  1.00  0.00           
ATOM    538  ND2 ASN    35       6.195 -16.394  19.896  1.00  0.00           
ATOM    539 1HD2 ASN    35       6.760 -16.921  20.546  1.00  0.00           
ATOM    540 2HD2 ASN    35       6.636 -15.857  19.164  1.00  0.00           
ATOM    541  N   ARG    36       2.058 -17.683  18.164  1.00  0.00           
ATOM    542  H   ARG    36       1.599 -16.824  18.431  1.00  0.00           
ATOM    543  CA  ARG    36       1.397 -18.927  18.241  1.00  0.00           
ATOM    544  HA  ARG    36       1.967 -19.498  18.974  1.00  0.00           
ATOM    545  C   ARG    36       1.387 -19.652  16.911  1.00  0.00           
ATOM    546  O   ARG    36       1.620 -20.899  16.799  1.00  0.00           
ATOM    547  CB  ARG    36      -0.131 -18.634  18.646  1.00  0.00           
ATOM    548  1HB ARG    36      -0.196 -17.989  19.523  1.00  0.00           
ATOM    549  2HB ARG    36      -0.395 -18.122  17.721  1.00  0.00           
ATOM    550  CG  ARG    36      -0.880 -19.905  18.822  1.00  0.00           
ATOM    551  1HG ARG    36      -1.903 -19.560  18.972  1.00  0.00           
ATOM    552  2HG ARG    36      -0.812 -20.487  17.903  1.00  0.00           
ATOM    553  CD  ARG    36      -0.551 -20.880  20.002  1.00  0.00           
ATOM    554  1HD ARG    36       0.534 -20.979  20.004  1.00  0.00           
ATOM    555  2HD ARG    36      -0.842 -20.439  20.956  1.00  0.00           
ATOM    556  NE  ARG    36      -1.150 -22.222  19.898  1.00  0.00           
ATOM    557  HE  ARG    36      -1.254 -22.565  18.954  1.00  0.00           
ATOM    558  CZ  ARG    36      -1.708 -22.859  20.923  1.00  0.00           
ATOM    559  NH1 ARG    36      -1.716 -22.362  22.122  1.00  0.00           
ATOM    560 1HH1 ARG    36      -1.369 -21.431  22.302  1.00  0.00           
ATOM    561 2HH1 ARG    36      -2.014 -22.947  22.890  1.00  0.00           
ATOM    562  NH2 ARG    36      -2.078 -24.150  20.799  1.00  0.00           
ATOM    563 1HH2 ARG    36      -2.060 -24.626  19.908  1.00  0.00           
ATOM    564 2HH2 ARG    36      -2.242 -24.672  21.647  1.00  0.00           
ATOM    565  N   ILE    37       1.249 -18.838  15.838  1.00  0.00           
ATOM    566  H   ILE    37       0.896 -17.895  15.914  1.00  0.00           
ATOM    567  CA  ILE    37       1.397 -19.387  14.493  1.00  0.00           
ATOM    568  HA  ILE    37       0.747 -20.262  14.512  1.00  0.00           
ATOM    569  C   ILE    37       2.829 -19.880  14.149  1.00  0.00           
ATOM    570  O   ILE    37       2.985 -20.996  13.679  1.00  0.00           
ATOM    571  CB  ILE    37       0.793 -18.440  13.408  1.00  0.00           
ATOM    572  HB  ILE    37       1.200 -17.445  13.589  1.00  0.00           
ATOM    573  CG1 ILE    37      -0.693 -18.242  13.449  1.00  0.00           
ATOM    574 1HG1 ILE    37      -1.214 -19.035  12.913  1.00  0.00           
ATOM    575 2HG1 ILE    37      -1.078 -18.340  14.464  1.00  0.00           
ATOM    576  CG2 ILE    37       1.294 -18.709  11.996  1.00  0.00           
ATOM    577 1HG2 ILE    37       0.715 -18.277  11.179  1.00  0.00           
ATOM    578 2HG2 ILE    37       1.249 -19.797  11.937  1.00  0.00           
ATOM    579 3HG2 ILE    37       2.331 -18.383  11.919  1.00  0.00           
ATOM    580  CD1 ILE    37      -1.192 -16.937  12.838  1.00  0.00           
ATOM    581 1HD1 ILE    37      -0.643 -16.110  13.289  1.00  0.00           
ATOM    582 2HD1 ILE    37      -2.256 -16.820  13.043  1.00  0.00           
ATOM    583 3HD1 ILE    37      -1.027 -16.939  11.761  1.00  0.00           
ATOM    584  N   LEU    38       3.907 -19.196  14.507  1.00  0.00           
ATOM    585  H   LEU    38       3.787 -18.242  14.816  1.00  0.00           
ATOM    586  CA  LEU    38       5.347 -19.601  14.352  1.00  0.00           
ATOM    587  HA  LEU    38       5.539 -19.952  13.338  1.00  0.00           
ATOM    588  C   LEU    38       5.633 -20.896  15.264  1.00  0.00           
ATOM    589  O   LEU    38       6.270 -21.875  14.908  1.00  0.00           
ATOM    590  CB  LEU    38       6.297 -18.425  14.591  1.00  0.00           
ATOM    591  1HB LEU    38       6.313 -18.188  15.655  1.00  0.00           
ATOM    592  2HB LEU    38       7.325 -18.760  14.450  1.00  0.00           
ATOM    593  CG  LEU    38       6.212 -17.141  13.742  1.00  0.00           
ATOM    594  HG  LEU    38       5.411 -16.518  14.139  1.00  0.00           
ATOM    595  CD1 LEU    38       7.528 -16.370  13.895  1.00  0.00           
ATOM    596 1HD1 LEU    38       7.327 -15.368  13.518  1.00  0.00           
ATOM    597 2HD1 LEU    38       8.323 -16.828  13.306  1.00  0.00           
ATOM    598 3HD1 LEU    38       7.837 -16.312  14.939  1.00  0.00           
ATOM    599  CD2 LEU    38       5.872 -17.315  12.248  1.00  0.00           
ATOM    600 1HD2 LEU    38       5.847 -16.391  11.671  1.00  0.00           
ATOM    601 2HD2 LEU    38       4.884 -17.777  12.237  1.00  0.00           
ATOM    602 3HD2 LEU    38       6.598 -17.999  11.809  1.00  0.00           
ATOM    603  N   VAL    39       4.949 -20.960  16.426  1.00  0.00           
ATOM    604  H   VAL    39       4.356 -20.160  16.590  1.00  0.00           
ATOM    605  CA  VAL    39       5.056 -21.943  17.499  1.00  0.00           
ATOM    606  HA  VAL    39       6.118 -22.180  17.570  1.00  0.00           
ATOM    607  C   VAL    39       4.331 -23.271  17.088  1.00  0.00           
ATOM    608  O   VAL    39       4.868 -24.310  17.232  1.00  0.00           
ATOM    609  CB  VAL    39       4.608 -21.358  18.832  1.00  0.00           
ATOM    610  HB  VAL    39       3.775 -20.673  18.671  1.00  0.00           
ATOM    611  CG1 VAL    39       4.014 -22.320  19.917  1.00  0.00           
ATOM    612 1HG1 VAL    39       3.578 -21.801  20.771  1.00  0.00           
ATOM    613 2HG1 VAL    39       4.873 -22.905  20.247  1.00  0.00           
ATOM    614 3HG1 VAL    39       3.270 -22.984  19.476  1.00  0.00           
ATOM    615  CG2 VAL    39       5.807 -20.610  19.414  1.00  0.00           
ATOM    616 1HG2 VAL    39       5.477 -20.092  20.315  1.00  0.00           
ATOM    617 2HG2 VAL    39       6.207 -19.886  18.704  1.00  0.00           
ATOM    618 3HG2 VAL    39       6.581 -21.332  19.673  1.00  0.00           
ATOM    619  N   ASP    40       3.108 -23.163  16.490  1.00  0.00           
ATOM    620  H   ASP    40       2.656 -22.266  16.381  1.00  0.00           
ATOM    621  CA  ASP    40       2.429 -24.324  15.923  1.00  0.00           
ATOM    622  HA  ASP    40       2.507 -25.192  16.578  1.00  0.00           
ATOM    623  C   ASP    40       3.027 -24.721  14.548  1.00  0.00           
ATOM    624  O   ASP    40       2.974 -25.932  14.242  1.00  0.00           
ATOM    625  CB  ASP    40       0.995 -23.959  15.620  1.00  0.00           
ATOM    626  1HB ASP    40       0.900 -22.881  15.487  1.00  0.00           
ATOM    627  2HB ASP    40       0.599 -24.447  14.730  1.00  0.00           
ATOM    628  CG  ASP    40       0.193 -24.394  16.838  1.00  0.00           
ATOM    629  OD1 ASP    40       0.272 -25.614  17.113  1.00  0.00           
ATOM    630  OD2 ASP    40      -0.465 -23.562  17.527  1.00  0.00           
ATOM    631  N   THR    41       3.537 -23.776  13.792  1.00  0.00           
ATOM    632  H   THR    41       3.417 -22.802  14.034  1.00  0.00           
ATOM    633  CA  THR    41       4.251 -24.061  12.545  1.00  0.00           
ATOM    634  HA  THR    41       3.560 -24.443  11.793  1.00  0.00           
ATOM    635  C   THR    41       5.317 -25.139  12.813  1.00  0.00           
ATOM    636  O   THR    41       5.409 -26.193  12.141  1.00  0.00           
ATOM    637  CB  THR    41       4.763 -22.763  11.876  1.00  0.00           
ATOM    638  HB  THR    41       5.316 -22.193  12.622  1.00  0.00           
ATOM    639  OG1 THR    41       3.720 -21.967  11.369  1.00  0.00           
ATOM    640  HG1 THR    41       3.217 -21.611  12.105  1.00  0.00           
ATOM    641  CG2 THR    41       5.514 -23.215  10.597  1.00  0.00           
ATOM    642 1HG2 THR    41       5.899 -22.305  10.137  1.00  0.00           
ATOM    643 2HG2 THR    41       4.934 -23.776   9.864  1.00  0.00           
ATOM    644 3HG2 THR    41       6.346 -23.826  10.947  1.00  0.00           
ATOM    645  N   ALA    42       6.141 -24.925  13.802  1.00  0.00           
ATOM    646  H   ALA    42       6.177 -24.059  14.320  1.00  0.00           
ATOM    647  CA  ALA    42       7.243 -25.876  14.079  1.00  0.00           
ATOM    648  HA  ALA    42       7.857 -26.111  13.210  1.00  0.00           
ATOM    649  C   ALA    42       6.612 -27.168  14.603  1.00  0.00           
ATOM    650  O   ALA    42       7.136 -28.211  14.271  1.00  0.00           
ATOM    651  CB  ALA    42       8.132 -25.186  15.103  1.00  0.00           
ATOM    652  1HB ALA    42       8.379 -24.203  14.702  1.00  0.00           
ATOM    653  2HB ALA    42       9.048 -25.759  15.250  1.00  0.00           
ATOM    654  3HB ALA    42       7.617 -25.072  16.056  1.00  0.00           
ATOM    655  N   LYS    43       5.557 -27.159  15.395  1.00  0.00           
ATOM    656  H   LYS    43       5.128 -26.278  15.638  1.00  0.00           
ATOM    657  CA  LYS    43       4.956 -28.382  15.833  1.00  0.00           
ATOM    658  HA  LYS    43       5.713 -28.861  16.454  1.00  0.00           
ATOM    659  C   LYS    43       4.514 -29.306  14.729  1.00  0.00           
ATOM    660  O   LYS    43       4.903 -30.520  14.672  1.00  0.00           
ATOM    661  CB  LYS    43       3.845 -28.075  16.815  1.00  0.00           
ATOM    662  1HB LYS    43       3.178 -27.316  16.406  1.00  0.00           
ATOM    663  2HB LYS    43       3.204 -28.946  16.946  1.00  0.00           
ATOM    664  CG  LYS    43       4.388 -27.536  18.120  1.00  0.00           
ATOM    665  1HG LYS    43       5.004 -28.286  18.615  1.00  0.00           
ATOM    666  2HG LYS    43       5.047 -26.687  17.937  1.00  0.00           
ATOM    667  CD  LYS    43       3.093 -27.119  18.938  1.00  0.00           
ATOM    668  1HD LYS    43       2.791 -26.154  18.531  1.00  0.00           
ATOM    669  2HD LYS    43       2.371 -27.917  18.764  1.00  0.00           
ATOM    670  CE  LYS    43       3.483 -27.137  20.432  1.00  0.00           
ATOM    671  1HE LYS    43       3.815 -28.143  20.686  1.00  0.00           
ATOM    672  2HE LYS    43       4.348 -26.487  20.567  1.00  0.00           
ATOM    673  NZ  LYS    43       2.370 -26.696  21.339  1.00  0.00           
ATOM    674  1HZ LYS    43       2.663 -26.680  22.305  1.00  0.00           
ATOM    675  2HZ LYS    43       1.608 -27.349  21.228  1.00  0.00           
ATOM    676  3HZ LYS    43       2.066 -25.773  21.063  1.00  0.00           
ATOM    677  N   ILE    44       3.750 -28.711  13.859  1.00  0.00           
ATOM    678  H   ILE    44       3.565 -27.740  14.065  1.00  0.00           
ATOM    679  CA  ILE    44       3.213 -29.211  12.579  1.00  0.00           
ATOM    680  HA  ILE    44       2.574 -30.025  12.922  1.00  0.00           
ATOM    681  C   ILE    44       4.354 -29.892  11.728  1.00  0.00           
ATOM    682  O   ILE    44       4.127 -31.055  11.416  1.00  0.00           
ATOM    683  CB  ILE    44       2.335 -28.117  11.888  1.00  0.00           
ATOM    684  HB  ILE    44       2.894 -27.183  11.939  1.00  0.00           
ATOM    685  CG1 ILE    44       0.979 -28.028  12.602  1.00  0.00           
ATOM    686 1HG1 ILE    44       0.418 -28.942  12.407  1.00  0.00           
ATOM    687 2HG1 ILE    44       1.148 -28.019  13.679  1.00  0.00           
ATOM    688  CG2 ILE    44       2.173 -28.370  10.349  1.00  0.00           
ATOM    689 1HG2 ILE    44       1.586 -27.563   9.910  1.00  0.00           
ATOM    690 2HG2 ILE    44       1.671 -29.321  10.175  1.00  0.00           
ATOM    691 3HG2 ILE    44       3.162 -28.391   9.891  1.00  0.00           
ATOM    692  CD1 ILE    44       0.132 -26.791  12.190  1.00  0.00           
ATOM    693 1HD1 ILE    44      -0.861 -26.954  12.609  1.00  0.00           
ATOM    694 2HD1 ILE    44       0.054 -26.658  11.111  1.00  0.00           
ATOM    695 3HD1 ILE    44       0.572 -25.899  12.635  1.00  0.00           
ATOM    696  N   ILE    45       5.384 -29.218  11.311  1.00  0.00           
ATOM    697  H   ILE    45       5.388 -28.247  11.588  1.00  0.00           
ATOM    698  CA  ILE    45       6.566 -29.716  10.612  1.00  0.00           
ATOM    699  HA  ILE    45       6.187 -30.190   9.707  1.00  0.00           
ATOM    700  C   ILE    45       7.293 -30.950  11.384  1.00  0.00           
ATOM    701  O   ILE    45       7.815 -31.851  10.768  1.00  0.00           
ATOM    702  CB  ILE    45       7.555 -28.577  10.309  1.00  0.00           
ATOM    703  HB  ILE    45       7.686 -27.980  11.211  1.00  0.00           
ATOM    704  CG1 ILE    45       6.778 -27.750   9.266  1.00  0.00           
ATOM    705 1HG1 ILE    45       6.579 -28.384   8.402  1.00  0.00           
ATOM    706 2HG1 ILE    45       5.811 -27.480   9.691  1.00  0.00           
ATOM    707  CG2 ILE    45       8.950 -28.968   9.894  1.00  0.00           
ATOM    708 1HG2 ILE    45       9.512 -28.037   9.825  1.00  0.00           
ATOM    709 2HG2 ILE    45       9.011 -29.502   8.946  1.00  0.00           
ATOM    710 3HG2 ILE    45       9.368 -29.587  10.688  1.00  0.00           
ATOM    711  CD1 ILE    45       7.464 -26.460   8.831  1.00  0.00           
ATOM    712 1HD1 ILE    45       6.817 -25.744   8.325  1.00  0.00           
ATOM    713 2HD1 ILE    45       8.278 -26.749   8.166  1.00  0.00           
ATOM    714 3HD1 ILE    45       7.875 -26.006   9.733  1.00  0.00           
ATOM    715  N   GLU    46       7.347 -30.838  12.733  1.00  0.00           
ATOM    716  H   GLU    46       6.877 -30.078  13.204  1.00  0.00           
ATOM    717  CA  GLU    46       8.028 -31.811  13.611  1.00  0.00           
ATOM    718  HA  GLU    46       8.991 -31.969  13.126  1.00  0.00           
ATOM    719  C   GLU    46       7.289 -33.150  13.691  1.00  0.00           
ATOM    720  O   GLU    46       7.923 -34.145  13.351  1.00  0.00           
ATOM    721  CB  GLU    46       8.271 -31.292  14.991  1.00  0.00           
ATOM    722  1HB GLU    46       7.345 -30.779  15.250  1.00  0.00           
ATOM    723  2HB GLU    46       8.415 -32.055  15.756  1.00  0.00           
ATOM    724  CG  GLU    46       9.432 -30.305  15.027  1.00  0.00           
ATOM    725  1HG GLU    46      10.374 -30.814  14.824  1.00  0.00           
ATOM    726  2HG GLU    46       9.223 -29.564  14.256  1.00  0.00           
ATOM    727  CD  GLU    46       9.479 -29.643  16.386  1.00  0.00           
ATOM    728  OE1 GLU    46      10.600 -29.275  16.831  1.00  0.00           
ATOM    729  OE2 GLU    46       8.465 -29.469  17.127  1.00  0.00           
ATOM    730  N   ASP    47       6.058 -33.179  14.194  1.00  0.00           
ATOM    731  H   ASP    47       5.685 -32.287  14.485  1.00  0.00           
ATOM    732  CA  ASP    47       5.322 -34.372  14.620  1.00  0.00           
ATOM    733  HA  ASP    47       6.052 -35.011  15.117  1.00  0.00           
ATOM    734  C   ASP    47       4.720 -35.338  13.464  1.00  0.00           
ATOM    735  O   ASP    47       4.734 -36.543  13.577  1.00  0.00           
ATOM    736  CB  ASP    47       4.206 -33.972  15.601  1.00  0.00           
ATOM    737  1HB ASP    47       3.584 -33.147  15.253  1.00  0.00           
ATOM    738  2HB ASP    47       3.559 -34.848  15.640  1.00  0.00           
ATOM    739  CG  ASP    47       4.741 -33.664  16.987  1.00  0.00           
ATOM    740  OD1 ASP    47       4.781 -34.670  17.771  1.00  0.00           
ATOM    741  OD2 ASP    47       4.875 -32.479  17.384  1.00  0.00           
ATOM    742  N   LEU    48       4.331 -34.652  12.388  1.00  0.00           
ATOM    743  H   LEU    48       4.460 -33.653  12.461  1.00  0.00           
ATOM    744  CA  LEU    48       3.926 -35.203  11.118  1.00  0.00           
ATOM    745  HA  LEU    48       3.552 -36.215  11.276  1.00  0.00           
ATOM    746  C   LEU    48       5.223 -35.400  10.200  1.00  0.00           
ATOM    747  O   LEU    48       5.121 -36.162   9.251  1.00  0.00           
ATOM    748  CB  LEU    48       2.940 -34.298  10.355  1.00  0.00           
ATOM    749  1HB LEU    48       3.482 -33.424   9.994  1.00  0.00           
ATOM    750  2HB LEU    48       2.519 -34.867   9.526  1.00  0.00           
ATOM    751  CG  LEU    48       1.671 -33.866  11.137  1.00  0.00           
ATOM    752  HG  LEU    48       1.997 -33.326  12.026  1.00  0.00           
ATOM    753  CD1 LEU    48       0.716 -32.909  10.357  1.00  0.00           
ATOM    754 1HD1 LEU    48      -0.225 -32.680  10.856  1.00  0.00           
ATOM    755 2HD1 LEU    48       0.512 -33.362   9.387  1.00  0.00           
ATOM    756 3HD1 LEU    48       1.286 -31.991  10.216  1.00  0.00           
ATOM    757  CD2 LEU    48       0.895 -35.015  11.664  1.00  0.00           
ATOM    758 1HD2 LEU    48       0.049 -34.671  12.260  1.00  0.00           
ATOM    759 2HD2 LEU    48       1.541 -35.643  12.277  1.00  0.00           
ATOM    760 3HD2 LEU    48       0.530 -35.590  10.813  1.00  0.00           
ATOM    761  N   GLU    49       6.402 -34.941  10.645  1.00  0.00           
ATOM    762  H   GLU    49       6.467 -34.657  11.612  1.00  0.00           
ATOM    763  CA  GLU    49       7.703 -35.220   9.983  1.00  0.00           
ATOM    764  HA  GLU    49       8.491 -34.694  10.521  1.00  0.00           
ATOM    765  C   GLU    49       7.624 -34.620   8.558  1.00  0.00           
ATOM    766  O   GLU    49       7.917 -35.314   7.626  1.00  0.00           
ATOM    767  CB  GLU    49       8.151 -36.711  10.081  1.00  0.00           
ATOM    768  1HB GLU    49       7.457 -37.425   9.638  1.00  0.00           
ATOM    769  2HB GLU    49       9.064 -36.907   9.520  1.00  0.00           
ATOM    770  CG  GLU    49       8.376 -37.075  11.551  1.00  0.00           
ATOM    771  1HG GLU    49       8.852 -36.186  11.963  1.00  0.00           
ATOM    772  2HG GLU    49       7.413 -37.171  12.053  1.00  0.00           
ATOM    773  CD  GLU    49       9.235 -38.298  11.900  1.00  0.00           
ATOM    774  OE1 GLU    49      10.361 -38.392  11.309  1.00  0.00           
ATOM    775  OE2 GLU    49       8.846 -39.008  12.840  1.00  0.00           
ATOM    776  N   ILE    50       7.200 -33.347   8.394  1.00  0.00           
ATOM    777  H   ILE    50       7.240 -32.786   9.233  1.00  0.00           
ATOM    778  CA  ILE    50       7.076 -32.741   7.119  1.00  0.00           
ATOM    779  HA  ILE    50       6.604 -33.526   6.528  1.00  0.00           
ATOM    780  C   ILE    50       8.409 -32.362   6.496  1.00  0.00           
ATOM    781  O   ILE    50       9.153 -31.590   7.112  1.00  0.00           
ATOM    782  CB  ILE    50       6.206 -31.459   7.198  1.00  0.00           
ATOM    783  HB  ILE    50       6.717 -30.750   7.849  1.00  0.00           
ATOM    784  CG1 ILE    50       4.839 -31.660   7.823  1.00  0.00           
ATOM    785 1HG1 ILE    50       4.936 -31.836   8.894  1.00  0.00           
ATOM    786 2HG1 ILE    50       4.227 -30.769   7.686  1.00  0.00           
ATOM    787  CG2 ILE    50       6.192 -30.792   5.764  1.00  0.00           
ATOM    788 1HG2 ILE    50       5.402 -30.042   5.719  1.00  0.00           
ATOM    789 2HG2 ILE    50       6.024 -31.543   4.992  1.00  0.00           
ATOM    790 3HG2 ILE    50       7.158 -30.314   5.603  1.00  0.00           
ATOM    791  CD1 ILE    50       3.980 -32.808   7.209  1.00  0.00           
ATOM    792 1HD1 ILE    50       3.137 -32.890   7.895  1.00  0.00           
ATOM    793 2HD1 ILE    50       4.540 -33.743   7.208  1.00  0.00           
ATOM    794 3HD1 ILE    50       3.612 -32.603   6.204  1.00  0.00           
ATOM    795  N   THR    51       8.819 -32.902   5.316  1.00  0.00           
ATOM    796  H   THR    51       8.176 -33.528   4.853  1.00  0.00           
ATOM    797  CA  THR    51      10.126 -32.710   4.693  1.00  0.00           
ATOM    798  HA  THR    51      10.913 -32.865   5.431  1.00  0.00           
ATOM    799  C   THR    51      10.254 -31.363   4.045  1.00  0.00           
ATOM    800  O   THR    51       9.249 -30.716   3.694  1.00  0.00           
ATOM    801  CB  THR    51      10.430 -33.833   3.688  1.00  0.00           
ATOM    802  HB  THR    51      11.473 -33.753   3.380  1.00  0.00           
ATOM    803  OG1 THR    51       9.562 -33.758   2.622  1.00  0.00           
ATOM    804  HG1 THR    51       8.653 -33.878   2.908  1.00  0.00           
ATOM    805  CG2 THR    51      10.338 -35.187   4.306  1.00  0.00           
ATOM    806 1HG2 THR    51      10.353 -35.911   3.492  1.00  0.00           
ATOM    807 2HG2 THR    51       9.410 -35.290   4.869  1.00  0.00           
ATOM    808 3HG2 THR    51      11.186 -35.366   4.968  1.00  0.00           
ATOM    809  N   GLN    52      11.489 -30.943   3.949  1.00  0.00           
ATOM    810  H   GLN    52      12.305 -31.503   4.148  1.00  0.00           
ATOM    811  CA  GLN    52      11.779 -29.643   3.276  1.00  0.00           
ATOM    812  HA  GLN    52      11.281 -28.880   3.874  1.00  0.00           
ATOM    813  C   GLN    52      11.218 -29.553   1.835  1.00  0.00           
ATOM    814  O   GLN    52      10.589 -28.545   1.511  1.00  0.00           
ATOM    815  CB  GLN    52      13.250 -29.300   3.257  1.00  0.00           
ATOM    816  1HB GLN    52      13.772 -30.023   2.631  1.00  0.00           
ATOM    817  2HB GLN    52      13.362 -28.309   2.817  1.00  0.00           
ATOM    818  CG  GLN    52      13.897 -29.297   4.652  1.00  0.00           
ATOM    819  1HG GLN    52      13.364 -28.583   5.279  1.00  0.00           
ATOM    820  2HG GLN    52      13.785 -30.269   5.132  1.00  0.00           
ATOM    821  CD  GLN    52      15.406 -28.925   4.710  1.00  0.00           
ATOM    822  OE1 GLN    52      16.147 -29.122   3.778  1.00  0.00           
ATOM    823  NE2 GLN    52      15.857 -28.280   5.778  1.00  0.00           
ATOM    824 1HE2 GLN    52      16.776 -27.861   5.783  1.00  0.00           
ATOM    825 2HE2 GLN    52      15.317 -28.323   6.631  1.00  0.00           
ATOM    826  N   ASP    53      11.114 -30.694   1.081  1.00  0.00           
ATOM    827  H   ASP    53      11.577 -31.502   1.473  1.00  0.00           
ATOM    828  CA  ASP    53      10.640 -30.683  -0.244  1.00  0.00           
ATOM    829  HA  ASP    53      11.051 -29.754  -0.640  1.00  0.00           
ATOM    830  C   ASP    53       9.085 -30.526  -0.251  1.00  0.00           
ATOM    831  O   ASP    53       8.544 -30.065  -1.252  1.00  0.00           
ATOM    832  CB  ASP    53      11.201 -31.860  -1.082  1.00  0.00           
ATOM    833  1HB ASP    53      12.029 -32.244  -0.486  1.00  0.00           
ATOM    834  2HB ASP    53      10.462 -32.656  -1.169  1.00  0.00           
ATOM    835  CG  ASP    53      11.707 -31.483  -2.468  1.00  0.00           
ATOM    836  OD1 ASP    53      12.575 -30.559  -2.596  1.00  0.00           
ATOM    837  OD2 ASP    53      11.348 -32.118  -3.433  1.00  0.00           
ATOM    838  N   GLU    54       8.441 -31.014   0.779  1.00  0.00           
ATOM    839  H   GLU    54       8.882 -31.274   1.649  1.00  0.00           
ATOM    840  CA  GLU    54       6.954 -30.880   0.859  1.00  0.00           
ATOM    841  HA  GLU    54       6.393 -31.154  -0.034  1.00  0.00           
ATOM    842  C   GLU    54       6.618 -29.353   1.114  1.00  0.00           
ATOM    843  O   GLU    54       5.826 -28.679   0.495  1.00  0.00           
ATOM    844  CB  GLU    54       6.442 -31.719   2.055  1.00  0.00           
ATOM    845  1HB GLU    54       7.163 -31.807   2.868  1.00  0.00           
ATOM    846  2HB GLU    54       5.510 -31.251   2.371  1.00  0.00           
ATOM    847  CG  GLU    54       6.081 -33.183   1.617  1.00  0.00           
ATOM    848  1HG GLU    54       5.137 -33.157   1.074  1.00  0.00           
ATOM    849  2HG GLU    54       6.911 -33.602   1.048  1.00  0.00           
ATOM    850  CD  GLU    54       5.872 -34.087   2.864  1.00  0.00           
ATOM    851  OE1 GLU    54       4.822 -34.709   2.992  1.00  0.00           
ATOM    852  OE2 GLU    54       6.882 -34.281   3.578  1.00  0.00           
ATOM    853  N   PHE    55       7.392 -28.811   2.069  1.00  0.00           
ATOM    854  H   PHE    55       8.143 -29.292   2.543  1.00  0.00           
ATOM    855  CA  PHE    55       7.216 -27.387   2.469  1.00  0.00           
ATOM    856  HA  PHE    55       6.194 -27.199   2.801  1.00  0.00           
ATOM    857  C   PHE    55       7.514 -26.471   1.271  1.00  0.00           
ATOM    858  O   PHE    55       6.626 -25.727   0.871  1.00  0.00           
ATOM    859  CB  PHE    55       8.207 -27.120   3.637  1.00  0.00           
ATOM    860  1HB PHE    55       8.104 -27.867   4.424  1.00  0.00           
ATOM    861  2HB PHE    55       9.199 -27.353   3.251  1.00  0.00           
ATOM    862  CG  PHE    55       8.250 -25.740   4.282  1.00  0.00           
ATOM    863  CD1 PHE    55       8.887 -24.687   3.622  1.00  0.00           
ATOM    864  HD1 PHE    55       9.336 -24.862   2.656  1.00  0.00           
ATOM    865  CD2 PHE    55       7.560 -25.438   5.475  1.00  0.00           
ATOM    866  HD2 PHE    55       6.937 -26.196   5.927  1.00  0.00           
ATOM    867  CE1 PHE    55       8.979 -23.424   4.218  1.00  0.00           
ATOM    868  HE1 PHE    55       9.408 -22.632   3.622  1.00  0.00           
ATOM    869  CE2 PHE    55       7.828 -24.226   6.095  1.00  0.00           
ATOM    870  HE2 PHE    55       7.445 -24.008   7.081  1.00  0.00           
ATOM    871  CZ  PHE    55       8.500 -23.148   5.506  1.00  0.00           
ATOM    872  HZ  PHE    55       8.569 -22.204   6.027  1.00  0.00           
ATOM    873  N   TRP    56       8.637 -26.623   0.584  1.00  0.00           
ATOM    874  H   TRP    56       9.328 -27.318   0.829  1.00  0.00           
ATOM    875  CA  TRP    56       9.002 -25.691  -0.491  1.00  0.00           
ATOM    876  HA  TRP    56       8.713 -24.726  -0.073  1.00  0.00           
ATOM    877  C   TRP    56       8.155 -25.896  -1.785  1.00  0.00           
ATOM    878  O   TRP    56       8.034 -24.908  -2.552  1.00  0.00           
ATOM    879  CB  TRP    56      10.544 -25.576  -0.663  1.00  0.00           
ATOM    880  1HB TRP    56      10.898 -26.607  -0.637  1.00  0.00           
ATOM    881  2HB TRP    56      10.766 -25.120  -1.628  1.00  0.00           
ATOM    882  CG  TRP    56      11.273 -24.797   0.409  1.00  0.00           
ATOM    883  CD1 TRP    56      11.973 -25.263   1.413  1.00  0.00           
ATOM    884  HD1 TRP    56      12.218 -26.301   1.580  1.00  0.00           
ATOM    885  CD2 TRP    56      11.122 -23.418   0.731  1.00  0.00           
ATOM    886  NE1 TRP    56      12.387 -24.290   2.282  1.00  0.00           
ATOM    887  HE1 TRP    56      12.913 -24.430   3.132  1.00  0.00           
ATOM    888  CE2 TRP    56      11.766 -23.121   1.942  1.00  0.00           
ATOM    889  CE3 TRP    56      10.420 -22.341   0.043  1.00  0.00           
ATOM    890  HE3 TRP    56       9.878 -22.631  -0.845  1.00  0.00           
ATOM    891  CZ2 TRP    56      11.764 -21.841   2.443  1.00  0.00           
ATOM    892  HZ2 TRP    56      12.142 -21.607   3.427  1.00  0.00           
ATOM    893  CZ3 TRP    56      10.430 -21.040   0.471  1.00  0.00           
ATOM    894  HZ3 TRP    56       9.942 -20.244  -0.071  1.00  0.00           
ATOM    895  CH2 TRP    56      11.096 -20.833   1.713  1.00  0.00           
ATOM    896  HH2 TRP    56      11.095 -19.823   2.098  1.00  0.00           
ATOM    897  N   LYS    57       7.434 -27.028  -1.977  1.00  0.00           
ATOM    898  H   LYS    57       7.591 -27.870  -1.440  1.00  0.00           
ATOM    899  CA  LYS    57       6.288 -27.128  -2.940  1.00  0.00           
ATOM    900  HA  LYS    57       6.502 -26.601  -3.869  1.00  0.00           
ATOM    901  C   LYS    57       4.918 -26.586  -2.419  1.00  0.00           
ATOM    902  O   LYS    57       4.262 -25.950  -3.238  1.00  0.00           
ATOM    903  CB  LYS    57       6.145 -28.667  -3.182  1.00  0.00           
ATOM    904  1HB LYS    57       6.241 -29.151  -2.210  1.00  0.00           
ATOM    905  2HB LYS    57       5.104 -28.851  -3.446  1.00  0.00           
ATOM    906  CG  LYS    57       7.106 -29.272  -4.184  1.00  0.00           
ATOM    907  1HG LYS    57       6.945 -28.838  -5.171  1.00  0.00           
ATOM    908  2HG LYS    57       8.129 -28.976  -3.953  1.00  0.00           
ATOM    909  CD  LYS    57       6.966 -30.783  -4.110  1.00  0.00           
ATOM    910  1HD LYS    57       7.683 -31.189  -3.397  1.00  0.00           
ATOM    911  2HD LYS    57       5.998 -31.046  -3.683  1.00  0.00           
ATOM    912  CE  LYS    57       7.122 -31.407  -5.559  1.00  0.00           
ATOM    913  1HE LYS    57       6.273 -31.033  -6.131  1.00  0.00           
ATOM    914  2HE LYS    57       8.061 -31.012  -5.948  1.00  0.00           
ATOM    915  NZ  LYS    57       7.069 -32.882  -5.574  1.00  0.00           
ATOM    916  1HZ LYS    57       7.096 -33.185  -6.537  1.00  0.00           
ATOM    917  2HZ LYS    57       6.178 -33.131  -5.168  1.00  0.00           
ATOM    918  3HZ LYS    57       7.812 -33.332  -5.058  1.00  0.00           
ATOM    919  N   ALA    58       4.753 -26.549  -1.140  1.00  0.00           
ATOM    920  H   ALA    58       5.351 -27.087  -0.529  1.00  0.00           
ATOM    921  CA  ALA    58       3.594 -25.901  -0.465  1.00  0.00           
ATOM    922  HA  ALA    58       2.753 -26.305  -1.029  1.00  0.00           
ATOM    923  C   ALA    58       3.551 -24.357  -0.601  1.00  0.00           
ATOM    924  O   ALA    58       2.500 -23.697  -0.718  1.00  0.00           
ATOM    925  CB  ALA    58       3.585 -26.518   0.978  1.00  0.00           
ATOM    926  1HB ALA    58       3.552 -27.604   0.894  1.00  0.00           
ATOM    927  2HB ALA    58       2.696 -26.167   1.502  1.00  0.00           
ATOM    928  3HB ALA    58       4.476 -26.223   1.532  1.00  0.00           
ATOM    929  N   VAL    59       4.806 -23.840  -0.589  1.00  0.00           
ATOM    930  H   VAL    59       5.622 -24.399  -0.384  1.00  0.00           
ATOM    931  CA  VAL    59       5.140 -22.379  -0.813  1.00  0.00           
ATOM    932  HA  VAL    59       4.389 -21.857  -0.221  1.00  0.00           
ATOM    933  C   VAL    59       4.936 -21.995  -2.293  1.00  0.00           
ATOM    934  O   VAL    59       4.397 -20.971  -2.654  1.00  0.00           
ATOM    935  CB  VAL    59       6.544 -22.020  -0.330  1.00  0.00           
ATOM    936  HB  VAL    59       7.275 -22.645  -0.842  1.00  0.00           
ATOM    937  CG1 VAL    59       6.819 -20.598  -0.716  1.00  0.00           
ATOM    938 1HG1 VAL    59       7.668 -20.314  -0.094  1.00  0.00           
ATOM    939 2HG1 VAL    59       5.975 -19.943  -0.501  1.00  0.00           
ATOM    940 3HG1 VAL    59       7.092 -20.505  -1.768  1.00  0.00           
ATOM    941  CG2 VAL    59       6.798 -22.195   1.178  1.00  0.00           
ATOM    942 1HG2 VAL    59       7.860 -22.016   1.345  1.00  0.00           
ATOM    943 2HG2 VAL    59       6.546 -23.209   1.488  1.00  0.00           
ATOM    944 3HG2 VAL    59       6.213 -21.481   1.758  1.00  0.00           
ATOM    945  N   ASP    60       5.402 -22.910  -3.192  1.00  0.00           
ATOM    946  H   ASP    60       5.881 -23.765  -2.950  1.00  0.00           
ATOM    947  CA  ASP    60       5.069 -22.792  -4.650  1.00  0.00           
ATOM    948  HA  ASP    60       5.503 -21.858  -5.006  1.00  0.00           
ATOM    949  C   ASP    60       3.565 -22.775  -4.874  1.00  0.00           
ATOM    950  O   ASP    60       3.031 -21.810  -5.418  1.00  0.00           
ATOM    951  CB  ASP    60       5.753 -23.879  -5.402  1.00  0.00           
ATOM    952  1HB ASP    60       6.787 -23.572  -5.561  1.00  0.00           
ATOM    953  2HB ASP    60       5.830 -24.853  -4.920  1.00  0.00           
ATOM    954  CG  ASP    60       5.171 -24.167  -6.845  1.00  0.00           
ATOM    955  OD1 ASP    60       5.575 -23.450  -7.776  1.00  0.00           
ATOM    956  OD2 ASP    60       4.493 -25.187  -7.045  1.00  0.00           
ATOM    957  N   TYR    61       2.853 -23.757  -4.383  1.00  0.00           
ATOM    958  H   TYR    61       3.340 -24.538  -3.968  1.00  0.00           
ATOM    959  CA  TYR    61       1.397 -23.763  -4.313  1.00  0.00           
ATOM    960  HA  TYR    61       1.045 -23.943  -5.329  1.00  0.00           
ATOM    961  C   TYR    61       0.826 -22.457  -3.793  1.00  0.00           
ATOM    962  O   TYR    61       0.061 -21.843  -4.524  1.00  0.00           
ATOM    963  CB  TYR    61       1.028 -25.041  -3.559  1.00  0.00           
ATOM    964  1HB TYR    61       1.417 -25.954  -4.010  1.00  0.00           
ATOM    965  2HB TYR    61       1.353 -24.993  -2.520  1.00  0.00           
ATOM    966  CG  TYR    61      -0.494 -25.095  -3.590  1.00  0.00           
ATOM    967  CD1 TYR    61      -1.244 -24.547  -2.511  1.00  0.00           
ATOM    968  HD1 TYR    61      -0.746 -23.933  -1.775  1.00  0.00           
ATOM    969  CD2 TYR    61      -1.126 -26.065  -4.450  1.00  0.00           
ATOM    970  HD2 TYR    61      -0.571 -26.606  -5.203  1.00  0.00           
ATOM    971  CE1 TYR    61      -2.641 -24.697  -2.456  1.00  0.00           
ATOM    972  HE1 TYR    61      -3.234 -24.196  -1.706  1.00  0.00           
ATOM    973  CE2 TYR    61      -2.533 -26.174  -4.426  1.00  0.00           
ATOM    974  HE2 TYR    61      -3.057 -26.763  -5.165  1.00  0.00           
ATOM    975  CZ  TYR    61      -3.300 -25.530  -3.405  1.00  0.00           
ATOM    976  OH  TYR    61      -4.686 -25.412  -3.417  1.00  0.00           
ATOM    977  HH  TYR    61      -5.004 -25.037  -2.593  1.00  0.00           
ATOM    978  N   LEU    62       1.319 -21.935  -2.608  1.00  0.00           
ATOM    979  H   LEU    62       2.025 -22.425  -2.076  1.00  0.00           
ATOM    980  CA  LEU    62       0.799 -20.695  -2.115  1.00  0.00           
ATOM    981  HA  LEU    62      -0.275 -20.832  -1.992  1.00  0.00           
ATOM    982  C   LEU    62       0.962 -19.493  -3.128  1.00  0.00           
ATOM    983  O   LEU    62      -0.003 -18.822  -3.401  1.00  0.00           
ATOM    984  CB  LEU    62       1.485 -20.370  -0.751  1.00  0.00           
ATOM    985  1HB LEU    62       2.482 -20.808  -0.780  1.00  0.00           
ATOM    986  2HB LEU    62       1.633 -19.291  -0.715  1.00  0.00           
ATOM    987  CG  LEU    62       0.766 -20.896   0.479  1.00  0.00           
ATOM    988  HG  LEU    62       0.746 -21.986   0.461  1.00  0.00           
ATOM    989  CD1 LEU    62       1.656 -20.467   1.671  1.00  0.00           
ATOM    990 1HD1 LEU    62       1.385 -21.035   2.561  1.00  0.00           
ATOM    991 2HD1 LEU    62       1.530 -19.402   1.866  1.00  0.00           
ATOM    992 3HD1 LEU    62       2.696 -20.669   1.413  1.00  0.00           
ATOM    993  CD2 LEU    62      -0.661 -20.302   0.681  1.00  0.00           
ATOM    994 1HD2 LEU    62      -1.027 -20.653   1.646  1.00  0.00           
ATOM    995 2HD2 LEU    62      -1.381 -20.560  -0.096  1.00  0.00           
ATOM    996 3HD2 LEU    62      -0.532 -19.220   0.713  1.00  0.00           
ATOM    997  N   ASN    63       2.151 -19.293  -3.771  1.00  0.00           
ATOM    998  H   ASN    63       3.006 -19.790  -3.568  1.00  0.00           
ATOM    999  CA  ASN    63       2.279 -18.279  -4.865  1.00  0.00           
ATOM   1000  HA  ASN    63       1.835 -17.387  -4.424  1.00  0.00           
ATOM   1001  C   ASN    63       1.361 -18.593  -6.137  1.00  0.00           
ATOM   1002  O   ASN    63       0.935 -17.662  -6.855  1.00  0.00           
ATOM   1003  CB  ASN    63       3.752 -18.046  -5.312  1.00  0.00           
ATOM   1004  1HB ASN    63       4.167 -18.888  -5.866  1.00  0.00           
ATOM   1005  2HB ASN    63       3.670 -17.200  -5.994  1.00  0.00           
ATOM   1006  CG  ASN    63       4.611 -17.704  -4.130  1.00  0.00           
ATOM   1007  OD1 ASN    63       4.473 -16.689  -3.464  1.00  0.00           
ATOM   1008  ND2 ASN    63       5.653 -18.507  -4.015  1.00  0.00           
ATOM   1009 1HD2 ASN    63       6.358 -18.376  -3.304  1.00  0.00           
ATOM   1010 2HD2 ASN    63       5.590 -19.386  -4.508  1.00  0.00           
ATOM   1011  N   ARG    64       1.098 -19.895  -6.461  1.00  0.00           
ATOM   1012  H   ARG    64       1.576 -20.602  -5.922  1.00  0.00           
ATOM   1013  CA  ARG    64       0.244 -20.443  -7.563  1.00  0.00           
ATOM   1014  HA  ARG    64       0.483 -19.903  -8.479  1.00  0.00           
ATOM   1015  C   ARG    64      -1.234 -20.219  -7.230  1.00  0.00           
ATOM   1016  O   ARG    64      -2.043 -19.844  -8.088  1.00  0.00           
ATOM   1017  CB  ARG    64       0.411 -21.977  -7.891  1.00  0.00           
ATOM   1018  1HB ARG    64       0.325 -22.611  -7.009  1.00  0.00           
ATOM   1019  2HB ARG    64      -0.378 -22.272  -8.582  1.00  0.00           
ATOM   1020  CG  ARG    64       1.769 -22.394  -8.588  1.00  0.00           
ATOM   1021  1HG ARG    64       1.845 -21.739  -9.455  1.00  0.00           
ATOM   1022  2HG ARG    64       2.676 -22.247  -8.002  1.00  0.00           
ATOM   1023  CD  ARG    64       1.778 -23.860  -9.106  1.00  0.00           
ATOM   1024  1HD ARG    64       0.839 -24.034  -9.630  1.00  0.00           
ATOM   1025  2HD ARG    64       2.579 -23.884  -9.845  1.00  0.00           
ATOM   1026  NE  ARG    64       1.989 -24.788  -8.048  1.00  0.00           
ATOM   1027  HE  ARG    64       2.911 -24.732  -7.641  1.00  0.00           
ATOM   1028  CZ  ARG    64       1.113 -25.700  -7.637  1.00  0.00           
ATOM   1029  NH1 ARG    64      -0.184 -25.667  -7.955  1.00  0.00           
ATOM   1030 1HH1 ARG    64      -0.555 -25.024  -8.640  1.00  0.00           
ATOM   1031 2HH1 ARG    64      -0.693 -26.508  -7.724  1.00  0.00           
ATOM   1032  NH2 ARG    64       1.501 -26.688  -6.826  1.00  0.00           
ATOM   1033 1HH2 ARG    64       2.464 -26.708  -6.526  1.00  0.00           
ATOM   1034 2HH2 ARG    64       0.916 -27.503  -6.705  1.00  0.00           
ATOM   1035  N   LEU    65      -1.635 -20.286  -5.960  1.00  0.00           
ATOM   1036  H   LEU    65      -0.963 -20.573  -5.262  1.00  0.00           
ATOM   1037  CA  LEU    65      -3.013 -20.051  -5.401  1.00  0.00           
ATOM   1038  HA  LEU    65      -3.745 -20.581  -6.010  1.00  0.00           
ATOM   1039  C   LEU    65      -3.354 -18.567  -5.377  1.00  0.00           
ATOM   1040  O   LEU    65      -4.327 -18.221  -6.034  1.00  0.00           
ATOM   1041  CB  LEU    65      -3.010 -20.693  -4.019  1.00  0.00           
ATOM   1042  1HB LEU    65      -2.823 -21.762  -4.112  1.00  0.00           
ATOM   1043  2HB LEU    65      -2.185 -20.292  -3.431  1.00  0.00           
ATOM   1044  CG  LEU    65      -4.340 -20.615  -3.199  1.00  0.00           
ATOM   1045  HG  LEU    65      -4.698 -19.588  -3.271  1.00  0.00           
ATOM   1046  CD1 LEU    65      -5.401 -21.595  -3.635  1.00  0.00           
ATOM   1047 1HD1 LEU    65      -6.180 -21.604  -2.872  1.00  0.00           
ATOM   1048 2HD1 LEU    65      -4.918 -22.571  -3.673  1.00  0.00           
ATOM   1049 3HD1 LEU    65      -5.845 -21.370  -4.605  1.00  0.00           
ATOM   1050  CD2 LEU    65      -4.019 -20.896  -1.684  1.00  0.00           
ATOM   1051 1HD2 LEU    65      -4.845 -20.542  -1.067  1.00  0.00           
ATOM   1052 2HD2 LEU    65      -3.103 -20.378  -1.398  1.00  0.00           
ATOM   1053 3HD2 LEU    65      -3.891 -21.968  -1.540  1.00  0.00           
ATOM   1054  N   GLY    66      -2.516 -17.683  -4.813  1.00  0.00           
ATOM   1055  H   GLY    66      -1.640 -18.045  -4.463  1.00  0.00           
ATOM   1056  CA  GLY    66      -2.821 -16.301  -4.705  1.00  0.00           
ATOM   1057  1HA GLY    66      -3.848 -16.175  -4.360  1.00  0.00           
ATOM   1058  2HA GLY    66      -2.150 -15.780  -4.022  1.00  0.00           
ATOM   1059  C   GLY    66      -2.710 -15.596  -6.087  1.00  0.00           
ATOM   1060  O   GLY    66      -3.382 -14.606  -6.397  1.00  0.00           
ATOM   1061  N   GLY    67      -1.800 -16.068  -6.947  1.00  0.00           
ATOM   1062  H   GLY    67      -1.203 -16.816  -6.624  1.00  0.00           
ATOM   1063  CA  GLY    67      -1.576 -15.602  -8.321  1.00  0.00           
ATOM   1064  1HA GLY    67      -1.226 -14.571  -8.373  1.00  0.00           
ATOM   1065  2HA GLY    67      -0.758 -16.226  -8.681  1.00  0.00           
ATOM   1066  C   GLY    67      -2.796 -15.784  -9.194  1.00  0.00           
ATOM   1067  O   GLY    67      -3.013 -14.844  -9.970  1.00  0.00           
ATOM   1068  N   ARG    68      -3.513 -16.858  -9.098  1.00  0.00           
ATOM   1069  H   ARG    68      -3.061 -17.561  -8.530  1.00  0.00           
ATOM   1070  CA  ARG    68      -4.843 -17.205  -9.623  1.00  0.00           
ATOM   1071  HA  ARG    68      -4.878 -16.567 -10.505  1.00  0.00           
ATOM   1072  C   ARG    68      -6.036 -16.773  -8.708  1.00  0.00           
ATOM   1073  O   ARG    68      -7.202 -17.083  -8.985  1.00  0.00           
ATOM   1074  CB  ARG    68      -4.929 -18.734  -9.944  1.00  0.00           
ATOM   1075  1HB ARG    68      -4.922 -19.342  -9.040  1.00  0.00           
ATOM   1076  2HB ARG    68      -5.907 -18.921 -10.389  1.00  0.00           
ATOM   1077  CG  ARG    68      -3.856 -19.312 -10.908  1.00  0.00           
ATOM   1078  1HG ARG    68      -3.903 -18.747 -11.839  1.00  0.00           
ATOM   1079  2HG ARG    68      -2.847 -19.292 -10.496  1.00  0.00           
ATOM   1080  CD  ARG    68      -4.192 -20.794 -11.245  1.00  0.00           
ATOM   1081  1HD ARG    68      -3.475 -21.298 -11.893  1.00  0.00           
ATOM   1082  2HD ARG    68      -4.177 -21.233 -10.247  1.00  0.00           
ATOM   1083  NE  ARG    68      -5.552 -21.026 -11.815  1.00  0.00           
ATOM   1084  HE  ARG    68      -6.355 -20.891 -11.218  1.00  0.00           
ATOM   1085  CZ  ARG    68      -5.778 -21.277 -13.138  1.00  0.00           
ATOM   1086  NH1 ARG    68      -4.943 -21.573 -14.093  1.00  0.00           
ATOM   1087 1HH1 ARG    68      -3.959 -21.707 -13.911  1.00  0.00           
ATOM   1088 2HH1 ARG    68      -5.307 -21.704 -15.026  1.00  0.00           
ATOM   1089  NH2 ARG    68      -7.048 -21.322 -13.463  1.00  0.00           
ATOM   1090 1HH2 ARG    68      -7.758 -21.152 -12.765  1.00  0.00           
ATOM   1091 2HH2 ARG    68      -7.282 -21.268 -14.445  1.00  0.00           
ATOM   1092  N   HIS    69      -5.681 -16.103  -7.599  1.00  0.00           
ATOM   1093  H   HIS    69      -4.693 -15.933  -7.475  1.00  0.00           
ATOM   1094  CA  HIS    69      -6.560 -15.484  -6.575  1.00  0.00           
ATOM   1095  HA  HIS    69      -5.915 -15.014  -5.833  1.00  0.00           
ATOM   1096  C   HIS    69      -7.473 -16.492  -5.812  1.00  0.00           
ATOM   1097  O   HIS    69      -8.545 -16.148  -5.280  1.00  0.00           
ATOM   1098  CB  HIS    69      -7.376 -14.328  -7.210  1.00  0.00           
ATOM   1099  1HB HIS    69      -7.946 -14.660  -8.078  1.00  0.00           
ATOM   1100  2HB HIS    69      -8.085 -13.982  -6.458  1.00  0.00           
ATOM   1101  CG  HIS    69      -6.517 -13.141  -7.633  1.00  0.00           
ATOM   1102  ND1 HIS    69      -6.413 -11.977  -6.886  1.00  0.00           
ATOM   1103  HD1 HIS    69      -7.012 -11.740  -6.108  1.00  0.00           
ATOM   1104  CD2 HIS    69      -6.016 -12.801  -8.817  1.00  0.00           
ATOM   1105  HD2 HIS    69      -5.931 -13.463  -9.666  1.00  0.00           
ATOM   1106  CE1 HIS    69      -5.876 -11.003  -7.640  1.00  0.00           
ATOM   1107  HE1 HIS    69      -5.723  -9.951  -7.447  1.00  0.00           
ATOM   1108  NE2 HIS    69      -5.546 -11.529  -8.814  1.00  0.00           
ATOM   1109  N   GLU    70      -7.118 -17.797  -5.778  1.00  0.00           
ATOM   1110  H   GLU    70      -6.253 -18.076  -6.220  1.00  0.00           
ATOM   1111  CA  GLU    70      -8.099 -18.918  -5.604  1.00  0.00           
ATOM   1112  HA  GLU    70      -9.049 -18.538  -5.981  1.00  0.00           
ATOM   1113  C   GLU    70      -8.299 -19.283  -4.112  1.00  0.00           
ATOM   1114  O   GLU    70      -9.096 -20.191  -3.819  1.00  0.00           
ATOM   1115  CB  GLU    70      -7.541 -20.170  -6.359  1.00  0.00           
ATOM   1116  1HB GLU    70      -6.456 -20.102  -6.289  1.00  0.00           
ATOM   1117  2HB GLU    70      -7.836 -21.134  -5.945  1.00  0.00           
ATOM   1118  CG  GLU    70      -7.950 -20.115  -7.836  1.00  0.00           
ATOM   1119  1HG GLU    70      -9.022 -19.977  -7.982  1.00  0.00           
ATOM   1120  2HG GLU    70      -7.496 -19.294  -8.391  1.00  0.00           
ATOM   1121  CD  GLU    70      -7.568 -21.429  -8.606  1.00  0.00           
ATOM   1122  OE1 GLU    70      -7.402 -21.358  -9.830  1.00  0.00           
ATOM   1123  OE2 GLU    70      -7.542 -22.528  -8.044  1.00  0.00           
ATOM   1124  N   ALA    71      -7.685 -18.566  -3.129  1.00  0.00           
ATOM   1125  H   ALA    71      -6.969 -17.925  -3.438  1.00  0.00           
ATOM   1126  CA  ALA    71      -7.777 -18.922  -1.751  1.00  0.00           
ATOM   1127  HA  ALA    71      -7.440 -19.950  -1.621  1.00  0.00           
ATOM   1128  C   ALA    71      -9.277 -18.896  -1.266  1.00  0.00           
ATOM   1129  O   ALA    71      -9.724 -19.732  -0.422  1.00  0.00           
ATOM   1130  CB  ALA    71      -6.858 -18.025  -0.995  1.00  0.00           
ATOM   1131  1HB ALA    71      -5.865 -18.096  -1.439  1.00  0.00           
ATOM   1132  2HB ALA    71      -6.808 -18.307   0.057  1.00  0.00           
ATOM   1133  3HB ALA    71      -7.222 -17.001  -1.080  1.00  0.00           
ATOM   1134  N   GLY    72     -10.192 -18.180  -1.965  1.00  0.00           
ATOM   1135  H   GLY    72      -9.761 -17.497  -2.571  1.00  0.00           
ATOM   1136  CA  GLY    72     -11.615 -17.994  -1.670  1.00  0.00           
ATOM   1137  1HA GLY    72     -11.713 -17.976  -0.585  1.00  0.00           
ATOM   1138  2HA GLY    72     -12.014 -17.079  -2.108  1.00  0.00           
ATOM   1139  C   GLY    72     -12.519 -19.165  -2.182  1.00  0.00           
ATOM   1140  O   GLY    72     -13.606 -19.327  -1.674  1.00  0.00           
ATOM   1141  N   LEU    73     -11.937 -19.979  -3.047  1.00  0.00           
ATOM   1142  H   LEU    73     -10.977 -19.805  -3.309  1.00  0.00           
ATOM   1143  CA  LEU    73     -12.401 -21.372  -3.201  1.00  0.00           
ATOM   1144  HA  LEU    73     -13.485 -21.381  -3.090  1.00  0.00           
ATOM   1145  C   LEU    73     -11.851 -22.353  -2.091  1.00  0.00           
ATOM   1146  O   LEU    73     -12.583 -23.219  -1.600  1.00  0.00           
ATOM   1147  CB  LEU    73     -12.049 -21.869  -4.656  1.00  0.00           
ATOM   1148  1HB LEU    73     -10.961 -21.902  -4.709  1.00  0.00           
ATOM   1149  2HB LEU    73     -12.582 -22.810  -4.791  1.00  0.00           
ATOM   1150  CG  LEU    73     -12.413 -21.059  -5.879  1.00  0.00           
ATOM   1151  HG  LEU    73     -11.779 -20.175  -5.955  1.00  0.00           
ATOM   1152  CD1 LEU    73     -12.238 -21.899  -7.215  1.00  0.00           
ATOM   1153 1HD1 LEU    73     -12.271 -21.217  -8.064  1.00  0.00           
ATOM   1154 2HD1 LEU    73     -13.004 -22.666  -7.335  1.00  0.00           
ATOM   1155 3HD1 LEU    73     -11.257 -22.370  -7.163  1.00  0.00           
ATOM   1156  CD2 LEU    73     -13.915 -20.735  -5.853  1.00  0.00           
ATOM   1157 1HD2 LEU    73     -14.185 -20.255  -6.794  1.00  0.00           
ATOM   1158 2HD2 LEU    73     -14.110 -20.052  -5.027  1.00  0.00           
ATOM   1159 3HD2 LEU    73     -14.506 -21.641  -5.724  1.00  0.00           
ATOM   1160  N   LEU    74     -10.602 -22.194  -1.725  1.00  0.00           
ATOM   1161  H   LEU    74     -10.001 -21.564  -2.236  1.00  0.00           
ATOM   1162  CA  LEU    74      -9.842 -23.258  -0.971  1.00  0.00           
ATOM   1163  HA  LEU    74     -10.040 -24.230  -1.423  1.00  0.00           
ATOM   1164  C   LEU    74     -10.350 -23.307   0.492  1.00  0.00           
ATOM   1165  O   LEU    74     -10.554 -24.352   1.093  1.00  0.00           
ATOM   1166  CB  LEU    74      -8.321 -22.937  -1.175  1.00  0.00           
ATOM   1167  1HB LEU    74      -8.157 -22.867  -2.250  1.00  0.00           
ATOM   1168  2HB LEU    74      -8.127 -21.998  -0.655  1.00  0.00           
ATOM   1169  CG  LEU    74      -7.460 -24.025  -0.549  1.00  0.00           
ATOM   1170  HG  LEU    74      -7.795 -24.220   0.470  1.00  0.00           
ATOM   1171  CD1 LEU    74      -7.349 -25.288  -1.396  1.00  0.00           
ATOM   1172 1HD1 LEU    74      -6.731 -25.962  -0.803  1.00  0.00           
ATOM   1173 2HD1 LEU    74      -6.884 -25.128  -2.368  1.00  0.00           
ATOM   1174 3HD1 LEU    74      -8.338 -25.727  -1.533  1.00  0.00           
ATOM   1175  CD2 LEU    74      -6.066 -23.401  -0.493  1.00  0.00           
ATOM   1176 1HD2 LEU    74      -5.413 -23.993   0.148  1.00  0.00           
ATOM   1177 2HD2 LEU    74      -6.118 -22.380  -0.116  1.00  0.00           
ATOM   1178 3HD2 LEU    74      -5.671 -23.394  -1.509  1.00  0.00           
ATOM   1179  N   VAL    75     -10.654 -22.090   1.029  1.00  0.00           
ATOM   1180  H   VAL    75     -10.330 -21.292   0.500  1.00  0.00           
ATOM   1181  CA  VAL    75     -11.108 -21.946   2.361  1.00  0.00           
ATOM   1182  HA  VAL    75     -10.451 -22.514   3.019  1.00  0.00           
ATOM   1183  C   VAL    75     -12.530 -22.583   2.487  1.00  0.00           
ATOM   1184  O   VAL    75     -12.844 -23.239   3.496  1.00  0.00           
ATOM   1185  CB  VAL    75     -11.107 -20.421   2.787  1.00  0.00           
ATOM   1186  HB  VAL    75     -11.711 -19.906   2.039  1.00  0.00           
ATOM   1187  CG1 VAL    75     -11.858 -20.144   4.136  1.00  0.00           
ATOM   1188 1HG1 VAL    75     -11.978 -19.068   4.256  1.00  0.00           
ATOM   1189 2HG1 VAL    75     -11.268 -20.539   4.963  1.00  0.00           
ATOM   1190 3HG1 VAL    75     -12.838 -20.621   4.127  1.00  0.00           
ATOM   1191  CG2 VAL    75      -9.702 -19.903   2.797  1.00  0.00           
ATOM   1192 1HG2 VAL    75      -9.800 -18.818   2.811  1.00  0.00           
ATOM   1193 2HG2 VAL    75      -9.114 -20.205   1.930  1.00  0.00           
ATOM   1194 3HG2 VAL    75      -9.203 -20.235   3.708  1.00  0.00           
ATOM   1195  N   ALA    76     -13.464 -22.349   1.545  1.00  0.00           
ATOM   1196  H   ALA    76     -13.327 -21.609   0.873  1.00  0.00           
ATOM   1197  CA  ALA    76     -14.709 -23.079   1.523  1.00  0.00           
ATOM   1198  HA  ALA    76     -15.239 -22.898   2.459  1.00  0.00           
ATOM   1199  C   ALA    76     -14.533 -24.592   1.342  1.00  0.00           
ATOM   1200  O   ALA    76     -15.182 -25.393   2.018  1.00  0.00           
ATOM   1201  CB  ALA    76     -15.675 -22.606   0.401  1.00  0.00           
ATOM   1202  1HB ALA    76     -15.693 -21.520   0.486  1.00  0.00           
ATOM   1203  2HB ALA    76     -16.657 -23.007   0.649  1.00  0.00           
ATOM   1204  3HB ALA    76     -15.414 -22.887  -0.620  1.00  0.00           
ATOM   1205  N   GLY    77     -13.648 -25.144   0.448  1.00  0.00           
ATOM   1206  H   GLY    77     -13.186 -24.468  -0.144  1.00  0.00           
ATOM   1207  CA  GLY    77     -13.445 -26.567   0.010  1.00  0.00           
ATOM   1208  1HA GLY    77     -14.342 -27.003  -0.430  1.00  0.00           
ATOM   1209  2HA GLY    77     -12.765 -26.607  -0.842  1.00  0.00           
ATOM   1210  C   GLY    77     -12.928 -27.474   1.116  1.00  0.00           
ATOM   1211  O   GLY    77     -12.937 -28.657   0.948  1.00  0.00           
ATOM   1212  N   LEU    78     -12.322 -26.881   2.123  1.00  0.00           
ATOM   1213  H   LEU    78     -12.400 -25.878   2.208  1.00  0.00           
ATOM   1214  CA  LEU    78     -11.648 -27.566   3.247  1.00  0.00           
ATOM   1215  HA  LEU    78     -11.642 -28.612   2.940  1.00  0.00           
ATOM   1216  C   LEU    78     -12.479 -27.447   4.539  1.00  0.00           
ATOM   1217  O   LEU    78     -12.041 -27.792   5.602  1.00  0.00           
ATOM   1218  CB  LEU    78     -10.217 -26.906   3.382  1.00  0.00           
ATOM   1219  1HB LEU    78     -10.391 -25.892   3.741  1.00  0.00           
ATOM   1220  2HB LEU    78      -9.720 -27.438   4.193  1.00  0.00           
ATOM   1221  CG  LEU    78      -9.216 -27.030   2.184  1.00  0.00           
ATOM   1222  HG  LEU    78      -9.663 -26.499   1.344  1.00  0.00           
ATOM   1223  CD1 LEU    78      -7.813 -26.459   2.459  1.00  0.00           
ATOM   1224 1HD1 LEU    78      -7.263 -26.476   1.518  1.00  0.00           
ATOM   1225 2HD1 LEU    78      -7.344 -27.143   3.167  1.00  0.00           
ATOM   1226 3HD1 LEU    78      -7.804 -25.449   2.868  1.00  0.00           
ATOM   1227  CD2 LEU    78      -9.160 -28.462   1.816  1.00  0.00           
ATOM   1228 1HD2 LEU    78      -8.936 -28.995   2.741  1.00  0.00           
ATOM   1229 2HD2 LEU    78      -8.407 -28.703   1.066  1.00  0.00           
ATOM   1230 3HD2 LEU    78     -10.144 -28.761   1.454  1.00  0.00           
ATOM   1231  N   GLY    79     -13.700 -26.912   4.409  1.00  0.00           
ATOM   1232  H   GLY    79     -13.972 -26.732   3.453  1.00  0.00           
ATOM   1233  CA  GLY    79     -14.742 -26.577   5.423  1.00  0.00           
ATOM   1234  1HA GLY    79     -15.697 -26.525   4.902  1.00  0.00           
ATOM   1235  2HA GLY    79     -14.731 -27.407   6.129  1.00  0.00           
ATOM   1236  C   GLY    79     -14.589 -25.267   6.244  1.00  0.00           
ATOM   1237  O   GLY    79     -15.530 -24.981   6.975  1.00  0.00           
ATOM   1238  N   LEU    80     -13.514 -24.483   6.162  1.00  0.00           
ATOM   1239  H   LEU    80     -12.728 -24.543   5.531  1.00  0.00           
ATOM   1240  CA  LEU    80     -13.338 -23.369   7.187  1.00  0.00           
ATOM   1241  HA  LEU    80     -13.256 -23.714   8.218  1.00  0.00           
ATOM   1242  C   LEU    80     -14.490 -22.283   7.197  1.00  0.00           
ATOM   1243  O   LEU    80     -14.778 -21.818   8.273  1.00  0.00           
ATOM   1244  CB  LEU    80     -11.955 -22.667   6.910  1.00  0.00           
ATOM   1245  1HB LEU    80     -11.941 -22.434   5.845  1.00  0.00           
ATOM   1246  2HB LEU    80     -11.983 -21.718   7.445  1.00  0.00           
ATOM   1247  CG  LEU    80     -10.670 -23.481   7.384  1.00  0.00           
ATOM   1248  HG  LEU    80     -10.811 -24.487   6.989  1.00  0.00           
ATOM   1249  CD1 LEU    80      -9.330 -23.007   6.851  1.00  0.00           
ATOM   1250 1HD1 LEU    80      -8.614 -23.804   7.055  1.00  0.00           
ATOM   1251 2HD1 LEU    80      -8.975 -22.077   7.293  1.00  0.00           
ATOM   1252 3HD1 LEU    80      -9.436 -22.881   5.773  1.00  0.00           
ATOM   1253  CD2 LEU    80     -10.572 -23.522   8.893  1.00  0.00           
ATOM   1254 1HD2 LEU    80      -9.620 -24.002   9.118  1.00  0.00           
ATOM   1255 2HD2 LEU    80     -11.387 -24.114   9.310  1.00  0.00           
ATOM   1256 3HD2 LEU    80     -10.588 -22.523   9.329  1.00  0.00           
ATOM   1257  N   GLU    81     -15.140 -22.012   6.104  1.00  0.00           
ATOM   1258  H   GLU    81     -14.942 -22.563   5.281  1.00  0.00           
ATOM   1259  CA  GLU    81     -16.233 -21.052   6.019  1.00  0.00           
ATOM   1260  HA  GLU    81     -15.951 -20.224   6.669  1.00  0.00           
ATOM   1261  C   GLU    81     -17.536 -21.671   6.597  1.00  0.00           
ATOM   1262  O   GLU    81     -18.312 -21.031   7.330  1.00  0.00           
ATOM   1263  CB  GLU    81     -16.417 -20.609   4.581  1.00  0.00           
ATOM   1264  1HB GLU    81     -15.456 -20.385   4.117  1.00  0.00           
ATOM   1265  2HB GLU    81     -16.902 -21.501   4.184  1.00  0.00           
ATOM   1266  CG  GLU    81     -17.339 -19.418   4.500  1.00  0.00           
ATOM   1267  1HG GLU    81     -18.310 -19.762   4.857  1.00  0.00           
ATOM   1268  2HG GLU    81     -17.060 -18.572   5.127  1.00  0.00           
ATOM   1269  CD  GLU    81     -17.481 -18.942   3.054  1.00  0.00           
ATOM   1270  OE1 GLU    81     -18.269 -18.044   2.710  1.00  0.00           
ATOM   1271  OE2 GLU    81     -16.687 -19.410   2.182  1.00  0.00           
ATOM   1272  N   HIS    82     -17.769 -22.990   6.469  1.00  0.00           
ATOM   1273  H   HIS    82     -17.473 -23.465   5.629  1.00  0.00           
ATOM   1274  CA  HIS    82     -18.757 -23.707   7.299  1.00  0.00           
ATOM   1275  HA  HIS    82     -19.677 -23.131   7.203  1.00  0.00           
ATOM   1276  C   HIS    82     -18.480 -23.859   8.831  1.00  0.00           
ATOM   1277  O   HIS    82     -19.381 -23.740   9.696  1.00  0.00           
ATOM   1278  CB  HIS    82     -19.110 -25.084   6.613  1.00  0.00           
ATOM   1279  1HB HIS    82     -19.340 -24.880   5.567  1.00  0.00           
ATOM   1280  2HB HIS    82     -18.247 -25.749   6.564  1.00  0.00           
ATOM   1281  CG  HIS    82     -20.275 -25.863   7.212  1.00  0.00           
ATOM   1282  ND1 HIS    82     -21.571 -25.465   7.255  1.00  0.00           
ATOM   1283  HD1 HIS    82     -21.992 -24.593   6.968  1.00  0.00           
ATOM   1284  CD2 HIS    82     -20.202 -27.037   7.824  1.00  0.00           
ATOM   1285  HD2 HIS    82     -19.286 -27.593   7.957  1.00  0.00           
ATOM   1286  CE1 HIS    82     -22.275 -26.403   7.877  1.00  0.00           
ATOM   1287  HE1 HIS    82     -23.329 -26.440   8.108  1.00  0.00           
ATOM   1288  NE2 HIS    82     -21.464 -27.411   8.150  1.00  0.00           
ATOM   1289  HE2 HIS    82     -21.684 -28.340   8.478  1.00  0.00           
ATOM   1290  N   TYR    83     -17.159 -23.995   9.177  1.00  0.00           
ATOM   1291  H   TYR    83     -16.566 -24.251   8.400  1.00  0.00           
ATOM   1292  CA  TYR    83     -16.585 -23.991  10.504  1.00  0.00           
ATOM   1293  HA  TYR    83     -17.261 -24.617  11.087  1.00  0.00           
ATOM   1294  C   TYR    83     -16.695 -22.548  11.186  1.00  0.00           
ATOM   1295  O   TYR    83     -17.232 -22.506  12.306  1.00  0.00           
ATOM   1296  CB  TYR    83     -15.153 -24.505  10.512  1.00  0.00           
ATOM   1297  1HB TYR    83     -15.016 -25.544  10.212  1.00  0.00           
ATOM   1298  2HB TYR    83     -14.608 -23.874   9.810  1.00  0.00           
ATOM   1299  CG  TYR    83     -14.603 -24.305  11.903  1.00  0.00           
ATOM   1300  CD1 TYR    83     -13.939 -23.082  12.157  1.00  0.00           
ATOM   1301  HD1 TYR    83     -13.644 -22.403  11.370  1.00  0.00           
ATOM   1302  CD2 TYR    83     -14.786 -25.232  12.954  1.00  0.00           
ATOM   1303  HD2 TYR    83     -15.307 -26.157  12.754  1.00  0.00           
ATOM   1304  CE1 TYR    83     -13.670 -22.741  13.497  1.00  0.00           
ATOM   1305  HE1 TYR    83     -13.213 -21.793  13.741  1.00  0.00           
ATOM   1306  CE2 TYR    83     -14.360 -24.953  14.267  1.00  0.00           
ATOM   1307  HE2 TYR    83     -14.637 -25.642  15.052  1.00  0.00           
ATOM   1308  CZ  TYR    83     -14.001 -23.639  14.544  1.00  0.00           
ATOM   1309  OH  TYR    83     -13.761 -23.262  15.808  1.00  0.00           
ATOM   1310  HH  TYR    83     -13.983 -23.916  16.475  1.00  0.00           
ATOM   1311  N   LEU    84     -16.353 -21.378  10.566  1.00  0.00           
ATOM   1312  H   LEU    84     -15.764 -21.430   9.748  1.00  0.00           
ATOM   1313  CA  LEU    84     -16.744 -20.022  10.993  1.00  0.00           
ATOM   1314  HA  LEU    84     -16.256 -19.853  11.953  1.00  0.00           
ATOM   1315  C   LEU    84     -18.280 -19.849  11.236  1.00  0.00           
ATOM   1316  O   LEU    84     -18.683 -19.446  12.345  1.00  0.00           
ATOM   1317  CB  LEU    84     -16.224 -18.986   9.997  1.00  0.00           
ATOM   1318  1HB LEU    84     -16.662 -19.176   9.017  1.00  0.00           
ATOM   1319  2HB LEU    84     -16.527 -17.990  10.321  1.00  0.00           
ATOM   1320  CG  LEU    84     -14.678 -18.945   9.932  1.00  0.00           
ATOM   1321  HG  LEU    84     -14.317 -19.969   9.840  1.00  0.00           
ATOM   1322  CD1 LEU    84     -14.255 -18.141   8.681  1.00  0.00           
ATOM   1323 1HD1 LEU    84     -13.171 -18.145   8.571  1.00  0.00           
ATOM   1324 2HD1 LEU    84     -14.614 -17.112   8.710  1.00  0.00           
ATOM   1325 3HD1 LEU    84     -14.709 -18.660   7.836  1.00  0.00           
ATOM   1326  CD2 LEU    84     -13.925 -18.309  11.158  1.00  0.00           
ATOM   1327 1HD2 LEU    84     -12.850 -18.488  11.144  1.00  0.00           
ATOM   1328 2HD2 LEU    84     -14.362 -18.784  12.037  1.00  0.00           
ATOM   1329 3HD2 LEU    84     -14.115 -17.236  11.193  1.00  0.00           
ATOM   1330  N   ASP    85     -19.117 -20.326  10.361  1.00  0.00           
ATOM   1331  H   ASP    85     -18.810 -20.743   9.494  1.00  0.00           
ATOM   1332  CA  ASP    85     -20.555 -20.209  10.574  1.00  0.00           
ATOM   1333  HA  ASP    85     -20.737 -19.154  10.777  1.00  0.00           
ATOM   1334  C   ASP    85     -21.101 -21.021  11.774  1.00  0.00           
ATOM   1335  O   ASP    85     -21.854 -20.575  12.658  1.00  0.00           
ATOM   1336  CB  ASP    85     -21.248 -20.573   9.244  1.00  0.00           
ATOM   1337  1HB ASP    85     -20.680 -21.388   8.795  1.00  0.00           
ATOM   1338  2HB ASP    85     -22.272 -20.878   9.459  1.00  0.00           
ATOM   1339  CG  ASP    85     -21.308 -19.418   8.214  1.00  0.00           
ATOM   1340  OD1 ASP    85     -21.341 -18.249   8.590  1.00  0.00           
ATOM   1341  OD2 ASP    85     -21.351 -19.723   7.051  1.00  0.00           
ATOM   1342  N   LEU    86     -20.618 -22.243  11.913  1.00  0.00           
ATOM   1343  H   LEU    86     -19.970 -22.586  11.219  1.00  0.00           
ATOM   1344  CA  LEU    86     -20.876 -23.110  13.063  1.00  0.00           
ATOM   1345  HA  LEU    86     -21.942 -23.319  13.149  1.00  0.00           
ATOM   1346  C   LEU    86     -20.334 -22.574  14.362  1.00  0.00           
ATOM   1347  O   LEU    86     -21.075 -22.735  15.332  1.00  0.00           
ATOM   1348  CB  LEU    86     -20.200 -24.529  12.721  1.00  0.00           
ATOM   1349  1HB LEU    86     -19.221 -24.267  12.319  1.00  0.00           
ATOM   1350  2HB LEU    86     -20.102 -25.016  13.691  1.00  0.00           
ATOM   1351  CG  LEU    86     -21.011 -25.569  11.789  1.00  0.00           
ATOM   1352  HG  LEU    86     -21.084 -25.053  10.832  1.00  0.00           
ATOM   1353  CD1 LEU    86     -20.210 -26.782  11.463  1.00  0.00           
ATOM   1354 1HD1 LEU    86     -20.742 -27.297  10.664  1.00  0.00           
ATOM   1355 2HD1 LEU    86     -20.189 -27.413  12.352  1.00  0.00           
ATOM   1356 3HD1 LEU    86     -19.190 -26.569  11.144  1.00  0.00           
ATOM   1357  CD2 LEU    86     -22.445 -25.909  12.200  1.00  0.00           
ATOM   1358 1HD2 LEU    86     -23.016 -26.306  11.360  1.00  0.00           
ATOM   1359 2HD2 LEU    86     -22.922 -25.000  12.567  1.00  0.00           
ATOM   1360 3HD2 LEU    86     -22.410 -26.649  12.999  1.00  0.00           
ATOM   1361  N   LEU    87     -19.134 -22.025  14.430  1.00  0.00           
ATOM   1362  H   LEU    87     -18.520 -22.052  13.629  1.00  0.00           
ATOM   1363  CA  LEU    87     -18.578 -21.341  15.625  1.00  0.00           
ATOM   1364  HA  LEU    87     -18.704 -21.945  16.524  1.00  0.00           
ATOM   1365  C   LEU    87     -19.368 -19.992  15.927  1.00  0.00           
ATOM   1366  O   LEU    87     -19.667 -19.616  17.036  1.00  0.00           
ATOM   1367  CB  LEU    87     -17.089 -21.037  15.361  1.00  0.00           
ATOM   1368  1HB LEU    87     -16.560 -21.983  15.248  1.00  0.00           
ATOM   1369  2HB LEU    87     -17.014 -20.472  14.431  1.00  0.00           
ATOM   1370  CG  LEU    87     -16.394 -20.203  16.476  1.00  0.00           
ATOM   1371  HG  LEU    87     -17.016 -19.328  16.665  1.00  0.00           
ATOM   1372  CD1 LEU    87     -16.276 -20.820  17.890  1.00  0.00           
ATOM   1373 1HD1 LEU    87     -15.575 -20.310  18.551  1.00  0.00           
ATOM   1374 2HD1 LEU    87     -15.950 -21.848  17.737  1.00  0.00           
ATOM   1375 3HD1 LEU    87     -17.269 -20.816  18.341  1.00  0.00           
ATOM   1376  CD2 LEU    87     -15.129 -19.507  16.005  1.00  0.00           
ATOM   1377 1HD2 LEU    87     -14.835 -18.715  16.694  1.00  0.00           
ATOM   1378 2HD2 LEU    87     -15.353 -19.077  15.029  1.00  0.00           
ATOM   1379 3HD2 LEU    87     -14.314 -20.225  15.908  1.00  0.00           
ATOM   1380  N   GLN    88     -19.805 -19.305  14.888  1.00  0.00           
ATOM   1381  H   GLN    88     -19.534 -19.473  13.930  1.00  0.00           
ATOM   1382  CA  GLN    88     -20.804 -18.234  15.091  1.00  0.00           
ATOM   1383  HA  GLN    88     -20.399 -17.436  15.714  1.00  0.00           
ATOM   1384  C   GLN    88     -22.133 -18.702  15.699  1.00  0.00           
ATOM   1385  O   GLN    88     -22.548 -18.133  16.705  1.00  0.00           
ATOM   1386  CB  GLN    88     -21.097 -17.661  13.746  1.00  0.00           
ATOM   1387  1HB GLN    88     -20.163 -17.479  13.214  1.00  0.00           
ATOM   1388  2HB GLN    88     -21.714 -18.382  13.210  1.00  0.00           
ATOM   1389  CG  GLN    88     -21.885 -16.307  13.748  1.00  0.00           
ATOM   1390  1HG GLN    88     -22.002 -15.991  12.711  1.00  0.00           
ATOM   1391  2HG GLN    88     -22.862 -16.524  14.180  1.00  0.00           
ATOM   1392  CD  GLN    88     -21.257 -15.143  14.537  1.00  0.00           
ATOM   1393  OE1 GLN    88     -20.122 -14.775  14.262  1.00  0.00           
ATOM   1394  NE2 GLN    88     -21.885 -14.569  15.525  1.00  0.00           
ATOM   1395 1HE2 GLN    88     -21.412 -13.849  16.051  1.00  0.00           
ATOM   1396 2HE2 GLN    88     -22.856 -14.775  15.712  1.00  0.00           
ATOM   1397  N   ASP    89     -22.771 -19.737  15.226  1.00  0.00           
ATOM   1398  H   ASP    89     -22.422 -20.203  14.400  1.00  0.00           
ATOM   1399  CA  ASP    89     -24.051 -20.271  15.755  1.00  0.00           
ATOM   1400  HA  ASP    89     -24.696 -19.392  15.721  1.00  0.00           
ATOM   1401  C   ASP    89     -23.999 -20.815  17.172  1.00  0.00           
ATOM   1402  O   ASP    89     -24.962 -20.577  17.944  1.00  0.00           
ATOM   1403  CB  ASP    89     -24.579 -21.284  14.679  1.00  0.00           
ATOM   1404  1HB ASP    89     -23.686 -21.785  14.305  1.00  0.00           
ATOM   1405  2HB ASP    89     -25.156 -22.032  15.223  1.00  0.00           
ATOM   1406  CG  ASP    89     -25.392 -20.737  13.527  1.00  0.00           
ATOM   1407  OD1 ASP    89     -25.994 -19.663  13.661  1.00  0.00           
ATOM   1408  OD2 ASP    89     -25.403 -21.387  12.420  1.00  0.00           
ATOM   1409  N   ALA    90     -22.848 -21.361  17.579  1.00  0.00           
ATOM   1410  H   ALA    90     -22.204 -21.535  16.821  1.00  0.00           
ATOM   1411  CA  ALA    90     -22.353 -21.670  18.932  1.00  0.00           
ATOM   1412  HA  ALA    90     -23.087 -22.267  19.473  1.00  0.00           
ATOM   1413  C   ALA    90     -22.254 -20.319  19.825  1.00  0.00           
ATOM   1414  O   ALA    90     -23.080 -20.192  20.762  1.00  0.00           
ATOM   1415  CB  ALA    90     -21.046 -22.462  18.685  1.00  0.00           
ATOM   1416  1HB ALA    90     -21.221 -23.263  17.967  1.00  0.00           
ATOM   1417  2HB ALA    90     -20.703 -22.888  19.628  1.00  0.00           
ATOM   1418  3HB ALA    90     -20.288 -21.783  18.295  1.00  0.00           
ATOM   1419  N   LYS    91     -21.463 -19.288  19.465  1.00  0.00           
ATOM   1420  H   LYS    91     -20.988 -19.364  18.577  1.00  0.00           
ATOM   1421  CA  LYS    91     -21.410 -17.948  20.098  1.00  0.00           
ATOM   1422  HA  LYS    91     -21.012 -18.064  21.107  1.00  0.00           
ATOM   1423  C   LYS    91     -22.826 -17.286  20.260  1.00  0.00           
ATOM   1424  O   LYS    91     -23.290 -16.998  21.383  1.00  0.00           
ATOM   1425  CB  LYS    91     -20.357 -17.106  19.358  1.00  0.00           
ATOM   1426  1HB LYS    91     -20.512 -17.218  18.285  1.00  0.00           
ATOM   1427  2HB LYS    91     -20.540 -16.053  19.571  1.00  0.00           
ATOM   1428  CG  LYS    91     -18.935 -17.464  19.694  1.00  0.00           
ATOM   1429  1HG LYS    91     -18.782 -17.490  20.772  1.00  0.00           
ATOM   1430  2HG LYS    91     -18.714 -18.494  19.415  1.00  0.00           
ATOM   1431  CD  LYS    91     -17.877 -16.543  19.093  1.00  0.00           
ATOM   1432  1HD LYS    91     -17.996 -16.510  18.010  1.00  0.00           
ATOM   1433  2HD LYS    91     -17.975 -15.546  19.522  1.00  0.00           
ATOM   1434  CE  LYS    91     -16.473 -17.138  19.407  1.00  0.00           
ATOM   1435  1HE LYS    91     -16.424 -17.307  20.482  1.00  0.00           
ATOM   1436  2HE LYS    91     -16.405 -18.098  18.895  1.00  0.00           
ATOM   1437  NZ  LYS    91     -15.491 -16.225  18.823  1.00  0.00           
ATOM   1438  1HZ LYS    91     -14.606 -16.589  19.147  1.00  0.00           
ATOM   1439  2HZ LYS    91     -15.618 -15.286  19.173  1.00  0.00           
ATOM   1440  3HZ LYS    91     -15.501 -16.213  17.813  1.00  0.00           
ATOM   1441  N   ASP    92     -23.583 -17.133  19.125  1.00  0.00           
ATOM   1442  H   ASP    92     -23.189 -17.423  18.241  1.00  0.00           
ATOM   1443  CA  ASP    92     -25.069 -16.836  19.026  1.00  0.00           
ATOM   1444  HA  ASP    92     -25.132 -15.765  19.219  1.00  0.00           
ATOM   1445  C   ASP    92     -25.928 -17.608  19.982  1.00  0.00           
ATOM   1446  O   ASP    92     -26.740 -17.008  20.730  1.00  0.00           
ATOM   1447  CB  ASP    92     -25.383 -17.129  17.619  1.00  0.00           
ATOM   1448  1HB ASP    92     -25.081 -18.126  17.297  1.00  0.00           
ATOM   1449  2HB ASP    92     -26.469 -17.148  17.535  1.00  0.00           
ATOM   1450  CG  ASP    92     -24.811 -16.089  16.675  1.00  0.00           
ATOM   1451  OD1 ASP    92     -24.295 -15.028  17.116  1.00  0.00           
ATOM   1452  OD2 ASP    92     -25.143 -16.118  15.468  1.00  0.00           
ATOM   1453  N   GLU    93     -25.938 -18.952  19.975  1.00  0.00           
ATOM   1454  H   GLU    93     -25.407 -19.412  19.249  1.00  0.00           
ATOM   1455  CA  GLU    93     -26.657 -19.860  20.902  1.00  0.00           
ATOM   1456  HA  GLU    93     -27.674 -19.483  20.789  1.00  0.00           
ATOM   1457  C   GLU    93     -26.278 -19.757  22.398  1.00  0.00           
ATOM   1458  O   GLU    93     -27.211 -19.809  23.166  1.00  0.00           
ATOM   1459  CB  GLU    93     -26.671 -21.328  20.390  1.00  0.00           
ATOM   1460  1HB GLU    93     -27.163 -21.274  19.419  1.00  0.00           
ATOM   1461  2HB GLU    93     -25.679 -21.763  20.276  1.00  0.00           
ATOM   1462  CG  GLU    93     -27.504 -22.324  21.265  1.00  0.00           
ATOM   1463  1HG GLU    93     -27.002 -22.553  22.204  1.00  0.00           
ATOM   1464  2HG GLU    93     -28.477 -21.964  21.602  1.00  0.00           
ATOM   1465  CD  GLU    93     -27.738 -23.668  20.522  1.00  0.00           
ATOM   1466  OE1 GLU    93     -27.666 -24.806  21.084  1.00  0.00           
ATOM   1467  OE2 GLU    93     -27.812 -23.697  19.252  1.00  0.00           
ATOM   1468  N   GLN    94     -25.021 -19.446  22.712  1.00  0.00           
ATOM   1469  H   GLN    94     -24.369 -19.264  21.963  1.00  0.00           
ATOM   1470  CA  GLN    94     -24.643 -19.098  24.059  1.00  0.00           
ATOM   1471  HA  GLN    94     -25.189 -19.717  24.771  1.00  0.00           
ATOM   1472  C   GLN    94     -25.083 -17.592  24.479  1.00  0.00           
ATOM   1473  O   GLN    94     -25.137 -17.265  25.596  1.00  0.00           
ATOM   1474  CB  GLN    94     -23.152 -19.093  24.135  1.00  0.00           
ATOM   1475  1HB GLN    94     -22.674 -19.868  23.536  1.00  0.00           
ATOM   1476  2HB GLN    94     -22.809 -18.133  23.750  1.00  0.00           
ATOM   1477  CG  GLN    94     -22.576 -19.228  25.587  1.00  0.00           
ATOM   1478  1HG GLN    94     -23.289 -18.765  26.269  1.00  0.00           
ATOM   1479  2HG GLN    94     -22.387 -20.277  25.815  1.00  0.00           
ATOM   1480  CD  GLN    94     -21.200 -18.488  25.851  1.00  0.00           
ATOM   1481  OE1 GLN    94     -20.995 -17.266  25.744  1.00  0.00           
ATOM   1482  NE2 GLN    94     -20.183 -19.217  26.197  1.00  0.00           
ATOM   1483 1HE2 GLN    94     -19.289 -18.812  26.434  1.00  0.00           
ATOM   1484 2HE2 GLN    94     -20.306 -20.219  26.220  1.00  0.00           
ATOM   1485  N   GLU    95     -25.512 -16.799  23.486  1.00  0.00           
ATOM   1486  H   GLU    95     -25.448 -17.179  22.553  1.00  0.00           
ATOM   1487  CA  GLU    95     -25.991 -15.411  23.589  1.00  0.00           
ATOM   1488  HA  GLU    95     -25.618 -15.026  24.538  1.00  0.00           
ATOM   1489  C   GLU    95     -27.507 -15.444  23.606  1.00  0.00           
ATOM   1490  O   GLU    95     -28.105 -14.431  23.838  1.00  0.00           
ATOM   1491  CB  GLU    95     -25.434 -14.385  22.503  1.00  0.00           
ATOM   1492  1HB GLU    95     -25.346 -14.970  21.587  1.00  0.00           
ATOM   1493  2HB GLU    95     -26.136 -13.587  22.262  1.00  0.00           
ATOM   1494  CG  GLU    95     -24.082 -13.792  22.868  1.00  0.00           
ATOM   1495  1HG GLU    95     -24.189 -13.046  23.656  1.00  0.00           
ATOM   1496  2HG GLU    95     -23.397 -14.539  23.268  1.00  0.00           
ATOM   1497  CD  GLU    95     -23.456 -13.139  21.640  1.00  0.00           
ATOM   1498  OE1 GLU    95     -22.726 -13.845  20.909  1.00  0.00           
ATOM   1499  OE2 GLU    95     -23.783 -11.970  21.227  1.00  0.00           
ATOM   1500  N   GLY    96     -28.213 -16.608  23.433  1.00  0.00           
ATOM   1501  H   GLY    96     -27.628 -17.382  23.154  1.00  0.00           
ATOM   1502  CA  GLY    96     -29.652 -16.789  23.366  1.00  0.00           
ATOM   1503  1HA GLY    96     -29.960 -17.809  23.593  1.00  0.00           
ATOM   1504  2HA GLY    96     -30.076 -16.109  24.105  1.00  0.00           
ATOM   1505  C   GLY    96     -30.350 -16.425  21.998  1.00  0.00           
ATOM   1506  O   GLY    96     -31.587 -16.606  21.858  1.00  0.00           
ATOM   1507  N   LEU    97     -29.588 -15.911  21.059  1.00  0.00           
ATOM   1508  H   LEU    97     -28.613 -15.937  21.321  1.00  0.00           
ATOM   1509  CA  LEU    97     -29.920 -15.551  19.696  1.00  0.00           
ATOM   1510  HA  LEU    97     -30.869 -15.022  19.613  1.00  0.00           
ATOM   1511  C   LEU    97     -30.029 -16.827  18.808  1.00  0.00           
ATOM   1512  O   LEU    97     -29.055 -17.304  18.179  1.00  0.00           
ATOM   1513  CB  LEU    97     -28.864 -14.523  19.201  1.00  0.00           
ATOM   1514  1HB LEU    97     -27.878 -14.942  19.401  1.00  0.00           
ATOM   1515  2HB LEU    97     -28.874 -14.541  18.111  1.00  0.00           
ATOM   1516  CG  LEU    97     -28.899 -13.003  19.579  1.00  0.00           
ATOM   1517  HG  LEU    97     -28.917 -12.950  20.667  1.00  0.00           
ATOM   1518  CD1 LEU    97     -27.567 -12.363  19.288  1.00  0.00           
ATOM   1519 1HD1 LEU    97     -27.594 -11.327  19.626  1.00  0.00           
ATOM   1520 2HD1 LEU    97     -27.376 -12.392  18.216  1.00  0.00           
ATOM   1521 3HD1 LEU    97     -26.775 -12.897  19.814  1.00  0.00           
ATOM   1522  CD2 LEU    97     -30.132 -12.427  18.866  1.00  0.00           
ATOM   1523 1HD2 LEU    97     -30.107 -11.338  18.902  1.00  0.00           
ATOM   1524 2HD2 LEU    97     -31.026 -12.788  19.373  1.00  0.00           
ATOM   1525 3HD2 LEU    97     -30.144 -12.757  17.827  1.00  0.00           
ATOM   1526  N   VAL    98     -31.207 -17.432  18.684  1.00  0.00           
ATOM   1527  H   VAL    98     -31.964 -17.021  19.212  1.00  0.00           
ATOM   1528  CA  VAL    98     -31.607 -18.645  17.897  1.00  0.00           
ATOM   1529  HA  VAL    98     -30.759 -18.952  17.285  1.00  0.00           
ATOM   1530  C   VAL    98     -32.780 -18.293  16.978  1.00  0.00           
ATOM   1531  O   VAL    98     -33.522 -17.285  17.235  1.00  0.00           
ATOM   1532  CB  VAL    98     -31.932 -19.802  18.879  1.00  0.00           
ATOM   1533  HB  VAL    98     -32.079 -20.707  18.290  1.00  0.00           
ATOM   1534  CG1 VAL    98     -30.676 -20.094  19.752  1.00  0.00           
ATOM   1535 1HG1 VAL    98     -30.900 -20.927  20.419  1.00  0.00           
ATOM   1536 2HG1 VAL    98     -30.424 -19.213  20.342  1.00  0.00           
ATOM   1537 3HG1 VAL    98     -29.833 -20.357  19.113  1.00  0.00           
ATOM   1538  CG2 VAL    98     -33.181 -19.574  19.712  1.00  0.00           
ATOM   1539 1HG2 VAL    98     -33.445 -20.486  20.247  1.00  0.00           
ATOM   1540 2HG2 VAL    98     -33.974 -19.323  19.007  1.00  0.00           
ATOM   1541 3HG2 VAL    98     -33.054 -18.758  20.423  1.00  0.00           
ATOM   1542  N   GLY    99     -32.972 -19.103  15.947  1.00  0.00           
ATOM   1543  H   GLY    99     -32.262 -19.783  15.719  1.00  0.00           
ATOM   1544  CA  GLY    99     -34.166 -19.051  15.142  1.00  0.00           
ATOM   1545  1HA GLY    99     -34.470 -20.026  14.761  1.00  0.00           
ATOM   1546  2HA GLY    99     -35.103 -18.685  15.560  1.00  0.00           
ATOM   1547  C   GLY    99     -33.875 -18.160  13.879  1.00  0.00           
ATOM   1548  O   GLY    99     -32.733 -17.871  13.622  1.00  0.00           
ATOM   1549  N   GLY   100     -34.869 -17.823  13.092  1.00  0.00           
ATOM   1550  H   GLY   100     -35.781 -18.197  13.310  1.00  0.00           
ATOM   1551  CA  GLY   100     -34.638 -17.353  11.736  1.00  0.00           
ATOM   1552  1HA GLY   100     -35.581 -17.045  11.284  1.00  0.00           
ATOM   1553  2HA GLY   100     -33.973 -16.493  11.822  1.00  0.00           
ATOM   1554  C   GLY   100     -33.970 -18.376  10.789  1.00  0.00           
ATOM   1555  O   GLY   100     -33.666 -19.499  11.194  1.00  0.00           
ATOM   1556  N   THR   101     -33.656 -18.057   9.495  1.00  0.00           
ATOM   1557  H   THR   101     -34.092 -17.209   9.163  1.00  0.00           
ATOM   1558  CA  THR   101     -33.096 -18.955   8.489  1.00  0.00           
ATOM   1559  HA  THR   101     -33.573 -19.929   8.602  1.00  0.00           
ATOM   1560  C   THR   101     -31.591 -19.102   8.643  1.00  0.00           
ATOM   1561  O   THR   101     -30.990 -18.106   8.957  1.00  0.00           
ATOM   1562  CB  THR   101     -33.332 -18.403   7.113  1.00  0.00           
ATOM   1563  HB  THR   101     -32.635 -17.596   6.886  1.00  0.00           
ATOM   1564  OG1 THR   101     -34.682 -17.984   7.071  1.00  0.00           
ATOM   1565  HG1 THR   101     -35.227 -18.696   7.415  1.00  0.00           
ATOM   1566  CG2 THR   101     -33.150 -19.563   6.059  1.00  0.00           
ATOM   1567 1HG2 THR   101     -33.463 -19.198   5.081  1.00  0.00           
ATOM   1568 2HG2 THR   101     -33.679 -20.487   6.290  1.00  0.00           
ATOM   1569 3HG2 THR   101     -32.076 -19.750   6.051  1.00  0.00           
ATOM   1570  N   PRO   102     -30.957 -20.268   8.680  1.00  0.00           
ATOM   1571  CA  PRO   102     -29.515 -20.386   8.958  1.00  0.00           
ATOM   1572  HA  PRO   102     -29.438 -19.990   9.971  1.00  0.00           
ATOM   1573  C   PRO   102     -28.634 -19.579   8.023  1.00  0.00           
ATOM   1574  O   PRO   102     -28.952 -19.386   6.845  1.00  0.00           
ATOM   1575  CB  PRO   102     -29.247 -21.859   8.894  1.00  0.00           
ATOM   1576  1HB PRO   102     -28.433 -22.163   8.236  1.00  0.00           
ATOM   1577  2HB PRO   102     -29.062 -22.178   9.920  1.00  0.00           
ATOM   1578  CG  PRO   102     -30.550 -22.510   8.403  1.00  0.00           
ATOM   1579  1HG PRO   102     -30.533 -22.640   7.321  1.00  0.00           
ATOM   1580  2HG PRO   102     -30.734 -23.498   8.824  1.00  0.00           
ATOM   1581  CD  PRO   102     -31.613 -21.535   8.817  1.00  0.00           
ATOM   1582  1HD PRO   102     -32.488 -21.586   8.170  1.00  0.00           
ATOM   1583  2HD PRO   102     -31.956 -21.681   9.841  1.00  0.00           
ATOM   1584  N   ARG   103     -27.553 -19.065   8.624  1.00  0.00           
ATOM   1585  H   ARG   103     -27.419 -19.203   9.615  1.00  0.00           
ATOM   1586  CA  ARG   103     -26.427 -18.628   7.831  1.00  0.00           
ATOM   1587  HA  ARG   103     -26.840 -17.873   7.162  1.00  0.00           
ATOM   1588  C   ARG   103     -25.864 -19.759   6.840  1.00  0.00           
ATOM   1589  O   ARG   103     -25.983 -20.946   7.109  1.00  0.00           
ATOM   1590  CB  ARG   103     -25.309 -18.040   8.733  1.00  0.00           
ATOM   1591  1HB ARG   103     -24.515 -17.679   8.080  1.00  0.00           
ATOM   1592  2HB ARG   103     -25.668 -17.170   9.284  1.00  0.00           
ATOM   1593  CG  ARG   103     -24.694 -19.033   9.742  1.00  0.00           
ATOM   1594  1HG ARG   103     -25.532 -19.497  10.262  1.00  0.00           
ATOM   1595  2HG ARG   103     -24.170 -19.808   9.182  1.00  0.00           
ATOM   1596  CD  ARG   103     -23.725 -18.461  10.800  1.00  0.00           
ATOM   1597  1HD ARG   103     -23.208 -19.247  11.350  1.00  0.00           
ATOM   1598  2HD ARG   103     -22.830 -17.910  10.510  1.00  0.00           
ATOM   1599  NE  ARG   103     -24.446 -17.621  11.813  1.00  0.00           
ATOM   1600  HE  ARG   103     -24.962 -18.181  12.476  1.00  0.00           
ATOM   1601  CZ  ARG   103     -24.556 -16.313  11.758  1.00  0.00           
ATOM   1602  NH1 ARG   103     -24.247 -15.647  10.644  1.00  0.00           
ATOM   1603 1HH1 ARG   103     -23.729 -16.041   9.872  1.00  0.00           
ATOM   1604 2HH1 ARG   103     -24.537 -14.680  10.616  1.00  0.00           
ATOM   1605  NH2 ARG   103     -25.138 -15.598  12.685  1.00  0.00           
ATOM   1606 1HH2 ARG   103     -25.254 -15.891  13.644  1.00  0.00           
ATOM   1607 2HH2 ARG   103     -25.095 -14.614  12.459  1.00  0.00           
ATOM   1608  N   THR   104     -25.107 -19.323   5.814  1.00  0.00           
ATOM   1609  H   THR   104     -25.131 -18.345   5.563  1.00  0.00           
ATOM   1610  CA  THR   104     -24.003 -20.066   5.049  1.00  0.00           
ATOM   1611  HA  THR   104     -23.227 -20.383   5.745  1.00  0.00           
ATOM   1612  C   THR   104     -23.229 -19.089   4.031  1.00  0.00           
ATOM   1613  O   THR   104     -23.307 -17.880   4.164  1.00  0.00           
ATOM   1614  CB  THR   104     -24.530 -21.309   4.381  1.00  0.00           
ATOM   1615  HB  THR   104     -24.987 -21.978   5.111  1.00  0.00           
ATOM   1616  OG1 THR   104     -23.440 -22.039   3.837  1.00  0.00           
ATOM   1617  HG1 THR   104     -23.496 -22.939   4.166  1.00  0.00           
ATOM   1618  CG2 THR   104     -25.460 -21.229   3.219  1.00  0.00           
ATOM   1619 1HG2 THR   104     -25.693 -22.236   2.875  1.00  0.00           
ATOM   1620 2HG2 THR   104     -24.988 -20.669   2.411  1.00  0.00           
ATOM   1621 3HG2 THR   104     -26.378 -20.726   3.522  1.00  0.00           
ATOM   1622  N   ILE   105     -22.420 -19.616   3.155  1.00  0.00           
ATOM   1623  H   ILE   105     -22.729 -20.548   2.920  1.00  0.00           
ATOM   1624  CA  ILE   105     -21.198 -19.154   2.463  1.00  0.00           
ATOM   1625  HA  ILE   105     -20.602 -18.751   3.282  1.00  0.00           
ATOM   1626  C   ILE   105     -21.440 -18.036   1.438  1.00  0.00           
ATOM   1627  O   ILE   105     -22.484 -18.043   0.787  1.00  0.00           
ATOM   1628  CB  ILE   105     -20.306 -20.419   1.983  1.00  0.00           
ATOM   1629  HB  ILE   105     -19.372 -19.959   1.659  1.00  0.00           
ATOM   1630  CG1 ILE   105     -20.834 -21.144   0.753  1.00  0.00           
ATOM   1631 1HG1 ILE   105     -21.788 -21.618   0.987  1.00  0.00           
ATOM   1632 2HG1 ILE   105     -21.154 -20.417   0.006  1.00  0.00           
ATOM   1633  CG2 ILE   105     -19.963 -21.441   3.090  1.00  0.00           
ATOM   1634 1HG2 ILE   105     -19.055 -21.998   2.857  1.00  0.00           
ATOM   1635 2HG2 ILE   105     -20.797 -22.135   3.199  1.00  0.00           
ATOM   1636 3HG2 ILE   105     -19.824 -20.891   4.020  1.00  0.00           
ATOM   1637  CD1 ILE   105     -19.835 -22.161   0.132  1.00  0.00           
ATOM   1638 1HD1 ILE   105     -20.201 -22.484  -0.842  1.00  0.00           
ATOM   1639 2HD1 ILE   105     -19.812 -23.012   0.813  1.00  0.00           
ATOM   1640 3HD1 ILE   105     -18.829 -21.753   0.026  1.00  0.00           
ATOM   1641  N   GLU   106     -20.436 -17.152   1.291  1.00  0.00           
ATOM   1642  H   GLU   106     -19.558 -17.361   1.744  1.00  0.00           
ATOM   1643  CA  GLU   106     -20.533 -16.002   0.440  1.00  0.00           
ATOM   1644  HA  GLU   106     -21.578 -15.694   0.436  1.00  0.00           
ATOM   1645  C   GLU   106     -20.133 -16.321  -1.023  1.00  0.00           
ATOM   1646  O   GLU   106     -20.694 -15.764  -1.986  1.00  0.00           
ATOM   1647  CB  GLU   106     -19.652 -14.938   1.135  1.00  0.00           
ATOM   1648  1HB GLU   106     -19.854 -14.901   2.205  1.00  0.00           
ATOM   1649  2HB GLU   106     -18.610 -15.222   0.991  1.00  0.00           
ATOM   1650  CG  GLU   106     -19.912 -13.579   0.510  1.00  0.00           
ATOM   1651  1HG GLU   106     -19.620 -13.672  -0.537  1.00  0.00           
ATOM   1652  2HG GLU   106     -20.959 -13.397   0.751  1.00  0.00           
ATOM   1653  CD  GLU   106     -19.034 -12.561   1.205  1.00  0.00           
ATOM   1654  OE1 GLU   106     -18.232 -11.814   0.588  1.00  0.00           
ATOM   1655  OE2 GLU   106     -19.142 -12.408   2.457  1.00  0.00           
ATOM   1656  N   GLY   107     -19.032 -17.032  -1.158  1.00  0.00           
ATOM   1657  H   GLY   107     -18.454 -17.163  -0.340  1.00  0.00           
ATOM   1658  CA  GLY   107     -18.328 -17.217  -2.456  1.00  0.00           
ATOM   1659  1HA GLY   107     -17.605 -18.033  -2.442  1.00  0.00           
ATOM   1660  2HA GLY   107     -19.146 -17.406  -3.152  1.00  0.00           
ATOM   1661  C   GLY   107     -17.552 -15.971  -3.039  1.00  0.00           
ATOM   1662  O   GLY   107     -18.003 -14.816  -2.982  1.00  0.00           
ATOM   1663  N   PRO   108     -16.331 -16.200  -3.588  1.00  0.00           
ATOM   1664  CA  PRO   108     -15.355 -15.173  -3.857  1.00  0.00           
ATOM   1665  HA  PRO   108     -15.040 -14.623  -2.971  1.00  0.00           
ATOM   1666  C   PRO   108     -15.817 -14.209  -4.929  1.00  0.00           
ATOM   1667  O   PRO   108     -15.569 -13.031  -4.899  1.00  0.00           
ATOM   1668  CB  PRO   108     -14.096 -15.844  -4.397  1.00  0.00           
ATOM   1669  1HB PRO   108     -13.661 -15.422  -5.303  1.00  0.00           
ATOM   1670  2HB PRO   108     -13.421 -15.917  -3.544  1.00  0.00           
ATOM   1671  CG  PRO   108     -14.489 -17.332  -4.762  1.00  0.00           
ATOM   1672  1HG PRO   108     -14.773 -17.295  -5.814  1.00  0.00           
ATOM   1673  2HG PRO   108     -13.725 -18.059  -4.487  1.00  0.00           
ATOM   1674  CD  PRO   108     -15.728 -17.537  -3.901  1.00  0.00           
ATOM   1675  1HD PRO   108     -16.472 -18.073  -4.490  1.00  0.00           
ATOM   1676  2HD PRO   108     -15.404 -17.953  -2.947  1.00  0.00           
ATOM   1677  N   LEU   109     -16.481 -14.769  -5.967  1.00  0.00           
ATOM   1678  H   LEU   109     -16.564 -15.775  -5.955  1.00  0.00           
ATOM   1679  CA  LEU   109     -16.997 -14.056  -7.119  1.00  0.00           
ATOM   1680  HA  LEU   109     -16.176 -13.504  -7.576  1.00  0.00           
ATOM   1681  C   LEU   109     -18.086 -13.048  -6.708  1.00  0.00           
ATOM   1682  O   LEU   109     -18.764 -12.545  -7.641  1.00  0.00           
ATOM   1683  CB  LEU   109     -17.555 -14.974  -8.190  1.00  0.00           
ATOM   1684  1HB LEU   109     -18.437 -15.494  -7.815  1.00  0.00           
ATOM   1685  2HB LEU   109     -17.865 -14.393  -9.058  1.00  0.00           
ATOM   1686  CG  LEU   109     -16.533 -16.102  -8.661  1.00  0.00           
ATOM   1687  HG  LEU   109     -16.644 -16.906  -7.933  1.00  0.00           
ATOM   1688  CD1 LEU   109     -17.059 -16.565 -10.067  1.00  0.00           
ATOM   1689 1HD1 LEU   109     -16.382 -17.336 -10.435  1.00  0.00           
ATOM   1690 2HD1 LEU   109     -17.100 -15.745 -10.783  1.00  0.00           
ATOM   1691 3HD1 LEU   109     -18.056 -16.987  -9.939  1.00  0.00           
ATOM   1692  CD2 LEU   109     -15.086 -15.702  -8.821  1.00  0.00           
ATOM   1693 1HD2 LEU   109     -14.483 -16.608  -8.874  1.00  0.00           
ATOM   1694 2HD2 LEU   109     -14.697 -15.051  -8.038  1.00  0.00           
ATOM   1695 3HD2 LEU   109     -15.048 -15.183  -9.778  1.00  0.00           
ATOM   1696  N   TYR   110     -18.386 -12.836  -5.421  1.00  0.00           
ATOM   1697  H   TYR   110     -17.912 -13.349  -4.691  1.00  0.00           
ATOM   1698  CA  TYR   110     -19.431 -11.915  -5.055  1.00  0.00           
ATOM   1699  HA  TYR   110     -20.310 -12.140  -5.659  1.00  0.00           
ATOM   1700  C   TYR   110     -18.946 -10.517  -5.315  1.00  0.00           
ATOM   1701  O   TYR   110     -17.919 -10.036  -4.827  1.00  0.00           
ATOM   1702  CB  TYR   110     -19.880 -12.023  -3.572  1.00  0.00           
ATOM   1703  1HB TYR   110     -20.569 -12.865  -3.517  1.00  0.00           
ATOM   1704  2HB TYR   110     -19.079 -12.306  -2.890  1.00  0.00           
ATOM   1705  CG  TYR   110     -20.579 -10.789  -3.012  1.00  0.00           
ATOM   1706  CD1 TYR   110     -20.027 -10.001  -1.968  1.00  0.00           
ATOM   1707  HD1 TYR   110     -19.155 -10.354  -1.438  1.00  0.00           
ATOM   1708  CD2 TYR   110     -21.658 -10.328  -3.697  1.00  0.00           
ATOM   1709  HD2 TYR   110     -22.054 -10.905  -4.520  1.00  0.00           
ATOM   1710  CE1 TYR   110     -20.666  -8.825  -1.572  1.00  0.00           
ATOM   1711  HE1 TYR   110     -20.299  -8.262  -0.726  1.00  0.00           
ATOM   1712  CE2 TYR   110     -22.420  -9.235  -3.211  1.00  0.00           
ATOM   1713  HE2 TYR   110     -23.322  -8.933  -3.724  1.00  0.00           
ATOM   1714  CZ  TYR   110     -21.854  -8.429  -2.219  1.00  0.00           
ATOM   1715  OH  TYR   110     -22.422  -7.292  -1.656  1.00  0.00           
ATOM   1716  HH  TYR   110     -21.893  -6.973  -0.921  1.00  0.00           
ATOM   1717  N   VAL   111     -19.640  -9.838  -6.191  1.00  0.00           
ATOM   1718  H   VAL   111     -20.426 -10.336  -6.585  1.00  0.00           
ATOM   1719  CA  VAL   111     -19.508  -8.425  -6.637  1.00  0.00           
ATOM   1720  HA  VAL   111     -18.512  -8.068  -6.375  1.00  0.00           
ATOM   1721  C   VAL   111     -20.572  -7.652  -5.935  1.00  0.00           
ATOM   1722  O   VAL   111     -21.741  -7.934  -6.132  1.00  0.00           
ATOM   1723  CB  VAL   111     -19.506  -8.253  -8.185  1.00  0.00           
ATOM   1724  HB  VAL   111     -20.261  -8.927  -8.588  1.00  0.00           
ATOM   1725  CG1 VAL   111     -19.944  -6.834  -8.728  1.00  0.00           
ATOM   1726 1HG1 VAL   111     -19.754  -6.852  -9.801  1.00  0.00           
ATOM   1727 2HG1 VAL   111     -19.426  -5.985  -8.281  1.00  0.00           
ATOM   1728 3HG1 VAL   111     -21.015  -6.742  -8.550  1.00  0.00           
ATOM   1729  CG2 VAL   111     -18.097  -8.604  -8.753  1.00  0.00           
ATOM   1730 1HG2 VAL   111     -18.088  -8.618  -9.843  1.00  0.00           
ATOM   1731 2HG2 VAL   111     -17.835  -9.592  -8.374  1.00  0.00           
ATOM   1732 3HG2 VAL   111     -17.373  -7.872  -8.393  1.00  0.00           
ATOM   1733  N   ALA   112     -20.193  -6.717  -5.101  1.00  0.00           
ATOM   1734  H   ALA   112     -19.190  -6.664  -4.989  1.00  0.00           
ATOM   1735  CA  ALA   112     -21.007  -5.868  -4.239  1.00  0.00           
ATOM   1736  HA  ALA   112     -21.719  -6.474  -3.677  1.00  0.00           
ATOM   1737  C   ALA   112     -21.856  -4.827  -5.049  1.00  0.00           
ATOM   1738  O   ALA   112     -21.342  -4.355  -6.064  1.00  0.00           
ATOM   1739  CB  ALA   112     -20.088  -5.140  -3.224  1.00  0.00           
ATOM   1740  1HB ALA   112     -19.473  -5.859  -2.683  1.00  0.00           
ATOM   1741  2HB ALA   112     -20.672  -4.554  -2.515  1.00  0.00           
ATOM   1742  3HB ALA   112     -19.447  -4.477  -3.804  1.00  0.00           
ATOM   1743  N   GLY   113     -23.020  -4.448  -4.502  1.00  0.00           
ATOM   1744  H   GLY   113     -23.236  -4.900  -3.625  1.00  0.00           
ATOM   1745  CA  GLY   113     -23.872  -3.318  -4.885  1.00  0.00           
ATOM   1746  1HA GLY   113     -24.807  -3.371  -4.328  1.00  0.00           
ATOM   1747  2HA GLY   113     -23.485  -2.391  -4.463  1.00  0.00           
ATOM   1748  C   GLY   113     -24.134  -3.169  -6.357  1.00  0.00           
ATOM   1749  O   GLY   113     -23.629  -2.214  -6.921  1.00  0.00           
ATOM   1750  N   ALA   114     -24.949  -4.028  -6.991  1.00  0.00           
ATOM   1751  H   ALA   114     -25.279  -4.796  -6.424  1.00  0.00           
ATOM   1752  CA  ALA   114     -25.316  -4.088  -8.422  1.00  0.00           
ATOM   1753  HA  ALA   114     -24.403  -3.898  -8.986  1.00  0.00           
ATOM   1754  C   ALA   114     -26.319  -2.948  -8.783  1.00  0.00           
ATOM   1755  O   ALA   114     -26.197  -1.854  -8.171  1.00  0.00           
ATOM   1756  CB  ALA   114     -25.768  -5.517  -8.639  1.00  0.00           
ATOM   1757  1HB ALA   114     -25.610  -5.698  -9.702  1.00  0.00           
ATOM   1758  2HB ALA   114     -26.800  -5.752  -8.379  1.00  0.00           
ATOM   1759  3HB ALA   114     -25.094  -6.146  -8.058  1.00  0.00           
ATOM   1760  N   PRO   115     -27.293  -3.038  -9.738  1.00  0.00           
ATOM   1761  CA  PRO   115     -28.458  -2.100  -9.961  1.00  0.00           
ATOM   1762  HA  PRO   115     -27.993  -1.155 -10.242  1.00  0.00           
ATOM   1763  C   PRO   115     -29.458  -1.797  -8.808  1.00  0.00           
ATOM   1764  O   PRO   115     -29.071  -2.122  -7.757  1.00  0.00           
ATOM   1765  CB  PRO   115     -29.090  -2.569 -11.212  1.00  0.00           
ATOM   1766  1HB PRO   115     -30.038  -3.075 -11.028  1.00  0.00           
ATOM   1767  2HB PRO   115     -29.292  -1.767 -11.922  1.00  0.00           
ATOM   1768  CG  PRO   115     -28.119  -3.569 -11.865  1.00  0.00           
ATOM   1769  1HG PRO   115     -28.714  -4.325 -12.377  1.00  0.00           
ATOM   1770  2HG PRO   115     -27.488  -3.155 -12.651  1.00  0.00           
ATOM   1771  CD  PRO   115     -27.355  -4.102 -10.724  1.00  0.00           
ATOM   1772  1HD PRO   115     -27.818  -4.982 -10.277  1.00  0.00           
ATOM   1773  2HD PRO   115     -26.353  -4.296 -11.108  1.00  0.00           
ATOM   1774  N   ILE   116     -30.672  -1.251  -8.794  1.00  0.00           
ATOM   1775  H   ILE   116     -30.906  -0.710  -9.614  1.00  0.00           
ATOM   1776  CA  ILE   116     -31.635  -0.856  -7.629  1.00  0.00           
ATOM   1777  HA  ILE   116     -31.242  -1.335  -6.732  1.00  0.00           
ATOM   1778  C   ILE   116     -33.074  -1.389  -7.851  1.00  0.00           
ATOM   1779  O   ILE   116     -33.721  -0.995  -8.752  1.00  0.00           
ATOM   1780  CB  ILE   116     -31.534   0.670  -7.349  1.00  0.00           
ATOM   1781  HB  ILE   116     -31.517   1.180  -8.312  1.00  0.00           
ATOM   1782  CG1 ILE   116     -30.205   1.099  -6.705  1.00  0.00           
ATOM   1783 1HG1 ILE   116     -29.413   0.446  -7.070  1.00  0.00           
ATOM   1784 2HG1 ILE   116     -29.979   2.119  -7.016  1.00  0.00           
ATOM   1785  CG2 ILE   116     -32.761   1.122  -6.590  1.00  0.00           
ATOM   1786 1HG2 ILE   116     -32.945   0.495  -5.718  1.00  0.00           
ATOM   1787 2HG2 ILE   116     -33.628   1.089  -7.251  1.00  0.00           
ATOM   1788 3HG2 ILE   116     -32.586   2.149  -6.270  1.00  0.00           
ATOM   1789  CD1 ILE   116     -30.235   0.933  -5.183  1.00  0.00           
ATOM   1790 1HD1 ILE   116     -30.762   0.023  -4.898  1.00  0.00           
ATOM   1791 2HD1 ILE   116     -30.736   1.797  -4.745  1.00  0.00           
ATOM   1792 3HD1 ILE   116     -29.207   0.887  -4.823  1.00  0.00           
ATOM   1793  N   ALA   117     -33.748  -2.061  -6.929  1.00  0.00           
ATOM   1794  H   ALA   117     -33.449  -2.140  -5.967  1.00  0.00           
ATOM   1795  CA  ALA   117     -35.069  -2.734  -7.200  1.00  0.00           
ATOM   1796  HA  ALA   117     -35.628  -1.975  -7.747  1.00  0.00           
ATOM   1797  C   ALA   117     -35.971  -3.104  -5.952  1.00  0.00           
ATOM   1798  O   ALA   117     -35.569  -3.446  -4.894  1.00  0.00           
ATOM   1799  CB  ALA   117     -34.820  -4.031  -8.009  1.00  0.00           
ATOM   1800  1HB ALA   117     -34.478  -3.819  -9.022  1.00  0.00           
ATOM   1801  2HB ALA   117     -35.782  -4.543  -8.050  1.00  0.00           
ATOM   1802  3HB ALA   117     -34.092  -4.665  -7.504  1.00  0.00           
ATOM   1803  N   GLN   118     -37.250  -3.114  -6.204  1.00  0.00           
ATOM   1804  H   GLN   118     -37.521  -2.896  -7.152  1.00  0.00           
ATOM   1805  CA  GLN   118     -38.287  -3.375  -5.234  1.00  0.00           
ATOM   1806  HA  GLN   118     -37.962  -3.937  -4.359  1.00  0.00           
ATOM   1807  C   GLN   118     -39.466  -4.177  -5.873  1.00  0.00           
ATOM   1808  O   GLN   118     -39.662  -4.111  -7.054  1.00  0.00           
ATOM   1809  CB  GLN   118     -38.856  -2.049  -4.775  1.00  0.00           
ATOM   1810  1HB GLN   118     -39.273  -1.612  -5.682  1.00  0.00           
ATOM   1811  2HB GLN   118     -39.570  -2.041  -3.951  1.00  0.00           
ATOM   1812  CG  GLN   118     -37.747  -0.958  -4.315  1.00  0.00           
ATOM   1813  1HG GLN   118     -37.246  -1.343  -3.426  1.00  0.00           
ATOM   1814  2HG GLN   118     -37.019  -0.742  -5.096  1.00  0.00           
ATOM   1815  CD  GLN   118     -38.388   0.411  -3.909  1.00  0.00           
ATOM   1816  OE1 GLN   118     -37.731   1.173  -3.297  1.00  0.00           
ATOM   1817  NE2 GLN   118     -39.604   0.784  -4.373  1.00  0.00           
ATOM   1818 1HE2 GLN   118     -39.893   1.713  -4.102  1.00  0.00           
ATOM   1819 2HE2 GLN   118     -40.289   0.114  -4.692  1.00  0.00           
ATOM   1820  N   GLY   119     -40.083  -5.088  -5.149  1.00  0.00           
ATOM   1821  H   GLY   119     -39.727  -5.214  -4.212  1.00  0.00           
ATOM   1822  CA  GLY   119     -41.125  -6.049  -5.571  1.00  0.00           
ATOM   1823  1HA GLY   119     -41.420  -6.559  -4.653  1.00  0.00           
ATOM   1824  2HA GLY   119     -41.886  -5.477  -6.101  1.00  0.00           
ATOM   1825  C   GLY   119     -40.688  -7.196  -6.569  1.00  0.00           
ATOM   1826  O   GLY   119     -41.030  -8.299  -6.296  1.00  0.00           
ATOM   1827  N   VAL   120     -40.290  -6.880  -7.805  1.00  0.00           
ATOM   1828  H   VAL   120     -40.062  -5.897  -7.827  1.00  0.00           
ATOM   1829  CA  VAL   120     -40.035  -7.647  -9.024  1.00  0.00           
ATOM   1830  HA  VAL   120     -39.649  -8.635  -8.776  1.00  0.00           
ATOM   1831  C   VAL   120     -39.063  -6.954  -9.977  1.00  0.00           
ATOM   1832  O   VAL   120     -38.799  -5.758  -9.865  1.00  0.00           
ATOM   1833  CB  VAL   120     -41.413  -8.015  -9.655  1.00  0.00           
ATOM   1834  HB  VAL   120     -42.001  -8.509  -8.881  1.00  0.00           
ATOM   1835  CG1 VAL   120     -42.253  -6.883 -10.133  1.00  0.00           
ATOM   1836 1HG1 VAL   120     -43.197  -7.290 -10.498  1.00  0.00           
ATOM   1837 2HG1 VAL   120     -41.749  -6.352 -10.940  1.00  0.00           
ATOM   1838 3HG1 VAL   120     -42.448  -6.196  -9.310  1.00  0.00           
ATOM   1839  CG2 VAL   120     -41.242  -9.170 -10.775  1.00  0.00           
ATOM   1840 1HG2 VAL   120     -42.218  -9.580 -11.033  1.00  0.00           
ATOM   1841 2HG2 VAL   120     -40.632  -9.946 -10.312  1.00  0.00           
ATOM   1842 3HG2 VAL   120     -40.748  -8.810 -11.678  1.00  0.00           
ATOM   1843  N   THR   121     -38.296  -7.771 -10.722  1.00  0.00           
ATOM   1844  H   THR   121     -38.376  -8.767 -10.577  1.00  0.00           
ATOM   1845  CA  THR   121     -37.408  -7.365 -11.839  1.00  0.00           
ATOM   1846  HA  THR   121     -38.013  -6.752 -12.507  1.00  0.00           
ATOM   1847  C   THR   121     -36.942  -8.605 -12.683  1.00  0.00           
ATOM   1848  O   THR   121     -37.296  -9.698 -12.332  1.00  0.00           
ATOM   1849  CB  THR   121     -36.206  -6.539 -11.371  1.00  0.00           
ATOM   1850  HB  THR   121     -36.543  -5.797 -10.647  1.00  0.00           
ATOM   1851  OG1 THR   121     -35.663  -5.913 -12.533  1.00  0.00           
ATOM   1852  HG1 THR   121     -34.722  -5.800 -12.382  1.00  0.00           
ATOM   1853  CG2 THR   121     -35.103  -7.450 -10.673  1.00  0.00           
ATOM   1854 1HG2 THR   121     -34.366  -6.691 -10.408  1.00  0.00           
ATOM   1855 2HG2 THR   121     -34.638  -8.201 -11.312  1.00  0.00           
ATOM   1856 3HG2 THR   121     -35.478  -7.925  -9.767  1.00  0.00           
ATOM   1857  N   ARG   122     -36.296  -8.398 -13.795  1.00  0.00           
ATOM   1858  H   ARG   122     -36.102  -7.432 -14.020  1.00  0.00           
ATOM   1859  CA  ARG   122     -35.596  -9.426 -14.537  1.00  0.00           
ATOM   1860  HA  ARG   122     -36.062 -10.372 -14.264  1.00  0.00           
ATOM   1861  C   ARG   122     -34.113  -9.476 -14.346  1.00  0.00           
ATOM   1862  O   ARG   122     -33.359  -8.519 -14.523  1.00  0.00           
ATOM   1863  CB  ARG   122     -35.979  -9.248 -15.984  1.00  0.00           
ATOM   1864  1HB ARG   122     -37.064  -9.295 -16.074  1.00  0.00           
ATOM   1865  2HB ARG   122     -35.705  -8.249 -16.325  1.00  0.00           
ATOM   1866  CG  ARG   122     -35.353 -10.287 -16.920  1.00  0.00           
ATOM   1867  1HG ARG   122     -34.273 -10.286 -16.769  1.00  0.00           
ATOM   1868  2HG ARG   122     -35.730 -11.268 -16.633  1.00  0.00           
ATOM   1869  CD  ARG   122     -35.613 -10.112 -18.443  1.00  0.00           
ATOM   1870  1HD ARG   122     -36.673  -9.892 -18.564  1.00  0.00           
ATOM   1871  2HD ARG   122     -35.032  -9.256 -18.785  1.00  0.00           
ATOM   1872  NE  ARG   122     -35.239 -11.313 -19.125  1.00  0.00           
ATOM   1873  HE  ARG   122     -34.569 -11.900 -18.650  1.00  0.00           
ATOM   1874  CZ  ARG   122     -35.472 -11.615 -20.458  1.00  0.00           
ATOM   1875  NH1 ARG   122     -36.329 -10.978 -21.253  1.00  0.00           
ATOM   1876 1HH1 ARG   122     -36.849 -10.174 -20.930  1.00  0.00           
ATOM   1877 2HH1 ARG   122     -36.493 -11.346 -22.179  1.00  0.00           
ATOM   1878  NH2 ARG   122     -34.846 -12.651 -20.912  1.00  0.00           
ATOM   1879 1HH2 ARG   122     -34.261 -13.189 -20.290  1.00  0.00           
ATOM   1880 2HH2 ARG   122     -34.912 -12.903 -21.888  1.00  0.00           
ATOM   1881  N   MET   123     -33.621 -10.637 -13.885  1.00  0.00           
ATOM   1882  H   MET   123     -34.316 -11.358 -13.750  1.00  0.00           
ATOM   1883  CA  MET   123     -32.267 -10.881 -13.487  1.00  0.00           
ATOM   1884  HA  MET   123     -32.044 -10.009 -12.872  1.00  0.00           
ATOM   1885  C   MET   123     -31.124 -10.909 -14.591  1.00  0.00           
ATOM   1886  O   MET   123     -29.937 -10.635 -14.374  1.00  0.00           
ATOM   1887  CB  MET   123     -32.056 -12.099 -12.545  1.00  0.00           
ATOM   1888  1HB MET   123     -32.437 -12.957 -13.098  1.00  0.00           
ATOM   1889  2HB MET   123     -31.001 -12.299 -12.363  1.00  0.00           
ATOM   1890  CG  MET   123     -32.796 -11.952 -11.231  1.00  0.00           
ATOM   1891  1HG MET   123     -32.536 -11.005 -10.757  1.00  0.00           
ATOM   1892  2HG MET   123     -33.874 -11.960 -11.395  1.00  0.00           
ATOM   1893  SD  MET   123     -32.499 -13.254  -9.906  1.00  0.00           
ATOM   1894  CE  MET   123     -30.831 -12.927  -9.225  1.00  0.00           
ATOM   1895  1HE MET   123     -30.671 -13.567  -8.357  1.00  0.00           
ATOM   1896  2HE MET   123     -30.821 -11.882  -8.914  1.00  0.00           
ATOM   1897  3HE MET   123     -30.038 -13.097  -9.953  1.00  0.00           
ATOM   1898  N   ASP   124     -31.572 -11.381 -15.759  1.00  0.00           
ATOM   1899  H   ASP   124     -32.542 -11.658 -15.816  1.00  0.00           
ATOM   1900  CA  ASP   124     -30.814 -11.769 -17.040  1.00  0.00           
ATOM   1901  HA  ASP   124     -29.765 -11.797 -16.745  1.00  0.00           
ATOM   1902  C   ASP   124     -30.990 -10.772 -18.180  1.00  0.00           
ATOM   1903  O   ASP   124     -32.001 -10.127 -18.166  1.00  0.00           
ATOM   1904  CB  ASP   124     -31.270 -13.132 -17.563  1.00  0.00           
ATOM   1905  1HB ASP   124     -30.646 -13.458 -18.395  1.00  0.00           
ATOM   1906  2HB ASP   124     -31.107 -13.812 -16.728  1.00  0.00           
ATOM   1907  CG  ASP   124     -32.726 -13.140 -17.967  1.00  0.00           
ATOM   1908  OD1 ASP   124     -33.590 -12.745 -17.073  1.00  0.00           
ATOM   1909  OD2 ASP   124     -32.975 -13.672 -19.068  1.00  0.00           
ATOM   1910  N   ASP   125     -29.960 -10.408 -18.896  1.00  0.00           
ATOM   1911  H   ASP   125     -29.070 -10.765 -18.577  1.00  0.00           
ATOM   1912  CA  ASP   125     -29.952  -9.439 -19.977  1.00  0.00           
ATOM   1913  HA  ASP   125     -30.505  -8.588 -19.580  1.00  0.00           
ATOM   1914  C   ASP   125     -30.684  -9.953 -21.228  1.00  0.00           
ATOM   1915  O   ASP   125     -31.000  -9.170 -22.112  1.00  0.00           
ATOM   1916  CB  ASP   125     -28.570  -8.907 -20.425  1.00  0.00           
ATOM   1917  1HB ASP   125     -28.718  -8.132 -21.177  1.00  0.00           
ATOM   1918  2HB ASP   125     -28.097  -8.483 -19.540  1.00  0.00           
ATOM   1919  CG  ASP   125     -27.595  -9.956 -21.020  1.00  0.00           
ATOM   1920  OD1 ASP   125     -27.703 -11.127 -20.678  1.00  0.00           
ATOM   1921  OD2 ASP   125     -26.722  -9.520 -21.835  1.00  0.00           
ATOM   1922  N   GLY   126     -30.976 -11.229 -21.344  1.00  0.00           
ATOM   1923  H   GLY   126     -30.829 -11.812 -20.533  1.00  0.00           
ATOM   1924  CA  GLY   126     -31.468 -11.786 -22.554  1.00  0.00           
ATOM   1925  1HA GLY   126     -32.058 -12.643 -22.230  1.00  0.00           
ATOM   1926  2HA GLY   126     -32.060 -11.043 -23.089  1.00  0.00           
ATOM   1927  C   GLY   126     -30.389 -12.315 -23.541  1.00  0.00           
ATOM   1928  O   GLY   126     -30.794 -12.856 -24.572  1.00  0.00           
ATOM   1929  N   SER   127     -29.077 -12.216 -23.249  1.00  0.00           
ATOM   1930  H   SER   127     -28.811 -11.580 -22.511  1.00  0.00           
ATOM   1931  CA  SER   127     -27.988 -12.860 -23.987  1.00  0.00           
ATOM   1932  HA  SER   127     -27.955 -12.428 -24.987  1.00  0.00           
ATOM   1933  C   SER   127     -28.158 -14.421 -24.214  1.00  0.00           
ATOM   1934  O   SER   127     -27.990 -14.967 -25.316  1.00  0.00           
ATOM   1935  CB  SER   127     -26.608 -12.604 -23.298  1.00  0.00           
ATOM   1936  1HB SER   127     -25.842 -13.003 -23.963  1.00  0.00           
ATOM   1937  2HB SER   127     -26.463 -11.524 -23.268  1.00  0.00           
ATOM   1938  OG  SER   127     -26.549 -13.112 -21.924  1.00  0.00           
ATOM   1939  HG  SER   127     -27.002 -12.444 -21.404  1.00  0.00           
ATOM   1940  N   GLU   128     -28.673 -15.161 -23.200  1.00  0.00           
ATOM   1941  H   GLU   128     -28.612 -14.849 -22.242  1.00  0.00           
ATOM   1942  CA  GLU   128     -28.937 -16.633 -23.339  1.00  0.00           
ATOM   1943  HA  GLU   128     -28.364 -17.031 -24.177  1.00  0.00           
ATOM   1944  C   GLU   128     -30.454 -17.045 -23.685  1.00  0.00           
ATOM   1945  O   GLU   128     -30.818 -18.220 -23.538  1.00  0.00           
ATOM   1946  CB  GLU   128     -28.373 -17.353 -22.118  1.00  0.00           
ATOM   1947  1HB GLU   128     -28.856 -16.897 -21.254  1.00  0.00           
ATOM   1948  2HB GLU   128     -28.627 -18.413 -22.120  1.00  0.00           
ATOM   1949  CG  GLU   128     -26.872 -17.172 -22.038  1.00  0.00           
ATOM   1950  1HG GLU   128     -26.468 -17.754 -22.866  1.00  0.00           
ATOM   1951  2HG GLU   128     -26.713 -16.101 -22.166  1.00  0.00           
ATOM   1952  CD  GLU   128     -26.066 -17.593 -20.763  1.00  0.00           
ATOM   1953  OE1 GLU   128     -26.687 -18.288 -19.941  1.00  0.00           
ATOM   1954  OE2 GLU   128     -25.020 -17.024 -20.547  1.00  0.00           
ATOM   1955  N   ASP   129     -31.370 -16.115 -24.091  1.00  0.00           
ATOM   1956  H   ASP   129     -31.099 -15.150 -23.968  1.00  0.00           
ATOM   1957  CA  ASP   129     -32.832 -16.306 -24.364  1.00  0.00           
ATOM   1958  HA  ASP   129     -33.229 -16.408 -23.354  1.00  0.00           
ATOM   1959  C   ASP   129     -33.177 -17.548 -25.174  1.00  0.00           
ATOM   1960  O   ASP   129     -34.205 -18.230 -24.951  1.00  0.00           
ATOM   1961  CB  ASP   129     -33.428 -15.019 -24.956  1.00  0.00           
ATOM   1962  1HB ASP   129     -32.722 -14.200 -25.097  1.00  0.00           
ATOM   1963  2HB ASP   129     -33.793 -15.248 -25.957  1.00  0.00           
ATOM   1964  CG  ASP   129     -34.611 -14.497 -24.119  1.00  0.00           
ATOM   1965  OD1 ASP   129     -35.557 -15.314 -24.004  1.00  0.00           
ATOM   1966  OD2 ASP   129     -34.605 -13.382 -23.566  1.00  0.00           
ATOM   1967  N   ASP   130     -32.403 -17.838 -26.189  1.00  0.00           
ATOM   1968  H   ASP   130     -31.781 -17.079 -26.428  1.00  0.00           
ATOM   1969  CA  ASP   130     -32.359 -19.020 -27.056  1.00  0.00           
ATOM   1970  HA  ASP   130     -33.309 -19.005 -27.590  1.00  0.00           
ATOM   1971  C   ASP   130     -32.187 -20.376 -26.376  1.00  0.00           
ATOM   1972  O   ASP   130     -32.810 -21.351 -26.785  1.00  0.00           
ATOM   1973  CB  ASP   130     -31.255 -18.959 -28.097  1.00  0.00           
ATOM   1974  1HB ASP   130     -31.309 -17.983 -28.579  1.00  0.00           
ATOM   1975  2HB ASP   130     -30.312 -18.973 -27.550  1.00  0.00           
ATOM   1976  CG  ASP   130     -31.241 -20.049 -29.160  1.00  0.00           
ATOM   1977  OD1 ASP   130     -32.289 -20.118 -29.887  1.00  0.00           
ATOM   1978  OD2 ASP   130     -30.182 -20.630 -29.378  1.00  0.00           
ATOM   1979  N   VAL   131     -31.260 -20.525 -25.357  1.00  0.00           
ATOM   1980  H   VAL   131     -30.835 -19.649 -25.090  1.00  0.00           
ATOM   1981  CA  VAL   131     -30.730 -21.751 -24.837  1.00  0.00           
ATOM   1982  HA  VAL   131     -31.156 -22.543 -25.453  1.00  0.00           
ATOM   1983  C   VAL   131     -31.110 -22.155 -23.341  1.00  0.00           
ATOM   1984  O   VAL   131     -31.058 -23.311 -22.964  1.00  0.00           
ATOM   1985  CB  VAL   131     -29.203 -21.730 -24.881  1.00  0.00           
ATOM   1986  HB  VAL   131     -28.816 -22.663 -24.472  1.00  0.00           
ATOM   1987  CG1 VAL   131     -28.767 -21.765 -26.344  1.00  0.00           
ATOM   1988 1HG1 VAL   131     -27.739 -22.121 -26.287  1.00  0.00           
ATOM   1989 2HG1 VAL   131     -28.796 -20.821 -26.889  1.00  0.00           
ATOM   1990 3HG1 VAL   131     -29.379 -22.503 -26.863  1.00  0.00           
ATOM   1991  CG2 VAL   131     -28.586 -20.501 -24.153  1.00  0.00           
ATOM   1992 1HG2 VAL   131     -27.509 -20.620 -24.033  1.00  0.00           
ATOM   1993 2HG2 VAL   131     -29.054 -20.409 -23.173  1.00  0.00           
ATOM   1994 3HG2 VAL   131     -28.789 -19.604 -24.739  1.00  0.00           
ATOM   1995  N   ALA   132     -31.402 -21.110 -22.594  1.00  0.00           
ATOM   1996  H   ALA   132     -31.143 -20.212 -22.976  1.00  0.00           
ATOM   1997  CA  ALA   132     -31.612 -21.176 -21.147  1.00  0.00           
ATOM   1998  HA  ALA   132     -31.086 -22.047 -20.756  1.00  0.00           
ATOM   1999  C   ALA   132     -33.138 -21.423 -20.861  1.00  0.00           
ATOM   2000  O   ALA   132     -34.104 -21.124 -21.519  1.00  0.00           
ATOM   2001  CB  ALA   132     -31.132 -19.982 -20.429  1.00  0.00           
ATOM   2002  1HB ALA   132     -30.134 -19.695 -20.759  1.00  0.00           
ATOM   2003  2HB ALA   132     -31.104 -20.246 -19.372  1.00  0.00           
ATOM   2004  3HB ALA   132     -31.818 -19.148 -20.578  1.00  0.00           
ATOM   2005  N   THR   133     -33.371 -21.983 -19.696  1.00  0.00           
ATOM   2006  H   THR   133     -32.569 -22.413 -19.257  1.00  0.00           
ATOM   2007  CA  THR   133     -34.672 -22.242 -19.048  1.00  0.00           
ATOM   2008  HA  THR   133     -35.515 -22.340 -19.733  1.00  0.00           
ATOM   2009  C   THR   133     -34.939 -21.076 -18.095  1.00  0.00           
ATOM   2010  O   THR   133     -34.171 -20.763 -17.178  1.00  0.00           
ATOM   2011  CB  THR   133     -34.701 -23.473 -18.154  1.00  0.00           
ATOM   2012  HB  THR   133     -33.911 -23.406 -17.407  1.00  0.00           
ATOM   2013  OG1 THR   133     -34.433 -24.605 -18.944  1.00  0.00           
ATOM   2014  HG1 THR   133     -33.991 -24.324 -19.748  1.00  0.00           
ATOM   2015  CG2 THR   133     -36.024 -23.705 -17.505  1.00  0.00           
ATOM   2016 1HG2 THR   133     -35.913 -24.662 -16.996  1.00  0.00           
ATOM   2017 2HG2 THR   133     -36.798 -23.786 -18.268  1.00  0.00           
ATOM   2018 3HG2 THR   133     -36.306 -22.939 -16.781  1.00  0.00           
ATOM   2019  N   VAL   134     -36.054 -20.351 -18.254  1.00  0.00           
ATOM   2020  H   VAL   134     -36.460 -20.454 -19.173  1.00  0.00           
ATOM   2021  CA  VAL   134     -36.494 -19.308 -17.390  1.00  0.00           
ATOM   2022  HA  VAL   134     -35.639 -18.644 -17.258  1.00  0.00           
ATOM   2023  C   VAL   134     -36.947 -19.779 -15.987  1.00  0.00           
ATOM   2024  O   VAL   134     -37.740 -20.673 -15.807  1.00  0.00           
ATOM   2025  CB  VAL   134     -37.614 -18.350 -18.058  1.00  0.00           
ATOM   2026  HB  VAL   134     -38.451 -19.025 -18.237  1.00  0.00           
ATOM   2027  CG1 VAL   134     -38.211 -17.252 -17.058  1.00  0.00           
ATOM   2028 1HG1 VAL   134     -38.978 -16.591 -17.461  1.00  0.00           
ATOM   2029 2HG1 VAL   134     -37.366 -16.659 -16.710  1.00  0.00           
ATOM   2030 3HG1 VAL   134     -38.623 -17.823 -16.226  1.00  0.00           
ATOM   2031  CG2 VAL   134     -37.050 -17.613 -19.252  1.00  0.00           
ATOM   2032 1HG2 VAL   134     -37.804 -16.951 -19.678  1.00  0.00           
ATOM   2033 2HG2 VAL   134     -36.775 -18.371 -19.986  1.00  0.00           
ATOM   2034 3HG2 VAL   134     -36.168 -17.033 -18.981  1.00  0.00           
ATOM   2035  N   MET   135     -36.401 -19.070 -15.002  1.00  0.00           
ATOM   2036  H   MET   135     -35.910 -18.224 -15.252  1.00  0.00           
ATOM   2037  CA  MET   135     -36.789 -19.212 -13.595  1.00  0.00           
ATOM   2038  HA  MET   135     -37.411 -20.092 -13.431  1.00  0.00           
ATOM   2039  C   MET   135     -37.480 -17.990 -12.997  1.00  0.00           
ATOM   2040  O   MET   135     -36.877 -16.940 -12.900  1.00  0.00           
ATOM   2041  CB  MET   135     -35.443 -19.433 -12.867  1.00  0.00           
ATOM   2042  1HB MET   135     -34.929 -20.228 -13.408  1.00  0.00           
ATOM   2043  2HB MET   135     -34.839 -18.526 -12.845  1.00  0.00           
ATOM   2044  CG  MET   135     -35.782 -19.879 -11.465  1.00  0.00           
ATOM   2045  1HG MET   135     -36.143 -19.023 -10.894  1.00  0.00           
ATOM   2046  2HG MET   135     -36.634 -20.557 -11.409  1.00  0.00           
ATOM   2047  SD  MET   135     -34.388 -20.631 -10.554  1.00  0.00           
ATOM   2048  CE  MET   135     -33.081 -19.340 -10.480  1.00  0.00           
ATOM   2049  1HE MET   135     -32.097 -19.685 -10.163  1.00  0.00           
ATOM   2050  2HE MET   135     -33.469 -18.627  -9.752  1.00  0.00           
ATOM   2051  3HE MET   135     -33.001 -18.857 -11.454  1.00  0.00           
ATOM   2052  N   PHE   136     -38.663 -18.231 -12.398  1.00  0.00           
ATOM   2053  H   PHE   136     -39.037 -19.160 -12.537  1.00  0.00           
ATOM   2054  CA  PHE   136     -39.372 -17.352 -11.480  1.00  0.00           
ATOM   2055  HA  PHE   136     -39.010 -16.337 -11.645  1.00  0.00           
ATOM   2056  C   PHE   136     -39.247 -17.660  -9.970  1.00  0.00           
ATOM   2057  O   PHE   136     -39.684 -18.701  -9.564  1.00  0.00           
ATOM   2058  CB  PHE   136     -40.821 -17.264 -11.947  1.00  0.00           
ATOM   2059  1HB PHE   136     -41.283 -18.230 -11.739  1.00  0.00           
ATOM   2060  2HB PHE   136     -41.350 -16.585 -11.278  1.00  0.00           
ATOM   2061  CG  PHE   136     -41.116 -16.873 -13.382  1.00  0.00           
ATOM   2062  CD1 PHE   136     -40.906 -15.554 -13.797  1.00  0.00           
ATOM   2063  HD1 PHE   136     -40.637 -14.770 -13.105  1.00  0.00           
ATOM   2064  CD2 PHE   136     -41.691 -17.765 -14.259  1.00  0.00           
ATOM   2065  HD2 PHE   136     -41.936 -18.776 -13.970  1.00  0.00           
ATOM   2066  CE1 PHE   136     -41.180 -15.149 -15.154  1.00  0.00           
ATOM   2067  HE1 PHE   136     -40.981 -14.117 -15.405  1.00  0.00           
ATOM   2068  CE2 PHE   136     -41.882 -17.383 -15.625  1.00  0.00           
ATOM   2069  HE2 PHE   136     -42.432 -18.063 -16.259  1.00  0.00           
ATOM   2070  CZ  PHE   136     -41.620 -16.062 -16.073  1.00  0.00           
ATOM   2071  HZ  PHE   136     -41.760 -15.837 -17.120  1.00  0.00           
ATOM   2072  N   LEU   137     -38.578 -16.716  -9.247  1.00  0.00           
ATOM   2073  H   LEU   137     -38.205 -15.950  -9.788  1.00  0.00           
ATOM   2074  CA  LEU   137     -38.095 -16.962  -7.928  1.00  0.00           
ATOM   2075  HA  LEU   137     -38.400 -17.956  -7.600  1.00  0.00           
ATOM   2076  C   LEU   137     -38.708 -15.898  -7.068  1.00  0.00           
ATOM   2077  O   LEU   137     -38.594 -14.673  -7.301  1.00  0.00           
ATOM   2078  CB  LEU   137     -36.600 -16.867  -7.976  1.00  0.00           
ATOM   2079  1HB LEU   137     -36.157 -17.761  -8.413  1.00  0.00           
ATOM   2080  2HB LEU   137     -36.274 -16.008  -8.562  1.00  0.00           
ATOM   2081  CG  LEU   137     -35.947 -16.799  -6.605  1.00  0.00           
ATOM   2082  HG  LEU   137     -36.357 -15.963  -6.039  1.00  0.00           
ATOM   2083  CD1 LEU   137     -36.161 -18.101  -5.710  1.00  0.00           
ATOM   2084 1HD1 LEU   137     -35.637 -17.873  -4.781  1.00  0.00           
ATOM   2085 2HD1 LEU   137     -35.664 -18.931  -6.213  1.00  0.00           
ATOM   2086 3HD1 LEU   137     -37.192 -18.375  -5.488  1.00  0.00           
ATOM   2087  CD2 LEU   137     -34.383 -16.622  -6.754  1.00  0.00           
ATOM   2088 1HD2 LEU   137     -33.894 -16.390  -5.808  1.00  0.00           
ATOM   2089 2HD2 LEU   137     -34.111 -15.872  -7.497  1.00  0.00           
ATOM   2090 3HD2 LEU   137     -34.063 -17.606  -7.097  1.00  0.00           
ATOM   2091  N   GLN   138     -39.379 -16.339  -6.025  1.00  0.00           
ATOM   2092  H   GLN   138     -39.253 -17.310  -5.777  1.00  0.00           
ATOM   2093  CA  GLN   138     -40.078 -15.512  -5.013  1.00  0.00           
ATOM   2094  HA  GLN   138     -39.553 -14.567  -4.877  1.00  0.00           
ATOM   2095  C   GLN   138     -40.221 -16.157  -3.598  1.00  0.00           
ATOM   2096  O   GLN   138     -39.849 -17.300  -3.327  1.00  0.00           
ATOM   2097  CB  GLN   138     -41.450 -15.250  -5.596  1.00  0.00           
ATOM   2098  1HB GLN   138     -42.008 -14.577  -4.945  1.00  0.00           
ATOM   2099  2HB GLN   138     -41.488 -14.896  -6.626  1.00  0.00           
ATOM   2100  CG  GLN   138     -42.337 -16.594  -5.615  1.00  0.00           
ATOM   2101  1HG GLN   138     -42.035 -17.245  -6.436  1.00  0.00           
ATOM   2102  2HG GLN   138     -42.168 -17.269  -4.776  1.00  0.00           
ATOM   2103  CD  GLN   138     -43.811 -16.266  -5.729  1.00  0.00           
ATOM   2104  OE1 GLN   138     -44.273 -15.219  -6.264  1.00  0.00           
ATOM   2105  NE2 GLN   138     -44.716 -17.081  -5.243  1.00  0.00           
ATOM   2106 1HE2 GLN   138     -45.689 -16.817  -5.176  1.00  0.00           
ATOM   2107 2HE2 GLN   138     -44.395 -17.938  -4.816  1.00  0.00           
ATOM   2108  N   GLY   139     -40.665 -15.335  -2.610  1.00  0.00           
ATOM   2109  H   GLY   139     -40.595 -14.339  -2.759  1.00  0.00           
ATOM   2110  CA  GLY   139     -40.876 -15.717  -1.173  1.00  0.00           
ATOM   2111  1HA GLY   139     -41.618 -16.507  -1.050  1.00  0.00           
ATOM   2112  2HA GLY   139     -39.999 -16.206  -0.750  1.00  0.00           
ATOM   2113  C   GLY   139     -41.271 -14.567  -0.195  1.00  0.00           
ATOM   2114  O   GLY   139     -41.140 -13.438  -0.616  1.00  0.00           
ATOM   2115  N   ARG   140     -41.684 -14.896   1.026  1.00  0.00           
ATOM   2116  H   ARG   140     -41.735 -15.868   1.293  1.00  0.00           
ATOM   2117  CA  ARG   140     -41.999 -13.912   2.067  1.00  0.00           
ATOM   2118  HA  ARG   140     -42.160 -12.946   1.589  1.00  0.00           
ATOM   2119  C   ARG   140     -40.835 -13.871   3.004  1.00  0.00           
ATOM   2120  O   ARG   140     -40.408 -14.930   3.492  1.00  0.00           
ATOM   2121  CB  ARG   140     -43.324 -14.356   2.735  1.00  0.00           
ATOM   2122  1HB ARG   140     -43.253 -15.367   3.135  1.00  0.00           
ATOM   2123  2HB ARG   140     -43.441 -13.743   3.629  1.00  0.00           
ATOM   2124  CG  ARG   140     -44.688 -14.278   1.960  1.00  0.00           
ATOM   2125  1HG ARG   140     -44.810 -13.274   1.553  1.00  0.00           
ATOM   2126  2HG ARG   140     -44.717 -15.010   1.153  1.00  0.00           
ATOM   2127  CD  ARG   140     -45.792 -14.568   2.963  1.00  0.00           
ATOM   2128  1HD ARG   140     -45.553 -15.505   3.466  1.00  0.00           
ATOM   2129  2HD ARG   140     -45.660 -13.745   3.665  1.00  0.00           
ATOM   2130  NE  ARG   140     -47.091 -14.582   2.383  1.00  0.00           
ATOM   2131  HE  ARG   140     -47.144 -15.270   1.645  1.00  0.00           
ATOM   2132  CZ  ARG   140     -48.063 -13.694   2.563  1.00  0.00           
ATOM   2133  NH1 ARG   140     -48.089 -12.831   3.540  1.00  0.00           
ATOM   2134 1HH1 ARG   140     -47.222 -12.724   4.046  1.00  0.00           
ATOM   2135 2HH1 ARG   140     -48.861 -12.206   3.723  1.00  0.00           
ATOM   2136  NH2 ARG   140     -49.090 -13.853   1.812  1.00  0.00           
ATOM   2137 1HH2 ARG   140     -49.060 -14.625   1.161  1.00  0.00           
ATOM   2138 2HH2 ARG   140     -49.837 -13.176   1.759  1.00  0.00           
ATOM   2139  N   VAL   141     -40.260 -12.702   3.319  1.00  0.00           
ATOM   2140  H   VAL   141     -40.494 -11.906   2.743  1.00  0.00           
ATOM   2141  CA  VAL   141     -39.335 -12.492   4.420  1.00  0.00           
ATOM   2142  HA  VAL   141     -38.828 -13.438   4.605  1.00  0.00           
ATOM   2143  C   VAL   141     -40.002 -12.043   5.738  1.00  0.00           
ATOM   2144  O   VAL   141     -40.935 -11.220   5.697  1.00  0.00           
ATOM   2145  CB  VAL   141     -38.240 -11.507   4.114  1.00  0.00           
ATOM   2146  HB  VAL   141     -38.579 -10.483   4.270  1.00  0.00           
ATOM   2147  CG1 VAL   141     -37.016 -11.802   5.003  1.00  0.00           
ATOM   2148 1HG1 VAL   141     -36.167 -11.359   4.483  1.00  0.00           
ATOM   2149 2HG1 VAL   141     -36.851 -12.874   5.120  1.00  0.00           
ATOM   2150 3HG1 VAL   141     -37.122 -11.341   5.985  1.00  0.00           
ATOM   2151  CG2 VAL   141     -37.698 -11.676   2.682  1.00  0.00           
ATOM   2152 1HG2 VAL   141     -36.870 -10.972   2.602  1.00  0.00           
ATOM   2153 2HG2 VAL   141     -38.405 -11.501   1.871  1.00  0.00           
ATOM   2154 3HG2 VAL   141     -37.316 -12.695   2.619  1.00  0.00           
ATOM   2155  N   PHE   142     -39.531 -12.582   6.853  1.00  0.00           
ATOM   2156  H   PHE   142     -38.835 -13.310   6.777  1.00  0.00           
ATOM   2157  CA  PHE   142     -40.228 -12.443   8.120  1.00  0.00           
ATOM   2158  HA  PHE   142     -41.039 -11.730   7.975  1.00  0.00           
ATOM   2159  C   PHE   142     -39.326 -11.854   9.264  1.00  0.00           
ATOM   2160  O   PHE   142     -38.128 -11.986   9.219  1.00  0.00           
ATOM   2161  CB  PHE   142     -40.852 -13.782   8.583  1.00  0.00           
ATOM   2162  1HB PHE   142     -40.047 -14.376   9.015  1.00  0.00           
ATOM   2163  2HB PHE   142     -41.436 -13.654   9.495  1.00  0.00           
ATOM   2164  CG  PHE   142     -41.657 -14.708   7.650  1.00  0.00           
ATOM   2165  CD1 PHE   142     -42.753 -14.175   6.990  1.00  0.00           
ATOM   2166  HD1 PHE   142     -43.020 -13.147   7.186  1.00  0.00           
ATOM   2167  CD2 PHE   142     -41.278 -15.999   7.494  1.00  0.00           
ATOM   2168  HD2 PHE   142     -40.429 -16.444   7.993  1.00  0.00           
ATOM   2169  CE1 PHE   142     -43.518 -15.000   6.207  1.00  0.00           
ATOM   2170  HE1 PHE   142     -44.401 -14.652   5.692  1.00  0.00           
ATOM   2171  CE2 PHE   142     -41.991 -16.818   6.610  1.00  0.00           
ATOM   2172  HE2 PHE   142     -41.681 -17.841   6.454  1.00  0.00           
ATOM   2173  CZ  PHE   142     -43.047 -16.316   5.881  1.00  0.00           
ATOM   2174  HZ  PHE   142     -43.601 -16.926   5.184  1.00  0.00           
ATOM   2175  N   ASP   143     -39.886 -11.149  10.259  1.00  0.00           
ATOM   2176  H   ASP   143     -40.881 -11.007  10.162  1.00  0.00           
ATOM   2177  CA  ASP   143     -39.270 -10.916  11.537  1.00  0.00           
ATOM   2178  HA  ASP   143     -38.229 -10.676  11.319  1.00  0.00           
ATOM   2179  C   ASP   143     -39.272 -12.190  12.429  1.00  0.00           
ATOM   2180  O   ASP   143     -39.886 -13.154  11.996  1.00  0.00           
ATOM   2181  CB  ASP   143     -39.868  -9.584  12.181  1.00  0.00           
ATOM   2182  1HB ASP   143     -39.125  -9.051  12.775  1.00  0.00           
ATOM   2183  2HB ASP   143     -40.097  -8.842  11.417  1.00  0.00           
ATOM   2184  CG  ASP   143     -41.157  -9.670  13.090  1.00  0.00           
ATOM   2185  OD1 ASP   143     -41.238 -10.483  14.008  1.00  0.00           
ATOM   2186  OD2 ASP   143     -41.924  -8.700  13.122  1.00  0.00           
ATOM   2187  N   PRO   144     -38.554 -12.196  13.577  1.00  0.00           
ATOM   2188  CA  PRO   144     -38.562 -13.239  14.571  1.00  0.00           
ATOM   2189  HA  PRO   144     -37.942 -14.085  14.276  1.00  0.00           
ATOM   2190  C   PRO   144     -39.925 -13.827  15.058  1.00  0.00           
ATOM   2191  O   PRO   144     -39.977 -14.994  15.540  1.00  0.00           
ATOM   2192  CB  PRO   144     -37.778 -12.751  15.790  1.00  0.00           
ATOM   2193  1HB PRO   144     -38.539 -12.378  16.475  1.00  0.00           
ATOM   2194  2HB PRO   144     -37.158 -13.604  16.069  1.00  0.00           
ATOM   2195  CG  PRO   144     -36.916 -11.614  15.289  1.00  0.00           
ATOM   2196  1HG PRO   144     -36.781 -10.837  16.042  1.00  0.00           
ATOM   2197  2HG PRO   144     -35.940 -11.910  14.903  1.00  0.00           
ATOM   2198  CD  PRO   144     -37.775 -11.077  14.149  1.00  0.00           
ATOM   2199  1HD PRO   144     -38.486 -10.342  14.527  1.00  0.00           
ATOM   2200  2HD PRO   144     -37.228 -10.607  13.333  1.00  0.00           
ATOM   2201  N   SER   145     -40.952 -13.106  14.943  1.00  0.00           
ATOM   2202  H   SER   145     -40.941 -12.216  14.465  1.00  0.00           
ATOM   2203  CA  SER   145     -42.291 -13.593  15.348  1.00  0.00           
ATOM   2204  HA  SER   145     -42.214 -14.342  16.137  1.00  0.00           
ATOM   2205  C   SER   145     -42.964 -14.281  14.125  1.00  0.00           
ATOM   2206  O   SER   145     -43.959 -14.988  14.306  1.00  0.00           
ATOM   2207  CB  SER   145     -43.178 -12.434  15.877  1.00  0.00           
ATOM   2208  1HB SER   145     -44.032 -12.877  16.389  1.00  0.00           
ATOM   2209  2HB SER   145     -42.558 -11.810  16.521  1.00  0.00           
ATOM   2210  OG  SER   145     -43.672 -11.719  14.765  1.00  0.00           
ATOM   2211  HG  SER   145     -42.955 -11.196  14.398  1.00  0.00           
ATOM   2212  N   GLY   146     -42.411 -14.117  12.962  1.00  0.00           
ATOM   2213  H   GLY   146     -41.521 -13.658  12.830  1.00  0.00           
ATOM   2214  CA  GLY   146     -43.115 -14.454  11.680  1.00  0.00           
ATOM   2215  1HA GLY   146     -42.435 -14.776  10.892  1.00  0.00           
ATOM   2216  2HA GLY   146     -43.734 -15.330  11.873  1.00  0.00           
ATOM   2217  C   GLY   146     -44.033 -13.355  11.086  1.00  0.00           
ATOM   2218  O   GLY   146     -44.549 -13.523   9.981  1.00  0.00           
ATOM   2219  N   LYS   147     -44.232 -12.184  11.760  1.00  0.00           
ATOM   2220  H   LYS   147     -43.883 -12.126  12.706  1.00  0.00           
ATOM   2221  CA  LYS   147     -44.826 -10.966  11.202  1.00  0.00           
ATOM   2222  HA  LYS   147     -45.810 -11.138  10.765  1.00  0.00           
ATOM   2223  C   LYS   147     -43.893 -10.515  10.023  1.00  0.00           
ATOM   2224  O   LYS   147     -42.705 -10.567  10.332  1.00  0.00           
ATOM   2225  CB  LYS   147     -44.991 -10.032  12.414  1.00  0.00           
ATOM   2226  1HB LYS   147     -45.693 -10.488  13.112  1.00  0.00           
ATOM   2227  2HB LYS   147     -44.021  -9.917  12.899  1.00  0.00           
ATOM   2228  CG  LYS   147     -45.538  -8.663  11.946  1.00  0.00           
ATOM   2229  1HG LYS   147     -44.795  -8.208  11.291  1.00  0.00           
ATOM   2230  2HG LYS   147     -46.500  -8.831  11.462  1.00  0.00           
ATOM   2231  CD  LYS   147     -45.758  -7.717  13.113  1.00  0.00           
ATOM   2232  1HD LYS   147     -46.242  -8.244  13.935  1.00  0.00           
ATOM   2233  2HD LYS   147     -44.798  -7.389  13.513  1.00  0.00           
ATOM   2234  CE  LYS   147     -46.570  -6.551  12.602  1.00  0.00           
ATOM   2235  1HE LYS   147     -46.077  -6.083  11.750  1.00  0.00           
ATOM   2236  2HE LYS   147     -47.572  -6.874  12.320  1.00  0.00           
ATOM   2237  NZ  LYS   147     -46.620  -5.460  13.537  1.00  0.00           
ATOM   2238  1HZ LYS   147     -46.815  -4.643  12.977  1.00  0.00           
ATOM   2239  2HZ LYS   147     -45.698  -5.379  13.941  1.00  0.00           
ATOM   2240  3HZ LYS   147     -47.306  -5.535  14.275  1.00  0.00           
ATOM   2241  N   PRO   148     -44.299 -10.166   8.759  1.00  0.00           
ATOM   2242  CA  PRO   148     -43.396  -9.818   7.646  1.00  0.00           
ATOM   2243  HA  PRO   148     -42.786 -10.684   7.386  1.00  0.00           
ATOM   2244  C   PRO   148     -42.420  -8.628   7.890  1.00  0.00           
ATOM   2245  O   PRO   148     -42.679  -7.775   8.717  1.00  0.00           
ATOM   2246  CB  PRO   148     -44.313  -9.519   6.499  1.00  0.00           
ATOM   2247  1HB PRO   148     -44.573  -8.463   6.426  1.00  0.00           
ATOM   2248  2HB PRO   148     -43.894  -9.886   5.562  1.00  0.00           
ATOM   2249  CG  PRO   148     -45.642 -10.302   6.745  1.00  0.00           
ATOM   2250  1HG PRO   148     -46.468  -9.716   6.344  1.00  0.00           
ATOM   2251  2HG PRO   148     -45.560 -11.314   6.349  1.00  0.00           
ATOM   2252  CD  PRO   148     -45.641 -10.297   8.243  1.00  0.00           
ATOM   2253  1HD PRO   148     -46.250  -9.457   8.578  1.00  0.00           
ATOM   2254  2HD PRO   148     -46.100 -11.206   8.630  1.00  0.00           
ATOM   2255  N   LEU   149     -41.313  -8.633   7.195  1.00  0.00           
ATOM   2256  H   LEU   149     -41.245  -9.405   6.547  1.00  0.00           
ATOM   2257  CA  LEU   149     -40.482  -7.470   6.963  1.00  0.00           
ATOM   2258  HA  LEU   149     -40.863  -6.628   7.541  1.00  0.00           
ATOM   2259  C   LEU   149     -40.623  -7.105   5.461  1.00  0.00           
ATOM   2260  O   LEU   149     -39.914  -7.515   4.606  1.00  0.00           
ATOM   2261  CB  LEU   149     -39.030  -7.786   7.309  1.00  0.00           
ATOM   2262  1HB LEU   149     -38.763  -8.762   6.902  1.00  0.00           
ATOM   2263  2HB LEU   149     -38.374  -7.070   6.815  1.00  0.00           
ATOM   2264  CG  LEU   149     -38.715  -7.781   8.826  1.00  0.00           
ATOM   2265  HG  LEU   149     -39.303  -8.571   9.293  1.00  0.00           
ATOM   2266  CD1 LEU   149     -37.278  -8.230   9.046  1.00  0.00           
ATOM   2267 1HD1 LEU   149     -36.972  -8.387  10.081  1.00  0.00           
ATOM   2268 2HD1 LEU   149     -36.682  -7.429   8.609  1.00  0.00           
ATOM   2269 3HD1 LEU   149     -37.126  -9.148   8.479  1.00  0.00           
ATOM   2270  CD2 LEU   149     -39.038  -6.484   9.586  1.00  0.00           
ATOM   2271 1HD2 LEU   149     -39.130  -6.808  10.623  1.00  0.00           
ATOM   2272 2HD2 LEU   149     -39.933  -5.935   9.296  1.00  0.00           
ATOM   2273 3HD2 LEU   149     -38.165  -5.839   9.483  1.00  0.00           
ATOM   2274  N   ALA   150     -41.628  -6.269   5.136  1.00  0.00           
ATOM   2275  H   ALA   150     -42.426  -6.215   5.753  1.00  0.00           
ATOM   2276  CA  ALA   150     -41.544  -5.257   4.079  1.00  0.00           
ATOM   2277  HA  ALA   150     -41.457  -5.682   3.079  1.00  0.00           
ATOM   2278  C   ALA   150     -40.320  -4.387   4.361  1.00  0.00           
ATOM   2279  O   ALA   150     -39.916  -4.209   5.525  1.00  0.00           
ATOM   2280  CB  ALA   150     -42.782  -4.397   4.144  1.00  0.00           
ATOM   2281  1HB ALA   150     -43.570  -5.077   3.822  1.00  0.00           
ATOM   2282  2HB ALA   150     -42.752  -3.533   3.480  1.00  0.00           
ATOM   2283  3HB ALA   150     -42.981  -4.066   5.163  1.00  0.00           
ATOM   2284  N   GLY   151     -39.560  -3.976   3.276  1.00  0.00           
ATOM   2285  H   GLY   151     -39.758  -4.289   2.337  1.00  0.00           
ATOM   2286  CA  GLY   151     -38.316  -3.193   3.439  1.00  0.00           
ATOM   2287  1HA GLY   151     -38.042  -2.743   2.485  1.00  0.00           
ATOM   2288  2HA GLY   151     -38.508  -2.424   4.188  1.00  0.00           
ATOM   2289  C   GLY   151     -37.092  -4.017   3.929  1.00  0.00           
ATOM   2290  O   GLY   151     -35.961  -3.515   3.935  1.00  0.00           
ATOM   2291  N   ALA   152     -37.320  -5.299   4.019  1.00  0.00           
ATOM   2292  H   ALA   152     -38.270  -5.618   4.148  1.00  0.00           
ATOM   2293  CA  ALA   152     -36.290  -6.308   3.835  1.00  0.00           
ATOM   2294  HA  ALA   152     -35.518  -6.106   4.578  1.00  0.00           
ATOM   2295  C   ALA   152     -35.658  -6.205   2.437  1.00  0.00           
ATOM   2296  O   ALA   152     -36.309  -6.300   1.426  1.00  0.00           
ATOM   2297  CB  ALA   152     -36.812  -7.699   4.059  1.00  0.00           
ATOM   2298  1HB ALA   152     -36.988  -7.789   5.131  1.00  0.00           
ATOM   2299  2HB ALA   152     -36.037  -8.404   3.757  1.00  0.00           
ATOM   2300  3HB ALA   152     -37.733  -7.918   3.519  1.00  0.00           
ATOM   2301  N   VAL   153     -34.389  -5.942   2.342  1.00  0.00           
ATOM   2302  H   VAL   153     -33.877  -5.711   3.181  1.00  0.00           
ATOM   2303  CA  VAL   153     -33.572  -6.006   1.104  1.00  0.00           
ATOM   2304  HA  VAL   153     -34.229  -5.819   0.254  1.00  0.00           
ATOM   2305  C   VAL   153     -33.005  -7.409   1.020  1.00  0.00           
ATOM   2306  O   VAL   153     -32.171  -7.739   1.854  1.00  0.00           
ATOM   2307  CB  VAL   153     -32.444  -4.940   1.076  1.00  0.00           
ATOM   2308  HB  VAL   153     -31.713  -5.210   1.839  1.00  0.00           
ATOM   2309  CG1 VAL   153     -31.746  -4.904  -0.297  1.00  0.00           
ATOM   2310 1HG1 VAL   153     -30.940  -4.174  -0.371  1.00  0.00           
ATOM   2311 2HG1 VAL   153     -32.513  -4.676  -1.037  1.00  0.00           
ATOM   2312 3HG1 VAL   153     -31.349  -5.903  -0.479  1.00  0.00           
ATOM   2313  CG2 VAL   153     -32.856  -3.542   1.548  1.00  0.00           
ATOM   2314 1HG2 VAL   153     -32.136  -2.813   1.177  1.00  0.00           
ATOM   2315 2HG2 VAL   153     -32.863  -3.525   2.638  1.00  0.00           
ATOM   2316 3HG2 VAL   153     -33.850  -3.294   1.174  1.00  0.00           
ATOM   2317  N   VAL   154     -33.459  -8.104  -0.005  1.00  0.00           
ATOM   2318  H   VAL   154     -34.230  -7.761  -0.560  1.00  0.00           
ATOM   2319  CA  VAL   154     -33.141  -9.558  -0.276  1.00  0.00           
ATOM   2320  HA  VAL   154     -32.667 -10.025   0.587  1.00  0.00           
ATOM   2321  C   VAL   154     -32.053  -9.627  -1.432  1.00  0.00           
ATOM   2322  O   VAL   154     -32.375  -9.330  -2.570  1.00  0.00           
ATOM   2323  CB  VAL   154     -34.373 -10.408  -0.650  1.00  0.00           
ATOM   2324  HB  VAL   154     -34.786 -10.022  -1.582  1.00  0.00           
ATOM   2325  CG1 VAL   154     -34.020 -11.925  -0.795  1.00  0.00           
ATOM   2326 1HG1 VAL   154     -34.925 -12.495  -1.006  1.00  0.00           
ATOM   2327 2HG1 VAL   154     -33.600 -12.248   0.157  1.00  0.00           
ATOM   2328 3HG1 VAL   154     -33.292 -12.091  -1.589  1.00  0.00           
ATOM   2329  CG2 VAL   154     -35.328 -10.291   0.485  1.00  0.00           
ATOM   2330 1HG2 VAL   154     -36.286 -10.747   0.238  1.00  0.00           
ATOM   2331 2HG2 VAL   154     -35.475  -9.234   0.708  1.00  0.00           
ATOM   2332 3HG2 VAL   154     -34.900 -10.790   1.355  1.00  0.00           
ATOM   2333  N   ASP   155     -30.770  -9.837  -1.060  1.00  0.00           
ATOM   2334  H   ASP   155     -30.547 -10.235  -0.159  1.00  0.00           
ATOM   2335  CA  ASP   155     -29.700 -10.084  -2.097  1.00  0.00           
ATOM   2336  HA  ASP   155     -29.911  -9.359  -2.883  1.00  0.00           
ATOM   2337  C   ASP   155     -29.741 -11.488  -2.660  1.00  0.00           
ATOM   2338  O   ASP   155     -29.906 -12.435  -1.981  1.00  0.00           
ATOM   2339  CB  ASP   155     -28.262  -9.897  -1.529  1.00  0.00           
ATOM   2340  1HB ASP   155     -28.073 -10.613  -0.730  1.00  0.00           
ATOM   2341  2HB ASP   155     -27.556 -10.206  -2.300  1.00  0.00           
ATOM   2342  CG  ASP   155     -27.735  -8.509  -0.996  1.00  0.00           
ATOM   2343  OD1 ASP   155     -26.675  -8.153  -1.462  1.00  0.00           
ATOM   2344  OD2 ASP   155     -28.308  -7.914  -0.034  1.00  0.00           
ATOM   2345  N   LEU   156     -29.525 -11.579  -3.958  1.00  0.00           
ATOM   2346  H   LEU   156     -29.637 -10.721  -4.479  1.00  0.00           
ATOM   2347  CA  LEU   156     -29.482 -12.820  -4.732  1.00  0.00           
ATOM   2348  HA  LEU   156     -29.039 -13.546  -4.050  1.00  0.00           
ATOM   2349  C   LEU   156     -28.686 -12.857  -6.054  1.00  0.00           
ATOM   2350  O   LEU   156     -28.842 -11.975  -6.878  1.00  0.00           
ATOM   2351  CB  LEU   156     -30.868 -13.451  -4.880  1.00  0.00           
ATOM   2352  1HB LEU   156     -30.763 -14.456  -5.288  1.00  0.00           
ATOM   2353  2HB LEU   156     -31.300 -13.603  -3.892  1.00  0.00           
ATOM   2354  CG  LEU   156     -32.035 -12.664  -5.582  1.00  0.00           
ATOM   2355  HG  LEU   156     -31.574 -12.072  -6.372  1.00  0.00           
ATOM   2356  CD1 LEU   156     -32.964 -13.677  -6.317  1.00  0.00           
ATOM   2357 1HD1 LEU   156     -33.662 -13.104  -6.928  1.00  0.00           
ATOM   2358 2HD1 LEU   156     -33.520 -14.285  -5.602  1.00  0.00           
ATOM   2359 3HD1 LEU   156     -32.366 -14.325  -6.958  1.00  0.00           
ATOM   2360  CD2 LEU   156     -32.892 -11.683  -4.696  1.00  0.00           
ATOM   2361 1HD2 LEU   156     -33.912 -12.045  -4.560  1.00  0.00           
ATOM   2362 2HD2 LEU   156     -32.909 -10.749  -5.257  1.00  0.00           
ATOM   2363 3HD2 LEU   156     -32.434 -11.514  -3.722  1.00  0.00           
ATOM   2364  N   TRP   157     -27.896 -13.904  -6.205  1.00  0.00           
ATOM   2365  H   TRP   157     -27.848 -14.571  -5.448  1.00  0.00           
ATOM   2366  CA  TRP   157     -26.975 -14.036  -7.305  1.00  0.00           
ATOM   2367  HA  TRP   157     -27.522 -13.674  -8.176  1.00  0.00           
ATOM   2368  C   TRP   157     -26.537 -15.484  -7.571  1.00  0.00           
ATOM   2369  O   TRP   157     -26.411 -16.290  -6.595  1.00  0.00           
ATOM   2370  CB  TRP   157     -25.786 -13.133  -7.198  1.00  0.00           
ATOM   2371  1HB TRP   157     -25.278 -13.116  -8.163  1.00  0.00           
ATOM   2372  2HB TRP   157     -26.002 -12.066  -7.141  1.00  0.00           
ATOM   2373  CG  TRP   157     -24.745 -13.451  -6.134  1.00  0.00           
ATOM   2374  CD1 TRP   157     -23.477 -13.809  -6.460  1.00  0.00           
ATOM   2375  HD1 TRP   157     -23.010 -14.070  -7.398  1.00  0.00           
ATOM   2376  CD2 TRP   157     -24.706 -13.216  -4.704  1.00  0.00           
ATOM   2377  NE1 TRP   157     -22.657 -13.785  -5.310  1.00  0.00           
ATOM   2378  HE1 TRP   157     -21.760 -14.249  -5.308  1.00  0.00           
ATOM   2379  CE2 TRP   157     -23.378 -13.487  -4.191  1.00  0.00           
ATOM   2380  CE3 TRP   157     -25.651 -12.774  -3.788  1.00  0.00           
ATOM   2381  HE3 TRP   157     -26.650 -12.504  -4.098  1.00  0.00           
ATOM   2382  CZ2 TRP   157     -23.134 -13.471  -2.775  1.00  0.00           
ATOM   2383  HZ2 TRP   157     -22.177 -13.841  -2.439  1.00  0.00           
ATOM   2384  CZ3 TRP   157     -25.420 -12.733  -2.413  1.00  0.00           
ATOM   2385  HZ3 TRP   157     -26.229 -12.521  -1.729  1.00  0.00           
ATOM   2386  CH2 TRP   157     -24.207 -13.221  -1.911  1.00  0.00           
ATOM   2387  HH2 TRP   157     -24.091 -13.374  -0.848  1.00  0.00           
ATOM   2388  N   HIS   158     -26.241 -15.782  -8.809  1.00  0.00           
ATOM   2389  H   HIS   158     -26.285 -15.133  -9.581  1.00  0.00           
ATOM   2390  CA  HIS   158     -25.993 -17.196  -9.193  1.00  0.00           
ATOM   2391  HA  HIS   158     -25.380 -17.775  -8.502  1.00  0.00           
ATOM   2392  C   HIS   158     -25.282 -17.212 -10.572  1.00  0.00           
ATOM   2393  O   HIS   158     -25.201 -16.165 -11.193  1.00  0.00           
ATOM   2394  CB  HIS   158     -27.368 -17.892  -9.273  1.00  0.00           
ATOM   2395  1HB HIS   158     -27.181 -18.950  -9.453  1.00  0.00           
ATOM   2396  2HB HIS   158     -27.799 -17.913  -8.272  1.00  0.00           
ATOM   2397  CG  HIS   158     -28.447 -17.428 -10.244  1.00  0.00           
ATOM   2398  ND1 HIS   158     -28.425 -17.299 -11.613  1.00  0.00           
ATOM   2399  HD1 HIS   158     -27.666 -17.552 -12.230  1.00  0.00           
ATOM   2400  CD2 HIS   158     -29.635 -16.962  -9.919  1.00  0.00           
ATOM   2401  HD2 HIS   158     -29.934 -16.679  -8.921  1.00  0.00           
ATOM   2402  CE1 HIS   158     -29.521 -16.718 -12.019  1.00  0.00           
ATOM   2403  HE1 HIS   158     -29.759 -16.344 -13.004  1.00  0.00           
ATOM   2404  NE2 HIS   158     -30.322 -16.605 -10.994  1.00  0.00           
ATOM   2405  HE2 HIS   158     -31.248 -16.203 -10.987  1.00  0.00           
ATOM   2406  N   ALA   159     -24.811 -18.373 -11.038  1.00  0.00           
ATOM   2407  H   ALA   159     -24.809 -19.241 -10.521  1.00  0.00           
ATOM   2408  CA  ALA   159     -24.102 -18.510 -12.382  1.00  0.00           
ATOM   2409  HA  ALA   159     -23.146 -17.986 -12.396  1.00  0.00           
ATOM   2410  C   ALA   159     -24.958 -18.146 -13.538  1.00  0.00           
ATOM   2411  O   ALA   159     -26.197 -17.974 -13.398  1.00  0.00           
ATOM   2412  CB  ALA   159     -23.787 -20.002 -12.447  1.00  0.00           
ATOM   2413  1HB ALA   159     -23.086 -20.332 -11.680  1.00  0.00           
ATOM   2414  2HB ALA   159     -23.308 -20.056 -13.424  1.00  0.00           
ATOM   2415  3HB ALA   159     -24.667 -20.644 -12.436  1.00  0.00           
ATOM   2416  N   ASN   160     -24.451 -18.327 -14.768  1.00  0.00           
ATOM   2417  H   ASN   160     -23.469 -18.125 -14.896  1.00  0.00           
ATOM   2418  CA  ASN   160     -25.187 -18.538 -16.068  1.00  0.00           
ATOM   2419  HA  ASN   160     -26.170 -18.105 -15.884  1.00  0.00           
ATOM   2420  C   ASN   160     -25.379 -19.994 -16.527  1.00  0.00           
ATOM   2421  O   ASN   160     -25.160 -20.843 -15.690  1.00  0.00           
ATOM   2422  CB  ASN   160     -24.519 -17.655 -17.152  1.00  0.00           
ATOM   2423  1HB ASN   160     -25.267 -17.458 -17.919  1.00  0.00           
ATOM   2424  2HB ASN   160     -24.340 -16.661 -16.744  1.00  0.00           
ATOM   2425  CG  ASN   160     -23.244 -18.172 -17.806  1.00  0.00           
ATOM   2426  OD1 ASN   160     -22.650 -19.157 -17.389  1.00  0.00           
ATOM   2427  ND2 ASN   160     -22.864 -17.574 -18.940  1.00  0.00           
ATOM   2428 1HD2 ASN   160     -21.984 -17.832 -19.363  1.00  0.00           
ATOM   2429 2HD2 ASN   160     -23.507 -16.976 -19.438  1.00  0.00           
ATOM   2430  N   THR   161     -25.793 -20.295 -17.765  1.00  0.00           
ATOM   2431  H   THR   161     -26.092 -19.498 -18.309  1.00  0.00           
ATOM   2432  CA  THR   161     -25.988 -21.616 -18.294  1.00  0.00           
ATOM   2433  HA  THR   161     -26.658 -22.198 -17.662  1.00  0.00           
ATOM   2434  C   THR   161     -24.704 -22.414 -18.524  1.00  0.00           
ATOM   2435  O   THR   161     -24.738 -23.646 -18.714  1.00  0.00           
ATOM   2436  CB  THR   161     -26.637 -21.584 -19.678  1.00  0.00           
ATOM   2437  HB  THR   161     -26.515 -22.556 -20.155  1.00  0.00           
ATOM   2438  OG1 THR   161     -25.967 -20.703 -20.523  1.00  0.00           
ATOM   2439  HG1 THR   161     -26.221 -19.800 -20.320  1.00  0.00           
ATOM   2440  CG2 THR   161     -28.126 -21.279 -19.699  1.00  0.00           
ATOM   2441 1HG2 THR   161     -28.766 -22.073 -19.313  1.00  0.00           
ATOM   2442 2HG2 THR   161     -28.401 -21.061 -20.731  1.00  0.00           
ATOM   2443 3HG2 THR   161     -28.251 -20.382 -19.092  1.00  0.00           
ATOM   2444  N   LYS   162     -23.572 -21.688 -18.545  1.00  0.00           
ATOM   2445  H   LYS   162     -23.628 -20.705 -18.318  1.00  0.00           
ATOM   2446  CA  LYS   162     -22.186 -22.215 -18.692  1.00  0.00           
ATOM   2447  HA  LYS   162     -22.284 -23.225 -19.090  1.00  0.00           
ATOM   2448  C   LYS   162     -21.414 -22.410 -17.303  1.00  0.00           
ATOM   2449  O   LYS   162     -20.334 -22.994 -17.238  1.00  0.00           
ATOM   2450  CB  LYS   162     -21.440 -21.333 -19.740  1.00  0.00           
ATOM   2451  1HB LYS   162     -21.553 -20.295 -19.426  1.00  0.00           
ATOM   2452  2HB LYS   162     -20.381 -21.586 -19.679  1.00  0.00           
ATOM   2453  CG  LYS   162     -22.073 -21.500 -21.099  1.00  0.00           
ATOM   2454  1HG LYS   162     -21.902 -22.505 -21.484  1.00  0.00           
ATOM   2455  2HG LYS   162     -23.153 -21.368 -21.041  1.00  0.00           
ATOM   2456  CD  LYS   162     -21.463 -20.561 -22.075  1.00  0.00           
ATOM   2457  1HD LYS   162     -21.507 -19.525 -21.739  1.00  0.00           
ATOM   2458  2HD LYS   162     -20.378 -20.652 -22.117  1.00  0.00           
ATOM   2459  CE  LYS   162     -21.977 -20.636 -23.457  1.00  0.00           
ATOM   2460  1HE LYS   162     -21.783 -21.597 -23.933  1.00  0.00           
ATOM   2461  2HE LYS   162     -23.064 -20.568 -23.513  1.00  0.00           
ATOM   2462  NZ  LYS   162     -21.273 -19.655 -24.251  1.00  0.00           
ATOM   2463  1HZ LYS   162     -21.628 -19.652 -25.197  1.00  0.00           
ATOM   2464  2HZ LYS   162     -20.309 -19.956 -24.255  1.00  0.00           
ATOM   2465  3HZ LYS   162     -21.335 -18.724 -23.865  1.00  0.00           
ATOM   2466  N   GLY   163     -21.937 -21.889 -16.218  1.00  0.00           
ATOM   2467  H   GLY   163     -22.867 -21.496 -16.242  1.00  0.00           
ATOM   2468  CA  GLY   163     -21.279 -21.804 -14.871  1.00  0.00           
ATOM   2469  1HA GLY   163     -22.037 -22.006 -14.115  1.00  0.00           
ATOM   2470  2HA GLY   163     -20.529 -22.595 -14.838  1.00  0.00           
ATOM   2471  C   GLY   163     -20.603 -20.468 -14.549  1.00  0.00           
ATOM   2472  O   GLY   163     -19.932 -20.370 -13.525  1.00  0.00           
ATOM   2473  N   ASN   164     -20.798 -19.485 -15.385  1.00  0.00           
ATOM   2474  H   ASN   164     -21.397 -19.624 -16.186  1.00  0.00           
ATOM   2475  CA  ASN   164     -19.991 -18.248 -15.393  1.00  0.00           
ATOM   2476  HA  ASN   164     -19.112 -18.378 -14.762  1.00  0.00           
ATOM   2477  C   ASN   164     -20.750 -16.994 -14.880  1.00  0.00           
ATOM   2478  O   ASN   164     -21.987 -16.774 -15.070  1.00  0.00           
ATOM   2479  CB  ASN   164     -19.399 -18.105 -16.845  1.00  0.00           
ATOM   2480  1HB ASN   164     -20.278 -18.192 -17.484  1.00  0.00           
ATOM   2481  2HB ASN   164     -18.966 -17.106 -16.894  1.00  0.00           
ATOM   2482  CG  ASN   164     -18.400 -19.166 -17.113  1.00  0.00           
ATOM   2483  OD1 ASN   164     -17.609 -19.591 -16.253  1.00  0.00           
ATOM   2484  ND2 ASN   164     -18.375 -19.695 -18.315  1.00  0.00           
ATOM   2485 1HD2 ASN   164     -17.739 -20.450 -18.529  1.00  0.00           
ATOM   2486 2HD2 ASN   164     -18.904 -19.255 -19.054  1.00  0.00           
ATOM   2487  N   TYR   165     -20.017 -16.184 -14.120  1.00  0.00           
ATOM   2488  H   TYR   165     -19.035 -16.420 -14.137  1.00  0.00           
ATOM   2489  CA  TYR   165     -20.400 -14.977 -13.396  1.00  0.00           
ATOM   2490  HA  TYR   165     -21.477 -14.810 -13.415  1.00  0.00           
ATOM   2491  C   TYR   165     -19.774 -13.719 -14.136  1.00  0.00           
ATOM   2492  O   TYR   165     -18.648 -13.793 -14.502  1.00  0.00           
ATOM   2493  CB  TYR   165     -19.923 -15.142 -11.964  1.00  0.00           
ATOM   2494  1HB TYR   165     -18.882 -15.451 -12.064  1.00  0.00           
ATOM   2495  2HB TYR   165     -19.981 -14.136 -11.549  1.00  0.00           
ATOM   2496  CG  TYR   165     -20.695 -16.109 -11.142  1.00  0.00           
ATOM   2497  CD1 TYR   165     -21.687 -15.672 -10.293  1.00  0.00           
ATOM   2498  HD1 TYR   165     -21.906 -14.616 -10.233  1.00  0.00           
ATOM   2499  CD2 TYR   165     -20.386 -17.444 -11.329  1.00  0.00           
ATOM   2500  HD2 TYR   165     -19.652 -17.746 -12.062  1.00  0.00           
ATOM   2501  CE1 TYR   165     -22.198 -16.589  -9.420  1.00  0.00           
ATOM   2502  HE1 TYR   165     -22.850 -16.218  -8.643  1.00  0.00           
ATOM   2503  CE2 TYR   165     -20.986 -18.377 -10.494  1.00  0.00           
ATOM   2504  HE2 TYR   165     -20.816 -19.429 -10.664  1.00  0.00           
ATOM   2505  CZ  TYR   165     -21.865 -17.942  -9.497  1.00  0.00           
ATOM   2506  OH  TYR   165     -22.306 -18.826  -8.589  1.00  0.00           
ATOM   2507  HH  TYR   165     -21.681 -19.519  -8.364  1.00  0.00           
ATOM   2508  N   SER   166     -20.517 -12.665 -14.268  1.00  0.00           
ATOM   2509  H   SER   166     -21.460 -12.707 -13.909  1.00  0.00           
ATOM   2510  CA  SER   166     -20.250 -11.552 -15.211  1.00  0.00           
ATOM   2511  HA  SER   166     -20.260 -12.048 -16.182  1.00  0.00           
ATOM   2512  C   SER   166     -18.884 -10.789 -15.118  1.00  0.00           
ATOM   2513  O   SER   166     -18.157 -10.736 -16.076  1.00  0.00           
ATOM   2514  CB  SER   166     -21.403 -10.584 -15.186  1.00  0.00           
ATOM   2515  1HB SER   166     -21.534 -10.108 -16.158  1.00  0.00           
ATOM   2516  2HB SER   166     -22.356 -11.113 -15.184  1.00  0.00           
ATOM   2517  OG  SER   166     -21.410  -9.616 -14.077  1.00  0.00           
ATOM   2518  HG  SER   166     -20.983  -8.839 -14.446  1.00  0.00           
ATOM   2519  N   TYR   167     -18.527 -10.283 -13.905  1.00  0.00           
ATOM   2520  H   TYR   167     -19.256 -10.038 -13.250  1.00  0.00           
ATOM   2521  CA  TYR   167     -17.284  -9.520 -13.830  1.00  0.00           
ATOM   2522  HA  TYR   167     -17.334  -8.708 -14.555  1.00  0.00           
ATOM   2523  C   TYR   167     -16.066 -10.377 -14.088  1.00  0.00           
ATOM   2524  O   TYR   167     -14.999  -9.860 -14.449  1.00  0.00           
ATOM   2525  CB  TYR   167     -17.113  -8.830 -12.431  1.00  0.00           
ATOM   2526  1HB TYR   167     -18.028  -8.246 -12.328  1.00  0.00           
ATOM   2527  2HB TYR   167     -16.957  -9.573 -11.649  1.00  0.00           
ATOM   2528  CG  TYR   167     -15.934  -7.818 -12.313  1.00  0.00           
ATOM   2529  CD1 TYR   167     -14.716  -8.118 -11.678  1.00  0.00           
ATOM   2530  HD1 TYR   167     -14.567  -9.148 -11.388  1.00  0.00           
ATOM   2531  CD2 TYR   167     -16.058  -6.541 -12.836  1.00  0.00           
ATOM   2532  HD2 TYR   167     -16.961  -6.393 -13.409  1.00  0.00           
ATOM   2533  CE1 TYR   167     -13.714  -7.184 -11.629  1.00  0.00           
ATOM   2534  HE1 TYR   167     -12.728  -7.412 -11.253  1.00  0.00           
ATOM   2535  CE2 TYR   167     -15.089  -5.497 -12.833  1.00  0.00           
ATOM   2536  HE2 TYR   167     -15.249  -4.487 -13.182  1.00  0.00           
ATOM   2537  CZ  TYR   167     -13.897  -5.862 -12.204  1.00  0.00           
ATOM   2538  OH  TYR   167     -12.912  -4.923 -12.082  1.00  0.00           
ATOM   2539  HH  TYR   167     -13.000  -4.206 -12.714  1.00  0.00           
ATOM   2540  N   PHE   168     -16.141 -11.691 -13.930  1.00  0.00           
ATOM   2541  H   PHE   168     -17.084 -12.042 -13.839  1.00  0.00           
ATOM   2542  CA  PHE   168     -15.099 -12.695 -14.197  1.00  0.00           
ATOM   2543  HA  PHE   168     -14.170 -12.173 -14.429  1.00  0.00           
ATOM   2544  C   PHE   168     -15.397 -13.528 -15.556  1.00  0.00           
ATOM   2545  O   PHE   168     -14.666 -14.457 -15.852  1.00  0.00           
ATOM   2546  CB  PHE   168     -14.796 -13.555 -12.986  1.00  0.00           
ATOM   2547  1HB PHE   168     -15.604 -14.285 -12.928  1.00  0.00           
ATOM   2548  2HB PHE   168     -13.878 -14.106 -13.190  1.00  0.00           
ATOM   2549  CG  PHE   168     -14.663 -12.859 -11.643  1.00  0.00           
ATOM   2550  CD1 PHE   168     -13.397 -12.419 -11.290  1.00  0.00           
ATOM   2551  HD1 PHE   168     -12.550 -12.609 -11.932  1.00  0.00           
ATOM   2552  CD2 PHE   168     -15.791 -12.641 -10.883  1.00  0.00           
ATOM   2553  HD2 PHE   168     -16.775 -12.927 -11.225  1.00  0.00           
ATOM   2554  CE1 PHE   168     -13.220 -11.723 -10.087  1.00  0.00           
ATOM   2555  HE1 PHE   168     -12.247 -11.395  -9.752  1.00  0.00           
ATOM   2556  CE2 PHE   168     -15.627 -11.883  -9.694  1.00  0.00           
ATOM   2557  HE2 PHE   168     -16.512 -11.537  -9.180  1.00  0.00           
ATOM   2558  CZ  PHE   168     -14.338 -11.514  -9.249  1.00  0.00           
ATOM   2559  HZ  PHE   168     -14.242 -10.960  -8.327  1.00  0.00           
ATOM   2560  N   ASP   169     -16.338 -13.060 -16.435  1.00  0.00           
ATOM   2561  H   ASP   169     -16.891 -12.266 -16.145  1.00  0.00           
ATOM   2562  CA  ASP   169     -16.584 -13.587 -17.775  1.00  0.00           
ATOM   2563  HA  ASP   169     -15.663 -14.057 -18.119  1.00  0.00           
ATOM   2564  C   ASP   169     -16.898 -12.403 -18.710  1.00  0.00           
ATOM   2565  O   ASP   169     -18.047 -11.960 -18.771  1.00  0.00           
ATOM   2566  CB  ASP   169     -17.700 -14.624 -17.792  1.00  0.00           
ATOM   2567  1HB ASP   169     -17.384 -15.480 -17.196  1.00  0.00           
ATOM   2568  2HB ASP   169     -18.554 -14.225 -17.244  1.00  0.00           
ATOM   2569  CG  ASP   169     -18.181 -15.124 -19.158  1.00  0.00           
ATOM   2570  OD1 ASP   169     -17.385 -15.030 -20.143  1.00  0.00           
ATOM   2571  OD2 ASP   169     -19.281 -15.660 -19.137  1.00  0.00           
ATOM   2572  N   LYS   170     -15.919 -11.880 -19.529  1.00  0.00           
ATOM   2573  H   LYS   170     -15.013 -12.324 -19.487  1.00  0.00           
ATOM   2574  CA  LYS   170     -15.996 -10.691 -20.415  1.00  0.00           
ATOM   2575  HA  LYS   170     -16.403  -9.876 -19.817  1.00  0.00           
ATOM   2576  C   LYS   170     -16.922 -10.893 -21.636  1.00  0.00           
ATOM   2577  O   LYS   170     -17.123 -10.043 -22.530  1.00  0.00           
ATOM   2578  CB  LYS   170     -14.567 -10.165 -20.775  1.00  0.00           
ATOM   2579  1HB LYS   170     -14.081 -10.946 -21.361  1.00  0.00           
ATOM   2580  2HB LYS   170     -14.702  -9.294 -21.417  1.00  0.00           
ATOM   2581  CG  LYS   170     -13.626  -9.856 -19.598  1.00  0.00           
ATOM   2582  1HG LYS   170     -13.359 -10.794 -19.110  1.00  0.00           
ATOM   2583  2HG LYS   170     -12.739  -9.354 -19.984  1.00  0.00           
ATOM   2584  CD  LYS   170     -14.240  -8.975 -18.525  1.00  0.00           
ATOM   2585  1HD LYS   170     -14.684  -8.089 -18.979  1.00  0.00           
ATOM   2586  2HD LYS   170     -15.011  -9.526 -17.986  1.00  0.00           
ATOM   2587  CE  LYS   170     -13.154  -8.426 -17.581  1.00  0.00           
ATOM   2588  1HE LYS   170     -12.524  -9.255 -17.259  1.00  0.00           
ATOM   2589  2HE LYS   170     -12.484  -7.788 -18.157  1.00  0.00           
ATOM   2590  NZ  LYS   170     -13.705  -7.706 -16.450  1.00  0.00           
ATOM   2591  1HZ LYS   170     -12.958  -7.377 -15.855  1.00  0.00           
ATOM   2592  2HZ LYS   170     -14.301  -8.332 -15.927  1.00  0.00           
ATOM   2593  3HZ LYS   170     -14.247  -6.919 -16.777  1.00  0.00           
ATOM   2594  N   SER   171     -17.596 -11.991 -21.758  1.00  0.00           
ATOM   2595  H   SER   171     -17.384 -12.675 -21.047  1.00  0.00           
ATOM   2596  CA  SER   171     -18.676 -12.310 -22.687  1.00  0.00           
ATOM   2597  HA  SER   171     -18.469 -11.794 -23.625  1.00  0.00           
ATOM   2598  C   SER   171     -20.070 -11.812 -22.194  1.00  0.00           
ATOM   2599  O   SER   171     -20.901 -11.564 -23.031  1.00  0.00           
ATOM   2600  CB  SER   171     -18.807 -13.805 -22.853  1.00  0.00           
ATOM   2601  1HB SER   171     -19.431 -14.043 -23.714  1.00  0.00           
ATOM   2602  2HB SER   171     -17.834 -14.256 -23.052  1.00  0.00           
ATOM   2603  OG  SER   171     -19.437 -14.383 -21.733  1.00  0.00           
ATOM   2604  HG  SER   171     -18.762 -14.635 -21.099  1.00  0.00           
ATOM   2605  N   GLN   172     -20.296 -11.653 -20.907  1.00  0.00           
ATOM   2606  H   GLN   172     -19.554 -11.848 -20.249  1.00  0.00           
ATOM   2607  CA  GLN   172     -21.549 -11.149 -20.413  1.00  0.00           
ATOM   2608  HA  GLN   172     -22.390 -11.457 -21.035  1.00  0.00           
ATOM   2609  C   GLN   172     -21.568  -9.675 -20.160  1.00  0.00           
ATOM   2610  O   GLN   172     -20.508  -8.996 -20.034  1.00  0.00           
ATOM   2611  CB  GLN   172     -21.668 -11.801 -18.967  1.00  0.00           
ATOM   2612  1HB GLN   172     -20.825 -11.655 -18.292  1.00  0.00           
ATOM   2613  2HB GLN   172     -22.473 -11.319 -18.413  1.00  0.00           
ATOM   2614  CG  GLN   172     -21.975 -13.322 -19.019  1.00  0.00           
ATOM   2615  1HG GLN   172     -22.887 -13.570 -19.562  1.00  0.00           
ATOM   2616  2HG GLN   172     -21.144 -13.772 -19.562  1.00  0.00           
ATOM   2617  CD  GLN   172     -22.041 -13.895 -17.615  1.00  0.00           
ATOM   2618  OE1 GLN   172     -22.829 -13.401 -16.835  1.00  0.00           
ATOM   2619  NE2 GLN   172     -21.201 -14.815 -17.220  1.00  0.00           
ATOM   2620 1HE2 GLN   172     -21.545 -15.428 -16.495  1.00  0.00           
ATOM   2621 2HE2 GLN   172     -20.636 -15.187 -17.970  1.00  0.00           
ATOM   2622  N   SER   173     -22.741  -9.079 -20.045  1.00  0.00           
ATOM   2623  H   SER   173     -23.570  -9.641 -20.176  1.00  0.00           
ATOM   2624  CA  SER   173     -22.860  -7.691 -19.741  1.00  0.00           
ATOM   2625  HA  SER   173     -22.081  -7.177 -20.304  1.00  0.00           
ATOM   2626  C   SER   173     -22.770  -7.257 -18.271  1.00  0.00           
ATOM   2627  O   SER   173     -22.731  -8.128 -17.394  1.00  0.00           
ATOM   2628  CB  SER   173     -24.182  -7.216 -20.372  1.00  0.00           
ATOM   2629  1HB SER   173     -24.317  -6.160 -20.140  1.00  0.00           
ATOM   2630  2HB SER   173     -24.126  -7.369 -21.450  1.00  0.00           
ATOM   2631  OG  SER   173     -25.286  -7.925 -19.836  1.00  0.00           
ATOM   2632  HG  SER   173     -26.089  -7.512 -20.163  1.00  0.00           
ATOM   2633  N   GLU   174     -22.770  -5.912 -18.058  1.00  0.00           
ATOM   2634  H   GLU   174     -22.800  -5.247 -18.817  1.00  0.00           
ATOM   2635  CA  GLU   174     -22.707  -5.250 -16.699  1.00  0.00           
ATOM   2636  HA  GLU   174     -21.716  -5.418 -16.277  1.00  0.00           
ATOM   2637  C   GLU   174     -23.756  -5.788 -15.717  1.00  0.00           
ATOM   2638  O   GLU   174     -24.927  -5.850 -15.999  1.00  0.00           
ATOM   2639  CB  GLU   174     -22.716  -3.735 -16.841  1.00  0.00           
ATOM   2640  1HB GLU   174     -22.112  -3.408 -17.688  1.00  0.00           
ATOM   2641  2HB GLU   174     -23.723  -3.392 -17.080  1.00  0.00           
ATOM   2642  CG  GLU   174     -22.234  -2.987 -15.582  1.00  0.00           
ATOM   2643  1HG GLU   174     -22.697  -2.000 -15.603  1.00  0.00           
ATOM   2644  2HG GLU   174     -22.548  -3.532 -14.692  1.00  0.00           
ATOM   2645  CD  GLU   174     -20.726  -2.853 -15.603  1.00  0.00           
ATOM   2646  OE1 GLU   174     -20.099  -3.701 -14.929  1.00  0.00           
ATOM   2647  OE2 GLU   174     -20.265  -1.989 -16.318  1.00  0.00           
ATOM   2648  N   TYR   175     -23.221  -6.250 -14.614  1.00  0.00           
ATOM   2649  H   TYR   175     -22.214  -6.208 -14.540  1.00  0.00           
ATOM   2650  CA  TYR   175     -23.949  -6.755 -13.451  1.00  0.00           
ATOM   2651  HA  TYR   175     -23.302  -7.262 -12.736  1.00  0.00           
ATOM   2652  C   TYR   175     -25.011  -7.927 -13.853  1.00  0.00           
ATOM   2653  O   TYR   175     -25.948  -8.318 -13.116  1.00  0.00           
ATOM   2654  CB  TYR   175     -24.644  -5.597 -12.731  1.00  0.00           
ATOM   2655  1HB TYR   175     -25.216  -5.011 -13.450  1.00  0.00           
ATOM   2656  2HB TYR   175     -25.412  -5.891 -12.016  1.00  0.00           
ATOM   2657  CG  TYR   175     -23.667  -4.657 -12.021  1.00  0.00           
ATOM   2658  CD1 TYR   175     -22.833  -5.181 -10.983  1.00  0.00           
ATOM   2659  HD1 TYR   175     -22.889  -6.241 -10.783  1.00  0.00           
ATOM   2660  CD2 TYR   175     -23.640  -3.288 -12.223  1.00  0.00           
ATOM   2661  HD2 TYR   175     -24.290  -2.824 -12.951  1.00  0.00           
ATOM   2662  CE1 TYR   175     -22.052  -4.356 -10.161  1.00  0.00           
ATOM   2663  HE1 TYR   175     -21.430  -4.744  -9.368  1.00  0.00           
ATOM   2664  CE2 TYR   175     -22.828  -2.423 -11.421  1.00  0.00           
ATOM   2665  HE2 TYR   175     -22.794  -1.374 -11.677  1.00  0.00           
ATOM   2666  CZ  TYR   175     -21.991  -2.945 -10.427  1.00  0.00           
ATOM   2667  OH  TYR   175     -21.292  -2.185  -9.630  1.00  0.00           
ATOM   2668  HH  TYR   175     -21.304  -1.237  -9.782  1.00  0.00           
ATOM   2669  N   ASN   176     -24.874  -8.626 -14.966  1.00  0.00           
ATOM   2670  H   ASN   176     -24.203  -8.316 -15.654  1.00  0.00           
ATOM   2671  CA  ASN   176     -25.790  -9.693 -15.368  1.00  0.00           
ATOM   2672  HA  ASN   176     -26.780  -9.283 -15.571  1.00  0.00           
ATOM   2673  C   ASN   176     -25.884 -10.824 -14.373  1.00  0.00           
ATOM   2674  O   ASN   176     -24.791 -11.322 -13.948  1.00  0.00           
ATOM   2675  CB  ASN   176     -25.293 -10.233 -16.722  1.00  0.00           
ATOM   2676  1HB ASN   176     -25.160  -9.462 -17.480  1.00  0.00           
ATOM   2677  2HB ASN   176     -24.329 -10.683 -16.483  1.00  0.00           
ATOM   2678  CG  ASN   176     -26.159 -11.360 -17.382  1.00  0.00           
ATOM   2679  OD1 ASN   176     -27.377 -11.242 -17.258  1.00  0.00           
ATOM   2680  ND2 ASN   176     -25.558 -12.373 -17.987  1.00  0.00           
ATOM   2681 1HD2 ASN   176     -26.213 -13.109 -18.209  1.00  0.00           
ATOM   2682 2HD2 ASN   176     -24.565 -12.539 -18.069  1.00  0.00           
ATOM   2683  N   LEU   177     -27.106 -11.250 -13.999  1.00  0.00           
ATOM   2684  H   LEU   177     -27.905 -10.789 -14.411  1.00  0.00           
ATOM   2685  CA  LEU   177     -27.404 -12.280 -12.989  1.00  0.00           
ATOM   2686  HA  LEU   177     -28.465 -12.437 -12.795  1.00  0.00           
ATOM   2687  C   LEU   177     -26.827 -11.902 -11.514  1.00  0.00           
ATOM   2688  O   LEU   177     -26.788 -12.831 -10.709  1.00  0.00           
ATOM   2689  CB  LEU   177     -26.870 -13.666 -13.497  1.00  0.00           
ATOM   2690  1HB LEU   177     -25.783 -13.617 -13.447  1.00  0.00           
ATOM   2691  2HB LEU   177     -27.261 -14.419 -12.813  1.00  0.00           
ATOM   2692  CG  LEU   177     -27.279 -14.069 -14.975  1.00  0.00           
ATOM   2693  HG  LEU   177     -26.976 -13.230 -15.601  1.00  0.00           
ATOM   2694  CD1 LEU   177     -26.611 -15.274 -15.574  1.00  0.00           
ATOM   2695 1HD1 LEU   177     -26.778 -15.359 -16.648  1.00  0.00           
ATOM   2696 2HD1 LEU   177     -26.994 -16.164 -15.075  1.00  0.00           
ATOM   2697 3HD1 LEU   177     -25.543 -15.179 -15.379  1.00  0.00           
ATOM   2698  CD2 LEU   177     -28.794 -14.202 -15.025  1.00  0.00           
ATOM   2699 1HD2 LEU   177     -29.089 -14.264 -16.073  1.00  0.00           
ATOM   2700 2HD2 LEU   177     -29.285 -13.348 -14.559  1.00  0.00           
ATOM   2701 3HD2 LEU   177     -29.088 -15.117 -14.510  1.00  0.00           
ATOM   2702  N   ARG   178     -26.451 -10.670 -11.207  1.00  0.00           
ATOM   2703  H   ARG   178     -26.308 -10.035 -11.979  1.00  0.00           
ATOM   2704  CA  ARG   178     -25.980 -10.149  -9.887  1.00  0.00           
ATOM   2705  HA  ARG   178     -25.827 -10.874  -9.087  1.00  0.00           
ATOM   2706  C   ARG   178     -27.098  -9.170  -9.395  1.00  0.00           
ATOM   2707  O   ARG   178     -27.122  -8.093  -9.984  1.00  0.00           
ATOM   2708  CB  ARG   178     -24.605  -9.371 -10.029  1.00  0.00           
ATOM   2709  1HB ARG   178     -24.710  -8.597 -10.789  1.00  0.00           
ATOM   2710  2HB ARG   178     -24.315  -8.975  -9.056  1.00  0.00           
ATOM   2711  CG  ARG   178     -23.366 -10.252 -10.503  1.00  0.00           
ATOM   2712  1HG ARG   178     -23.105 -10.929  -9.689  1.00  0.00           
ATOM   2713  2HG ARG   178     -23.614 -10.795 -11.415  1.00  0.00           
ATOM   2714  CD  ARG   178     -22.230  -9.283 -10.762  1.00  0.00           
ATOM   2715  1HD ARG   178     -22.610  -8.647 -11.562  1.00  0.00           
ATOM   2716  2HD ARG   178     -21.991  -8.823  -9.804  1.00  0.00           
ATOM   2717  NE  ARG   178     -21.024  -9.983 -11.257  1.00  0.00           
ATOM   2718  HE  ARG   178     -20.896  -9.821 -12.246  1.00  0.00           
ATOM   2719  CZ  ARG   178     -20.175 -10.821 -10.618  1.00  0.00           
ATOM   2720  NH1 ARG   178     -20.480 -11.303  -9.443  1.00  0.00           
ATOM   2721 1HH1 ARG   178     -21.351 -11.005  -9.026  1.00  0.00           
ATOM   2722 2HH1 ARG   178     -19.903 -11.986  -8.973  1.00  0.00           
ATOM   2723  NH2 ARG   178     -19.107 -11.365 -11.184  1.00  0.00           
ATOM   2724 1HH2 ARG   178     -18.866 -11.298 -12.162  1.00  0.00           
ATOM   2725 2HH2 ARG   178     -18.509 -11.876 -10.550  1.00  0.00           
ATOM   2726  N   ARG   179     -27.963  -9.483  -8.433  1.00  0.00           
ATOM   2727  H   ARG   179     -27.790 -10.329  -7.909  1.00  0.00           
ATOM   2728  CA  ARG   179     -29.044  -8.622  -8.009  1.00  0.00           
ATOM   2729  HA  ARG   179     -28.849  -7.590  -8.301  1.00  0.00           
ATOM   2730  C   ARG   179     -29.353  -8.529  -6.436  1.00  0.00           
ATOM   2731  O   ARG   179     -28.781  -9.312  -5.631  1.00  0.00           
ATOM   2732  CB  ARG   179     -30.327  -8.999  -8.791  1.00  0.00           
ATOM   2733  1HB ARG   179     -30.764  -9.879  -8.320  1.00  0.00           
ATOM   2734  2HB ARG   179     -31.078  -8.227  -8.627  1.00  0.00           
ATOM   2735  CG  ARG   179     -30.218  -9.261 -10.306  1.00  0.00           
ATOM   2736  1HG ARG   179     -29.611 -10.166 -10.315  1.00  0.00           
ATOM   2737  2HG ARG   179     -31.175  -9.543 -10.745  1.00  0.00           
ATOM   2738  CD  ARG   179     -29.546  -8.241 -11.272  1.00  0.00           
ATOM   2739  1HD ARG   179     -29.155  -7.346 -10.789  1.00  0.00           
ATOM   2740  2HD ARG   179     -28.707  -8.801 -11.685  1.00  0.00           
ATOM   2741  NE  ARG   179     -30.453  -7.855 -12.354  1.00  0.00           
ATOM   2742  HE  ARG   179     -31.380  -7.572 -12.071  1.00  0.00           
ATOM   2743  CZ  ARG   179     -30.043  -7.652 -13.611  1.00  0.00           
ATOM   2744  NH1 ARG   179     -28.751  -7.740 -13.961  1.00  0.00           
ATOM   2745 1HH1 ARG   179     -27.996  -7.875 -13.304  1.00  0.00           
ATOM   2746 2HH1 ARG   179     -28.559  -7.385 -14.887  1.00  0.00           
ATOM   2747  NH2 ARG   179     -30.875  -7.315 -14.554  1.00  0.00           
ATOM   2748 1HH2 ARG   179     -31.839  -7.481 -14.303  1.00  0.00           
ATOM   2749 2HH2 ARG   179     -30.609  -7.260 -15.527  1.00  0.00           
ATOM   2750  N   ARG   180     -30.326  -7.629  -6.124  1.00  0.00           
ATOM   2751  H   ARG   180     -30.668  -7.044  -6.873  1.00  0.00           
ATOM   2752  CA  ARG   180     -31.164  -7.735  -4.931  1.00  0.00           
ATOM   2753  HA  ARG   180     -31.171  -8.765  -4.573  1.00  0.00           
ATOM   2754  C   ARG   180     -32.616  -7.382  -5.357  1.00  0.00           
ATOM   2755  O   ARG   180     -32.800  -6.881  -6.445  1.00  0.00           
ATOM   2756  CB  ARG   180     -30.748  -6.794  -3.754  1.00  0.00           
ATOM   2757  1HB ARG   180     -31.114  -5.770  -3.835  1.00  0.00           
ATOM   2758  2HB ARG   180     -31.298  -7.179  -2.896  1.00  0.00           
ATOM   2759  CG  ARG   180     -29.250  -6.751  -3.395  1.00  0.00           
ATOM   2760  1HG ARG   180     -28.812  -7.704  -3.102  1.00  0.00           
ATOM   2761  2HG ARG   180     -28.836  -6.310  -4.301  1.00  0.00           
ATOM   2762  CD  ARG   180     -29.085  -5.753  -2.239  1.00  0.00           
ATOM   2763  1HD ARG   180     -29.855  -4.990  -2.353  1.00  0.00           
ATOM   2764  2HD ARG   180     -29.273  -6.339  -1.339  1.00  0.00           
ATOM   2765  NE  ARG   180     -27.772  -5.130  -2.163  1.00  0.00           
ATOM   2766  HE  ARG   180     -27.078  -5.541  -2.770  1.00  0.00           
ATOM   2767  CZ  ARG   180     -27.549  -4.005  -1.510  1.00  0.00           
ATOM   2768  NH1 ARG   180     -28.417  -3.515  -0.669  1.00  0.00           
ATOM   2769 1HH1 ARG   180     -29.186  -4.087  -0.350  1.00  0.00           
ATOM   2770 2HH1 ARG   180     -28.094  -2.742  -0.104  1.00  0.00           
ATOM   2771  NH2 ARG   180     -26.425  -3.358  -1.685  1.00  0.00           
ATOM   2772 1HH2 ARG   180     -25.641  -3.818  -2.126  1.00  0.00           
ATOM   2773 2HH2 ARG   180     -26.286  -2.493  -1.182  1.00  0.00           
ATOM   2774  N   ILE   181     -33.610  -7.501  -4.434  1.00  0.00           
ATOM   2775  H   ILE   181     -33.369  -7.942  -3.557  1.00  0.00           
ATOM   2776  CA  ILE   181     -35.000  -6.949  -4.478  1.00  0.00           
ATOM   2777  HA  ILE   181     -34.966  -6.071  -5.123  1.00  0.00           
ATOM   2778  C   ILE   181     -35.378  -6.572  -3.076  1.00  0.00           
ATOM   2779  O   ILE   181     -35.025  -7.306  -2.168  1.00  0.00           
ATOM   2780  CB  ILE   181     -36.025  -8.000  -5.028  1.00  0.00           
ATOM   2781  HB  ILE   181     -35.994  -8.852  -4.349  1.00  0.00           
ATOM   2782  CG1 ILE   181     -35.710  -8.302  -6.510  1.00  0.00           
ATOM   2783 1HG1 ILE   181     -36.652  -8.357  -7.055  1.00  0.00           
ATOM   2784 2HG1 ILE   181     -35.185  -7.443  -6.929  1.00  0.00           
ATOM   2785  CG2 ILE   181     -37.464  -7.531  -4.911  1.00  0.00           
ATOM   2786 1HG2 ILE   181     -38.142  -8.219  -5.417  1.00  0.00           
ATOM   2787 2HG2 ILE   181     -37.566  -6.536  -5.343  1.00  0.00           
ATOM   2788 3HG2 ILE   181     -37.710  -7.494  -3.849  1.00  0.00           
ATOM   2789  CD1 ILE   181     -34.806  -9.461  -6.975  1.00  0.00           
ATOM   2790 1HD1 ILE   181     -34.899  -9.573  -8.055  1.00  0.00           
ATOM   2791 2HD1 ILE   181     -35.297 -10.299  -6.479  1.00  0.00           
ATOM   2792 3HD1 ILE   181     -33.752  -9.442  -6.700  1.00  0.00           
ATOM   2793  N   VAL   182     -36.013  -5.459  -2.909  1.00  0.00           
ATOM   2794  H   VAL   182     -36.237  -4.868  -3.697  1.00  0.00           
ATOM   2795  CA  VAL   182     -36.636  -5.070  -1.624  1.00  0.00           
ATOM   2796  HA  VAL   182     -36.055  -5.519  -0.818  1.00  0.00           
ATOM   2797  C   VAL   182     -38.087  -5.432  -1.507  1.00  0.00           
ATOM   2798  O   VAL   182     -38.736  -5.216  -2.550  1.00  0.00           
ATOM   2799  CB  VAL   182     -36.556  -3.533  -1.352  1.00  0.00           
ATOM   2800  HB  VAL   182     -37.161  -3.043  -2.114  1.00  0.00           
ATOM   2801  CG1 VAL   182     -37.129  -3.143   0.072  1.00  0.00           
ATOM   2802 1HG1 VAL   182     -36.828  -2.108   0.235  1.00  0.00           
ATOM   2803 2HG1 VAL   182     -36.772  -3.760   0.897  1.00  0.00           
ATOM   2804 3HG1 VAL   182     -38.216  -3.203   0.016  1.00  0.00           
ATOM   2805  CG2 VAL   182     -35.095  -3.133  -1.493  1.00  0.00           
ATOM   2806 1HG2 VAL   182     -34.968  -2.178  -0.983  1.00  0.00           
ATOM   2807 2HG2 VAL   182     -34.685  -3.064  -2.501  1.00  0.00           
ATOM   2808 3HG2 VAL   182     -34.572  -3.913  -0.941  1.00  0.00           
ATOM   2809  N   THR   183     -38.566  -5.836  -0.383  1.00  0.00           
ATOM   2810  H   THR   183     -37.953  -6.019   0.398  1.00  0.00           
ATOM   2811  CA  THR   183     -39.939  -6.409  -0.233  1.00  0.00           
ATOM   2812  HA  THR   183     -40.095  -7.012  -1.127  1.00  0.00           
ATOM   2813  C   THR   183     -41.068  -5.373  -0.139  1.00  0.00           
ATOM   2814  O   THR   183     -40.812  -4.216   0.072  1.00  0.00           
ATOM   2815  CB  THR   183     -39.952  -7.306   0.975  1.00  0.00           
ATOM   2816  HB  THR   183     -40.966  -7.633   1.208  1.00  0.00           
ATOM   2817  OG1 THR   183     -39.305  -6.716   2.053  1.00  0.00           
ATOM   2818  HG1 THR   183     -39.580  -7.133   2.873  1.00  0.00           
ATOM   2819  CG2 THR   183     -39.165  -8.610   0.649  1.00  0.00           
ATOM   2820 1HG2 THR   183     -39.489  -9.418   1.306  1.00  0.00           
ATOM   2821 2HG2 THR   183     -38.112  -8.393   0.830  1.00  0.00           
ATOM   2822 3HG2 THR   183     -39.301  -8.910  -0.390  1.00  0.00           
ATOM   2823  N   ASP   184     -42.322  -5.868  -0.418  1.00  0.00           
ATOM   2824  H   ASP   184     -42.426  -6.835  -0.691  1.00  0.00           
ATOM   2825  CA  ASP   184     -43.575  -5.159  -0.086  1.00  0.00           
ATOM   2826  HA  ASP   184     -43.310  -4.106   0.009  1.00  0.00           
ATOM   2827  C   ASP   184     -44.157  -5.684   1.194  1.00  0.00           
ATOM   2828  O   ASP   184     -43.571  -6.532   1.887  1.00  0.00           
ATOM   2829  CB  ASP   184     -44.517  -5.235  -1.318  1.00  0.00           
ATOM   2830  1HB ASP   184     -45.246  -4.430  -1.236  1.00  0.00           
ATOM   2831  2HB ASP   184     -43.930  -5.071  -2.222  1.00  0.00           
ATOM   2832  CG  ASP   184     -45.332  -6.553  -1.550  1.00  0.00           
ATOM   2833  OD1 ASP   184     -45.935  -7.134  -0.618  1.00  0.00           
ATOM   2834  OD2 ASP   184     -45.336  -6.947  -2.717  1.00  0.00           
ATOM   2835  N   GLU   185     -45.338  -5.140   1.508  1.00  0.00           
ATOM   2836  H   GLU   185     -45.611  -4.349   0.943  1.00  0.00           
ATOM   2837  CA  GLU   185     -46.256  -5.331   2.707  1.00  0.00           
ATOM   2838  HA  GLU   185     -45.924  -4.638   3.480  1.00  0.00           
ATOM   2839  C   GLU   185     -46.218  -6.748   3.208  1.00  0.00           
ATOM   2840  O   GLU   185     -45.997  -7.080   4.402  1.00  0.00           
ATOM   2841  CB  GLU   185     -47.721  -5.106   2.324  1.00  0.00           
ATOM   2842  1HB GLU   185     -47.805  -5.482   1.304  1.00  0.00           
ATOM   2843  2HB GLU   185     -48.331  -5.663   3.036  1.00  0.00           
ATOM   2844  CG  GLU   185     -48.197  -3.634   2.333  1.00  0.00           
ATOM   2845  1HG GLU   185     -47.990  -3.165   3.295  1.00  0.00           
ATOM   2846  2HG GLU   185     -47.573  -3.154   1.580  1.00  0.00           
ATOM   2847  CD  GLU   185     -49.654  -3.506   1.980  1.00  0.00           
ATOM   2848  OE1 GLU   185     -50.057  -2.347   1.806  1.00  0.00           
ATOM   2849  OE2 GLU   185     -50.403  -4.482   1.976  1.00  0.00           
ATOM   2850  N   ASN   186     -46.290  -7.700   2.332  1.00  0.00           
ATOM   2851  H   ASN   186     -46.457  -7.363   1.394  1.00  0.00           
ATOM   2852  CA  ASN   186     -46.447  -9.111   2.594  1.00  0.00           
ATOM   2853  HA  ASN   186     -47.110  -9.176   3.457  1.00  0.00           
ATOM   2854  C   ASN   186     -45.125  -9.838   2.973  1.00  0.00           
ATOM   2855  O   ASN   186     -45.139 -11.055   3.070  1.00  0.00           
ATOM   2856  CB  ASN   186     -46.999  -9.709   1.368  1.00  0.00           
ATOM   2857  1HB ASN   186     -46.339  -9.627   0.504  1.00  0.00           
ATOM   2858  2HB ASN   186     -47.270 -10.746   1.567  1.00  0.00           
ATOM   2859  CG  ASN   186     -48.320  -8.960   0.999  1.00  0.00           
ATOM   2860  OD1 ASN   186     -49.371  -9.362   1.495  1.00  0.00           
ATOM   2861  ND2 ASN   186     -48.382  -8.003   0.077  1.00  0.00           
ATOM   2862 1HD2 ASN   186     -49.277  -7.557  -0.064  1.00  0.00           
ATOM   2863 2HD2 ASN   186     -47.578  -7.702  -0.456  1.00  0.00           
ATOM   2864  N   GLY   187     -44.004  -9.058   2.894  1.00  0.00           
ATOM   2865  H   GLY   187     -44.129  -8.065   3.032  1.00  0.00           
ATOM   2866  CA  GLY   187     -42.658  -9.572   2.780  1.00  0.00           
ATOM   2867  1HA GLY   187     -42.014  -8.701   2.901  1.00  0.00           
ATOM   2868  2HA GLY   187     -42.434 -10.277   3.580  1.00  0.00           
ATOM   2869  C   GLY   187     -42.265 -10.254   1.439  1.00  0.00           
ATOM   2870  O   GLY   187     -41.243 -10.869   1.471  1.00  0.00           
ATOM   2871  N   TYR   188     -43.066 -10.059   0.324  1.00  0.00           
ATOM   2872  H   TYR   188     -43.961  -9.616   0.476  1.00  0.00           
ATOM   2873  CA  TYR   188     -42.792 -10.596  -0.996  1.00  0.00           
ATOM   2874  HA  TYR   188     -42.600 -11.665  -0.903  1.00  0.00           
ATOM   2875  C   TYR   188     -41.611  -9.914  -1.656  1.00  0.00           
ATOM   2876  O   TYR   188     -41.758  -8.782  -2.122  1.00  0.00           
ATOM   2877  CB  TYR   188     -44.099 -10.480  -1.950  1.00  0.00           
ATOM   2878  1HB TYR   188     -44.508  -9.472  -1.881  1.00  0.00           
ATOM   2879  2HB TYR   188     -43.806 -10.675  -2.982  1.00  0.00           
ATOM   2880  CG  TYR   188     -45.270 -11.453  -1.633  1.00  0.00           
ATOM   2881  CD1 TYR   188     -44.923 -12.850  -1.651  1.00  0.00           
ATOM   2882  HD1 TYR   188     -43.890 -13.163  -1.639  1.00  0.00           
ATOM   2883  CD2 TYR   188     -46.591 -11.095  -1.604  1.00  0.00           
ATOM   2884  HD2 TYR   188     -46.759 -10.045  -1.793  1.00  0.00           
ATOM   2885  CE1 TYR   188     -45.937 -13.801  -1.437  1.00  0.00           
ATOM   2886  HE1 TYR   188     -45.671 -14.844  -1.529  1.00  0.00           
ATOM   2887  CE2 TYR   188     -47.585 -12.009  -1.483  1.00  0.00           
ATOM   2888  HE2 TYR   188     -48.619 -11.709  -1.555  1.00  0.00           
ATOM   2889  CZ  TYR   188     -47.273 -13.396  -1.430  1.00  0.00           
ATOM   2890  OH  TYR   188     -48.275 -14.219  -1.492  1.00  0.00           
ATOM   2891  HH  TYR   188     -49.163 -13.861  -1.561  1.00  0.00           
ATOM   2892  N   TYR   189     -40.479 -10.664  -1.789  1.00  0.00           
ATOM   2893  H   TYR   189     -40.277 -11.431  -1.163  1.00  0.00           
ATOM   2894  CA  TYR   189     -39.599 -10.534  -2.961  1.00  0.00           
ATOM   2895  HA  TYR   189     -39.694  -9.534  -3.383  1.00  0.00           
ATOM   2896  C   TYR   189     -39.930 -11.539  -4.112  1.00  0.00           
ATOM   2897  O   TYR   189     -40.317 -12.682  -3.863  1.00  0.00           
ATOM   2898  CB  TYR   189     -38.184 -10.711  -2.432  1.00  0.00           
ATOM   2899  1HB TYR   189     -37.560 -10.184  -3.154  1.00  0.00           
ATOM   2900  2HB TYR   189     -38.049 -10.152  -1.506  1.00  0.00           
ATOM   2901  CG  TYR   189     -37.691 -12.120  -2.259  1.00  0.00           
ATOM   2902  CD1 TYR   189     -38.147 -12.778  -1.078  1.00  0.00           
ATOM   2903  HD1 TYR   189     -38.690 -12.227  -0.324  1.00  0.00           
ATOM   2904  CD2 TYR   189     -37.051 -12.821  -3.261  1.00  0.00           
ATOM   2905  HD2 TYR   189     -36.685 -12.399  -4.185  1.00  0.00           
ATOM   2906  CE1 TYR   189     -37.918 -14.144  -0.931  1.00  0.00           
ATOM   2907  HE1 TYR   189     -38.225 -14.665  -0.036  1.00  0.00           
ATOM   2908  CE2 TYR   189     -36.842 -14.240  -3.079  1.00  0.00           
ATOM   2909  HE2 TYR   189     -36.304 -14.713  -3.887  1.00  0.00           
ATOM   2910  CZ  TYR   189     -37.246 -14.895  -1.950  1.00  0.00           
ATOM   2911  OH  TYR   189     -37.109 -16.209  -1.802  1.00  0.00           
ATOM   2912  HH  TYR   189     -37.463 -16.579  -0.990  1.00  0.00           
ATOM   2913  N   ARG   190     -39.762 -11.115  -5.323  1.00  0.00           
ATOM   2914  H   ARG   190     -39.263 -10.239  -5.374  1.00  0.00           
ATOM   2915  CA  ARG   190     -39.981 -11.775  -6.648  1.00  0.00           
ATOM   2916  HA  ARG   190     -39.907 -12.828  -6.376  1.00  0.00           
ATOM   2917  C   ARG   190     -38.975 -11.450  -7.735  1.00  0.00           
ATOM   2918  O   ARG   190     -38.379 -10.415  -7.584  1.00  0.00           
ATOM   2919  CB  ARG   190     -41.363 -11.474  -7.158  1.00  0.00           
ATOM   2920  1HB ARG   190     -41.283 -10.629  -7.841  1.00  0.00           
ATOM   2921  2HB ARG   190     -41.629 -12.339  -7.766  1.00  0.00           
ATOM   2922  CG  ARG   190     -42.531 -11.195  -6.183  1.00  0.00           
ATOM   2923  1HG ARG   190     -42.922 -12.166  -5.880  1.00  0.00           
ATOM   2924  2HG ARG   190     -42.295 -10.648  -5.270  1.00  0.00           
ATOM   2925  CD  ARG   190     -43.686 -10.431  -6.897  1.00  0.00           
ATOM   2926  1HD ARG   190     -43.257  -9.488  -7.237  1.00  0.00           
ATOM   2927  2HD ARG   190     -43.977 -11.080  -7.722  1.00  0.00           
ATOM   2928  NE  ARG   190     -44.843 -10.165  -6.047  1.00  0.00           
ATOM   2929  HE  ARG   190     -45.554 -10.882  -6.074  1.00  0.00           
ATOM   2930  CZ  ARG   190     -44.971  -9.113  -5.239  1.00  0.00           
ATOM   2931  NH1 ARG   190     -44.092  -8.181  -5.019  1.00  0.00           
ATOM   2932 1HH1 ARG   190     -43.185  -8.229  -5.462  1.00  0.00           
ATOM   2933 2HH1 ARG   190     -44.267  -7.494  -4.300  1.00  0.00           
ATOM   2934  NH2 ARG   190     -46.090  -8.983  -4.603  1.00  0.00           
ATOM   2935 1HH2 ARG   190     -46.754  -9.743  -4.617  1.00  0.00           
ATOM   2936 2HH2 ARG   190     -46.280  -8.155  -4.056  1.00  0.00           
ATOM   2937  N   ALA   191     -38.761 -12.175  -8.802  1.00  0.00           
ATOM   2938  H   ALA   191     -39.214 -13.068  -8.672  1.00  0.00           
ATOM   2939  CA  ALA   191     -37.791 -12.049  -9.869  1.00  0.00           
ATOM   2940  HA  ALA   191     -37.989 -11.077 -10.321  1.00  0.00           
ATOM   2941  C   ALA   191     -37.787 -13.096 -11.025  1.00  0.00           
ATOM   2942  O   ALA   191     -37.946 -14.317 -10.723  1.00  0.00           
ATOM   2943  CB  ALA   191     -36.425 -12.094  -9.357  1.00  0.00           
ATOM   2944  1HB ALA   191     -36.215 -11.208  -8.757  1.00  0.00           
ATOM   2945  2HB ALA   191     -35.777 -12.102 -10.233  1.00  0.00           
ATOM   2946  3HB ALA   191     -36.242 -12.988  -8.761  1.00  0.00           
ATOM   2947  N   ARG   192     -37.637 -12.565 -12.234  1.00  0.00           
ATOM   2948  H   ARG   192     -37.757 -11.571 -12.369  1.00  0.00           
ATOM   2949  CA  ARG   192     -37.474 -13.366 -13.462  1.00  0.00           
ATOM   2950  HA  ARG   192     -37.885 -14.344 -13.209  1.00  0.00           
ATOM   2951  C   ARG   192     -35.954 -13.525 -13.672  1.00  0.00           
ATOM   2952  O   ARG   192     -35.156 -12.755 -13.302  1.00  0.00           
ATOM   2953  CB  ARG   192     -38.219 -12.872 -14.642  1.00  0.00           
ATOM   2954  1HB ARG   192     -39.290 -12.822 -14.446  1.00  0.00           
ATOM   2955  2HB ARG   192     -37.835 -11.861 -14.779  1.00  0.00           
ATOM   2956  CG  ARG   192     -37.947 -13.711 -15.871  1.00  0.00           
ATOM   2957  1HG ARG   192     -36.868 -13.701 -16.026  1.00  0.00           
ATOM   2958  2HG ARG   192     -38.277 -14.728 -15.661  1.00  0.00           
ATOM   2959  CD  ARG   192     -38.606 -13.286 -17.223  1.00  0.00           
ATOM   2960  1HD ARG   192     -39.673 -13.507 -17.199  1.00  0.00           
ATOM   2961  2HD ARG   192     -38.523 -12.219 -17.429  1.00  0.00           
ATOM   2962  NE  ARG   192     -38.049 -13.998 -18.431  1.00  0.00           
ATOM   2963  HE  ARG   192     -37.385 -14.749 -18.312  1.00  0.00           
ATOM   2964  CZ  ARG   192     -38.259 -13.556 -19.720  1.00  0.00           
ATOM   2965  NH1 ARG   192     -39.085 -12.592 -20.054  1.00  0.00           
ATOM   2966 1HH1 ARG   192     -39.529 -12.174 -19.250  1.00  0.00           
ATOM   2967 2HH1 ARG   192     -39.561 -12.602 -20.945  1.00  0.00           
ATOM   2968  NH2 ARG   192     -37.654 -14.138 -20.704  1.00  0.00           
ATOM   2969 1HH2 ARG   192     -37.027 -14.914 -20.552  1.00  0.00           
ATOM   2970 2HH2 ARG   192     -37.758 -13.745 -21.629  1.00  0.00           
ATOM   2971  N   SER   193     -35.513 -14.655 -14.174  1.00  0.00           
ATOM   2972  H   SER   193     -36.197 -15.358 -14.413  1.00  0.00           
ATOM   2973  CA  SER   193     -34.108 -14.996 -14.476  1.00  0.00           
ATOM   2974  HA  SER   193     -33.795 -14.075 -14.968  1.00  0.00           
ATOM   2975  C   SER   193     -34.047 -16.152 -15.452  1.00  0.00           
ATOM   2976  O   SER   193     -35.078 -16.796 -15.658  1.00  0.00           
ATOM   2977  CB  SER   193     -33.345 -15.449 -13.190  1.00  0.00           
ATOM   2978  1HB SER   193     -33.631 -14.766 -12.391  1.00  0.00           
ATOM   2979  2HB SER   193     -33.772 -16.404 -12.885  1.00  0.00           
ATOM   2980  OG  SER   193     -31.962 -15.455 -13.478  1.00  0.00           
ATOM   2981  HG  SER   193     -31.713 -16.342 -13.747  1.00  0.00           
ATOM   2982  N   ILE   194     -32.817 -16.462 -15.947  1.00  0.00           
ATOM   2983  H   ILE   194     -32.097 -15.753 -15.939  1.00  0.00           
ATOM   2984  CA  ILE   194     -32.431 -17.815 -16.305  1.00  0.00           
ATOM   2985  HA  ILE   194     -33.284 -18.199 -16.863  1.00  0.00           
ATOM   2986  C   ILE   194     -32.277 -18.672 -15.026  1.00  0.00           
ATOM   2987  O   ILE   194     -31.827 -18.155 -14.034  1.00  0.00           
ATOM   2988  CB  ILE   194     -31.243 -17.912 -17.271  1.00  0.00           
ATOM   2989  HB  ILE   194     -31.092 -18.957 -17.541  1.00  0.00           
ATOM   2990  CG1 ILE   194     -29.914 -17.430 -16.632  1.00  0.00           
ATOM   2991 1HG1 ILE   194     -29.804 -16.369 -16.853  1.00  0.00           
ATOM   2992 2HG1 ILE   194     -29.949 -17.669 -15.569  1.00  0.00           
ATOM   2993  CG2 ILE   194     -31.528 -17.139 -18.583  1.00  0.00           
ATOM   2994 1HG2 ILE   194     -30.661 -17.096 -19.242  1.00  0.00           
ATOM   2995 2HG2 ILE   194     -31.790 -16.131 -18.262  1.00  0.00           
ATOM   2996 3HG2 ILE   194     -32.369 -17.580 -19.117  1.00  0.00           
ATOM   2997  CD1 ILE   194     -28.742 -18.227 -17.143  1.00  0.00           
ATOM   2998 1HD1 ILE   194     -27.830 -17.684 -16.897  1.00  0.00           
ATOM   2999 2HD1 ILE   194     -28.805 -18.363 -18.223  1.00  0.00           
ATOM   3000 3HD1 ILE   194     -28.728 -19.202 -16.654  1.00  0.00           
ATOM   3001  N   VAL   195     -32.639 -19.959 -15.039  1.00  0.00           
ATOM   3002  H   VAL   195     -33.184 -20.246 -15.839  1.00  0.00           
ATOM   3003  CA  VAL   195     -32.080 -20.989 -14.188  1.00  0.00           
ATOM   3004  HA  VAL   195     -32.288 -20.726 -13.151  1.00  0.00           
ATOM   3005  C   VAL   195     -30.515 -21.013 -14.329  1.00  0.00           
ATOM   3006  O   VAL   195     -30.004 -21.142 -15.452  1.00  0.00           
ATOM   3007  CB  VAL   195     -32.535 -22.456 -14.466  1.00  0.00           
ATOM   3008  HB  VAL   195     -32.465 -22.616 -15.542  1.00  0.00           
ATOM   3009  CG1 VAL   195     -31.686 -23.543 -13.896  1.00  0.00           
ATOM   3010 1HG1 VAL   195     -32.299 -24.441 -13.976  1.00  0.00           
ATOM   3011 2HG1 VAL   195     -31.392 -23.395 -12.857  1.00  0.00           
ATOM   3012 3HG1 VAL   195     -30.795 -23.655 -14.515  1.00  0.00           
ATOM   3013  CG2 VAL   195     -33.976 -22.712 -14.251  1.00  0.00           
ATOM   3014 1HG2 VAL   195     -34.177 -23.768 -14.432  1.00  0.00           
ATOM   3015 2HG2 VAL   195     -34.595 -22.105 -14.911  1.00  0.00           
ATOM   3016 3HG2 VAL   195     -34.206 -22.471 -13.213  1.00  0.00           
ATOM   3017  N   PRO   196     -29.709 -20.813 -13.233  1.00  0.00           
ATOM   3018  CA  PRO   196     -28.240 -20.993 -13.259  1.00  0.00           
ATOM   3019  HA  PRO   196     -27.783 -20.336 -13.999  1.00  0.00           
ATOM   3020  C   PRO   196     -27.866 -22.422 -13.496  1.00  0.00           
ATOM   3021  O   PRO   196     -28.640 -23.324 -13.112  1.00  0.00           
ATOM   3022  CB  PRO   196     -27.782 -20.603 -11.898  1.00  0.00           
ATOM   3023  1HB PRO   196     -26.856 -21.056 -11.544  1.00  0.00           
ATOM   3024  2HB PRO   196     -27.626 -19.530 -11.785  1.00  0.00           
ATOM   3025  CG  PRO   196     -28.925 -21.031 -10.954  1.00  0.00           
ATOM   3026  1HG PRO   196     -28.888 -22.109 -10.801  1.00  0.00           
ATOM   3027  2HG PRO   196     -28.996 -20.465 -10.025  1.00  0.00           
ATOM   3028  CD  PRO   196     -30.157 -20.703 -11.821  1.00  0.00           
ATOM   3029  1HD PRO   196     -30.929 -21.458 -11.672  1.00  0.00           
ATOM   3030  2HD PRO   196     -30.590 -19.710 -11.701  1.00  0.00           
ATOM   3031  N   SER   197     -26.650 -22.648 -13.940  1.00  0.00           
ATOM   3032  H   SER   197     -26.186 -21.905 -14.442  1.00  0.00           
ATOM   3033  CA  SER   197     -26.011 -23.978 -14.034  1.00  0.00           
ATOM   3034  HA  SER   197     -26.765 -24.760 -14.128  1.00  0.00           
ATOM   3035  C   SER   197     -25.113 -24.365 -12.813  1.00  0.00           
ATOM   3036  O   SER   197     -24.715 -23.413 -12.199  1.00  0.00           
ATOM   3037  CB  SER   197     -25.177 -23.974 -15.345  1.00  0.00           
ATOM   3038  1HB SER   197     -25.842 -23.681 -16.158  1.00  0.00           
ATOM   3039  2HB SER   197     -24.271 -23.398 -15.158  1.00  0.00           
ATOM   3040  OG  SER   197     -24.715 -25.281 -15.708  1.00  0.00           
ATOM   3041  HG  SER   197     -24.068 -25.162 -16.407  1.00  0.00           
ATOM   3042  N   GLY   198     -24.590 -25.608 -12.728  1.00  0.00           
ATOM   3043  H   GLY   198     -24.902 -26.314 -13.379  1.00  0.00           
ATOM   3044  CA  GLY   198     -23.478 -25.879 -11.869  1.00  0.00           
ATOM   3045  1HA GLY   198     -23.767 -25.335 -10.970  1.00  0.00           
ATOM   3046  2HA GLY   198     -23.390 -26.949 -11.681  1.00  0.00           
ATOM   3047  C   GLY   198     -22.170 -25.337 -12.406  1.00  0.00           
ATOM   3048  O   GLY   198     -22.113 -24.752 -13.505  1.00  0.00           
ATOM   3049  N   TYR   199     -21.115 -25.390 -11.597  1.00  0.00           
ATOM   3050  H   TYR   199     -21.218 -26.040 -10.832  1.00  0.00           
ATOM   3051  CA  TYR   199     -19.714 -25.052 -11.952  1.00  0.00           
ATOM   3052  HA  TYR   199     -19.518 -25.426 -12.957  1.00  0.00           
ATOM   3053  C   TYR   199     -18.733 -25.739 -10.983  1.00  0.00           
ATOM   3054  O   TYR   199     -19.213 -26.228  -9.916  1.00  0.00           
ATOM   3055  CB  TYR   199     -19.468 -23.532 -12.085  1.00  0.00           
ATOM   3056  1HB TYR   199     -18.423 -23.396 -12.361  1.00  0.00           
ATOM   3057  2HB TYR   199     -20.142 -23.175 -12.864  1.00  0.00           
ATOM   3058  CG  TYR   199     -19.731 -22.703 -10.820  1.00  0.00           
ATOM   3059  CD1 TYR   199     -21.039 -22.308 -10.525  1.00  0.00           
ATOM   3060  HD1 TYR   199     -21.830 -22.539 -11.224  1.00  0.00           
ATOM   3061  CD2 TYR   199     -18.809 -22.680  -9.737  1.00  0.00           
ATOM   3062  HD2 TYR   199     -17.784 -22.968  -9.919  1.00  0.00           
ATOM   3063  CE1 TYR   199     -21.428 -21.793  -9.244  1.00  0.00           
ATOM   3064  HE1 TYR   199     -22.460 -21.509  -9.103  1.00  0.00           
ATOM   3065  CE2 TYR   199     -19.131 -22.049  -8.512  1.00  0.00           
ATOM   3066  HE2 TYR   199     -18.369 -21.782  -7.795  1.00  0.00           
ATOM   3067  CZ  TYR   199     -20.436 -21.465  -8.346  1.00  0.00           
ATOM   3068  OH  TYR   199     -20.596 -20.819  -7.195  1.00  0.00           
ATOM   3069  HH  TYR   199     -19.795 -20.651  -6.693  1.00  0.00           
ATOM   3070  N   GLY   200     -17.432 -25.741 -11.284  1.00  0.00           
ATOM   3071  H   GLY   200     -17.130 -25.340 -12.160  1.00  0.00           
ATOM   3072  CA  GLY   200     -16.379 -26.334 -10.445  1.00  0.00           
ATOM   3073  1HA GLY   200     -16.841 -26.745  -9.547  1.00  0.00           
ATOM   3074  2HA GLY   200     -15.852 -27.104 -11.008  1.00  0.00           
ATOM   3075  C   GLY   200     -15.344 -25.274 -10.004  1.00  0.00           
ATOM   3076  O   GLY   200     -15.503 -24.063 -10.111  1.00  0.00           
ATOM   3077  N   CYS   201     -14.116 -25.642  -9.555  1.00  0.00           
ATOM   3078  H   CYS   201     -13.991 -26.644  -9.586  1.00  0.00           
ATOM   3079  CA  CYS   201     -12.886 -24.842  -9.761  1.00  0.00           
ATOM   3080  HA  CYS   201     -12.976 -23.818  -9.400  1.00  0.00           
ATOM   3081  C   CYS   201     -12.477 -24.780 -11.254  1.00  0.00           
ATOM   3082  O   CYS   201     -13.032 -25.416 -12.118  1.00  0.00           
ATOM   3083  CB  CYS   201     -11.809 -25.354  -8.821  1.00  0.00           
ATOM   3084  1HB CYS   201     -11.284 -26.194  -9.276  1.00  0.00           
ATOM   3085  2HB CYS   201     -11.068 -24.575  -8.643  1.00  0.00           
ATOM   3086  SG  CYS   201     -12.542 -25.761  -7.204  1.00  0.00           
ATOM   3087  HG  CYS   201     -13.367 -26.702  -7.671  1.00  0.00           
ATOM   3088  N   SER   202     -11.394 -24.101 -11.523  1.00  0.00           
ATOM   3089  H   SER   202     -11.048 -23.395 -10.889  1.00  0.00           
ATOM   3090  CA  SER   202     -10.607 -24.292 -12.759  1.00  0.00           
ATOM   3091  HA  SER   202     -11.330 -24.455 -13.558  1.00  0.00           
ATOM   3092  C   SER   202      -9.760 -25.509 -12.541  1.00  0.00           
ATOM   3093  O   SER   202      -8.975 -25.647 -11.575  1.00  0.00           
ATOM   3094  CB  SER   202      -9.799 -23.049 -13.012  1.00  0.00           
ATOM   3095  1HB SER   202     -10.436 -22.164 -13.024  1.00  0.00           
ATOM   3096  2HB SER   202      -9.083 -22.877 -12.208  1.00  0.00           
ATOM   3097  OG  SER   202      -9.250 -23.177 -14.361  1.00  0.00           
ATOM   3098  HG  SER   202      -8.513 -23.785 -14.266  1.00  0.00           
ATOM   3099  N   PRO   203      -9.807 -26.527 -13.515  1.00  0.00           
ATOM   3100  CA  PRO   203      -9.286 -27.860 -13.225  1.00  0.00           
ATOM   3101  HA  PRO   203      -9.617 -28.163 -12.232  1.00  0.00           
ATOM   3102  C   PRO   203      -7.783 -28.005 -13.338  1.00  0.00           
ATOM   3103  O   PRO   203      -7.172 -28.981 -12.989  1.00  0.00           
ATOM   3104  CB  PRO   203      -9.993 -28.817 -14.287  1.00  0.00           
ATOM   3105  1HB PRO   203      -9.426 -29.706 -14.563  1.00  0.00           
ATOM   3106  2HB PRO   203     -10.970 -29.086 -13.884  1.00  0.00           
ATOM   3107  CG  PRO   203     -10.124 -27.874 -15.448  1.00  0.00           
ATOM   3108  1HG PRO   203      -9.173 -27.942 -15.976  1.00  0.00           
ATOM   3109  2HG PRO   203     -10.997 -28.139 -16.045  1.00  0.00           
ATOM   3110  CD  PRO   203     -10.298 -26.470 -14.883  1.00  0.00           
ATOM   3111  1HD PRO   203      -9.650 -25.817 -15.467  1.00  0.00           
ATOM   3112  2HD PRO   203     -11.349 -26.181 -14.873  1.00  0.00           
ATOM   3113  N   ASP   204      -7.139 -27.044 -14.011  1.00  0.00           
ATOM   3114  H   ASP   204      -7.776 -26.471 -14.546  1.00  0.00           
ATOM   3115  CA  ASP   204      -5.715 -26.715 -14.110  1.00  0.00           
ATOM   3116  HA  ASP   204      -5.137 -27.633 -14.008  1.00  0.00           
ATOM   3117  C   ASP   204      -5.217 -25.762 -12.957  1.00  0.00           
ATOM   3118  O   ASP   204      -4.006 -25.499 -12.903  1.00  0.00           
ATOM   3119  CB  ASP   204      -5.306 -26.084 -15.454  1.00  0.00           
ATOM   3120  1HB ASP   204      -4.220 -26.079 -15.545  1.00  0.00           
ATOM   3121  2HB ASP   204      -5.569 -26.808 -16.225  1.00  0.00           
ATOM   3122  CG  ASP   204      -5.869 -24.726 -15.793  1.00  0.00           
ATOM   3123  OD1 ASP   204      -6.976 -24.369 -15.260  1.00  0.00           
ATOM   3124  OD2 ASP   204      -5.268 -23.984 -16.577  1.00  0.00           
ATOM   3125  N   GLY   205      -6.121 -25.347 -12.021  1.00  0.00           
ATOM   3126  H   GLY   205      -7.087 -25.567 -12.216  1.00  0.00           
ATOM   3127  CA  GLY   205      -5.819 -24.565 -10.843  1.00  0.00           
ATOM   3128  1HA GLY   205      -5.024 -23.882 -11.141  1.00  0.00           
ATOM   3129  2HA GLY   205      -6.702 -23.960 -10.634  1.00  0.00           
ATOM   3130  C   GLY   205      -5.409 -25.331  -9.604  1.00  0.00           
ATOM   3131  O   GLY   205      -5.693 -26.484  -9.441  1.00  0.00           
ATOM   3132  N   PRO   206      -4.772 -24.640  -8.600  1.00  0.00           
ATOM   3133  CA  PRO   206      -4.427 -25.081  -7.247  1.00  0.00           
ATOM   3134  HA  PRO   206      -3.625 -25.811  -7.354  1.00  0.00           
ATOM   3135  C   PRO   206      -5.547 -25.737  -6.399  1.00  0.00           
ATOM   3136  O   PRO   206      -5.366 -26.886  -5.942  1.00  0.00           
ATOM   3137  CB  PRO   206      -3.916 -23.846  -6.461  1.00  0.00           
ATOM   3138  1HB PRO   206      -4.722 -23.221  -6.076  1.00  0.00           
ATOM   3139  2HB PRO   206      -3.143 -24.026  -5.715  1.00  0.00           
ATOM   3140  CG  PRO   206      -3.256 -23.082  -7.645  1.00  0.00           
ATOM   3141  1HG PRO   206      -3.112 -22.014  -7.486  1.00  0.00           
ATOM   3142  2HG PRO   206      -2.294 -23.528  -7.898  1.00  0.00           
ATOM   3143  CD  PRO   206      -4.244 -23.307  -8.779  1.00  0.00           
ATOM   3144  1HD PRO   206      -5.064 -22.595  -8.872  1.00  0.00           
ATOM   3145  2HD PRO   206      -3.644 -23.266  -9.688  1.00  0.00           
ATOM   3146  N   THR   207      -6.771 -25.191  -6.394  1.00  0.00           
ATOM   3147  H   THR   207      -6.809 -24.215  -6.651  1.00  0.00           
ATOM   3148  CA  THR   207      -7.788 -25.740  -5.549  1.00  0.00           
ATOM   3149  HA  THR   207      -7.492 -25.771  -4.500  1.00  0.00           
ATOM   3150  C   THR   207      -8.309 -27.087  -5.988  1.00  0.00           
ATOM   3151  O   THR   207      -8.457 -27.993  -5.189  1.00  0.00           
ATOM   3152  CB  THR   207      -9.048 -24.860  -5.609  1.00  0.00           
ATOM   3153  HB  THR   207      -9.583 -25.080  -6.534  1.00  0.00           
ATOM   3154  OG1 THR   207      -8.645 -23.507  -5.573  1.00  0.00           
ATOM   3155  HG1 THR   207      -8.410 -23.238  -6.464  1.00  0.00           
ATOM   3156  CG2 THR   207      -9.994 -25.099  -4.397  1.00  0.00           
ATOM   3157 1HG2 THR   207     -10.871 -24.456  -4.463  1.00  0.00           
ATOM   3158 2HG2 THR   207      -9.420 -24.841  -3.507  1.00  0.00           
ATOM   3159 3HG2 THR   207     -10.309 -26.141  -4.337  1.00  0.00           
ATOM   3160  N   GLN   208      -8.388 -27.414  -7.295  1.00  0.00           
ATOM   3161  H   GLN   208      -8.184 -26.658  -7.933  1.00  0.00           
ATOM   3162  CA  GLN   208      -8.539 -28.748  -7.883  1.00  0.00           
ATOM   3163  HA  GLN   208      -9.441 -29.168  -7.439  1.00  0.00           
ATOM   3164  C   GLN   208      -7.354 -29.672  -7.459  1.00  0.00           
ATOM   3165  O   GLN   208      -7.615 -30.786  -7.068  1.00  0.00           
ATOM   3166  CB  GLN   208      -8.917 -28.602  -9.367  1.00  0.00           
ATOM   3167  1HB GLN   208      -9.701 -27.877  -9.584  1.00  0.00           
ATOM   3168  2HB GLN   208      -8.055 -28.238  -9.927  1.00  0.00           
ATOM   3169  CG  GLN   208      -9.323 -29.975  -9.875  1.00  0.00           
ATOM   3170  1HG GLN   208      -9.337 -30.024 -10.964  1.00  0.00           
ATOM   3171  2HG GLN   208      -8.603 -30.692  -9.481  1.00  0.00           
ATOM   3172  CD  GLN   208     -10.735 -30.447  -9.389  1.00  0.00           
ATOM   3173  OE1 GLN   208     -11.801 -30.010  -9.911  1.00  0.00           
ATOM   3174  NE2 GLN   208     -10.824 -31.478  -8.551  1.00  0.00           
ATOM   3175 1HE2 GLN   208     -11.710 -31.963  -8.564  1.00  0.00           
ATOM   3176 2HE2 GLN   208     -10.001 -31.940  -8.192  1.00  0.00           
ATOM   3177  N   GLU   209      -6.142 -29.190  -7.518  1.00  0.00           
ATOM   3178  H   GLU   209      -6.014 -28.295  -7.969  1.00  0.00           
ATOM   3179  CA  GLU   209      -4.943 -29.968  -7.226  1.00  0.00           
ATOM   3180  HA  GLU   209      -5.027 -30.834  -7.883  1.00  0.00           
ATOM   3181  C   GLU   209      -4.945 -30.467  -5.768  1.00  0.00           
ATOM   3182  O   GLU   209      -4.763 -31.653  -5.491  1.00  0.00           
ATOM   3183  CB  GLU   209      -3.708 -29.149  -7.685  1.00  0.00           
ATOM   3184  1HB GLU   209      -3.907 -28.762  -8.685  1.00  0.00           
ATOM   3185  2HB GLU   209      -3.525 -28.247  -7.101  1.00  0.00           
ATOM   3186  CG  GLU   209      -2.400 -29.967  -7.734  1.00  0.00           
ATOM   3187  1HG GLU   209      -2.257 -30.470  -6.778  1.00  0.00           
ATOM   3188  2HG GLU   209      -2.476 -30.634  -8.593  1.00  0.00           
ATOM   3189  CD  GLU   209      -1.184 -29.038  -7.965  1.00  0.00           
ATOM   3190  OE1 GLU   209      -0.484 -28.582  -7.006  1.00  0.00           
ATOM   3191  OE2 GLU   209      -0.989 -28.789  -9.143  1.00  0.00           
ATOM   3192  N   VAL   210      -5.367 -29.684  -4.798  1.00  0.00           
ATOM   3193  H   VAL   210      -5.432 -28.692  -4.976  1.00  0.00           
ATOM   3194  CA  VAL   210      -5.697 -30.132  -3.442  1.00  0.00           
ATOM   3195  HA  VAL   210      -4.824 -30.575  -2.962  1.00  0.00           
ATOM   3196  C   VAL   210      -6.830 -31.175  -3.440  1.00  0.00           
ATOM   3197  O   VAL   210      -6.606 -32.258  -2.867  1.00  0.00           
ATOM   3198  CB  VAL   210      -6.035 -28.898  -2.525  1.00  0.00           
ATOM   3199  HB  VAL   210      -6.680 -28.247  -3.114  1.00  0.00           
ATOM   3200  CG1 VAL   210      -6.907 -29.207  -1.255  1.00  0.00           
ATOM   3201 1HG1 VAL   210      -6.938 -28.356  -0.575  1.00  0.00           
ATOM   3202 2HG1 VAL   210      -6.361 -30.026  -0.788  1.00  0.00           
ATOM   3203 3HG1 VAL   210      -7.924 -29.529  -1.481  1.00  0.00           
ATOM   3204  CG2 VAL   210      -4.768 -28.206  -2.034  1.00  0.00           
ATOM   3205 1HG2 VAL   210      -5.040 -27.330  -1.446  1.00  0.00           
ATOM   3206 2HG2 VAL   210      -4.266 -27.890  -2.948  1.00  0.00           
ATOM   3207 3HG2 VAL   210      -4.098 -28.841  -1.453  1.00  0.00           
ATOM   3208  N   LEU   211      -7.982 -30.783  -3.997  1.00  0.00           
ATOM   3209  H   LEU   211      -8.027 -29.848  -4.374  1.00  0.00           
ATOM   3210  CA  LEU   211      -9.135 -31.601  -3.933  1.00  0.00           
ATOM   3211  HA  LEU   211      -9.268 -31.850  -2.881  1.00  0.00           
ATOM   3212  C   LEU   211      -8.969 -33.008  -4.664  1.00  0.00           
ATOM   3213  O   LEU   211      -9.418 -33.980  -4.130  1.00  0.00           
ATOM   3214  CB  LEU   211     -10.397 -30.853  -4.427  1.00  0.00           
ATOM   3215  1HB LEU   211     -10.222 -30.536  -5.455  1.00  0.00           
ATOM   3216  2HB LEU   211     -11.223 -31.564  -4.453  1.00  0.00           
ATOM   3217  CG  LEU   211     -10.733 -29.550  -3.646  1.00  0.00           
ATOM   3218  HG  LEU   211      -9.850 -28.911  -3.680  1.00  0.00           
ATOM   3219  CD1 LEU   211     -11.872 -28.759  -4.383  1.00  0.00           
ATOM   3220 1HD1 LEU   211     -12.008 -27.746  -4.004  1.00  0.00           
ATOM   3221 2HD1 LEU   211     -12.746 -29.361  -4.133  1.00  0.00           
ATOM   3222 3HD1 LEU   211     -11.749 -28.730  -5.466  1.00  0.00           
ATOM   3223  CD2 LEU   211     -11.081 -29.804  -2.164  1.00  0.00           
ATOM   3224 1HD2 LEU   211     -11.339 -28.876  -1.653  1.00  0.00           
ATOM   3225 2HD2 LEU   211     -10.260 -30.291  -1.639  1.00  0.00           
ATOM   3226 3HD2 LEU   211     -11.948 -30.465  -2.177  1.00  0.00           
ATOM   3227  N   ASP   212      -8.131 -33.058  -5.742  1.00  0.00           
ATOM   3228  H   ASP   212      -7.827 -32.184  -6.147  1.00  0.00           
ATOM   3229  CA  ASP   212      -7.611 -34.283  -6.359  1.00  0.00           
ATOM   3230  HA  ASP   212      -8.420 -34.920  -6.715  1.00  0.00           
ATOM   3231  C   ASP   212      -6.747 -35.085  -5.379  1.00  0.00           
ATOM   3232  O   ASP   212      -6.960 -36.273  -5.223  1.00  0.00           
ATOM   3233  CB  ASP   212      -6.794 -33.904  -7.547  1.00  0.00           
ATOM   3234  1HB ASP   212      -6.156 -33.061  -7.285  1.00  0.00           
ATOM   3235  2HB ASP   212      -6.175 -34.753  -7.835  1.00  0.00           
ATOM   3236  CG  ASP   212      -7.501 -33.453  -8.912  1.00  0.00           
ATOM   3237  OD1 ASP   212      -8.726 -33.712  -9.163  1.00  0.00           
ATOM   3238  OD2 ASP   212      -6.782 -32.953  -9.838  1.00  0.00           
ATOM   3239  N   MET   213      -5.828 -34.446  -4.634  1.00  0.00           
ATOM   3240  H   MET   213      -5.638 -33.474  -4.828  1.00  0.00           
ATOM   3241  CA  MET   213      -4.946 -35.050  -3.590  1.00  0.00           
ATOM   3242  HA  MET   213      -4.696 -35.990  -4.083  1.00  0.00           
ATOM   3243  C   MET   213      -5.688 -35.358  -2.286  1.00  0.00           
ATOM   3244  O   MET   213      -5.194 -36.219  -1.635  1.00  0.00           
ATOM   3245  CB  MET   213      -3.647 -34.244  -3.259  1.00  0.00           
ATOM   3246  1HB MET   213      -3.774 -33.269  -2.789  1.00  0.00           
ATOM   3247  2HB MET   213      -3.099 -34.767  -2.475  1.00  0.00           
ATOM   3248  CG  MET   213      -2.606 -34.021  -4.431  1.00  0.00           
ATOM   3249  1HG MET   213      -2.660 -34.943  -5.009  1.00  0.00           
ATOM   3250  2HG MET   213      -2.995 -33.226  -5.068  1.00  0.00           
ATOM   3251  SD  MET   213      -0.885 -33.671  -4.005  1.00  0.00           
ATOM   3252  CE  MET   213      -1.063 -32.333  -2.881  1.00  0.00           
ATOM   3253  1HE MET   213      -0.062 -31.982  -2.631  1.00  0.00           
ATOM   3254  2HE MET   213      -1.551 -32.712  -1.983  1.00  0.00           
ATOM   3255  3HE MET   213      -1.645 -31.508  -3.291  1.00  0.00           
ATOM   3256  N   LEU   214      -6.880 -34.832  -1.985  1.00  0.00           
ATOM   3257  H   LEU   214      -7.265 -34.157  -2.631  1.00  0.00           
ATOM   3258  CA  LEU   214      -7.844 -35.439  -1.044  1.00  0.00           
ATOM   3259  HA  LEU   214      -7.328 -35.942  -0.227  1.00  0.00           
ATOM   3260  C   LEU   214      -8.844 -36.501  -1.641  1.00  0.00           
ATOM   3261  O   LEU   214      -9.652 -37.052  -0.916  1.00  0.00           
ATOM   3262  CB  LEU   214      -8.656 -34.236  -0.469  1.00  0.00           
ATOM   3263  1HB LEU   214      -9.172 -33.767  -1.307  1.00  0.00           
ATOM   3264  2HB LEU   214      -9.458 -34.653   0.141  1.00  0.00           
ATOM   3265  CG  LEU   214      -7.950 -33.220   0.366  1.00  0.00           
ATOM   3266  HG  LEU   214      -7.100 -32.784  -0.159  1.00  0.00           
ATOM   3267  CD1 LEU   214      -8.846 -32.052   0.719  1.00  0.00           
ATOM   3268 1HD1 LEU   214      -8.235 -31.295   1.211  1.00  0.00           
ATOM   3269 2HD1 LEU   214      -9.708 -32.286   1.344  1.00  0.00           
ATOM   3270 3HD1 LEU   214      -9.187 -31.675  -0.245  1.00  0.00           
ATOM   3271  CD2 LEU   214      -7.419 -33.825   1.679  1.00  0.00           
ATOM   3272 1HD2 LEU   214      -6.797 -33.065   2.154  1.00  0.00           
ATOM   3273 2HD2 LEU   214      -6.816 -34.708   1.468  1.00  0.00           
ATOM   3274 3HD2 LEU   214      -8.238 -34.093   2.345  1.00  0.00           
ATOM   3275  N   GLY   215      -8.731 -36.873  -2.879  1.00  0.00           
ATOM   3276  H   GLY   215      -8.153 -36.253  -3.428  1.00  0.00           
ATOM   3277  CA  GLY   215      -9.598 -37.796  -3.594  1.00  0.00           
ATOM   3278  1HA GLY   215      -9.128 -38.039  -4.547  1.00  0.00           
ATOM   3279  2HA GLY   215      -9.705 -38.688  -2.976  1.00  0.00           
ATOM   3280  C   GLY   215     -11.026 -37.269  -3.900  1.00  0.00           
ATOM   3281  O   GLY   215     -11.834 -38.119  -4.346  1.00  0.00           
ATOM   3282  N   ARG   216     -11.324 -35.979  -3.853  1.00  0.00           
ATOM   3283  H   ARG   216     -10.550 -35.429  -3.510  1.00  0.00           
ATOM   3284  CA  ARG   216     -12.626 -35.306  -3.924  1.00  0.00           
ATOM   3285  HA  ARG   216     -13.383 -36.059  -3.704  1.00  0.00           
ATOM   3286  C   ARG   216     -12.899 -34.611  -5.215  1.00  0.00           
ATOM   3287  O   ARG   216     -11.937 -34.174  -5.838  1.00  0.00           
ATOM   3288  CB  ARG   216     -12.832 -34.339  -2.729  1.00  0.00           
ATOM   3289  1HB ARG   216     -12.025 -33.613  -2.823  1.00  0.00           
ATOM   3290  2HB ARG   216     -13.835 -33.926  -2.840  1.00  0.00           
ATOM   3291  CG  ARG   216     -12.732 -34.991  -1.331  1.00  0.00           
ATOM   3292  1HG ARG   216     -13.632 -35.595  -1.209  1.00  0.00           
ATOM   3293  2HG ARG   216     -11.903 -35.697  -1.275  1.00  0.00           
ATOM   3294  CD  ARG   216     -12.630 -34.043  -0.107  1.00  0.00           
ATOM   3295  1HD ARG   216     -12.670 -34.653   0.796  1.00  0.00           
ATOM   3296  2HD ARG   216     -11.691 -33.493  -0.167  1.00  0.00           
ATOM   3297  NE  ARG   216     -13.747 -33.093  -0.099  1.00  0.00           
ATOM   3298  HE  ARG   216     -14.664 -33.513  -0.142  1.00  0.00           
ATOM   3299  CZ  ARG   216     -13.601 -31.796   0.157  1.00  0.00           
ATOM   3300  NH1 ARG   216     -12.547 -31.265   0.722  1.00  0.00           
ATOM   3301 1HH1 ARG   216     -11.880 -31.803   1.258  1.00  0.00           
ATOM   3302 2HH1 ARG   216     -12.507 -30.256   0.733  1.00  0.00           
ATOM   3303  NH2 ARG   216     -14.570 -31.013  -0.305  1.00  0.00           
ATOM   3304 1HH2 ARG   216     -15.211 -31.541  -0.880  1.00  0.00           
ATOM   3305 2HH2 ARG   216     -14.734 -30.031  -0.137  1.00  0.00           
ATOM   3306  N   HIS   217     -14.161 -34.525  -5.612  1.00  0.00           
ATOM   3307  H   HIS   217     -14.904 -34.942  -5.070  1.00  0.00           
ATOM   3308  CA  HIS   217     -14.521 -33.702  -6.747  1.00  0.00           
ATOM   3309  HA  HIS   217     -13.852 -33.928  -7.577  1.00  0.00           
ATOM   3310  C   HIS   217     -14.323 -32.190  -6.408  1.00  0.00           
ATOM   3311  O   HIS   217     -14.602 -31.676  -5.307  1.00  0.00           
ATOM   3312  CB  HIS   217     -15.952 -33.984  -7.165  1.00  0.00           
ATOM   3313  1HB HIS   217     -16.207 -33.452  -8.082  1.00  0.00           
ATOM   3314  2HB HIS   217     -16.038 -35.037  -7.431  1.00  0.00           
ATOM   3315  CG  HIS   217     -17.138 -33.705  -6.181  1.00  0.00           
ATOM   3316  ND1 HIS   217     -16.997 -33.073  -4.986  1.00  0.00           
ATOM   3317  HD1 HIS   217     -16.321 -32.371  -4.723  1.00  0.00           
ATOM   3318  CD2 HIS   217     -18.307 -34.384  -6.114  1.00  0.00           
ATOM   3319  HD2 HIS   217     -18.566 -35.136  -6.845  1.00  0.00           
ATOM   3320  CE1 HIS   217     -18.126 -33.244  -4.322  1.00  0.00           
ATOM   3321  HE1 HIS   217     -18.300 -33.100  -3.266  1.00  0.00           
ATOM   3322  NE2 HIS   217     -18.905 -34.155  -4.981  1.00  0.00           
ATOM   3323  HE2 HIS   217     -19.714 -34.627  -4.603  1.00  0.00           
ATOM   3324  N   GLY   218     -13.995 -31.408  -7.472  1.00  0.00           
ATOM   3325  H   GLY   218     -13.618 -31.792  -8.326  1.00  0.00           
ATOM   3326  CA  GLY   218     -14.058 -29.923  -7.426  1.00  0.00           
ATOM   3327  1HA GLY   218     -13.821 -29.575  -6.421  1.00  0.00           
ATOM   3328  2HA GLY   218     -13.336 -29.460  -8.100  1.00  0.00           
ATOM   3329  C   GLY   218     -15.460 -29.364  -7.793  1.00  0.00           
ATOM   3330  O   GLY   218     -15.604 -28.184  -7.972  1.00  0.00           
ATOM   3331  N   GLN   219     -16.495 -30.196  -7.936  1.00  0.00           
ATOM   3332  H   GLN   219     -16.449 -31.180  -7.713  1.00  0.00           
ATOM   3333  CA  GLN   219     -17.822 -29.777  -8.514  1.00  0.00           
ATOM   3334  HA  GLN   219     -17.610 -28.949  -9.190  1.00  0.00           
ATOM   3335  C   GLN   219     -18.938 -29.298  -7.538  1.00  0.00           
ATOM   3336  O   GLN   219     -18.809 -29.595  -6.326  1.00  0.00           
ATOM   3337  CB  GLN   219     -18.254 -30.962  -9.361  1.00  0.00           
ATOM   3338  1HB GLN   219     -18.093 -31.935  -8.895  1.00  0.00           
ATOM   3339  2HB GLN   219     -19.343 -30.993  -9.399  1.00  0.00           
ATOM   3340  CG  GLN   219     -17.733 -31.052 -10.824  1.00  0.00           
ATOM   3341  1HG GLN   219     -16.661 -31.009 -10.630  1.00  0.00           
ATOM   3342  2HG GLN   219     -17.840 -32.108 -11.070  1.00  0.00           
ATOM   3343  CD  GLN   219     -18.263 -30.114 -11.745  1.00  0.00           
ATOM   3344  OE1 GLN   219     -19.220 -29.388 -11.517  1.00  0.00           
ATOM   3345  NE2 GLN   219     -17.777 -30.135 -12.956  1.00  0.00           
ATOM   3346 1HE2 GLN   219     -18.151 -29.518 -13.663  1.00  0.00           
ATOM   3347 2HE2 GLN   219     -17.347 -31.009 -13.225  1.00  0.00           
ATOM   3348  N   ARG   220     -19.964 -28.497  -8.069  1.00  0.00           
ATOM   3349  H   ARG   220     -19.898 -28.118  -9.003  1.00  0.00           
ATOM   3350  CA  ARG   220     -20.997 -27.920  -7.200  1.00  0.00           
ATOM   3351  HA  ARG   220     -21.049 -28.431  -6.239  1.00  0.00           
ATOM   3352  C   ARG   220     -22.367 -27.933  -7.860  1.00  0.00           
ATOM   3353  O   ARG   220     -22.478 -27.805  -9.076  1.00  0.00           
ATOM   3354  CB  ARG   220     -20.673 -26.380  -7.020  1.00  0.00           
ATOM   3355  1HB ARG   220     -20.793 -25.811  -7.942  1.00  0.00           
ATOM   3356  2HB ARG   220     -21.404 -25.991  -6.311  1.00  0.00           
ATOM   3357  CG  ARG   220     -19.258 -26.032  -6.452  1.00  0.00           
ATOM   3358  1HG ARG   220     -19.037 -26.795  -5.705  1.00  0.00           
ATOM   3359  2HG ARG   220     -18.451 -26.142  -7.177  1.00  0.00           
ATOM   3360  CD  ARG   220     -19.112 -24.647  -5.779  1.00  0.00           
ATOM   3361  1HD ARG   220     -18.093 -24.331  -5.554  1.00  0.00           
ATOM   3362  2HD ARG   220     -19.519 -23.943  -6.505  1.00  0.00           
ATOM   3363  NE  ARG   220     -19.908 -24.485  -4.518  1.00  0.00           
ATOM   3364  HE  ARG   220     -20.166 -25.332  -4.032  1.00  0.00           
ATOM   3365  CZ  ARG   220     -20.518 -23.320  -4.051  1.00  0.00           
ATOM   3366  NH1 ARG   220     -20.153 -22.098  -4.352  1.00  0.00           
ATOM   3367 1HH1 ARG   220     -19.394 -21.920  -4.995  1.00  0.00           
ATOM   3368 2HH1 ARG   220     -20.351 -21.442  -3.610  1.00  0.00           
ATOM   3369  NH2 ARG   220     -21.474 -23.373  -3.127  1.00  0.00           
ATOM   3370 1HH2 ARG   220     -21.945 -24.258  -3.007  1.00  0.00           
ATOM   3371 2HH2 ARG   220     -21.724 -22.585  -2.547  1.00  0.00           
ATOM   3372  N   PRO   221     -23.520 -28.112  -7.119  1.00  0.00           
ATOM   3373  CA  PRO   221     -24.912 -27.918  -7.695  1.00  0.00           
ATOM   3374  HA  PRO   221     -25.203 -28.686  -8.412  1.00  0.00           
ATOM   3375  C   PRO   221     -25.273 -26.540  -8.351  1.00  0.00           
ATOM   3376  O   PRO   221     -24.627 -25.495  -8.268  1.00  0.00           
ATOM   3377  CB  PRO   221     -25.849 -28.256  -6.429  1.00  0.00           
ATOM   3378  1HB PRO   221     -26.742 -27.632  -6.386  1.00  0.00           
ATOM   3379  2HB PRO   221     -26.081 -29.321  -6.445  1.00  0.00           
ATOM   3380  CG  PRO   221     -24.970 -27.954  -5.210  1.00  0.00           
ATOM   3381  1HG PRO   221     -25.086 -26.914  -4.904  1.00  0.00           
ATOM   3382  2HG PRO   221     -25.273 -28.614  -4.398  1.00  0.00           
ATOM   3383  CD  PRO   221     -23.575 -28.243  -5.665  1.00  0.00           
ATOM   3384  1HD PRO   221     -22.906 -27.505  -5.222  1.00  0.00           
ATOM   3385  2HD PRO   221     -23.260 -29.251  -5.393  1.00  0.00           
ATOM   3386  N   ALA   222     -26.481 -26.512  -8.941  1.00  0.00           
ATOM   3387  H   ALA   222     -26.995 -27.376  -9.036  1.00  0.00           
ATOM   3388  CA  ALA   222     -27.196 -25.291  -9.364  1.00  0.00           
ATOM   3389  HA  ALA   222     -26.461 -24.604  -9.783  1.00  0.00           
ATOM   3390  C   ALA   222     -27.787 -24.597  -8.093  1.00  0.00           
ATOM   3391  O   ALA   222     -28.611 -25.216  -7.429  1.00  0.00           
ATOM   3392  CB  ALA   222     -28.268 -25.686 -10.414  1.00  0.00           
ATOM   3393  1HB ALA   222     -27.687 -26.069 -11.253  1.00  0.00           
ATOM   3394  2HB ALA   222     -28.871 -24.840 -10.746  1.00  0.00           
ATOM   3395  3HB ALA   222     -28.921 -26.472 -10.035  1.00  0.00           
ATOM   3396  N   HIS   223     -27.391 -23.374  -7.747  1.00  0.00           
ATOM   3397  H   HIS   223     -26.641 -22.950  -8.274  1.00  0.00           
ATOM   3398  CA  HIS   223     -27.672 -22.867  -6.423  1.00  0.00           
ATOM   3399  HA  HIS   223     -28.613 -23.232  -6.012  1.00  0.00           
ATOM   3400  C   HIS   223     -27.820 -21.290  -6.469  1.00  0.00           
ATOM   3401  O   HIS   223     -27.449 -20.697  -7.474  1.00  0.00           
ATOM   3402  CB  HIS   223     -26.550 -23.382  -5.544  1.00  0.00           
ATOM   3403  1HB HIS   223     -26.788 -23.386  -4.481  1.00  0.00           
ATOM   3404  2HB HIS   223     -26.370 -24.446  -5.702  1.00  0.00           
ATOM   3405  CG  HIS   223     -25.211 -22.656  -5.715  1.00  0.00           
ATOM   3406  ND1 HIS   223     -24.204 -23.113  -6.489  1.00  0.00           
ATOM   3407  HD1 HIS   223     -24.125 -24.011  -6.942  1.00  0.00           
ATOM   3408  CD2 HIS   223     -24.733 -21.645  -4.996  1.00  0.00           
ATOM   3409  HD2 HIS   223     -25.243 -21.225  -4.142  1.00  0.00           
ATOM   3410  CE1 HIS   223     -23.177 -22.354  -6.213  1.00  0.00           
ATOM   3411  HE1 HIS   223     -22.186 -22.672  -6.500  1.00  0.00           
ATOM   3412  NE2 HIS   223     -23.450 -21.420  -5.380  1.00  0.00           
ATOM   3413  HE2 HIS   223     -22.831 -20.818  -4.857  1.00  0.00           
ATOM   3414  N   ILE   224     -28.186 -20.611  -5.352  1.00  0.00           
ATOM   3415  H   ILE   224     -28.403 -21.093  -4.491  1.00  0.00           
ATOM   3416  CA  ILE   224     -28.345 -19.143  -5.322  1.00  0.00           
ATOM   3417  HA  ILE   224     -27.646 -18.826  -6.096  1.00  0.00           
ATOM   3418  C   ILE   224     -27.788 -18.601  -3.965  1.00  0.00           
ATOM   3419  O   ILE   224     -28.264 -19.008  -2.915  1.00  0.00           
ATOM   3420  CB  ILE   224     -29.840 -18.723  -5.584  1.00  0.00           
ATOM   3421  HB  ILE   224     -30.396 -19.005  -4.689  1.00  0.00           
ATOM   3422  CG1 ILE   224     -30.508 -19.512  -6.681  1.00  0.00           
ATOM   3423 1HG1 ILE   224     -29.929 -19.458  -7.603  1.00  0.00           
ATOM   3424 2HG1 ILE   224     -30.625 -20.556  -6.392  1.00  0.00           
ATOM   3425  CG2 ILE   224     -30.007 -17.201  -5.846  1.00  0.00           
ATOM   3426 1HG2 ILE   224     -31.072 -17.000  -5.962  1.00  0.00           
ATOM   3427 2HG2 ILE   224     -29.478 -16.888  -6.746  1.00  0.00           
ATOM   3428 3HG2 ILE   224     -29.624 -16.649  -4.987  1.00  0.00           
ATOM   3429  CD1 ILE   224     -31.920 -19.089  -7.052  1.00  0.00           
ATOM   3430 1HD1 ILE   224     -32.365 -19.774  -7.774  1.00  0.00           
ATOM   3431 2HD1 ILE   224     -31.840 -18.096  -7.495  1.00  0.00           
ATOM   3432 3HD1 ILE   224     -32.546 -19.040  -6.162  1.00  0.00           
ATOM   3433  N   HIS   225     -26.758 -17.783  -4.070  1.00  0.00           
ATOM   3434  H   HIS   225     -26.324 -17.466  -4.924  1.00  0.00           
ATOM   3435  CA  HIS   225     -26.332 -17.035  -2.849  1.00  0.00           
ATOM   3436  HA  HIS   225     -26.038 -17.693  -2.030  1.00  0.00           
ATOM   3437  C   HIS   225     -27.339 -16.005  -2.298  1.00  0.00           
ATOM   3438  O   HIS   225     -28.053 -15.343  -3.114  1.00  0.00           
ATOM   3439  CB  HIS   225     -24.971 -16.318  -3.169  1.00  0.00           
ATOM   3440  1HB HIS   225     -24.981 -15.767  -4.109  1.00  0.00           
ATOM   3441  2HB HIS   225     -24.893 -15.633  -2.325  1.00  0.00           
ATOM   3442  CG  HIS   225     -23.826 -17.282  -3.153  1.00  0.00           
ATOM   3443  ND1 HIS   225     -23.227 -17.748  -2.023  1.00  0.00           
ATOM   3444  HD1 HIS   225     -23.390 -17.462  -1.068  1.00  0.00           
ATOM   3445  CD2 HIS   225     -22.958 -17.488  -4.164  1.00  0.00           
ATOM   3446  HD2 HIS   225     -23.107 -17.057  -5.143  1.00  0.00           
ATOM   3447  CE1 HIS   225     -22.109 -18.364  -2.381  1.00  0.00           
ATOM   3448  HE1 HIS   225     -21.294 -18.618  -1.720  1.00  0.00           
ATOM   3449  NE2 HIS   225     -21.883 -18.175  -3.689  1.00  0.00           
ATOM   3450  HE2 HIS   225     -21.010 -18.213  -4.194  1.00  0.00           
ATOM   3451  N   PHE   226     -27.353 -15.823  -0.985  1.00  0.00           
ATOM   3452  H   PHE   226     -26.917 -16.424  -0.301  1.00  0.00           
ATOM   3453  CA  PHE   226     -28.162 -14.718  -0.483  1.00  0.00           
ATOM   3454  HA  PHE   226     -28.379 -14.014  -1.287  1.00  0.00           
ATOM   3455  C   PHE   226     -27.342 -13.958   0.593  1.00  0.00           
ATOM   3456  O   PHE   226     -26.515 -14.478   1.330  1.00  0.00           
ATOM   3457  CB  PHE   226     -29.441 -15.357   0.096  1.00  0.00           
ATOM   3458  1HB PHE   226     -29.230 -16.309   0.583  1.00  0.00           
ATOM   3459  2HB PHE   226     -29.673 -14.785   0.995  1.00  0.00           
ATOM   3460  CG  PHE   226     -30.621 -15.459  -0.798  1.00  0.00           
ATOM   3461  CD1 PHE   226     -31.766 -14.698  -0.666  1.00  0.00           
ATOM   3462  HD1 PHE   226     -31.827 -13.908   0.067  1.00  0.00           
ATOM   3463  CD2 PHE   226     -30.648 -16.499  -1.750  1.00  0.00           
ATOM   3464  HD2 PHE   226     -29.818 -17.190  -1.797  1.00  0.00           
ATOM   3465  CE1 PHE   226     -32.818 -14.876  -1.581  1.00  0.00           
ATOM   3466  HE1 PHE   226     -33.736 -14.343  -1.382  1.00  0.00           
ATOM   3467  CE2 PHE   226     -31.692 -16.685  -2.609  1.00  0.00           
ATOM   3468  HE2 PHE   226     -31.716 -17.477  -3.343  1.00  0.00           
ATOM   3469  CZ  PHE   226     -32.762 -15.865  -2.554  1.00  0.00           
ATOM   3470  HZ  PHE   226     -33.645 -15.968  -3.167  1.00  0.00           
ATOM   3471  N   PHE   227     -27.679 -12.687   0.650  1.00  0.00           
ATOM   3472  H   PHE   227     -28.334 -12.369  -0.050  1.00  0.00           
ATOM   3473  CA  PHE   227     -27.682 -11.917   1.916  1.00  0.00           
ATOM   3474  HA  PHE   227     -27.406 -12.589   2.729  1.00  0.00           
ATOM   3475  C   PHE   227     -29.155 -11.447   2.228  1.00  0.00           
ATOM   3476  O   PHE   227     -30.003 -11.426   1.266  1.00  0.00           
ATOM   3477  CB  PHE   227     -26.864 -10.623   1.918  1.00  0.00           
ATOM   3478  1HB PHE   227     -27.372  -9.855   1.334  1.00  0.00           
ATOM   3479  2HB PHE   227     -26.919 -10.181   2.913  1.00  0.00           
ATOM   3480  CG  PHE   227     -25.459 -10.797   1.479  1.00  0.00           
ATOM   3481  CD1 PHE   227     -24.476 -10.854   2.465  1.00  0.00           
ATOM   3482  HD1 PHE   227     -24.803 -11.056   3.474  1.00  0.00           
ATOM   3483  CD2 PHE   227     -25.112 -10.583   0.190  1.00  0.00           
ATOM   3484  HD2 PHE   227     -25.817 -10.479  -0.621  1.00  0.00           
ATOM   3485  CE1 PHE   227     -23.113 -10.691   2.191  1.00  0.00           
ATOM   3486  HE1 PHE   227     -22.387 -10.878   2.969  1.00  0.00           
ATOM   3487  CE2 PHE   227     -23.736 -10.547  -0.123  1.00  0.00           
ATOM   3488  HE2 PHE   227     -23.426 -10.153  -1.080  1.00  0.00           
ATOM   3489  CZ  PHE   227     -22.736 -10.595   0.862  1.00  0.00           
ATOM   3490  HZ  PHE   227     -21.701 -10.481   0.578  1.00  0.00           
ATOM   3491  N   ILE   228     -29.502 -11.176   3.500  1.00  0.00           
ATOM   3492  H   ILE   228     -28.798 -11.106   4.221  1.00  0.00           
ATOM   3493  CA  ILE   228     -30.805 -10.542   3.835  1.00  0.00           
ATOM   3494  HA  ILE   228     -31.051  -9.964   2.944  1.00  0.00           
ATOM   3495  C   ILE   228     -30.704  -9.490   5.009  1.00  0.00           
ATOM   3496  O   ILE   228     -29.963  -9.721   6.008  1.00  0.00           
ATOM   3497  CB  ILE   228     -31.981 -11.554   4.085  1.00  0.00           
ATOM   3498  HB  ILE   228     -31.696 -12.151   4.951  1.00  0.00           
ATOM   3499  CG1 ILE   228     -32.196 -12.503   2.934  1.00  0.00           
ATOM   3500 1HG1 ILE   228     -32.485 -11.962   2.034  1.00  0.00           
ATOM   3501 2HG1 ILE   228     -31.284 -13.057   2.713  1.00  0.00           
ATOM   3502  CG2 ILE   228     -33.288 -10.832   4.315  1.00  0.00           
ATOM   3503 1HG2 ILE   228     -34.007 -11.583   4.639  1.00  0.00           
ATOM   3504 2HG2 ILE   228     -33.628 -10.381   3.383  1.00  0.00           
ATOM   3505 3HG2 ILE   228     -33.197 -10.061   5.080  1.00  0.00           
ATOM   3506  CD1 ILE   228     -33.218 -13.583   3.028  1.00  0.00           
ATOM   3507 1HD1 ILE   228     -33.095 -14.237   2.164  1.00  0.00           
ATOM   3508 2HD1 ILE   228     -34.228 -13.172   3.031  1.00  0.00           
ATOM   3509 3HD1 ILE   228     -33.055 -14.153   3.942  1.00  0.00           
ATOM   3510  N   SER   229     -31.326  -8.288   4.894  1.00  0.00           
ATOM   3511  H   SER   229     -31.819  -8.005   4.059  1.00  0.00           
ATOM   3512  CA  SER   229     -31.036  -7.231   5.871  1.00  0.00           
ATOM   3513  HA  SER   229     -30.997  -7.729   6.840  1.00  0.00           
ATOM   3514  C   SER   229     -32.242  -6.211   5.969  1.00  0.00           
ATOM   3515  O   SER   229     -32.996  -5.951   5.015  1.00  0.00           
ATOM   3516  CB  SER   229     -29.639  -6.525   5.784  1.00  0.00           
ATOM   3517  1HB SER   229     -29.715  -5.608   6.369  1.00  0.00           
ATOM   3518  2HB SER   229     -28.901  -7.249   6.129  1.00  0.00           
ATOM   3519  OG  SER   229     -29.187  -6.133   4.502  1.00  0.00           
ATOM   3520  HG  SER   229     -29.082  -6.924   3.968  1.00  0.00           
ATOM   3521  N   ALA   230     -32.364  -5.605   7.173  1.00  0.00           
ATOM   3522  H   ALA   230     -31.573  -5.718   7.791  1.00  0.00           
ATOM   3523  CA  ALA   230     -33.483  -4.811   7.633  1.00  0.00           
ATOM   3524  HA  ALA   230     -33.648  -4.066   6.855  1.00  0.00           
ATOM   3525  C   ALA   230     -33.099  -4.041   8.931  1.00  0.00           
ATOM   3526  O   ALA   230     -32.208  -4.490   9.591  1.00  0.00           
ATOM   3527  CB  ALA   230     -34.778  -5.693   7.845  1.00  0.00           
ATOM   3528  1HB ALA   230     -35.260  -6.056   6.937  1.00  0.00           
ATOM   3529  2HB ALA   230     -35.453  -5.017   8.370  1.00  0.00           
ATOM   3530  3HB ALA   230     -34.535  -6.538   8.490  1.00  0.00           
ATOM   3531  N   PRO   231     -33.824  -2.913   9.216  1.00  0.00           
ATOM   3532  CA  PRO   231     -33.626  -2.197  10.475  1.00  0.00           
ATOM   3533  HA  PRO   231     -32.577  -1.907  10.540  1.00  0.00           
ATOM   3534  C   PRO   231     -33.962  -3.010  11.756  1.00  0.00           
ATOM   3535  O   PRO   231     -34.922  -3.739  11.744  1.00  0.00           
ATOM   3536  CB  PRO   231     -34.473  -0.959  10.365  1.00  0.00           
ATOM   3537  1HB PRO   231     -34.936  -0.642  11.300  1.00  0.00           
ATOM   3538  2HB PRO   231     -33.868  -0.083  10.132  1.00  0.00           
ATOM   3539  CG  PRO   231     -35.519  -1.185   9.302  1.00  0.00           
ATOM   3540  1HG PRO   231     -36.409  -1.682   9.688  1.00  0.00           
ATOM   3541  2HG PRO   231     -35.743  -0.257   8.775  1.00  0.00           
ATOM   3542  CD  PRO   231     -34.765  -2.131   8.374  1.00  0.00           
ATOM   3543  1HD PRO   231     -35.384  -2.848   7.836  1.00  0.00           
ATOM   3544  2HD PRO   231     -34.165  -1.584   7.647  1.00  0.00           
ATOM   3545  N   GLY   232     -33.128  -2.908  12.762  1.00  0.00           
ATOM   3546  H   GLY   232     -32.294  -2.340  12.750  1.00  0.00           
ATOM   3547  CA  GLY   232     -33.450  -3.566  14.037  1.00  0.00           
ATOM   3548  1HA GLY   232     -32.974  -3.147  14.924  1.00  0.00           
ATOM   3549  2HA GLY   232     -34.510  -3.427  14.248  1.00  0.00           
ATOM   3550  C   GLY   232     -33.177  -5.100  14.055  1.00  0.00           
ATOM   3551  O   GLY   232     -33.609  -5.762  15.005  1.00  0.00           
ATOM   3552  N   HIS   233     -32.627  -5.650  12.981  1.00  0.00           
ATOM   3553  H   HIS   233     -32.402  -5.056  12.196  1.00  0.00           
ATOM   3554  CA  HIS   233     -32.393  -7.100  12.758  1.00  0.00           
ATOM   3555  HA  HIS   233     -32.514  -7.615  13.711  1.00  0.00           
ATOM   3556  C   HIS   233     -30.936  -7.421  12.268  1.00  0.00           
ATOM   3557  O   HIS   233     -30.346  -6.527  11.656  1.00  0.00           
ATOM   3558  CB  HIS   233     -33.524  -7.582  11.847  1.00  0.00           
ATOM   3559  1HB HIS   233     -33.601  -7.155  10.847  1.00  0.00           
ATOM   3560  2HB HIS   233     -33.410  -8.662  11.752  1.00  0.00           
ATOM   3561  CG  HIS   233     -34.936  -7.372  12.495  1.00  0.00           
ATOM   3562  ND1 HIS   233     -35.870  -6.395  12.214  1.00  0.00           
ATOM   3563  HD1 HIS   233     -35.709  -5.483  11.809  1.00  0.00           
ATOM   3564  CD2 HIS   233     -35.629  -8.229  13.339  1.00  0.00           
ATOM   3565  HD2 HIS   233     -35.317  -9.188  13.725  1.00  0.00           
ATOM   3566  CE1 HIS   233     -37.048  -6.649  12.825  1.00  0.00           
ATOM   3567  HE1 HIS   233     -37.885  -5.989  12.998  1.00  0.00           
ATOM   3568  NE2 HIS   233     -36.929  -7.786  13.496  1.00  0.00           
ATOM   3569  N   ARG   234     -30.364  -8.590  12.632  1.00  0.00           
ATOM   3570  H   ARG   234     -30.947  -9.219  13.165  1.00  0.00           
ATOM   3571  CA  ARG   234     -29.032  -9.005  12.281  1.00  0.00           
ATOM   3572  HA  ARG   234     -28.372  -8.224  12.658  1.00  0.00           
ATOM   3573  C   ARG   234     -28.905  -9.080  10.761  1.00  0.00           
ATOM   3574  O   ARG   234     -29.790  -9.440  10.025  1.00  0.00           
ATOM   3575  CB  ARG   234     -28.657 -10.348  12.887  1.00  0.00           
ATOM   3576  1HB ARG   234     -29.128 -11.100  12.255  1.00  0.00           
ATOM   3577  2HB ARG   234     -27.573 -10.374  12.773  1.00  0.00           
ATOM   3578  CG  ARG   234     -29.057 -10.519  14.324  1.00  0.00           
ATOM   3579  1HG ARG   234     -28.639  -9.705  14.917  1.00  0.00           
ATOM   3580  2HG ARG   234     -30.136 -10.578  14.460  1.00  0.00           
ATOM   3581  CD  ARG   234     -28.454 -11.848  14.889  1.00  0.00           
ATOM   3582  1HD ARG   234     -28.987 -11.985  15.831  1.00  0.00           
ATOM   3583  2HD ARG   234     -28.667 -12.651  14.184  1.00  0.00           
ATOM   3584  NE  ARG   234     -27.029 -11.743  15.123  1.00  0.00           
ATOM   3585  HE  ARG   234     -26.553 -10.915  14.794  1.00  0.00           
ATOM   3586  CZ  ARG   234     -26.312 -12.821  15.485  1.00  0.00           
ATOM   3587  NH1 ARG   234     -26.930 -13.940  15.799  1.00  0.00           
ATOM   3588 1HH1 ARG   234     -27.924 -13.971  15.627  1.00  0.00           
ATOM   3589 2HH1 ARG   234     -26.412 -14.798  15.925  1.00  0.00           
ATOM   3590  NH2 ARG   234     -24.990 -12.802  15.523  1.00  0.00           
ATOM   3591 1HH2 ARG   234     -24.440 -12.008  15.229  1.00  0.00           
ATOM   3592 2HH2 ARG   234     -24.551 -13.565  16.019  1.00  0.00           
ATOM   3593  N   HIS   235     -27.760  -8.702  10.176  1.00  0.00           
ATOM   3594  H   HIS   235     -26.949  -8.549  10.757  1.00  0.00           
ATOM   3595  CA  HIS   235     -27.519  -8.806   8.731  1.00  0.00           
ATOM   3596  HA  HIS   235     -28.439  -8.591   8.188  1.00  0.00           
ATOM   3597  C   HIS   235     -27.102 -10.259   8.388  1.00  0.00           
ATOM   3598  O   HIS   235     -26.156 -10.707   9.006  1.00  0.00           
ATOM   3599  CB  HIS   235     -26.443  -7.831   8.344  1.00  0.00           
ATOM   3600  1HB HIS   235     -26.621  -6.853   8.790  1.00  0.00           
ATOM   3601  2HB HIS   235     -25.533  -8.123   8.868  1.00  0.00           
ATOM   3602  CG  HIS   235     -26.094  -7.624   6.873  1.00  0.00           
ATOM   3603  ND1 HIS   235     -25.520  -8.622   6.100  1.00  0.00           
ATOM   3604  HD1 HIS   235     -25.352  -9.584   6.358  1.00  0.00           
ATOM   3605  CD2 HIS   235     -26.342  -6.607   6.022  1.00  0.00           
ATOM   3606  HD2 HIS   235     -26.873  -5.700   6.269  1.00  0.00           
ATOM   3607  CE1 HIS   235     -25.456  -8.207   4.851  1.00  0.00           
ATOM   3608  HE1 HIS   235     -25.187  -8.700   3.929  1.00  0.00           
ATOM   3609  NE2 HIS   235     -25.999  -6.958   4.762  1.00  0.00           
ATOM   3610  N   LEU   236     -27.738 -11.042   7.513  1.00  0.00           
ATOM   3611  H   LEU   236     -28.577 -10.631   7.128  1.00  0.00           
ATOM   3612  CA  LEU   236     -27.541 -12.481   7.146  1.00  0.00           
ATOM   3613  HA  LEU   236     -27.064 -12.980   7.989  1.00  0.00           
ATOM   3614  C   LEU   236     -26.803 -12.643   5.885  1.00  0.00           
ATOM   3615  O   LEU   236     -27.164 -11.979   4.903  1.00  0.00           
ATOM   3616  CB  LEU   236     -28.939 -13.088   6.877  1.00  0.00           
ATOM   3617  1HB LEU   236     -29.587 -12.828   7.713  1.00  0.00           
ATOM   3618  2HB LEU   236     -29.341 -12.624   5.976  1.00  0.00           
ATOM   3619  CG  LEU   236     -28.896 -14.627   6.708  1.00  0.00           
ATOM   3620  HG  LEU   236     -28.218 -14.856   5.886  1.00  0.00           
ATOM   3621  CD1 LEU   236     -28.519 -15.546   7.917  1.00  0.00           
ATOM   3622 1HD1 LEU   236     -28.773 -16.589   7.729  1.00  0.00           
ATOM   3623 2HD1 LEU   236     -29.019 -15.208   8.825  1.00  0.00           
ATOM   3624 3HD1 LEU   236     -27.440 -15.451   8.039  1.00  0.00           
ATOM   3625  CD2 LEU   236     -30.382 -14.973   6.278  1.00  0.00           
ATOM   3626 1HD2 LEU   236     -30.430 -16.042   6.070  1.00  0.00           
ATOM   3627 2HD2 LEU   236     -30.680 -14.415   5.390  1.00  0.00           
ATOM   3628 3HD2 LEU   236     -31.055 -14.732   7.101  1.00  0.00           
ATOM   3629  N   THR   237     -25.721 -13.488   5.834  1.00  0.00           
ATOM   3630  H   THR   237     -25.543 -13.890   6.743  1.00  0.00           
ATOM   3631  CA  THR   237     -25.102 -14.169   4.688  1.00  0.00           
ATOM   3632  HA  THR   237     -25.441 -13.767   3.734  1.00  0.00           
ATOM   3633  C   THR   237     -25.428 -15.690   4.690  1.00  0.00           
ATOM   3634  O   THR   237     -25.470 -16.361   5.738  1.00  0.00           
ATOM   3635  CB  THR   237     -23.528 -14.129   4.621  1.00  0.00           
ATOM   3636  HB  THR   237     -23.175 -14.882   5.326  1.00  0.00           
ATOM   3637  OG1 THR   237     -23.042 -12.812   4.864  1.00  0.00           
ATOM   3638  HG1 THR   237     -22.119 -12.794   4.599  1.00  0.00           
ATOM   3639  CG2 THR   237     -23.001 -14.542   3.309  1.00  0.00           
ATOM   3640 1HG2 THR   237     -21.920 -14.398   3.295  1.00  0.00           
ATOM   3641 2HG2 THR   237     -23.465 -13.878   2.580  1.00  0.00           
ATOM   3642 3HG2 THR   237     -23.233 -15.577   3.059  1.00  0.00           
ATOM   3643  N   THR   238     -25.839 -16.143   3.525  1.00  0.00           
ATOM   3644  H   THR   238     -25.984 -15.546   2.723  1.00  0.00           
ATOM   3645  CA  THR   238     -26.440 -17.540   3.281  1.00  0.00           
ATOM   3646  HA  THR   238     -25.814 -18.258   3.809  1.00  0.00           
ATOM   3647  C   THR   238     -26.441 -17.967   1.776  1.00  0.00           
ATOM   3648  O   THR   238     -25.903 -17.190   1.021  1.00  0.00           
ATOM   3649  CB  THR   238     -27.752 -17.671   3.917  1.00  0.00           
ATOM   3650  HB  THR   238     -27.781 -17.321   4.949  1.00  0.00           
ATOM   3651  OG1 THR   238     -28.075 -18.969   3.995  1.00  0.00           
ATOM   3652  HG1 THR   238     -28.571 -19.204   4.783  1.00  0.00           
ATOM   3653  CG2 THR   238     -28.840 -16.858   3.360  1.00  0.00           
ATOM   3654 1HG2 THR   238     -29.320 -16.422   4.236  1.00  0.00           
ATOM   3655 2HG2 THR   238     -29.556 -17.479   2.824  1.00  0.00           
ATOM   3656 3HG2 THR   238     -28.487 -16.061   2.705  1.00  0.00           
ATOM   3657  N   GLN   239     -27.033 -19.048   1.442  1.00  0.00           
ATOM   3658  H   GLN   239     -27.637 -19.487   2.122  1.00  0.00           
ATOM   3659  CA  GLN   239     -27.259 -19.411   0.037  1.00  0.00           
ATOM   3660  HA  GLN   239     -27.749 -18.612  -0.519  1.00  0.00           
ATOM   3661  C   GLN   239     -28.255 -20.619   0.054  1.00  0.00           
ATOM   3662  O   GLN   239     -28.397 -21.350   0.969  1.00  0.00           
ATOM   3663  CB  GLN   239     -25.988 -19.742  -0.689  1.00  0.00           
ATOM   3664  1HB GLN   239     -26.135 -19.837  -1.765  1.00  0.00           
ATOM   3665  2HB GLN   239     -25.264 -18.947  -0.513  1.00  0.00           
ATOM   3666  CG  GLN   239     -25.205 -21.084  -0.279  1.00  0.00           
ATOM   3667  1HG GLN   239     -24.310 -20.736   0.237  1.00  0.00           
ATOM   3668  2HG GLN   239     -25.817 -21.781   0.294  1.00  0.00           
ATOM   3669  CD  GLN   239     -24.769 -21.785  -1.580  1.00  0.00           
ATOM   3670  OE1 GLN   239     -23.758 -21.325  -2.093  1.00  0.00           
ATOM   3671  NE2 GLN   239     -25.371 -22.922  -1.972  1.00  0.00           
ATOM   3672 1HE2 GLN   239     -25.051 -23.355  -2.827  1.00  0.00           
ATOM   3673 2HE2 GLN   239     -26.120 -23.343  -1.442  1.00  0.00           
ATOM   3674  N   ILE   240     -28.989 -20.827  -1.034  1.00  0.00           
ATOM   3675  H   ILE   240     -29.060 -20.079  -1.708  1.00  0.00           
ATOM   3676  CA  ILE   240     -29.850 -21.999  -1.282  1.00  0.00           
ATOM   3677  HA  ILE   240     -29.787 -22.592  -0.369  1.00  0.00           
ATOM   3678  C   ILE   240     -29.446 -22.922  -2.463  1.00  0.00           
ATOM   3679  O   ILE   240     -28.983 -22.408  -3.486  1.00  0.00           
ATOM   3680  CB  ILE   240     -31.352 -21.501  -1.429  1.00  0.00           
ATOM   3681  HB  ILE   240     -31.965 -22.390  -1.284  1.00  0.00           
ATOM   3682  CG1 ILE   240     -31.745 -20.786  -2.733  1.00  0.00           
ATOM   3683 1HG1 ILE   240     -31.340 -19.775  -2.712  1.00  0.00           
ATOM   3684 2HG1 ILE   240     -31.409 -21.389  -3.576  1.00  0.00           
ATOM   3685  CG2 ILE   240     -31.535 -20.491  -0.221  1.00  0.00           
ATOM   3686 1HG2 ILE   240     -32.608 -20.346  -0.089  1.00  0.00           
ATOM   3687 2HG2 ILE   240     -31.055 -19.526  -0.383  1.00  0.00           
ATOM   3688 3HG2 ILE   240     -31.119 -20.960   0.670  1.00  0.00           
ATOM   3689  CD1 ILE   240     -33.244 -20.710  -2.894  1.00  0.00           
ATOM   3690 1HD1 ILE   240     -33.572 -20.111  -3.743  1.00  0.00           
ATOM   3691 2HD1 ILE   240     -33.671 -20.306  -1.976  1.00  0.00           
ATOM   3692 3HD1 ILE   240     -33.574 -21.740  -3.026  1.00  0.00           
ATOM   3693  N   ASN   241     -29.669 -24.196  -2.246  1.00  0.00           
ATOM   3694  H   ASN   241     -30.153 -24.524  -1.423  1.00  0.00           
ATOM   3695  CA  ASN   241     -29.409 -25.203  -3.288  1.00  0.00           
ATOM   3696  HA  ASN   241     -28.748 -24.838  -4.074  1.00  0.00           
ATOM   3697  C   ASN   241     -30.783 -25.512  -3.959  1.00  0.00           
ATOM   3698  O   ASN   241     -31.746 -25.723  -3.189  1.00  0.00           
ATOM   3699  CB  ASN   241     -28.700 -26.446  -2.724  1.00  0.00           
ATOM   3700  1HB ASN   241     -29.255 -26.834  -1.869  1.00  0.00           
ATOM   3701  2HB ASN   241     -28.609 -27.054  -3.624  1.00  0.00           
ATOM   3702  CG  ASN   241     -27.303 -26.029  -2.262  1.00  0.00           
ATOM   3703  OD1 ASN   241     -26.419 -25.829  -3.116  1.00  0.00           
ATOM   3704  ND2 ASN   241     -27.053 -25.800  -0.984  1.00  0.00           
ATOM   3705 1HD2 ASN   241     -26.102 -25.672  -0.670  1.00  0.00           
ATOM   3706 2HD2 ASN   241     -27.801 -25.880  -0.311  1.00  0.00           
ATOM   3707  N   LEU   242     -30.772 -25.587  -5.282  1.00  0.00           
ATOM   3708  H   LEU   242     -29.894 -25.566  -5.780  1.00  0.00           
ATOM   3709  CA  LEU   242     -31.972 -25.883  -6.056  1.00  0.00           
ATOM   3710  HA  LEU   242     -32.842 -25.611  -5.458  1.00  0.00           
ATOM   3711  C   LEU   242     -32.108 -27.447  -6.295  1.00  0.00           
ATOM   3712  O   LEU   242     -31.133 -28.134  -6.528  1.00  0.00           
ATOM   3713  CB  LEU   242     -31.967 -25.065  -7.346  1.00  0.00           
ATOM   3714  1HB LEU   242     -31.153 -25.404  -7.987  1.00  0.00           
ATOM   3715  2HB LEU   242     -32.928 -25.174  -7.848  1.00  0.00           
ATOM   3716  CG  LEU   242     -31.740 -23.552  -7.242  1.00  0.00           
ATOM   3717  HG  LEU   242     -30.843 -23.368  -6.649  1.00  0.00           
ATOM   3718  CD1 LEU   242     -31.775 -22.884  -8.583  1.00  0.00           
ATOM   3719 1HD1 LEU   242     -32.737 -23.145  -9.024  1.00  0.00           
ATOM   3720 2HD1 LEU   242     -30.971 -23.225  -9.235  1.00  0.00           
ATOM   3721 3HD1 LEU   242     -31.711 -21.802  -8.463  1.00  0.00           
ATOM   3722  CD2 LEU   242     -32.895 -22.935  -6.426  1.00  0.00           
ATOM   3723 1HD2 LEU   242     -32.838 -21.849  -6.492  1.00  0.00           
ATOM   3724 2HD2 LEU   242     -32.872 -23.237  -5.379  1.00  0.00           
ATOM   3725 3HD2 LEU   242     -33.823 -23.279  -6.883  1.00  0.00           
ATOM   3726  N   ALA   243     -33.321 -27.965  -6.011  1.00  0.00           
ATOM   3727  H   ALA   243     -34.106 -27.343  -5.877  1.00  0.00           
ATOM   3728  CA  ALA   243     -33.546 -29.388  -5.892  1.00  0.00           
ATOM   3729  HA  ALA   243     -32.681 -29.603  -5.265  1.00  0.00           
ATOM   3730  C   ALA   243     -33.336 -30.262  -7.201  1.00  0.00           
ATOM   3731  O   ALA   243     -33.509 -29.760  -8.306  1.00  0.00           
ATOM   3732  CB  ALA   243     -34.868 -29.704  -5.267  1.00  0.00           
ATOM   3733  1HB ALA   243     -34.971 -29.172  -4.322  1.00  0.00           
ATOM   3734  2HB ALA   243     -34.892 -30.779  -5.085  1.00  0.00           
ATOM   3735  3HB ALA   243     -35.688 -29.430  -5.931  1.00  0.00           
ATOM   3736  N   GLY   244     -33.009 -31.579  -6.982  1.00  0.00           
ATOM   3737  H   GLY   244     -33.021 -31.930  -6.035  1.00  0.00           
ATOM   3738  CA  GLY   244     -33.000 -32.656  -8.027  1.00  0.00           
ATOM   3739  1HA GLY   244     -33.078 -33.650  -7.587  1.00  0.00           
ATOM   3740  2HA GLY   244     -33.766 -32.481  -8.783  1.00  0.00           
ATOM   3741  C   GLY   244     -31.621 -32.600  -8.765  1.00  0.00           
ATOM   3742  O   GLY   244     -31.325 -33.550  -9.494  1.00  0.00           
ATOM   3743  N   ASP   245     -30.761 -31.658  -8.462  1.00  0.00           
ATOM   3744  H   ASP   245     -31.119 -30.975  -7.811  1.00  0.00           
ATOM   3745  CA  ASP   245     -29.382 -31.580  -8.866  1.00  0.00           
ATOM   3746  HA  ASP   245     -29.321 -31.661  -9.951  1.00  0.00           
ATOM   3747  C   ASP   245     -28.495 -32.698  -8.262  1.00  0.00           
ATOM   3748  O   ASP   245     -28.491 -32.896  -7.047  1.00  0.00           
ATOM   3749  CB  ASP   245     -28.903 -30.188  -8.517  1.00  0.00           
ATOM   3750  1HB ASP   245     -29.535 -29.428  -8.977  1.00  0.00           
ATOM   3751  2HB ASP   245     -28.777 -30.123  -7.436  1.00  0.00           
ATOM   3752  CG  ASP   245     -27.466 -29.982  -9.131  1.00  0.00           
ATOM   3753  OD1 ASP   245     -26.577 -30.690  -8.786  1.00  0.00           
ATOM   3754  OD2 ASP   245     -27.270 -29.075  -9.973  1.00  0.00           
ATOM   3755  N   LYS   246     -27.728 -33.417  -9.054  1.00  0.00           
ATOM   3756  H   LYS   246     -27.591 -33.159 -10.021  1.00  0.00           
ATOM   3757  CA  LYS   246     -26.893 -34.572  -8.603  1.00  0.00           
ATOM   3758  HA  LYS   246     -27.587 -35.351  -8.286  1.00  0.00           
ATOM   3759  C   LYS   246     -25.984 -34.256  -7.368  1.00  0.00           
ATOM   3760  O   LYS   246     -25.830 -35.101  -6.518  1.00  0.00           
ATOM   3761  CB  LYS   246     -26.289 -35.187  -9.872  1.00  0.00           
ATOM   3762  1HB LYS   246     -26.013 -36.221  -9.667  1.00  0.00           
ATOM   3763  2HB LYS   246     -27.080 -35.328 -10.608  1.00  0.00           
ATOM   3764  CG  LYS   246     -25.167 -34.422 -10.558  1.00  0.00           
ATOM   3765  1HG LYS   246     -25.239 -33.362 -10.315  1.00  0.00           
ATOM   3766  2HG LYS   246     -24.204 -34.746 -10.164  1.00  0.00           
ATOM   3767  CD  LYS   246     -25.218 -34.690 -12.063  1.00  0.00           
ATOM   3768  1HD LYS   246     -25.052 -35.752 -12.245  1.00  0.00           
ATOM   3769  2HD LYS   246     -26.214 -34.452 -12.437  1.00  0.00           
ATOM   3770  CE  LYS   246     -24.185 -33.864 -12.785  1.00  0.00           
ATOM   3771  1HE LYS   246     -24.242 -32.819 -12.479  1.00  0.00           
ATOM   3772  2HE LYS   246     -23.191 -34.296 -12.665  1.00  0.00           
ATOM   3773  NZ  LYS   246     -24.304 -33.806 -14.266  1.00  0.00           
ATOM   3774  1HZ LYS   246     -23.400 -33.675 -14.696  1.00  0.00           
ATOM   3775  2HZ LYS   246     -24.917 -33.050 -14.533  1.00  0.00           
ATOM   3776  3HZ LYS   246     -24.699 -34.684 -14.573  1.00  0.00           
ATOM   3777  N   TYR   247     -25.476 -33.031  -7.302  1.00  0.00           
ATOM   3778  H   TYR   247     -25.707 -32.393  -8.050  1.00  0.00           
ATOM   3779  CA  TYR   247     -24.534 -32.554  -6.291  1.00  0.00           
ATOM   3780  HA  TYR   247     -24.087 -33.423  -5.808  1.00  0.00           
ATOM   3781  C   TYR   247     -25.177 -31.705  -5.121  1.00  0.00           
ATOM   3782  O   TYR   247     -24.490 -31.074  -4.330  1.00  0.00           
ATOM   3783  CB  TYR   247     -23.487 -31.694  -6.953  1.00  0.00           
ATOM   3784  1HB TYR   247     -23.871 -30.691  -7.140  1.00  0.00           
ATOM   3785  2HB TYR   247     -22.656 -31.622  -6.252  1.00  0.00           
ATOM   3786  CG  TYR   247     -22.985 -32.283  -8.257  1.00  0.00           
ATOM   3787  CD1 TYR   247     -22.014 -33.276  -8.110  1.00  0.00           
ATOM   3788  HD1 TYR   247     -21.754 -33.665  -7.137  1.00  0.00           
ATOM   3789  CD2 TYR   247     -23.350 -31.789  -9.542  1.00  0.00           
ATOM   3790  HD2 TYR   247     -24.093 -31.010  -9.635  1.00  0.00           
ATOM   3791  CE1 TYR   247     -21.364 -33.693  -9.255  1.00  0.00           
ATOM   3792  HE1 TYR   247     -20.623 -34.477  -9.200  1.00  0.00           
ATOM   3793  CE2 TYR   247     -22.596 -32.137 -10.698  1.00  0.00           
ATOM   3794  HE2 TYR   247     -22.777 -31.679 -11.659  1.00  0.00           
ATOM   3795  CZ  TYR   247     -21.561 -33.107 -10.584  1.00  0.00           
ATOM   3796  OH  TYR   247     -20.728 -33.495 -11.593  1.00  0.00           
ATOM   3797  HH  TYR   247     -20.959 -33.105 -12.439  1.00  0.00           
ATOM   3798  N   LEU   248     -26.496 -31.710  -5.017  1.00  0.00           
ATOM   3799  H   LEU   248     -26.970 -32.262  -5.716  1.00  0.00           
ATOM   3800  CA  LEU   248     -27.341 -31.026  -4.034  1.00  0.00           
ATOM   3801  HA  LEU   248     -27.321 -29.969  -4.300  1.00  0.00           
ATOM   3802  C   LEU   248     -26.890 -31.165  -2.569  1.00  0.00           
ATOM   3803  O   LEU   248     -26.969 -30.120  -1.879  1.00  0.00           
ATOM   3804  CB  LEU   248     -28.866 -31.486  -4.191  1.00  0.00           
ATOM   3805  1HB LEU   248     -29.145 -31.174  -5.198  1.00  0.00           
ATOM   3806  2HB LEU   248     -28.834 -32.573  -4.113  1.00  0.00           
ATOM   3807  CG  LEU   248     -29.911 -31.033  -3.146  1.00  0.00           
ATOM   3808  HG  LEU   248     -29.581 -31.375  -2.166  1.00  0.00           
ATOM   3809  CD1 LEU   248     -30.092 -29.514  -3.199  1.00  0.00           
ATOM   3810 1HD1 LEU   248     -31.041 -29.269  -2.721  1.00  0.00           
ATOM   3811 2HD1 LEU   248     -30.119 -29.201  -4.243  1.00  0.00           
ATOM   3812 3HD1 LEU   248     -29.281 -28.998  -2.684  1.00  0.00           
ATOM   3813  CD2 LEU   248     -31.131 -31.855  -3.365  1.00  0.00           
ATOM   3814 1HD2 LEU   248     -31.898 -31.702  -2.606  1.00  0.00           
ATOM   3815 2HD2 LEU   248     -30.889 -32.916  -3.429  1.00  0.00           
ATOM   3816 3HD2 LEU   248     -31.499 -31.506  -4.330  1.00  0.00           
ATOM   3817  N   TRP   249     -26.633 -32.381  -2.121  1.00  0.00           
ATOM   3818  H   TRP   249     -27.099 -33.121  -2.626  1.00  0.00           
ATOM   3819  CA  TRP   249     -26.138 -32.799  -0.763  1.00  0.00           
ATOM   3820  HA  TRP   249     -26.307 -31.984  -0.059  1.00  0.00           
ATOM   3821  C   TRP   249     -24.592 -33.101  -0.709  1.00  0.00           
ATOM   3822  O   TRP   249     -24.066 -33.738   0.215  1.00  0.00           
ATOM   3823  CB  TRP   249     -26.952 -34.028  -0.238  1.00  0.00           
ATOM   3824  1HB TRP   249     -26.761 -34.856  -0.920  1.00  0.00           
ATOM   3825  2HB TRP   249     -26.592 -34.279   0.760  1.00  0.00           
ATOM   3826  CG  TRP   249     -28.473 -33.872  -0.139  1.00  0.00           
ATOM   3827  CD1 TRP   249     -29.354 -34.599  -0.857  1.00  0.00           
ATOM   3828  HD1 TRP   249     -29.002 -35.384  -1.510  1.00  0.00           
ATOM   3829  CD2 TRP   249     -29.377 -32.947   0.604  1.00  0.00           
ATOM   3830  NE1 TRP   249     -30.625 -34.218  -0.752  1.00  0.00           
ATOM   3831  HE1 TRP   249     -31.417 -34.503  -1.310  1.00  0.00           
ATOM   3832  CE2 TRP   249     -30.717 -33.145   0.143  1.00  0.00           
ATOM   3833  CE3 TRP   249     -29.063 -32.009   1.572  1.00  0.00           
ATOM   3834  HE3 TRP   249     -28.079 -31.955   2.014  1.00  0.00           
ATOM   3835  CZ2 TRP   249     -31.712 -32.256   0.676  1.00  0.00           
ATOM   3836  HZ2 TRP   249     -32.730 -32.407   0.348  1.00  0.00           
ATOM   3837  CZ3 TRP   249     -30.016 -31.138   2.031  1.00  0.00           
ATOM   3838  HZ3 TRP   249     -29.835 -30.455   2.848  1.00  0.00           
ATOM   3839  CH2 TRP   249     -31.368 -31.324   1.636  1.00  0.00           
ATOM   3840  HH2 TRP   249     -32.116 -30.739   2.151  1.00  0.00           
ATOM   3841  N   ASP   250     -23.864 -32.558  -1.715  1.00  0.00           
ATOM   3842  H   ASP   250     -24.415 -32.073  -2.409  1.00  0.00           
ATOM   3843  CA  ASP   250     -22.576 -33.093  -2.137  1.00  0.00           
ATOM   3844  HA  ASP   250     -22.102 -33.580  -1.286  1.00  0.00           
ATOM   3845  C   ASP   250     -21.603 -32.027  -2.683  1.00  0.00           
ATOM   3846  O   ASP   250     -20.529 -32.284  -3.015  1.00  0.00           
ATOM   3847  CB  ASP   250     -22.893 -34.130  -3.228  1.00  0.00           
ATOM   3848  1HB ASP   250     -23.728 -34.779  -2.962  1.00  0.00           
ATOM   3849  2HB ASP   250     -23.122 -33.557  -4.127  1.00  0.00           
ATOM   3850  CG  ASP   250     -21.683 -35.047  -3.559  1.00  0.00           
ATOM   3851  OD1 ASP   250     -20.976 -35.593  -2.643  1.00  0.00           
ATOM   3852  OD2 ASP   250     -21.368 -35.228  -4.778  1.00  0.00           
ATOM   3853  N   ASP   251     -21.990 -30.799  -2.495  1.00  0.00           
ATOM   3854  H   ASP   251     -22.888 -30.631  -2.064  1.00  0.00           
ATOM   3855  CA  ASP   251     -21.186 -29.584  -2.772  1.00  0.00           
ATOM   3856  HA  ASP   251     -21.084 -29.590  -3.858  1.00  0.00           
ATOM   3857  C   ASP   251     -19.759 -29.527  -2.168  1.00  0.00           
ATOM   3858  O   ASP   251     -19.646 -29.515  -0.955  1.00  0.00           
ATOM   3859  CB  ASP   251     -21.905 -28.359  -2.237  1.00  0.00           
ATOM   3860  1HB ASP   251     -22.946 -28.429  -2.553  1.00  0.00           
ATOM   3861  2HB ASP   251     -21.881 -28.263  -1.152  1.00  0.00           
ATOM   3862  CG  ASP   251     -21.358 -27.007  -2.813  1.00  0.00           
ATOM   3863  OD1 ASP   251     -20.092 -26.836  -2.860  1.00  0.00           
ATOM   3864  OD2 ASP   251     -22.190 -26.085  -3.037  1.00  0.00           
ATOM   3865  N   PHE   252     -18.708 -29.697  -2.938  1.00  0.00           
ATOM   3866  H   PHE   252     -18.791 -29.867  -3.930  1.00  0.00           
ATOM   3867  CA  PHE   252     -17.335 -29.623  -2.408  1.00  0.00           
ATOM   3868  HA  PHE   252     -17.338 -30.559  -1.849  1.00  0.00           
ATOM   3869  C   PHE   252     -17.059 -28.473  -1.420  1.00  0.00           
ATOM   3870  O   PHE   252     -16.142 -28.662  -0.623  1.00  0.00           
ATOM   3871  CB  PHE   252     -16.226 -29.533  -3.463  1.00  0.00           
ATOM   3872  1HB PHE   252     -15.352 -30.062  -3.084  1.00  0.00           
ATOM   3873  2HB PHE   252     -16.504 -30.170  -4.303  1.00  0.00           
ATOM   3874  CG  PHE   252     -15.772 -28.183  -4.012  1.00  0.00           
ATOM   3875  CD1 PHE   252     -16.347 -27.605  -5.168  1.00  0.00           
ATOM   3876  HD1 PHE   252     -17.042 -28.185  -5.757  1.00  0.00           
ATOM   3877  CD2 PHE   252     -14.767 -27.510  -3.269  1.00  0.00           
ATOM   3878  HD2 PHE   252     -14.337 -28.012  -2.414  1.00  0.00           
ATOM   3879  CE1 PHE   252     -15.929 -26.352  -5.562  1.00  0.00           
ATOM   3880  HE1 PHE   252     -16.242 -25.915  -6.499  1.00  0.00           
ATOM   3881  CE2 PHE   252     -14.305 -26.231  -3.719  1.00  0.00           
ATOM   3882  HE2 PHE   252     -13.543 -25.743  -3.129  1.00  0.00           
ATOM   3883  CZ  PHE   252     -14.918 -25.642  -4.822  1.00  0.00           
ATOM   3884  HZ  PHE   252     -14.633 -24.652  -5.146  1.00  0.00           
ATOM   3885  N   ALA   253     -17.806 -27.396  -1.440  1.00  0.00           
ATOM   3886  H   ALA   253     -18.498 -27.267  -2.165  1.00  0.00           
ATOM   3887  CA  ALA   253     -17.568 -26.074  -0.679  1.00  0.00           
ATOM   3888  HA  ALA   253     -16.507 -25.940  -0.468  1.00  0.00           
ATOM   3889  C   ALA   253     -18.377 -25.938   0.587  1.00  0.00           
ATOM   3890  O   ALA   253     -18.308 -24.951   1.252  1.00  0.00           
ATOM   3891  CB  ALA   253     -17.908 -24.949  -1.641  1.00  0.00           
ATOM   3892  1HB ALA   253     -17.598 -25.230  -2.647  1.00  0.00           
ATOM   3893  2HB ALA   253     -17.451 -23.997  -1.372  1.00  0.00           
ATOM   3894  3HB ALA   253     -18.994 -24.854  -1.609  1.00  0.00           
ATOM   3895  N   TYR   254     -19.074 -27.028   0.871  1.00  0.00           
ATOM   3896  H   TYR   254     -19.239 -27.713   0.147  1.00  0.00           
ATOM   3897  CA  TYR   254     -19.786 -27.190   2.128  1.00  0.00           
ATOM   3898  HA  TYR   254     -20.259 -28.153   1.936  1.00  0.00           
ATOM   3899  C   TYR   254     -20.918 -26.161   2.395  1.00  0.00           
ATOM   3900  O   TYR   254     -21.059 -25.603   3.497  1.00  0.00           
ATOM   3901  CB  TYR   254     -18.815 -27.469   3.238  1.00  0.00           
ATOM   3902  1HB TYR   254     -18.011 -26.733   3.247  1.00  0.00           
ATOM   3903  2HB TYR   254     -19.318 -27.358   4.198  1.00  0.00           
ATOM   3904  CG  TYR   254     -18.180 -28.862   3.195  1.00  0.00           
ATOM   3905  CD1 TYR   254     -18.878 -30.024   3.552  1.00  0.00           
ATOM   3906  HD1 TYR   254     -19.937 -29.997   3.763  1.00  0.00           
ATOM   3907  CD2 TYR   254     -16.821 -28.886   2.776  1.00  0.00           
ATOM   3908  HD2 TYR   254     -16.330 -27.966   2.496  1.00  0.00           
ATOM   3909  CE1 TYR   254     -18.170 -31.188   3.452  1.00  0.00           
ATOM   3910  HE1 TYR   254     -18.703 -32.083   3.739  1.00  0.00           
ATOM   3911  CE2 TYR   254     -16.132 -30.088   2.805  1.00  0.00           
ATOM   3912  HE2 TYR   254     -15.069 -30.075   2.612  1.00  0.00           
ATOM   3913  CZ  TYR   254     -16.813 -31.262   3.085  1.00  0.00           
ATOM   3914  OH  TYR   254     -16.213 -32.415   2.849  1.00  0.00           
ATOM   3915  HH  TYR   254     -16.776 -33.191   2.794  1.00  0.00           
ATOM   3916  N   ALA   255     -21.646 -25.897   1.291  1.00  0.00           
ATOM   3917  H   ALA   255     -21.232 -26.390   0.512  1.00  0.00           
ATOM   3918  CA  ALA   255     -22.698 -24.960   1.063  1.00  0.00           
ATOM   3919  HA  ALA   255     -22.478 -24.061   1.638  1.00  0.00           
ATOM   3920  C   ALA   255     -24.107 -25.425   1.323  1.00  0.00           
ATOM   3921  O   ALA   255     -25.018 -24.621   1.220  1.00  0.00           
ATOM   3922  CB  ALA   255     -22.600 -24.637  -0.418  1.00  0.00           
ATOM   3923  1HB ALA   255     -21.566 -24.691  -0.759  1.00  0.00           
ATOM   3924  2HB ALA   255     -22.990 -23.635  -0.597  1.00  0.00           
ATOM   3925  3HB ALA   255     -23.202 -25.365  -0.962  1.00  0.00           
ATOM   3926  N   THR   256     -24.322 -26.725   1.507  1.00  0.00           
ATOM   3927  H   THR   256     -23.559 -27.360   1.319  1.00  0.00           
ATOM   3928  CA  THR   256     -25.642 -27.307   1.714  1.00  0.00           
ATOM   3929  HA  THR   256     -26.372 -26.638   1.259  1.00  0.00           
ATOM   3930  C   THR   256     -25.965 -27.434   3.211  1.00  0.00           
ATOM   3931  O   THR   256     -25.037 -27.881   3.897  1.00  0.00           
ATOM   3932  CB  THR   256     -25.786 -28.627   0.971  1.00  0.00           
ATOM   3933  HB  THR   256     -25.059 -29.346   1.350  1.00  0.00           
ATOM   3934  OG1 THR   256     -25.356 -28.523  -0.403  1.00  0.00           
ATOM   3935  HG1 THR   256     -25.950 -29.083  -0.908  1.00  0.00           
ATOM   3936  CG2 THR   256     -27.252 -29.194   1.043  1.00  0.00           
ATOM   3937 1HG2 THR   256     -27.245 -30.195   0.610  1.00  0.00           
ATOM   3938 2HG2 THR   256     -27.983 -28.578   0.520  1.00  0.00           
ATOM   3939 3HG2 THR   256     -27.516 -29.256   2.098  1.00  0.00           
ATOM   3940  N   ARG   257     -27.157 -26.949   3.702  1.00  0.00           
ATOM   3941  H   ARG   257     -27.789 -26.583   3.004  1.00  0.00           
ATOM   3942  CA  ARG   257     -27.682 -27.237   5.018  1.00  0.00           
ATOM   3943  HA  ARG   257     -27.102 -28.047   5.460  1.00  0.00           
ATOM   3944  C   ARG   257     -29.134 -27.835   4.797  1.00  0.00           
ATOM   3945  O   ARG   257     -29.724 -27.529   3.730  1.00  0.00           
ATOM   3946  CB  ARG   257     -27.746 -25.982   5.961  1.00  0.00           
ATOM   3947  1HB ARG   257     -28.492 -25.314   5.532  1.00  0.00           
ATOM   3948  2HB ARG   257     -28.138 -26.310   6.924  1.00  0.00           
ATOM   3949  CG  ARG   257     -26.418 -25.316   6.100  1.00  0.00           
ATOM   3950  1HG ARG   257     -25.651 -26.071   6.276  1.00  0.00           
ATOM   3951  2HG ARG   257     -26.199 -24.898   5.117  1.00  0.00           
ATOM   3952  CD  ARG   257     -26.277 -24.210   7.154  1.00  0.00           
ATOM   3953  1HD ARG   257     -25.306 -23.725   7.052  1.00  0.00           
ATOM   3954  2HD ARG   257     -27.121 -23.534   7.011  1.00  0.00           
ATOM   3955  NE  ARG   257     -26.371 -24.821   8.486  1.00  0.00           
ATOM   3956  HE  ARG   257     -26.446 -25.828   8.485  1.00  0.00           
ATOM   3957  CZ  ARG   257     -26.365 -24.162   9.662  1.00  0.00           
ATOM   3958  NH1 ARG   257     -26.369 -22.844   9.785  1.00  0.00           
ATOM   3959 1HH1 ARG   257     -26.574 -22.228   9.011  1.00  0.00           
ATOM   3960 2HH1 ARG   257     -26.242 -22.464  10.712  1.00  0.00           
ATOM   3961  NH2 ARG   257     -26.388 -24.925  10.693  1.00  0.00           
ATOM   3962 1HH2 ARG   257     -26.237 -25.912  10.542  1.00  0.00           
ATOM   3963 2HH2 ARG   257     -26.312 -24.539  11.623  1.00  0.00           
ATOM   3964  N   ASP   258     -29.564 -28.518   5.774  1.00  0.00           
ATOM   3965  H   ASP   258     -28.972 -28.623   6.585  1.00  0.00           
ATOM   3966  CA  ASP   258     -30.980 -28.731   5.915  1.00  0.00           
ATOM   3967  HA  ASP   258     -31.305 -29.035   4.920  1.00  0.00           
ATOM   3968  C   ASP   258     -31.591 -27.291   6.140  1.00  0.00           
ATOM   3969  O   ASP   258     -30.995 -26.423   6.777  1.00  0.00           
ATOM   3970  CB  ASP   258     -31.261 -29.654   7.059  1.00  0.00           
ATOM   3971  1HB ASP   258     -30.809 -29.261   7.970  1.00  0.00           
ATOM   3972  2HB ASP   258     -32.336 -29.705   7.230  1.00  0.00           
ATOM   3973  CG  ASP   258     -30.733 -31.074   6.822  1.00  0.00           
ATOM   3974  OD1 ASP   258     -31.353 -31.875   6.146  1.00  0.00           
ATOM   3975  OD2 ASP   258     -29.588 -31.364   7.202  1.00  0.00           
ATOM   3976  N   GLY   259     -32.738 -26.978   5.467  1.00  0.00           
ATOM   3977  H   GLY   259     -33.067 -27.599   4.741  1.00  0.00           
ATOM   3978  CA  GLY   259     -33.527 -25.758   5.687  1.00  0.00           
ATOM   3979  1HA GLY   259     -34.577 -25.928   5.452  1.00  0.00           
ATOM   3980  2HA GLY   259     -33.444 -25.422   6.721  1.00  0.00           
ATOM   3981  C   GLY   259     -32.986 -24.659   4.766  1.00  0.00           
ATOM   3982  O   GLY   259     -33.416 -23.504   4.921  1.00  0.00           
ATOM   3983  N   LEU   260     -32.223 -24.953   3.733  1.00  0.00           
ATOM   3984  H   LEU   260     -31.804 -25.872   3.738  1.00  0.00           
ATOM   3985  CA  LEU   260     -31.766 -24.050   2.654  1.00  0.00           
ATOM   3986  HA  LEU   260     -32.374 -23.146   2.639  1.00  0.00           
ATOM   3987  C   LEU   260     -31.868 -24.664   1.207  1.00  0.00           
ATOM   3988  O   LEU   260     -31.056 -24.329   0.378  1.00  0.00           
ATOM   3989  CB  LEU   260     -30.282 -23.681   3.072  1.00  0.00           
ATOM   3990  1HB LEU   260     -29.791 -24.632   3.278  1.00  0.00           
ATOM   3991  2HB LEU   260     -29.841 -23.206   2.196  1.00  0.00           
ATOM   3992  CG  LEU   260     -30.193 -22.742   4.236  1.00  0.00           
ATOM   3993  HG  LEU   260     -30.595 -23.192   5.144  1.00  0.00           
ATOM   3994  CD1 LEU   260     -28.732 -22.445   4.503  1.00  0.00           
ATOM   3995 1HD1 LEU   260     -28.667 -21.996   5.494  1.00  0.00           
ATOM   3996 2HD1 LEU   260     -28.292 -21.771   3.769  1.00  0.00           
ATOM   3997 3HD1 LEU   260     -28.193 -23.392   4.498  1.00  0.00           
ATOM   3998  CD2 LEU   260     -30.801 -21.311   4.026  1.00  0.00           
ATOM   3999 1HD2 LEU   260     -30.282 -20.587   4.656  1.00  0.00           
ATOM   4000 2HD2 LEU   260     -31.867 -21.295   4.256  1.00  0.00           
ATOM   4001 3HD2 LEU   260     -30.651 -21.054   2.978  1.00  0.00           
ATOM   4002  N   VAL   261     -32.839 -25.488   0.929  1.00  0.00           
ATOM   4003  H   VAL   261     -33.421 -25.617   1.744  1.00  0.00           
ATOM   4004  CA  VAL   261     -33.163 -26.118  -0.300  1.00  0.00           
ATOM   4005  HA  VAL   261     -32.321 -26.046  -0.989  1.00  0.00           
ATOM   4006  C   VAL   261     -34.350 -25.346  -0.908  1.00  0.00           
ATOM   4007  O   VAL   261     -35.423 -25.427  -0.280  1.00  0.00           
ATOM   4008  CB  VAL   261     -33.557 -27.632  -0.212  1.00  0.00           
ATOM   4009  HB  VAL   261     -34.426 -27.692   0.442  1.00  0.00           
ATOM   4010  CG1 VAL   261     -33.936 -28.194  -1.644  1.00  0.00           
ATOM   4011 1HG1 VAL   261     -34.182 -29.239  -1.456  1.00  0.00           
ATOM   4012 2HG1 VAL   261     -33.118 -28.136  -2.362  1.00  0.00           
ATOM   4013 3HG1 VAL   261     -34.810 -27.682  -2.048  1.00  0.00           
ATOM   4014  CG2 VAL   261     -32.413 -28.459   0.440  1.00  0.00           
ATOM   4015 1HG2 VAL   261     -32.853 -29.456   0.486  1.00  0.00           
ATOM   4016 2HG2 VAL   261     -32.192 -28.113   1.450  1.00  0.00           
ATOM   4017 3HG2 VAL   261     -31.493 -28.494  -0.143  1.00  0.00           
ATOM   4018  N   GLY   262     -34.135 -24.849  -2.114  1.00  0.00           
ATOM   4019  H   GLY   262     -33.202 -24.956  -2.485  1.00  0.00           
ATOM   4020  CA  GLY   262     -35.164 -24.398  -3.066  1.00  0.00           
ATOM   4021  1HA GLY   262     -35.992 -23.834  -2.637  1.00  0.00           
ATOM   4022  2HA GLY   262     -34.735 -23.671  -3.756  1.00  0.00           
ATOM   4023  C   GLY   262     -35.742 -25.564  -3.885  1.00  0.00           
ATOM   4024  O   GLY   262     -35.169 -25.969  -4.879  1.00  0.00           
ATOM   4025  N   ASP   263     -36.908 -25.987  -3.485  1.00  0.00           
ATOM   4026  H   ASP   263     -37.401 -25.584  -2.701  1.00  0.00           
ATOM   4027  CA  ASP   263     -37.701 -27.024  -4.228  1.00  0.00           
ATOM   4028  HA  ASP   263     -36.997 -27.817  -4.480  1.00  0.00           
ATOM   4029  C   ASP   263     -38.248 -26.456  -5.574  1.00  0.00           
ATOM   4030  O   ASP   263     -39.468 -26.202  -5.698  1.00  0.00           
ATOM   4031  CB  ASP   263     -38.812 -27.585  -3.320  1.00  0.00           
ATOM   4032  1HB ASP   263     -39.308 -26.723  -2.875  1.00  0.00           
ATOM   4033  2HB ASP   263     -39.548 -28.168  -3.874  1.00  0.00           
ATOM   4034  CG  ASP   263     -38.264 -28.466  -2.178  1.00  0.00           
ATOM   4035  OD1 ASP   263     -38.901 -29.522  -1.889  1.00  0.00           
ATOM   4036  OD2 ASP   263     -37.475 -28.028  -1.309  1.00  0.00           
ATOM   4037  N   ILE   264     -37.357 -26.177  -6.475  1.00  0.00           
ATOM   4038  H   ILE   264     -36.398 -26.382  -6.233  1.00  0.00           
ATOM   4039  CA  ILE   264     -37.646 -25.902  -7.878  1.00  0.00           
ATOM   4040  HA  ILE   264     -38.069 -24.904  -7.992  1.00  0.00           
ATOM   4041  C   ILE   264     -38.685 -26.892  -8.522  1.00  0.00           
ATOM   4042  O   ILE   264     -38.537 -28.054  -8.315  1.00  0.00           
ATOM   4043  CB  ILE   264     -36.393 -25.854  -8.739  1.00  0.00           
ATOM   4044  HB  ILE   264     -35.822 -24.955  -8.511  1.00  0.00           
ATOM   4045  CG1 ILE   264     -36.655 -25.459 -10.202  1.00  0.00           
ATOM   4046 1HG1 ILE   264     -37.173 -26.279 -10.698  1.00  0.00           
ATOM   4047 2HG1 ILE   264     -37.366 -24.632 -10.218  1.00  0.00           
ATOM   4048  CG2 ILE   264     -35.469 -27.072  -8.665  1.00  0.00           
ATOM   4049 1HG2 ILE   264     -34.594 -27.035  -9.313  1.00  0.00           
ATOM   4050 2HG2 ILE   264     -36.119 -27.889  -8.978  1.00  0.00           
ATOM   4051 3HG2 ILE   264     -35.153 -27.231  -7.635  1.00  0.00           
ATOM   4052  CD1 ILE   264     -35.411 -24.986 -10.981  1.00  0.00           
ATOM   4053 1HD1 ILE   264     -35.726 -24.539 -11.924  1.00  0.00           
ATOM   4054 2HD1 ILE   264     -34.808 -25.871 -11.181  1.00  0.00           
ATOM   4055 3HD1 ILE   264     -34.822 -24.264 -10.415  1.00  0.00           
ATOM   4056  N   ARG   265     -39.667 -26.346  -9.243  1.00  0.00           
ATOM   4057  H   ARG   265     -39.662 -25.339  -9.325  1.00  0.00           
ATOM   4058  CA  ARG   265     -40.802 -27.028  -9.911  1.00  0.00           
ATOM   4059  HA  ARG   265     -40.747 -28.117  -9.890  1.00  0.00           
ATOM   4060  C   ARG   265     -40.811 -26.553 -11.361  1.00  0.00           
ATOM   4061  O   ARG   265     -40.755 -25.349 -11.647  1.00  0.00           
ATOM   4062  CB  ARG   265     -42.094 -26.464  -9.331  1.00  0.00           
ATOM   4063  1HB ARG   265     -42.322 -25.413  -9.506  1.00  0.00           
ATOM   4064  2HB ARG   265     -42.896 -26.985  -9.853  1.00  0.00           
ATOM   4065  CG  ARG   265     -42.324 -26.719  -7.797  1.00  0.00           
ATOM   4066  1HG ARG   265     -42.008 -27.721  -7.506  1.00  0.00           
ATOM   4067  2HG ARG   265     -41.752 -25.942  -7.289  1.00  0.00           
ATOM   4068  CD  ARG   265     -43.811 -26.562  -7.320  1.00  0.00           
ATOM   4069  1HD ARG   265     -44.349 -27.349  -7.848  1.00  0.00           
ATOM   4070  2HD ARG   265     -43.914 -26.628  -6.237  1.00  0.00           
ATOM   4071  NE  ARG   265     -44.369 -25.256  -7.754  1.00  0.00           
ATOM   4072  HE  ARG   265     -44.753 -25.190  -8.686  1.00  0.00           
ATOM   4073  CZ  ARG   265     -44.171 -24.099  -7.061  1.00  0.00           
ATOM   4074  NH1 ARG   265     -43.556 -24.076  -5.837  1.00  0.00           
ATOM   4075 1HH1 ARG   265     -43.187 -24.935  -5.454  1.00  0.00           
ATOM   4076 2HH1 ARG   265     -43.382 -23.198  -5.367  1.00  0.00           
ATOM   4077  NH2 ARG   265     -44.588 -22.983  -7.515  1.00  0.00           
ATOM   4078 1HH2 ARG   265     -45.139 -22.883  -8.356  1.00  0.00           
ATOM   4079 2HH2 ARG   265     -44.359 -22.170  -6.961  1.00  0.00           
ATOM   4080  N   PHE   266     -40.704 -27.449 -12.326  1.00  0.00           
ATOM   4081  H   PHE   266     -40.355 -28.335 -11.991  1.00  0.00           
ATOM   4082  CA  PHE   266     -40.670 -27.290 -13.808  1.00  0.00           
ATOM   4083  HA  PHE   266     -40.309 -26.271 -13.945  1.00  0.00           
ATOM   4084  C   PHE   266     -42.029 -27.457 -14.440  1.00  0.00           
ATOM   4085  O   PHE   266     -42.658 -28.491 -14.265  1.00  0.00           
ATOM   4086  CB  PHE   266     -39.629 -28.251 -14.404  1.00  0.00           
ATOM   4087  1HB PHE   266     -39.889 -29.300 -14.265  1.00  0.00           
ATOM   4088  2HB PHE   266     -39.704 -28.014 -15.465  1.00  0.00           
ATOM   4089  CG  PHE   266     -38.162 -28.073 -13.986  1.00  0.00           
ATOM   4090  CD1 PHE   266     -37.371 -27.331 -14.840  1.00  0.00           
ATOM   4091  HD1 PHE   266     -37.810 -26.789 -15.665  1.00  0.00           
ATOM   4092  CD2 PHE   266     -37.611 -28.743 -12.913  1.00  0.00           
ATOM   4093  HD2 PHE   266     -38.215 -29.338 -12.244  1.00  0.00           
ATOM   4094  CE1 PHE   266     -35.959 -27.193 -14.640  1.00  0.00           
ATOM   4095  HE1 PHE   266     -35.328 -26.510 -15.189  1.00  0.00           
ATOM   4096  CE2 PHE   266     -36.227 -28.618 -12.650  1.00  0.00           
ATOM   4097  HE2 PHE   266     -35.814 -29.118 -11.786  1.00  0.00           
ATOM   4098  CZ  PHE   266     -35.366 -27.878 -13.526  1.00  0.00           
ATOM   4099  HZ  PHE   266     -34.318 -27.835 -13.268  1.00  0.00           
ATOM   4100  N   ILE   267     -42.461 -26.455 -15.236  1.00  0.00           
ATOM   4101  H   ILE   267     -41.883 -25.629 -15.283  1.00  0.00           
ATOM   4102  CA  ILE   267     -43.752 -26.407 -15.912  1.00  0.00           
ATOM   4103  HA  ILE   267     -44.292 -27.323 -15.673  1.00  0.00           
ATOM   4104  C   ILE   267     -43.654 -26.316 -17.460  1.00  0.00           
ATOM   4105  O   ILE   267     -42.948 -25.399 -17.927  1.00  0.00           
ATOM   4106  CB  ILE   267     -44.620 -25.198 -15.387  1.00  0.00           
ATOM   4107  HB  ILE   267     -44.032 -24.301 -15.575  1.00  0.00           
ATOM   4108  CG1 ILE   267     -45.031 -25.286 -13.828  1.00  0.00           
ATOM   4109 1HG1 ILE   267     -46.121 -25.310 -13.849  1.00  0.00           
ATOM   4110 2HG1 ILE   267     -44.687 -26.275 -13.525  1.00  0.00           
ATOM   4111  CG2 ILE   267     -45.883 -24.934 -16.195  1.00  0.00           
ATOM   4112 1HG2 ILE   267     -46.286 -24.017 -15.766  1.00  0.00           
ATOM   4113 2HG2 ILE   267     -46.615 -25.736 -16.093  1.00  0.00           
ATOM   4114 3HG2 ILE   267     -45.661 -24.776 -17.250  1.00  0.00           
ATOM   4115  CD1 ILE   267     -44.509 -24.093 -13.016  1.00  0.00           
ATOM   4116 1HD1 ILE   267     -44.883 -24.210 -11.999  1.00  0.00           
ATOM   4117 2HD1 ILE   267     -44.882 -23.160 -13.437  1.00  0.00           
ATOM   4118 3HD1 ILE   267     -43.419 -24.077 -13.004  1.00  0.00           
ATOM   4119  N   ASP   268     -44.296 -27.199 -18.206  1.00  0.00           
ATOM   4120  H   ASP   268     -44.770 -27.904 -17.659  1.00  0.00           
ATOM   4121  CA  ASP   268     -44.305 -27.296 -19.637  1.00  0.00           
ATOM   4122  HA  ASP   268     -43.408 -26.853 -20.069  1.00  0.00           
ATOM   4123  C   ASP   268     -45.530 -26.594 -20.275  1.00  0.00           
ATOM   4124  O   ASP   268     -45.580 -26.437 -21.502  1.00  0.00           
ATOM   4125  CB  ASP   268     -44.441 -28.750 -19.978  1.00  0.00           
ATOM   4126  1HB ASP   268     -45.376 -29.109 -19.549  1.00  0.00           
ATOM   4127  2HB ASP   268     -44.469 -28.704 -21.067  1.00  0.00           
ATOM   4128  CG  ASP   268     -43.322 -29.734 -19.572  1.00  0.00           
ATOM   4129  OD1 ASP   268     -42.433 -30.062 -20.392  1.00  0.00           
ATOM   4130  OD2 ASP   268     -43.274 -30.157 -18.364  1.00  0.00           
ATOM   4131  N   ASP   269     -46.539 -26.226 -19.537  1.00  0.00           
ATOM   4132  H   ASP   269     -46.426 -26.369 -18.543  1.00  0.00           
ATOM   4133  CA  ASP   269     -47.894 -25.855 -19.984  1.00  0.00           
ATOM   4134  HA  ASP   269     -48.214 -26.714 -20.574  1.00  0.00           
ATOM   4135  C   ASP   269     -47.857 -24.618 -20.875  1.00  0.00           
ATOM   4136  O   ASP   269     -47.548 -23.512 -20.370  1.00  0.00           
ATOM   4137  CB  ASP   269     -48.817 -25.823 -18.760  1.00  0.00           
ATOM   4138  1HB ASP   269     -48.751 -26.804 -18.289  1.00  0.00           
ATOM   4139  2HB ASP   269     -48.519 -25.123 -17.980  1.00  0.00           
ATOM   4140  CG  ASP   269     -50.260 -25.550 -19.163  1.00  0.00           
ATOM   4141  OD1 ASP   269     -51.203 -26.219 -18.636  1.00  0.00           
ATOM   4142  OD2 ASP   269     -50.588 -24.694 -20.020  1.00  0.00           
ATOM   4143  N   THR   270     -48.111 -24.805 -22.166  1.00  0.00           
ATOM   4144  H   THR   270     -48.188 -25.768 -22.461  1.00  0.00           
ATOM   4145  CA  THR   270     -48.275 -23.757 -23.126  1.00  0.00           
ATOM   4146  HA  THR   270     -47.300 -23.470 -23.520  1.00  0.00           
ATOM   4147  C   THR   270     -48.985 -22.450 -22.664  1.00  0.00           
ATOM   4148  O   THR   270     -48.485 -21.336 -22.843  1.00  0.00           
ATOM   4149  CB  THR   270     -49.026 -24.354 -24.321  1.00  0.00           
ATOM   4150  HB  THR   270     -50.098 -24.308 -24.126  1.00  0.00           
ATOM   4151  OG1 THR   270     -48.726 -25.694 -24.564  1.00  0.00           
ATOM   4152  HG1 THR   270     -47.838 -25.767 -24.921  1.00  0.00           
ATOM   4153  CG2 THR   270     -48.746 -23.716 -25.675  1.00  0.00           
ATOM   4154 1HG2 THR   270     -49.277 -24.257 -26.459  1.00  0.00           
ATOM   4155 2HG2 THR   270     -47.683 -23.684 -25.911  1.00  0.00           
ATOM   4156 3HG2 THR   270     -49.135 -22.700 -25.607  1.00  0.00           
ATOM   4157  N   GLU   271     -50.123 -22.633 -22.012  1.00  0.00           
ATOM   4158  H   GLU   271     -50.508 -23.554 -21.859  1.00  0.00           
ATOM   4159  CA  GLU   271     -50.954 -21.506 -21.533  1.00  0.00           
ATOM   4160  HA  GLU   271     -51.091 -20.798 -22.350  1.00  0.00           
ATOM   4161  C   GLU   271     -50.317 -20.758 -20.347  1.00  0.00           
ATOM   4162  O   GLU   271     -50.324 -19.509 -20.390  1.00  0.00           
ATOM   4163  CB  GLU   271     -52.342 -22.000 -21.022  1.00  0.00           
ATOM   4164  1HB GLU   271     -52.191 -22.655 -20.164  1.00  0.00           
ATOM   4165  2HB GLU   271     -52.923 -21.188 -20.586  1.00  0.00           
ATOM   4166  CG  GLU   271     -53.102 -22.694 -22.112  1.00  0.00           
ATOM   4167  1HG GLU   271     -53.364 -21.887 -22.796  1.00  0.00           
ATOM   4168  2HG GLU   271     -52.495 -23.468 -22.582  1.00  0.00           
ATOM   4169  CD  GLU   271     -54.374 -23.319 -21.554  1.00  0.00           
ATOM   4170  OE1 GLU   271     -55.428 -22.791 -21.843  1.00  0.00           
ATOM   4171  OE2 GLU   271     -54.319 -24.076 -20.592  1.00  0.00           
ATOM   4172  N   ALA   272     -49.782 -21.557 -19.445  1.00  0.00           
ATOM   4173  H   ALA   272     -50.017 -22.538 -19.410  1.00  0.00           
ATOM   4174  CA  ALA   272     -49.077 -21.034 -18.249  1.00  0.00           
ATOM   4175  HA  ALA   272     -49.745 -20.386 -17.681  1.00  0.00           
ATOM   4176  C   ALA   272     -47.861 -20.200 -18.694  1.00  0.00           
ATOM   4177  O   ALA   272     -47.660 -19.103 -18.221  1.00  0.00           
ATOM   4178  CB  ALA   272     -48.622 -22.153 -17.382  1.00  0.00           
ATOM   4179  1HB ALA   272     -49.480 -22.721 -17.023  1.00  0.00           
ATOM   4180  2HB ALA   272     -48.091 -21.719 -16.535  1.00  0.00           
ATOM   4181  3HB ALA   272     -47.952 -22.815 -17.931  1.00  0.00           
ATOM   4182  N   ALA   273     -47.092 -20.725 -19.616  1.00  0.00           
ATOM   4183  H   ALA   273     -47.228 -21.666 -19.957  1.00  0.00           
ATOM   4184  CA  ALA   273     -45.980 -19.967 -20.178  1.00  0.00           
ATOM   4185  HA  ALA   273     -45.264 -19.609 -19.438  1.00  0.00           
ATOM   4186  C   ALA   273     -46.420 -18.749 -21.031  1.00  0.00           
ATOM   4187  O   ALA   273     -45.645 -17.773 -20.931  1.00  0.00           
ATOM   4188  CB  ALA   273     -45.179 -21.005 -21.012  1.00  0.00           
ATOM   4189  1HB ALA   273     -45.125 -21.938 -20.452  1.00  0.00           
ATOM   4190  2HB ALA   273     -44.173 -20.613 -21.163  1.00  0.00           
ATOM   4191  3HB ALA   273     -45.647 -21.188 -21.979  1.00  0.00           
ATOM   4192  N   ARG   274     -47.618 -18.768 -21.720  1.00  0.00           
ATOM   4193  H   ARG   274     -48.150 -19.626 -21.696  1.00  0.00           
ATOM   4194  CA  ARG   274     -48.238 -17.610 -22.348  1.00  0.00           
ATOM   4195  HA  ARG   274     -47.563 -17.202 -23.100  1.00  0.00           
ATOM   4196  C   ARG   274     -48.621 -16.513 -21.363  1.00  0.00           
ATOM   4197  O   ARG   274     -48.270 -15.368 -21.690  1.00  0.00           
ATOM   4198  CB  ARG   274     -49.411 -18.148 -23.140  1.00  0.00           
ATOM   4199  1HB ARG   274     -48.904 -18.608 -23.988  1.00  0.00           
ATOM   4200  2HB ARG   274     -50.057 -18.818 -22.572  1.00  0.00           
ATOM   4201  CG  ARG   274     -50.341 -17.028 -23.730  1.00  0.00           
ATOM   4202  1HG ARG   274     -50.706 -16.504 -22.847  1.00  0.00           
ATOM   4203  2HG ARG   274     -49.764 -16.389 -24.399  1.00  0.00           
ATOM   4204  CD  ARG   274     -51.553 -17.578 -24.507  1.00  0.00           
ATOM   4205  1HD ARG   274     -52.220 -18.248 -23.964  1.00  0.00           
ATOM   4206  2HD ARG   274     -52.079 -16.742 -24.967  1.00  0.00           
ATOM   4207  NE  ARG   274     -50.966 -18.386 -25.638  1.00  0.00           
ATOM   4208  HE  ARG   274     -50.027 -18.131 -25.906  1.00  0.00           
ATOM   4209  CZ  ARG   274     -51.480 -19.553 -26.088  1.00  0.00           
ATOM   4210  NH1 ARG   274     -52.640 -20.069 -25.637  1.00  0.00           
ATOM   4211 1HH1 ARG   274     -53.075 -19.658 -24.823  1.00  0.00           
ATOM   4212 2HH1 ARG   274     -52.893 -21.002 -25.928  1.00  0.00           
ATOM   4213  NH2 ARG   274     -50.796 -20.172 -27.008  1.00  0.00           
ATOM   4214 1HH2 ARG   274     -49.872 -19.885 -27.299  1.00  0.00           
ATOM   4215 2HH2 ARG   274     -51.189 -21.036 -27.354  1.00  0.00           
ATOM   4216  N   ALA   275     -49.245 -16.829 -20.238  1.00  0.00           
ATOM   4217  H   ALA   275     -49.540 -17.786 -20.107  1.00  0.00           
ATOM   4218  CA  ALA   275     -49.588 -15.908 -19.123  1.00  0.00           
ATOM   4219  HA  ALA   275     -50.267 -15.110 -19.422  1.00  0.00           
ATOM   4220  C   ALA   275     -48.397 -15.291 -18.381  1.00  0.00           
ATOM   4221  O   ALA   275     -48.356 -14.160 -18.004  1.00  0.00           
ATOM   4222  CB  ALA   275     -50.413 -16.802 -18.207  1.00  0.00           
ATOM   4223  1HB ALA   275     -51.300 -17.223 -18.680  1.00  0.00           
ATOM   4224  2HB ALA   275     -50.710 -16.191 -17.354  1.00  0.00           
ATOM   4225  3HB ALA   275     -49.764 -17.609 -17.867  1.00  0.00           
ATOM   4226  N   ARG   276     -47.377 -16.112 -18.141  1.00  0.00           
ATOM   4227  H   ARG   276     -47.559 -17.104 -18.182  1.00  0.00           
ATOM   4228  CA  ARG   276     -46.000 -15.778 -17.628  1.00  0.00           
ATOM   4229  HA  ARG   276     -46.333 -15.216 -16.756  1.00  0.00           
ATOM   4230  C   ARG   276     -45.247 -14.876 -18.577  1.00  0.00           
ATOM   4231  O   ARG   276     -44.342 -14.123 -18.197  1.00  0.00           
ATOM   4232  CB  ARG   276     -45.256 -17.050 -17.386  1.00  0.00           
ATOM   4233  1HB ARG   276     -45.512 -17.666 -18.248  1.00  0.00           
ATOM   4234  2HB ARG   276     -44.182 -16.865 -17.378  1.00  0.00           
ATOM   4235  CG  ARG   276     -45.680 -17.738 -16.105  1.00  0.00           
ATOM   4236  1HG ARG   276     -46.769 -17.776 -16.078  1.00  0.00           
ATOM   4237  2HG ARG   276     -45.229 -18.714 -15.925  1.00  0.00           
ATOM   4238  CD  ARG   276     -45.283 -16.876 -14.808  1.00  0.00           
ATOM   4239  1HD ARG   276     -44.248 -16.535 -14.821  1.00  0.00           
ATOM   4240  2HD ARG   276     -45.867 -15.956 -14.813  1.00  0.00           
ATOM   4241  NE  ARG   276     -45.522 -17.560 -13.509  1.00  0.00           
ATOM   4242  HE  ARG   276     -45.873 -18.497 -13.646  1.00  0.00           
ATOM   4243  CZ  ARG   276     -45.175 -17.135 -12.295  1.00  0.00           
ATOM   4244  NH1 ARG   276     -44.660 -15.990 -12.026  1.00  0.00           
ATOM   4245 1HH1 ARG   276     -44.510 -15.379 -12.817  1.00  0.00           
ATOM   4246 2HH1 ARG   276     -44.124 -15.861 -11.180  1.00  0.00           
ATOM   4247  NH2 ARG   276     -45.086 -18.074 -11.391  1.00  0.00           
ATOM   4248 1HH2 ARG   276     -45.573 -18.951 -11.507  1.00  0.00           
ATOM   4249 2HH2 ARG   276     -44.495 -17.927 -10.585  1.00  0.00           
ATOM   4250  N   GLY   277     -45.584 -14.891 -19.887  1.00  0.00           
ATOM   4251  H   GLY   277     -46.255 -15.611 -20.115  1.00  0.00           
ATOM   4252  CA  GLY   277     -44.940 -14.189 -20.980  1.00  0.00           
ATOM   4253  1HA GLY   277     -45.585 -14.384 -21.836  1.00  0.00           
ATOM   4254  2HA GLY   277     -44.788 -13.116 -20.869  1.00  0.00           
ATOM   4255  C   GLY   277     -43.544 -14.808 -21.319  1.00  0.00           
ATOM   4256  O   GLY   277     -42.517 -14.090 -21.441  1.00  0.00           
ATOM   4257  N   VAL   278     -43.504 -16.102 -21.553  1.00  0.00           
ATOM   4258  H   VAL   278     -44.319 -16.666 -21.362  1.00  0.00           
ATOM   4259  CA  VAL   278     -42.313 -16.932 -21.993  1.00  0.00           
ATOM   4260  HA  VAL   278     -41.645 -16.265 -22.538  1.00  0.00           
ATOM   4261  C   VAL   278     -42.792 -18.039 -22.923  1.00  0.00           
ATOM   4262  O   VAL   278     -43.865 -18.579 -22.800  1.00  0.00           
ATOM   4263  CB  VAL   278     -41.415 -17.493 -20.842  1.00  0.00           
ATOM   4264  HB  VAL   278     -40.552 -17.964 -21.313  1.00  0.00           
ATOM   4265  CG1 VAL   278     -40.888 -16.373 -19.884  1.00  0.00           
ATOM   4266 1HG1 VAL   278     -40.258 -16.867 -19.144  1.00  0.00           
ATOM   4267 2HG1 VAL   278     -41.743 -15.914 -19.386  1.00  0.00           
ATOM   4268 3HG1 VAL   278     -40.312 -15.605 -20.399  1.00  0.00           
ATOM   4269  CG2 VAL   278     -42.092 -18.569 -19.963  1.00  0.00           
ATOM   4270 1HG2 VAL   278     -41.454 -18.779 -19.105  1.00  0.00           
ATOM   4271 2HG2 VAL   278     -42.285 -19.492 -20.509  1.00  0.00           
ATOM   4272 3HG2 VAL   278     -43.036 -18.145 -19.619  1.00  0.00           
ATOM   4273  N   GLN   279     -41.891 -18.481 -23.830  1.00  0.00           
ATOM   4274  H   GLN   279     -40.996 -18.014 -23.807  1.00  0.00           
ATOM   4275  CA  GLN   279     -42.121 -19.495 -24.825  1.00  0.00           
ATOM   4276  HA  GLN   279     -43.189 -19.706 -24.869  1.00  0.00           
ATOM   4277  C   GLN   279     -41.394 -20.822 -24.492  1.00  0.00           
ATOM   4278  O   GLN   279     -40.174 -20.831 -24.422  1.00  0.00           
ATOM   4279  CB  GLN   279     -41.625 -18.962 -26.202  1.00  0.00           
ATOM   4280  1HB GLN   279     -40.551 -18.777 -26.198  1.00  0.00           
ATOM   4281  2HB GLN   279     -41.679 -19.763 -26.939  1.00  0.00           
ATOM   4282  CG  GLN   279     -42.371 -17.741 -26.690  1.00  0.00           
ATOM   4283  1HG GLN   279     -43.404 -17.889 -26.375  1.00  0.00           
ATOM   4284  2HG GLN   279     -42.065 -16.922 -26.039  1.00  0.00           
ATOM   4285  CD  GLN   279     -42.247 -17.415 -28.121  1.00  0.00           
ATOM   4286  OE1 GLN   279     -41.594 -18.037 -28.965  1.00  0.00           
ATOM   4287  NE2 GLN   279     -43.073 -16.478 -28.618  1.00  0.00           
ATOM   4288 1HE2 GLN   279     -42.942 -16.262 -29.596  1.00  0.00           
ATOM   4289 2HE2 GLN   279     -43.879 -16.120 -28.126  1.00  0.00           
ATOM   4290  N   GLY   280     -42.170 -21.881 -24.254  1.00  0.00           
ATOM   4291  H   GLY   280     -43.159 -21.772 -24.427  1.00  0.00           
ATOM   4292  CA  GLY   280     -41.700 -23.212 -23.885  1.00  0.00           
ATOM   4293  1HA GLY   280     -42.401 -23.952 -24.270  1.00  0.00           
ATOM   4294  2HA GLY   280     -40.732 -23.384 -24.357  1.00  0.00           
ATOM   4295  C   GLY   280     -41.526 -23.487 -22.364  1.00  0.00           
ATOM   4296  O   GLY   280     -41.917 -22.709 -21.530  1.00  0.00           
ATOM   4297  N   ARG   281     -40.864 -24.612 -22.051  1.00  0.00           
ATOM   4298  H   ARG   281     -40.500 -25.131 -22.837  1.00  0.00           
ATOM   4299  CA  ARG   281     -40.685 -25.174 -20.725  1.00  0.00           
ATOM   4300  HA  ARG   281     -41.688 -25.324 -20.328  1.00  0.00           
ATOM   4301  C   ARG   281     -39.965 -24.154 -19.805  1.00  0.00           
ATOM   4302  O   ARG   281     -38.937 -23.610 -20.214  1.00  0.00           
ATOM   4303  CB  ARG   281     -39.980 -26.547 -20.763  1.00  0.00           
ATOM   4304  1HB ARG   281     -40.466 -27.093 -21.571  1.00  0.00           
ATOM   4305  2HB ARG   281     -38.915 -26.482 -20.985  1.00  0.00           
ATOM   4306  CG  ARG   281     -40.176 -27.309 -19.451  1.00  0.00           
ATOM   4307  1HG ARG   281     -39.823 -26.877 -18.514  1.00  0.00           
ATOM   4308  2HG ARG   281     -41.196 -27.593 -19.194  1.00  0.00           
ATOM   4309  CD  ARG   281     -39.381 -28.660 -19.634  1.00  0.00           
ATOM   4310  1HD ARG   281     -39.941 -29.278 -20.335  1.00  0.00           
ATOM   4311  2HD ARG   281     -38.381 -28.478 -20.029  1.00  0.00           
ATOM   4312  NE  ARG   281     -39.276 -29.354 -18.349  1.00  0.00           
ATOM   4313  HE  ARG   281     -40.108 -29.875 -18.108  1.00  0.00           
ATOM   4314  CZ  ARG   281     -38.139 -29.574 -17.655  1.00  0.00           
ATOM   4315  NH1 ARG   281     -37.075 -28.901 -17.834  1.00  0.00           
ATOM   4316 1HH1 ARG   281     -36.994 -28.210 -18.566  1.00  0.00           
ATOM   4317 2HH1 ARG   281     -36.269 -29.140 -17.274  1.00  0.00           
ATOM   4318  NH2 ARG   281     -38.187 -30.506 -16.756  1.00  0.00           
ATOM   4319 1HH2 ARG   281     -38.965 -31.149 -16.719  1.00  0.00           
ATOM   4320 2HH2 ARG   281     -37.433 -30.587 -16.088  1.00  0.00           
ATOM   4321  N   PHE   282     -40.437 -24.037 -18.562  1.00  0.00           
ATOM   4322  H   PHE   282     -41.167 -24.680 -18.287  1.00  0.00           
ATOM   4323  CA  PHE   282     -39.891 -23.152 -17.557  1.00  0.00           
ATOM   4324  HA  PHE   282     -38.862 -22.898 -17.813  1.00  0.00           
ATOM   4325  C   PHE   282     -39.878 -23.734 -16.115  1.00  0.00           
ATOM   4326  O   PHE   282     -40.014 -24.924 -15.870  1.00  0.00           
ATOM   4327  CB  PHE   282     -40.618 -21.850 -17.627  1.00  0.00           
ATOM   4328  1HB PHE   282     -40.012 -21.058 -17.187  1.00  0.00           
ATOM   4329  2HB PHE   282     -40.692 -21.579 -18.680  1.00  0.00           
ATOM   4330  CG  PHE   282     -42.041 -21.710 -17.027  1.00  0.00           
ATOM   4331  CD1 PHE   282     -43.171 -22.108 -17.825  1.00  0.00           
ATOM   4332  HD1 PHE   282     -42.993 -22.650 -18.742  1.00  0.00           
ATOM   4333  CD2 PHE   282     -42.266 -21.045 -15.807  1.00  0.00           
ATOM   4334  HD2 PHE   282     -41.441 -20.893 -15.127  1.00  0.00           
ATOM   4335  CE1 PHE   282     -44.491 -21.917 -17.379  1.00  0.00           
ATOM   4336  HE1 PHE   282     -45.278 -22.258 -18.034  1.00  0.00           
ATOM   4337  CE2 PHE   282     -43.609 -20.879 -15.386  1.00  0.00           
ATOM   4338  HE2 PHE   282     -43.796 -20.486 -14.398  1.00  0.00           
ATOM   4339  CZ  PHE   282     -44.714 -21.313 -16.183  1.00  0.00           
ATOM   4340  HZ  PHE   282     -45.707 -21.117 -15.808  1.00  0.00           
ATOM   4341  N   ALA   283     -39.611 -22.858 -15.089  1.00  0.00           
ATOM   4342  H   ALA   283     -39.492 -21.886 -15.336  1.00  0.00           
ATOM   4343  CA  ALA   283     -39.371 -23.240 -13.709  1.00  0.00           
ATOM   4344  HA  ALA   283     -40.015 -24.090 -13.482  1.00  0.00           
ATOM   4345  C   ALA   283     -39.752 -22.100 -12.720  1.00  0.00           
ATOM   4346  O   ALA   283     -39.538 -20.934 -12.976  1.00  0.00           
ATOM   4347  CB  ALA   283     -37.919 -23.716 -13.553  1.00  0.00           
ATOM   4348  1HB ALA   283     -37.619 -24.444 -14.306  1.00  0.00           
ATOM   4349  2HB ALA   283     -37.791 -24.145 -12.559  1.00  0.00           
ATOM   4350  3HB ALA   283     -37.303 -22.822 -13.645  1.00  0.00           
ATOM   4351  N   GLU   284     -40.369 -22.536 -11.646  1.00  0.00           
ATOM   4352  H   GLU   284     -40.248 -23.527 -11.495  1.00  0.00           
ATOM   4353  CA  GLU   284     -40.819 -21.743 -10.502  1.00  0.00           
ATOM   4354  HA  GLU   284     -40.484 -20.719 -10.664  1.00  0.00           
ATOM   4355  C   GLU   284     -40.155 -22.240  -9.184  1.00  0.00           
ATOM   4356  O   GLU   284     -39.859 -23.442  -9.011  1.00  0.00           
ATOM   4357  CB  GLU   284     -42.319 -21.795 -10.334  1.00  0.00           
ATOM   4358  1HB GLU   284     -42.523 -22.849 -10.144  1.00  0.00           
ATOM   4359  2HB GLU   284     -42.526 -21.260  -9.407  1.00  0.00           
ATOM   4360  CG  GLU   284     -43.126 -21.268 -11.473  1.00  0.00           
ATOM   4361  1HG GLU   284     -42.917 -20.207 -11.614  1.00  0.00           
ATOM   4362  2HG GLU   284     -42.866 -21.780 -12.399  1.00  0.00           
ATOM   4363  CD  GLU   284     -44.627 -21.445 -11.216  1.00  0.00           
ATOM   4364  OE1 GLU   284     -45.415 -20.770 -11.990  1.00  0.00           
ATOM   4365  OE2 GLU   284     -45.045 -22.064 -10.211  1.00  0.00           
ATOM   4366  N   VAL   285     -39.949 -21.284  -8.284  1.00  0.00           
ATOM   4367  H   VAL   285     -40.190 -20.336  -8.537  1.00  0.00           
ATOM   4368  CA  VAL   285     -39.387 -21.535  -6.983  1.00  0.00           
ATOM   4369  HA  VAL   285     -39.513 -22.582  -6.707  1.00  0.00           
ATOM   4370  C   VAL   285     -40.009 -20.658  -5.892  1.00  0.00           
ATOM   4371  O   VAL   285     -40.365 -19.490  -6.204  1.00  0.00           
ATOM   4372  CB  VAL   285     -37.848 -21.349  -7.057  1.00  0.00           
ATOM   4373  HB  VAL   285     -37.643 -20.278  -7.060  1.00  0.00           
ATOM   4374  CG1 VAL   285     -37.128 -21.850  -5.752  1.00  0.00           
ATOM   4375 1HG1 VAL   285     -36.051 -21.762  -5.900  1.00  0.00           
ATOM   4376 2HG1 VAL   285     -37.392 -22.899  -5.618  1.00  0.00           
ATOM   4377 3HG1 VAL   285     -37.420 -21.285  -4.867  1.00  0.00           
ATOM   4378  CG2 VAL   285     -37.136 -21.754  -8.321  1.00  0.00           
ATOM   4379 1HG2 VAL   285     -36.075 -21.668  -8.086  1.00  0.00           
ATOM   4380 2HG2 VAL   285     -37.401 -21.016  -9.078  1.00  0.00           
ATOM   4381 3HG2 VAL   285     -37.345 -22.755  -8.698  1.00  0.00           
ATOM   4382  N   ASP   286     -40.279 -21.222  -4.702  1.00  0.00           
ATOM   4383  H   ASP   286     -39.913 -22.155  -4.578  1.00  0.00           
ATOM   4384  CA  ASP   286     -40.863 -20.576  -3.529  1.00  0.00           
ATOM   4385  HA  ASP   286     -40.866 -19.488  -3.588  1.00  0.00           
ATOM   4386  C   ASP   286     -39.876 -20.966  -2.384  1.00  0.00           
ATOM   4387  O   ASP   286     -39.725 -22.122  -2.016  1.00  0.00           
ATOM   4388  CB  ASP   286     -42.329 -21.129  -3.291  1.00  0.00           
ATOM   4389  1HB ASP   286     -42.371 -22.218  -3.265  1.00  0.00           
ATOM   4390  2HB ASP   286     -42.741 -20.869  -2.316  1.00  0.00           
ATOM   4391  CG  ASP   286     -43.286 -20.627  -4.379  1.00  0.00           
ATOM   4392  OD1 ASP   286     -43.862 -19.524  -4.300  1.00  0.00           
ATOM   4393  OD2 ASP   286     -43.544 -21.467  -5.280  1.00  0.00           
ATOM   4394  N   PHE   287     -39.297 -19.923  -1.806  1.00  0.00           
ATOM   4395  H   PHE   287     -39.214 -19.059  -2.322  1.00  0.00           
ATOM   4396  CA  PHE   287     -38.522 -19.976  -0.540  1.00  0.00           
ATOM   4397  HA  PHE   287     -38.844 -20.846   0.033  1.00  0.00           
ATOM   4398  C   PHE   287     -38.709 -18.729   0.372  1.00  0.00           
ATOM   4399  O   PHE   287     -38.131 -17.654   0.134  1.00  0.00           
ATOM   4400  CB  PHE   287     -37.049 -20.255  -0.921  1.00  0.00           
ATOM   4401  1HB PHE   287     -37.120 -21.028  -1.686  1.00  0.00           
ATOM   4402  2HB PHE   287     -36.561 -19.324  -1.209  1.00  0.00           
ATOM   4403  CG  PHE   287     -36.399 -20.814   0.314  1.00  0.00           
ATOM   4404  CD1 PHE   287     -35.556 -20.025   1.085  1.00  0.00           
ATOM   4405  HD1 PHE   287     -35.465 -18.973   0.859  1.00  0.00           
ATOM   4406  CD2 PHE   287     -36.462 -22.157   0.529  1.00  0.00           
ATOM   4407  HD2 PHE   287     -37.144 -22.811   0.006  1.00  0.00           
ATOM   4408  CE1 PHE   287     -34.842 -20.622   2.096  1.00  0.00           
ATOM   4409  HE1 PHE   287     -34.267 -19.999   2.766  1.00  0.00           
ATOM   4410  CE2 PHE   287     -35.799 -22.802   1.578  1.00  0.00           
ATOM   4411  HE2 PHE   287     -35.990 -23.845   1.781  1.00  0.00           
ATOM   4412  CZ  PHE   287     -34.940 -21.997   2.325  1.00  0.00           
ATOM   4413  HZ  PHE   287     -34.333 -22.423   3.110  1.00  0.00           
ATOM   4414  N   ASP   288     -39.476 -18.919   1.406  1.00  0.00           
ATOM   4415  H   ASP   288     -39.708 -19.867   1.666  1.00  0.00           
ATOM   4416  CA  ASP   288     -39.444 -17.949   2.531  1.00  0.00           
ATOM   4417  HA  ASP   288     -39.667 -16.942   2.178  1.00  0.00           
ATOM   4418  C   ASP   288     -38.153 -17.966   3.306  1.00  0.00           
ATOM   4419  O   ASP   288     -37.308 -18.849   3.341  1.00  0.00           
ATOM   4420  CB  ASP   288     -40.608 -18.284   3.502  1.00  0.00           
ATOM   4421  1HB ASP   288     -40.409 -19.246   3.974  1.00  0.00           
ATOM   4422  2HB ASP   288     -40.530 -17.535   4.289  1.00  0.00           
ATOM   4423  CG  ASP   288     -42.002 -18.274   2.911  1.00  0.00           
ATOM   4424  OD1 ASP   288     -42.307 -17.514   1.949  1.00  0.00           
ATOM   4425  OD2 ASP   288     -42.874 -19.075   3.318  1.00  0.00           
ATOM   4426  N   PHE   289     -38.041 -16.770   3.978  1.00  0.00           
ATOM   4427  H   PHE   289     -38.797 -16.104   3.910  1.00  0.00           
ATOM   4428  CA  PHE   289     -36.879 -16.397   4.765  1.00  0.00           
ATOM   4429  HA  PHE   289     -36.259 -17.263   4.997  1.00  0.00           
ATOM   4430  C   PHE   289     -37.281 -15.736   6.109  1.00  0.00           
ATOM   4431  O   PHE   289     -38.409 -15.233   6.285  1.00  0.00           
ATOM   4432  CB  PHE   289     -36.042 -15.449   3.919  1.00  0.00           
ATOM   4433  1HB PHE   289     -36.583 -14.722   3.314  1.00  0.00           
ATOM   4434  2HB PHE   289     -35.409 -14.817   4.543  1.00  0.00           
ATOM   4435  CG  PHE   289     -35.041 -16.145   2.909  1.00  0.00           
ATOM   4436  CD1 PHE   289     -33.919 -16.785   3.507  1.00  0.00           
ATOM   4437  HD1 PHE   289     -33.896 -16.880   4.582  1.00  0.00           
ATOM   4438  CD2 PHE   289     -35.218 -16.077   1.496  1.00  0.00           
ATOM   4439  HD2 PHE   289     -36.058 -15.512   1.120  1.00  0.00           
ATOM   4440  CE1 PHE   289     -32.973 -17.359   2.696  1.00  0.00           
ATOM   4441  HE1 PHE   289     -32.122 -17.908   3.072  1.00  0.00           
ATOM   4442  CE2 PHE   289     -34.258 -16.626   0.681  1.00  0.00           
ATOM   4443  HE2 PHE   289     -34.321 -16.582  -0.396  1.00  0.00           
ATOM   4444  CZ  PHE   289     -33.117 -17.246   1.280  1.00  0.00           
ATOM   4445  HZ  PHE   289     -32.422 -17.751   0.626  1.00  0.00           
ATOM   4446  N   GLN   290     -36.355 -15.755   7.082  1.00  0.00           
ATOM   4447  H   GLN   290     -35.536 -16.345   7.038  1.00  0.00           
ATOM   4448  CA  GLN   290     -36.547 -15.048   8.376  1.00  0.00           
ATOM   4449  HA  GLN   290     -37.095 -14.133   8.149  1.00  0.00           
ATOM   4450  C   GLN   290     -35.185 -14.590   9.019  1.00  0.00           
ATOM   4451  O   GLN   290     -34.197 -15.278   9.046  1.00  0.00           
ATOM   4452  CB  GLN   290     -37.353 -15.977   9.307  1.00  0.00           
ATOM   4453  1HB GLN   290     -38.277 -16.175   8.765  1.00  0.00           
ATOM   4454  2HB GLN   290     -36.798 -16.904   9.451  1.00  0.00           
ATOM   4455  CG  GLN   290     -37.665 -15.344  10.652  1.00  0.00           
ATOM   4456  1HG GLN   290     -36.692 -15.101  11.078  1.00  0.00           
ATOM   4457  2HG GLN   290     -38.262 -14.452  10.463  1.00  0.00           
ATOM   4458  CD  GLN   290     -38.409 -16.306  11.537  1.00  0.00           
ATOM   4459  OE1 GLN   290     -37.900 -17.420  11.881  1.00  0.00           
ATOM   4460  NE2 GLN   290     -39.542 -15.975  12.103  1.00  0.00           
ATOM   4461 1HE2 GLN   290     -40.003 -16.658  12.686  1.00  0.00           
ATOM   4462 2HE2 GLN   290     -39.852 -15.014  12.109  1.00  0.00           
ATOM   4463  N   LEU   291     -35.174 -13.358   9.621  1.00  0.00           
ATOM   4464  H   LEU   291     -36.049 -12.853   9.635  1.00  0.00           
ATOM   4465  CA  LEU   291     -34.037 -12.616  10.260  1.00  0.00           
ATOM   4466  HA  LEU   291     -33.149 -13.210  10.042  1.00  0.00           
ATOM   4467  C   LEU   291     -34.216 -12.515  11.771  1.00  0.00           
ATOM   4468  O   LEU   291     -35.322 -12.282  12.222  1.00  0.00           
ATOM   4469  CB  LEU   291     -33.979 -11.130   9.706  1.00  0.00           
ATOM   4470  1HB LEU   291     -34.978 -10.724   9.862  1.00  0.00           
ATOM   4471  2HB LEU   291     -33.308 -10.596  10.379  1.00  0.00           
ATOM   4472  CG  LEU   291     -33.580 -10.835   8.264  1.00  0.00           
ATOM   4473  HG  LEU   291     -34.398 -11.104   7.596  1.00  0.00           
ATOM   4474  CD1 LEU   291     -33.470  -9.289   8.038  1.00  0.00           
ATOM   4475 1HD1 LEU   291     -33.242  -8.844   7.070  1.00  0.00           
ATOM   4476 2HD1 LEU   291     -32.722  -8.975   8.767  1.00  0.00           
ATOM   4477 3HD1 LEU   291     -34.457  -8.962   8.366  1.00  0.00           
ATOM   4478  CD2 LEU   291     -32.228 -11.545   7.985  1.00  0.00           
ATOM   4479 1HD2 LEU   291     -31.853 -11.278   6.997  1.00  0.00           
ATOM   4480 2HD2 LEU   291     -32.386 -12.622   8.035  1.00  0.00           
ATOM   4481 3HD2 LEU   291     -31.502 -11.248   8.742  1.00  0.00           
ATOM   4482  N   GLN   292     -33.089 -12.697  12.487  1.00  0.00           
ATOM   4483  H   GLN   292     -32.255 -12.949  11.975  1.00  0.00           
ATOM   4484  CA  GLN   292     -32.951 -12.497  13.926  1.00  0.00           
ATOM   4485  HA  GLN   292     -33.839 -12.942  14.376  1.00  0.00           
ATOM   4486  C   GLN   292     -33.020 -10.962  14.234  1.00  0.00           
ATOM   4487  O   GLN   292     -32.554 -10.086  13.504  1.00  0.00           
ATOM   4488  CB  GLN   292     -31.711 -13.068  14.556  1.00  0.00           
ATOM   4489  1HB GLN   292     -30.895 -12.936  13.846  1.00  0.00           
ATOM   4490  2HB GLN   292     -31.435 -12.674  15.534  1.00  0.00           
ATOM   4491  CG  GLN   292     -31.893 -14.620  14.738  1.00  0.00           
ATOM   4492  1HG GLN   292     -32.635 -14.863  15.498  1.00  0.00           
ATOM   4493  2HG GLN   292     -32.176 -15.024  13.766  1.00  0.00           
ATOM   4494  CD  GLN   292     -30.568 -15.332  15.155  1.00  0.00           
ATOM   4495  OE1 GLN   292     -29.599 -14.643  15.537  1.00  0.00           
ATOM   4496  NE2 GLN   292     -30.568 -16.618  15.229  1.00  0.00           
ATOM   4497 1HE2 GLN   292     -29.660 -17.031  15.389  1.00  0.00           
ATOM   4498 2HE2 GLN   292     -31.276 -17.135  14.728  1.00  0.00           
ATOM   4499  N   LYS   293     -33.463 -10.643  15.428  1.00  0.00           
ATOM   4500  H   LYS   293     -33.646 -11.350  16.126  1.00  0.00           
ATOM   4501  CA  LYS   293     -33.325  -9.255  16.071  1.00  0.00           
ATOM   4502  HA  LYS   293     -33.666  -8.562  15.301  1.00  0.00           
ATOM   4503  C   LYS   293     -31.799  -8.913  16.304  1.00  0.00           
ATOM   4504  O   LYS   293     -31.101  -9.677  16.937  1.00  0.00           
ATOM   4505  CB  LYS   293     -34.317  -9.232  17.280  1.00  0.00           
ATOM   4506  1HB LYS   293     -35.295  -9.520  16.894  1.00  0.00           
ATOM   4507  2HB LYS   293     -33.988 -10.004  17.976  1.00  0.00           
ATOM   4508  CG  LYS   293     -34.592  -7.900  18.027  1.00  0.00           
ATOM   4509  1HG LYS   293     -33.631  -7.419  18.214  1.00  0.00           
ATOM   4510  2HG LYS   293     -35.245  -7.295  17.398  1.00  0.00           
ATOM   4511  CD  LYS   293     -35.408  -8.052  19.322  1.00  0.00           
ATOM   4512  1HD LYS   293     -36.395  -8.439  19.068  1.00  0.00           
ATOM   4513  2HD LYS   293     -34.813  -8.610  20.045  1.00  0.00           
ATOM   4514  CE  LYS   293     -35.525  -6.683  19.911  1.00  0.00           
ATOM   4515  1HE LYS   293     -34.548  -6.265  20.155  1.00  0.00           
ATOM   4516  2HE LYS   293     -35.823  -5.948  19.164  1.00  0.00           
ATOM   4517  NZ  LYS   293     -36.527  -6.573  21.025  1.00  0.00           
ATOM   4518  1HZ LYS   293     -36.622  -5.630  21.373  1.00  0.00           
ATOM   4519  2HZ LYS   293     -36.229  -7.180  21.775  1.00  0.00           
ATOM   4520  3HZ LYS   293     -37.416  -6.891  20.666  1.00  0.00           
ATOM   4521  N   ALA   294     -31.450  -7.630  16.062  1.00  0.00           
ATOM   4522  H   ALA   294     -32.155  -6.931  15.875  1.00  0.00           
ATOM   4523  CA  ALA   294     -30.131  -7.150  16.468  1.00  0.00           
ATOM   4524  HA  ALA   294     -29.389  -7.879  16.140  1.00  0.00           
ATOM   4525  C   ALA   294     -30.106  -7.144  18.027  1.00  0.00           
ATOM   4526  O   ALA   294     -30.953  -6.530  18.646  1.00  0.00           
ATOM   4527  CB  ALA   294     -29.913  -5.751  15.904  1.00  0.00           
ATOM   4528  1HB ALA   294     -30.028  -5.768  14.820  1.00  0.00           
ATOM   4529  2HB ALA   294     -28.882  -5.503  16.156  1.00  0.00           
ATOM   4530  3HB ALA   294     -30.582  -5.004  16.330  1.00  0.00           
ATOM   4531  N   PRO   295     -29.001  -7.536  18.711  1.00  0.00           
ATOM   4532  CA  PRO   295     -28.711  -7.219  20.126  1.00  0.00           
ATOM   4533  HA  PRO   295     -29.627  -7.373  20.695  1.00  0.00           
ATOM   4534  C   PRO   295     -28.203  -5.828  20.252  1.00  0.00           
ATOM   4535  O   PRO   295     -28.377  -5.197  21.294  1.00  0.00           
ATOM   4536  CB  PRO   295     -27.638  -8.226  20.504  1.00  0.00           
ATOM   4537  1HB PRO   295     -26.986  -7.908  21.318  1.00  0.00           
ATOM   4538  2HB PRO   295     -28.069  -9.169  20.841  1.00  0.00           
ATOM   4539  CG  PRO   295     -26.847  -8.424  19.234  1.00  0.00           
ATOM   4540  1HG PRO   295     -26.122  -7.628  19.065  1.00  0.00           
ATOM   4541  2HG PRO   295     -26.285  -9.353  19.146  1.00  0.00           
ATOM   4542  CD  PRO   295     -27.931  -8.371  18.170  1.00  0.00           
ATOM   4543  1HD PRO   295     -27.567  -7.916  17.249  1.00  0.00           
ATOM   4544  2HD PRO   295     -28.323  -9.374  18.002  1.00  0.00           
ATOM   4545  N   ALA   296     -27.462  -5.317  19.268  1.00  0.00           
ATOM   4546  H   ALA   296     -27.465  -5.849  18.409  1.00  0.00           
ATOM   4547  CA  ALA   296     -26.782  -3.996  19.181  1.00  0.00           
ATOM   4548  HA  ALA   296     -27.306  -3.195  19.703  1.00  0.00           
ATOM   4549  C   ALA   296     -26.671  -3.521  17.677  1.00  0.00           
ATOM   4550  O   ALA   296     -26.645  -4.391  16.786  1.00  0.00           
ATOM   4551  CB  ALA   296     -25.408  -4.106  19.869  1.00  0.00           
ATOM   4552  1HB ALA   296     -25.559  -4.420  20.902  1.00  0.00           
ATOM   4553  2HB ALA   296     -24.878  -3.154  19.851  1.00  0.00           
ATOM   4554  3HB ALA   296     -24.822  -4.859  19.342  1.00  0.00           
ATOM   4555  N   PRO   297     -26.471  -2.232  17.313  1.00  0.00           
ATOM   4556  CA  PRO   297     -26.530  -1.858  15.900  1.00  0.00           
ATOM   4557  HA  PRO   297     -27.505  -2.204  15.559  1.00  0.00           
ATOM   4558  C   PRO   297     -25.436  -2.477  15.054  1.00  0.00           
ATOM   4559  O   PRO   297     -25.687  -2.617  13.863  1.00  0.00           
ATOM   4560  CB  PRO   297     -26.646  -0.384  15.745  1.00  0.00           
ATOM   4561  1HB PRO   297     -25.667  -0.093  15.363  1.00  0.00           
ATOM   4562  2HB PRO   297     -27.507  -0.147  15.120  1.00  0.00           
ATOM   4563  CG  PRO   297     -26.847   0.089  17.153  1.00  0.00           
ATOM   4564  1HG PRO   297     -26.301   1.011  17.354  1.00  0.00           
ATOM   4565  2HG PRO   297     -27.881   0.346  17.384  1.00  0.00           
ATOM   4566  CD  PRO   297     -26.367  -1.006  18.097  1.00  0.00           
ATOM   4567  1HD PRO   297     -25.318  -0.828  18.334  1.00  0.00           
ATOM   4568  2HD PRO   297     -26.960  -1.119  19.005  1.00  0.00           
ATOM   4569  N   GLN   298     -24.243  -2.919  15.549  1.00  0.00           
ATOM   4570  H   GLN   298     -24.035  -2.596  16.483  1.00  0.00           
ATOM   4571  CA  GLN   298     -23.196  -3.448  14.732  1.00  0.00           
ATOM   4572  HA  GLN   298     -22.939  -2.792  13.900  1.00  0.00           
ATOM   4573  C   GLN   298     -23.524  -4.854  14.047  1.00  0.00           
ATOM   4574  O   GLN   298     -22.837  -5.322  13.175  1.00  0.00           
ATOM   4575  CB  GLN   298     -21.900  -3.611  15.546  1.00  0.00           
ATOM   4576  1HB GLN   298     -22.192  -4.244  16.384  1.00  0.00           
ATOM   4577  2HB GLN   298     -21.105  -4.195  15.081  1.00  0.00           
ATOM   4578  CG  GLN   298     -21.233  -2.333  16.150  1.00  0.00           
ATOM   4579  1HG GLN   298     -20.253  -2.575  16.560  1.00  0.00           
ATOM   4580  2HG GLN   298     -21.138  -1.669  15.291  1.00  0.00           
ATOM   4581  CD  GLN   298     -22.038  -1.594  17.240  1.00  0.00           
ATOM   4582  OE1 GLN   298     -22.992  -2.171  17.839  1.00  0.00           
ATOM   4583  NE2 GLN   298     -21.811  -0.339  17.511  1.00  0.00           
ATOM   4584 1HE2 GLN   298     -22.327   0.111  18.254  1.00  0.00           
ATOM   4585 2HE2 GLN   298     -21.192   0.203  16.926  1.00  0.00           
ATOM   4586  N   ALA   299     -24.622  -5.426  14.468  1.00  0.00           
ATOM   4587  H   ALA   299     -25.088  -5.114  15.308  1.00  0.00           
ATOM   4588  CA  ALA   299     -25.157  -6.688  13.889  1.00  0.00           
ATOM   4589  HA  ALA   299     -24.319  -7.331  13.617  1.00  0.00           
ATOM   4590  C   ALA   299     -25.962  -6.432  12.564  1.00  0.00           
ATOM   4591  O   ALA   299     -25.962  -7.187  11.609  1.00  0.00           
ATOM   4592  CB  ALA   299     -25.974  -7.366  14.934  1.00  0.00           
ATOM   4593  1HB ALA   299     -25.304  -7.770  15.693  1.00  0.00           
ATOM   4594  2HB ALA   299     -26.536  -8.180  14.475  1.00  0.00           
ATOM   4595  3HB ALA   299     -26.665  -6.662  15.396  1.00  0.00           
ATOM   4596  N   GLU   300     -26.404  -5.185  12.360  1.00  0.00           
ATOM   4597  H   GLU   300     -26.344  -4.489  13.089  1.00  0.00           
ATOM   4598  CA  GLU   300     -27.190  -4.751  11.162  1.00  0.00           
ATOM   4599  HA  GLU   300     -27.949  -5.502  10.945  1.00  0.00           
ATOM   4600  C   GLU   300     -26.301  -4.567   9.934  1.00  0.00           
ATOM   4601  O   GLU   300     -26.669  -3.915   8.965  1.00  0.00           
ATOM   4602  CB  GLU   300     -27.780  -3.410  11.523  1.00  0.00           
ATOM   4603  1HB GLU   300     -26.954  -2.820  11.922  1.00  0.00           
ATOM   4604  2HB GLU   300     -28.132  -2.895  10.629  1.00  0.00           
ATOM   4605  CG  GLU   300     -28.917  -3.428  12.559  1.00  0.00           
ATOM   4606  1HG GLU   300     -29.642  -4.182  12.252  1.00  0.00           
ATOM   4607  2HG GLU   300     -28.571  -3.839  13.508  1.00  0.00           
ATOM   4608  CD  GLU   300     -29.662  -2.115  12.837  1.00  0.00           
ATOM   4609  OE1 GLU   300     -30.492  -2.110  13.789  1.00  0.00           
ATOM   4610  OE2 GLU   300     -29.576  -1.245  11.921  1.00  0.00           
ATOM   4611  N   GLN   301     -25.170  -5.167   9.864  1.00  0.00           
ATOM   4612  H   GLN   301     -24.948  -5.790  10.628  1.00  0.00           
ATOM   4613  CA  GLN   301     -24.069  -4.872   8.930  1.00  0.00           
ATOM   4614  HA  GLN   301     -24.443  -4.176   8.179  1.00  0.00           
ATOM   4615  C   GLN   301     -23.472  -6.091   8.244  1.00  0.00           
ATOM   4616  O   GLN   301     -23.285  -7.130   8.902  1.00  0.00           
ATOM   4617  CB  GLN   301     -22.874  -4.240   9.707  1.00  0.00           
ATOM   4618  1HB GLN   301     -22.426  -4.953  10.400  1.00  0.00           
ATOM   4619  2HB GLN   301     -22.012  -3.997   9.087  1.00  0.00           
ATOM   4620  CG  GLN   301     -23.332  -3.003  10.464  1.00  0.00           
ATOM   4621  1HG GLN   301     -23.749  -2.314   9.729  1.00  0.00           
ATOM   4622  2HG GLN   301     -24.008  -3.242  11.285  1.00  0.00           
ATOM   4623  CD  GLN   301     -22.107  -2.256  11.112  1.00  0.00           
ATOM   4624  OE1 GLN   301     -20.958  -2.485  10.911  1.00  0.00           
ATOM   4625  NE2 GLN   301     -22.356  -1.326  12.027  1.00  0.00           
ATOM   4626 1HE2 GLN   301     -21.590  -0.888  12.517  1.00  0.00           
ATOM   4627 2HE2 GLN   301     -23.298  -0.984  12.153  1.00  0.00           
ATOM   4628  N   ARG   302     -23.013  -5.879   6.980  1.00  0.00           
ATOM   4629  H   ARG   302     -23.180  -5.018   6.478  1.00  0.00           
ATOM   4630  CA  ARG   302     -22.134  -6.848   6.247  1.00  0.00           
ATOM   4631  HA  ARG   302     -22.509  -7.856   6.425  1.00  0.00           
ATOM   4632  C   ARG   302     -20.710  -6.770   6.869  1.00  0.00           
ATOM   4633  O   ARG   302     -20.334  -5.786   7.299  1.00  0.00           
ATOM   4634  CB  ARG   302     -22.154  -6.487   4.793  1.00  0.00           
ATOM   4635  1HB ARG   302     -23.192  -6.585   4.477  1.00  0.00           
ATOM   4636  2HB ARG   302     -21.671  -5.534   4.577  1.00  0.00           
ATOM   4637  CG  ARG   302     -21.353  -7.563   3.937  1.00  0.00           
ATOM   4638  1HG ARG   302     -20.276  -7.400   3.967  1.00  0.00           
ATOM   4639  2HG ARG   302     -21.624  -8.569   4.258  1.00  0.00           
ATOM   4640  CD  ARG   302     -21.834  -7.371   2.484  1.00  0.00           
ATOM   4641  1HD ARG   302     -21.616  -8.269   1.906  1.00  0.00           
ATOM   4642  2HD ARG   302     -22.912  -7.214   2.535  1.00  0.00           
ATOM   4643  NE  ARG   302     -21.197  -6.216   1.860  1.00  0.00           
ATOM   4644  HE  ARG   302     -20.244  -6.303   1.537  1.00  0.00           
ATOM   4645  CZ  ARG   302     -21.872  -5.079   1.398  1.00  0.00           
ATOM   4646  NH1 ARG   302     -23.172  -4.870   1.695  1.00  0.00           
ATOM   4647 1HH1 ARG   302     -23.763  -5.575   2.111  1.00  0.00           
ATOM   4648 2HH1 ARG   302     -23.513  -3.925   1.588  1.00  0.00           
ATOM   4649  NH2 ARG   302     -21.213  -4.123   0.836  1.00  0.00           
ATOM   4650 1HH2 ARG   302     -20.256  -4.293   0.562  1.00  0.00           
ATOM   4651 2HH2 ARG   302     -21.680  -3.276   0.545  1.00  0.00           
ATOM   4652  N   SER   303     -20.030  -7.893   6.757  1.00  0.00           
ATOM   4653  H   SER   303     -20.457  -8.750   6.436  1.00  0.00           
ATOM   4654  CA  SER   303     -18.566  -7.942   6.951  1.00  0.00           
ATOM   4655  HA  SER   303     -18.265  -7.859   7.995  1.00  0.00           
ATOM   4656  C   SER   303     -17.793  -6.845   6.162  1.00  0.00           
ATOM   4657  O   SER   303     -18.053  -6.650   4.979  1.00  0.00           
ATOM   4658  CB  SER   303     -18.077  -9.327   6.476  1.00  0.00           
ATOM   4659  1HB SER   303     -17.024  -9.245   6.209  1.00  0.00           
ATOM   4660  2HB SER   303     -18.204 -10.034   7.295  1.00  0.00           
ATOM   4661  OG  SER   303     -18.880  -9.810   5.388  1.00  0.00           
ATOM   4662  HG  SER   303     -19.279 -10.631   5.686  1.00  0.00           
ATOM   4663  N   LYS   304     -16.815  -6.161   6.820  1.00  0.00           
ATOM   4664  H   LYS   304     -16.654  -6.442   7.777  1.00  0.00           
ATOM   4665  CA  LYS   304     -16.025  -5.015   6.340  1.00  0.00           
ATOM   4666  HA  LYS   304     -16.649  -4.310   5.791  1.00  0.00           
ATOM   4667  C   LYS   304     -14.859  -5.452   5.466  1.00  0.00           
ATOM   4668  O   LYS   304     -14.374  -4.637   4.682  1.00  0.00           
ATOM   4669  CB  LYS   304     -15.568  -4.279   7.627  1.00  0.00           
ATOM   4670  1HB LYS   304     -15.114  -5.017   8.289  1.00  0.00           
ATOM   4671  2HB LYS   304     -14.931  -3.448   7.326  1.00  0.00           
ATOM   4672  CG  LYS   304     -16.714  -3.730   8.397  1.00  0.00           
ATOM   4673  1HG LYS   304     -17.344  -3.076   7.794  1.00  0.00           
ATOM   4674  2HG LYS   304     -17.420  -4.504   8.699  1.00  0.00           
ATOM   4675  CD  LYS   304     -16.200  -3.049   9.659  1.00  0.00           
ATOM   4676  1HD LYS   304     -15.604  -3.753  10.240  1.00  0.00           
ATOM   4677  2HD LYS   304     -15.534  -2.229   9.390  1.00  0.00           
ATOM   4678  CE  LYS   304     -17.283  -2.429  10.538  1.00  0.00           
ATOM   4679  1HE LYS   304     -17.780  -1.627   9.991  1.00  0.00           
ATOM   4680  2HE LYS   304     -18.073  -3.159  10.712  1.00  0.00           
ATOM   4681  NZ  LYS   304     -16.759  -2.041  11.890  1.00  0.00           
ATOM   4682  1HZ LYS   304     -17.467  -1.728  12.540  1.00  0.00           
ATOM   4683  2HZ LYS   304     -16.158  -1.267  11.648  1.00  0.00           
ATOM   4684  3HZ LYS   304     -16.210  -2.774  12.317  1.00  0.00           
ATOM   4685  N   ARG   305     -14.552  -6.737   5.551  1.00  0.00           
ATOM   4686  H   ARG   305     -15.014  -7.327   6.228  1.00  0.00           
ATOM   4687  CA  ARG   305     -13.575  -7.465   4.677  1.00  0.00           
ATOM   4688  HA  ARG   305     -12.623  -7.325   5.189  1.00  0.00           
ATOM   4689  C   ARG   305     -13.394  -6.976   3.216  1.00  0.00           
ATOM   4690  O   ARG   305     -14.382  -6.615   2.551  1.00  0.00           
ATOM   4691  CB  ARG   305     -14.056  -8.999   4.703  1.00  0.00           
ATOM   4692  1HB ARG   305     -13.225  -9.543   4.254  1.00  0.00           
ATOM   4693  2HB ARG   305     -14.107  -9.384   5.721  1.00  0.00           
ATOM   4694  CG  ARG   305     -15.350  -9.377   3.965  1.00  0.00           
ATOM   4695  1HG ARG   305     -16.135  -8.759   4.401  1.00  0.00           
ATOM   4696  2HG ARG   305     -15.390  -9.198   2.891  1.00  0.00           
ATOM   4697  CD  ARG   305     -15.756 -10.867   4.198  1.00  0.00           
ATOM   4698  1HD ARG   305     -15.557 -11.377   5.141  1.00  0.00           
ATOM   4699  2HD ARG   305     -16.824 -11.084   4.180  1.00  0.00           
ATOM   4700  NE  ARG   305     -15.100 -11.604   3.108  1.00  0.00           
ATOM   4701  HE  ARG   305     -14.433 -11.026   2.616  1.00  0.00           
ATOM   4702  CZ  ARG   305     -15.425 -12.809   2.669  1.00  0.00           
ATOM   4703  NH1 ARG   305     -16.414 -13.526   3.147  1.00  0.00           
ATOM   4704 1HH1 ARG   305     -17.094 -13.126   3.778  1.00  0.00           
ATOM   4705 2HH1 ARG   305     -16.545 -14.461   2.789  1.00  0.00           
ATOM   4706  NH2 ARG   305     -14.686 -13.307   1.706  1.00  0.00           
ATOM   4707 1HH2 ARG   305     -13.851 -12.814   1.423  1.00  0.00           
ATOM   4708 2HH2 ARG   305     -14.966 -14.147   1.220  1.00  0.00           
ATOM   4709  N   PRO   306     -12.185  -7.196   2.679  1.00  0.00           
ATOM   4710  CA  PRO   306     -11.883  -6.856   1.306  1.00  0.00           
ATOM   4711  HA  PRO   306     -12.333  -5.891   1.074  1.00  0.00           
ATOM   4712  C   PRO   306     -12.498  -7.849   0.207  1.00  0.00           
ATOM   4713  O   PRO   306     -12.840  -8.959   0.568  1.00  0.00           
ATOM   4714  CB  PRO   306     -10.395  -6.870   1.065  1.00  0.00           
ATOM   4715  1HB PRO   306     -10.092  -7.320   0.119  1.00  0.00           
ATOM   4716  2HB PRO   306     -10.112  -5.842   1.291  1.00  0.00           
ATOM   4717  CG  PRO   306      -9.900  -7.774   2.213  1.00  0.00           
ATOM   4718  1HG PRO   306      -9.831  -8.812   1.887  1.00  0.00           
ATOM   4719  2HG PRO   306      -8.954  -7.387   2.593  1.00  0.00           
ATOM   4720  CD  PRO   306     -10.981  -7.632   3.270  1.00  0.00           
ATOM   4721  1HD PRO   306     -11.068  -8.633   3.694  1.00  0.00           
ATOM   4722  2HD PRO   306     -10.621  -6.942   4.032  1.00  0.00           
ATOM   4723  N   ARG   307     -12.758  -7.324  -0.948  1.00  0.00           
ATOM   4724  H   ARG   307     -12.450  -6.371  -1.079  1.00  0.00           
ATOM   4725  CA  ARG   307     -13.477  -7.945  -2.060  1.00  0.00           
ATOM   4726  HA  ARG   307     -13.212  -9.002  -2.033  1.00  0.00           
ATOM   4727  C   ARG   307     -12.919  -7.394  -3.427  1.00  0.00           
ATOM   4728  O   ARG   307     -12.459  -6.249  -3.427  1.00  0.00           
ATOM   4729  CB  ARG   307     -14.965  -7.592  -1.840  1.00  0.00           
ATOM   4730  1HB ARG   307     -15.051  -6.522  -1.649  1.00  0.00           
ATOM   4731  2HB ARG   307     -15.464  -7.956  -2.738  1.00  0.00           
ATOM   4732  CG  ARG   307     -15.520  -8.355  -0.625  1.00  0.00           
ATOM   4733  1HG ARG   307     -15.186  -9.392  -0.652  1.00  0.00           
ATOM   4734  2HG ARG   307     -15.164  -7.877   0.288  1.00  0.00           
ATOM   4735  CD  ARG   307     -17.083  -8.384  -0.541  1.00  0.00           
ATOM   4736  1HD ARG   307     -17.480  -7.371  -0.471  1.00  0.00           
ATOM   4737  2HD ARG   307     -17.440  -8.835  -1.467  1.00  0.00           
ATOM   4738  NE  ARG   307     -17.656  -9.170   0.591  1.00  0.00           
ATOM   4739  HE  ARG   307     -17.629 -10.170   0.453  1.00  0.00           
ATOM   4740  CZ  ARG   307     -17.949  -8.680   1.811  1.00  0.00           
ATOM   4741  NH1 ARG   307     -17.654  -7.458   2.179  1.00  0.00           
ATOM   4742 1HH1 ARG   307     -17.069  -6.880   1.594  1.00  0.00           
ATOM   4743 2HH1 ARG   307     -17.972  -7.112   3.074  1.00  0.00           
ATOM   4744  NH2 ARG   307     -18.498  -9.484   2.696  1.00  0.00           
ATOM   4745 1HH2 ARG   307     -18.734 -10.398   2.338  1.00  0.00           
ATOM   4746 2HH2 ARG   307     -18.707  -9.248   3.656  1.00  0.00           
ATOM   4747  N   ALA   308     -13.195  -8.037  -4.559  1.00  0.00           
ATOM   4748  H   ALA   308     -13.509  -8.995  -4.502  1.00  0.00           
ATOM   4749  CA  ALA   308     -12.770  -7.657  -5.971  1.00  0.00           
ATOM   4750  HA  ALA   308     -11.699  -7.819  -6.090  1.00  0.00           
ATOM   4751  C   ALA   308     -13.016  -6.152  -6.401  1.00  0.00           
ATOM   4752  O   ALA   308     -12.335  -5.664  -7.347  1.00  0.00           
ATOM   4753  CB  ALA   308     -13.401  -8.620  -6.872  1.00  0.00           
ATOM   4754  1HB ALA   308     -13.119  -9.627  -6.564  1.00  0.00           
ATOM   4755  2HB ALA   308     -13.112  -8.463  -7.911  1.00  0.00           
ATOM   4756  3HB ALA   308     -14.479  -8.498  -6.771  1.00  0.00           
ATOM   4757  N   LEU   309     -13.944  -5.480  -5.675  1.00  0.00           
ATOM   4758  H   LEU   309     -14.401  -6.040  -4.971  1.00  0.00           
ATOM   4759  CA  LEU   309     -14.332  -4.134  -5.897  1.00  0.00           
ATOM   4760  HA  LEU   309     -13.544  -3.634  -6.460  1.00  0.00           
ATOM   4761  C   LEU   309     -14.398  -3.427  -4.501  1.00  0.00           
ATOM   4762  O   LEU   309     -15.465  -3.136  -4.008  1.00  0.00           
ATOM   4763  CB  LEU   309     -15.608  -4.027  -6.825  1.00  0.00           
ATOM   4764  1HB LEU   309     -16.385  -4.607  -6.328  1.00  0.00           
ATOM   4765  2HB LEU   309     -15.913  -2.982  -6.790  1.00  0.00           
ATOM   4766  CG  LEU   309     -15.545  -4.474  -8.304  1.00  0.00           
ATOM   4767  HG  LEU   309     -15.083  -5.461  -8.341  1.00  0.00           
ATOM   4768  CD1 LEU   309     -16.923  -4.546  -8.927  1.00  0.00           
ATOM   4769 1HD1 LEU   309     -16.886  -5.009  -9.913  1.00  0.00           
ATOM   4770 2HD1 LEU   309     -17.433  -3.585  -8.996  1.00  0.00           
ATOM   4771 3HD1 LEU   309     -17.463  -5.196  -8.240  1.00  0.00           
ATOM   4772  CD2 LEU   309     -14.644  -3.535  -9.075  1.00  0.00           
ATOM   4773 1HD2 LEU   309     -14.306  -4.037  -9.982  1.00  0.00           
ATOM   4774 2HD2 LEU   309     -13.780  -3.227  -8.486  1.00  0.00           
ATOM   4775 3HD2 LEU   309     -15.234  -2.658  -9.342  1.00  0.00           
ATOM   4776  N   GLN   310     -13.247  -3.106  -3.852  1.00  0.00           
ATOM   4777  H   GLN   310     -12.355  -3.399  -4.225  1.00  0.00           
ATOM   4778  CA  GLN   310     -13.260  -2.265  -2.679  1.00  0.00           
ATOM   4779  HA  GLN   310     -14.250  -1.831  -2.539  1.00  0.00           
ATOM   4780  C   GLN   310     -12.243  -1.102  -2.769  1.00  0.00           
ATOM   4781  O   GLN   310     -12.671  -0.044  -2.468  1.00  0.00           
ATOM   4782  CB  GLN   310     -13.018  -3.132  -1.431  1.00  0.00           
ATOM   4783  1HB GLN   310     -13.605  -4.050  -1.442  1.00  0.00           
ATOM   4784  2HB GLN   310     -11.990  -3.495  -1.421  1.00  0.00           
ATOM   4785  CG  GLN   310     -13.304  -2.346  -0.164  1.00  0.00           
ATOM   4786  1HG GLN   310     -12.626  -1.493  -0.176  1.00  0.00           
ATOM   4787  2HG GLN   310     -14.327  -1.968  -0.171  1.00  0.00           
ATOM   4788  CD  GLN   310     -13.096  -3.075   1.197  1.00  0.00           
ATOM   4789  OE1 GLN   310     -11.948  -3.482   1.556  1.00  0.00           
ATOM   4790  NE2 GLN   310     -14.037  -3.206   2.101  1.00  0.00           
ATOM   4791 1HE2 GLN   310     -13.803  -3.329   3.076  1.00  0.00           
ATOM   4792 2HE2 GLN   310     -14.959  -2.887   1.839  1.00  0.00           
ATOM   4793  N   GLN   311     -11.084  -1.205  -3.467  1.00  0.00           
ATOM   4794  H   GLN   311     -10.581  -2.067  -3.624  1.00  0.00           
ATOM   4795  CA  GLN   311     -10.322   0.023  -3.865  1.00  0.00           
ATOM   4796  HA  GLN   311     -10.427   0.767  -3.075  1.00  0.00           
ATOM   4797  C   GLN   311     -10.755   0.678  -5.196  1.00  0.00           
ATOM   4798  O   GLN   311     -10.863   1.938  -5.256  1.00  0.00           
ATOM   4799  CB  GLN   311      -8.804  -0.257  -3.927  1.00  0.00           
ATOM   4800  1HB GLN   311      -8.691  -1.091  -4.620  1.00  0.00           
ATOM   4801  2HB GLN   311      -8.375   0.652  -4.351  1.00  0.00           
ATOM   4802  CG  GLN   311      -8.126  -0.584  -2.607  1.00  0.00           
ATOM   4803  1HG GLN   311      -8.603  -0.033  -1.797  1.00  0.00           
ATOM   4804  2HG GLN   311      -8.303  -1.640  -2.408  1.00  0.00           
ATOM   4805  CD  GLN   311      -6.594  -0.343  -2.489  1.00  0.00           
ATOM   4806  OE1 GLN   311      -5.835  -0.164  -3.442  1.00  0.00           
ATOM   4807  NE2 GLN   311      -6.038  -0.426  -1.306  1.00  0.00           
ATOM   4808 1HE2 GLN   311      -5.046  -0.309  -1.161  1.00  0.00           
ATOM   4809 2HE2 GLN   311      -6.641  -0.637  -0.523  1.00  0.00           
ATOM   4810  N   ALA   312     -11.218  -0.108  -6.176  1.00  0.00           
ATOM   4811  H   ALA   312     -11.166  -1.104  -6.013  1.00  0.00           
ATOM   4812  CA  ALA   312     -12.025   0.375  -7.267  1.00  0.00           
ATOM   4813  HA  ALA   312     -11.616   1.271  -7.734  1.00  0.00           
ATOM   4814  C   ALA   312     -13.459   0.725  -6.776  1.00  0.00           
ATOM   4815  O   ALA   312     -14.066   1.643  -7.326  1.00  0.00           
ATOM   4816  CB  ALA   312     -12.204  -0.594  -8.338  1.00  0.00           
ATOM   4817  1HB ALA   312     -11.346  -0.583  -9.010  1.00  0.00           
ATOM   4818  2HB ALA   312     -13.108  -0.359  -8.899  1.00  0.00           
ATOM   4819  3HB ALA   312     -12.301  -1.582  -7.888  1.00  0.00           
ATOM   4820  N   LEU   313     -13.948  -0.071  -5.833  1.00  0.00           
ATOM   4821  H   LEU   313     -13.460  -0.927  -5.608  1.00  0.00           
ATOM   4822  CA  LEU   313     -15.082   0.226  -4.876  1.00  0.00           
ATOM   4823  HA  LEU   313     -15.113  -0.522  -4.084  1.00  0.00           
ATOM   4824  C   LEU   313     -14.893   1.614  -4.125  1.00  0.00           
ATOM   4825  O   LEU   313     -15.484   1.813  -3.072  1.00  0.00           
ATOM   4826  CB  LEU   313     -16.401  -0.002  -5.633  1.00  0.00           
ATOM   4827  1HB LEU   313     -16.490  -1.063  -5.868  1.00  0.00           
ATOM   4828  2HB LEU   313     -17.230   0.132  -4.939  1.00  0.00           
ATOM   4829  CG  LEU   313     -16.968   0.619  -6.943  1.00  0.00           
ATOM   4830  HG  LEU   313     -16.622   1.651  -6.991  1.00  0.00           
ATOM   4831  CD1 LEU   313     -16.493  -0.046  -8.236  1.00  0.00           
ATOM   4832 1HD1 LEU   313     -15.416  -0.171  -8.354  1.00  0.00           
ATOM   4833 2HD1 LEU   313     -16.886   0.529  -9.074  1.00  0.00           
ATOM   4834 3HD1 LEU   313     -16.971  -1.025  -8.210  1.00  0.00           
ATOM   4835  CD2 LEU   313     -18.474   0.446  -6.962  1.00  0.00           
ATOM   4836 1HD2 LEU   313     -18.700  -0.560  -6.608  1.00  0.00           
ATOM   4837 2HD2 LEU   313     -18.934   0.601  -7.938  1.00  0.00           
ATOM   4838 3HD2 LEU   313     -18.866   1.177  -6.255  1.00  0.00           
ATOM   4839  N   GLU   314     -14.005   2.506  -4.634  1.00  0.00           
ATOM   4840  H   GLU   314     -13.733   2.339  -5.592  1.00  0.00           
ATOM   4841  CA  GLU   314     -13.649   3.822  -4.078  1.00  0.00           
ATOM   4842  HA  GLU   314     -14.565   4.265  -3.688  1.00  0.00           
ATOM   4843  C   GLU   314     -13.039   4.775  -5.110  1.00  0.00           
ATOM   4844  O   GLU   314     -12.929   5.950  -4.898  1.00  0.00           
ATOM   4845  CB  GLU   314     -12.616   3.582  -2.950  1.00  0.00           
ATOM   4846  1HB GLU   314     -12.785   2.636  -2.435  1.00  0.00           
ATOM   4847  2HB GLU   314     -11.631   3.485  -3.406  1.00  0.00           
ATOM   4848  CG  GLU   314     -12.669   4.740  -2.001  1.00  0.00           
ATOM   4849  1HG GLU   314     -12.262   5.652  -2.437  1.00  0.00           
ATOM   4850  2HG GLU   314     -13.690   5.080  -1.824  1.00  0.00           
ATOM   4851  CD  GLU   314     -11.980   4.395  -0.719  1.00  0.00           
ATOM   4852  OE1 GLU   314     -12.397   3.544   0.148  1.00  0.00           
ATOM   4853  OE2 GLU   314     -10.885   4.978  -0.492  1.00  0.00           
ATOM   4854  N   HIS   315     -12.687   4.318  -6.294  1.00  0.00           
ATOM   4855  H   HIS   315     -12.877   3.357  -6.540  1.00  0.00           
ATOM   4856  CA  HIS   315     -11.898   5.127  -7.173  1.00  0.00           
ATOM   4857  HA  HIS   315     -12.103   6.197  -7.218  1.00  0.00           
ATOM   4858  C   HIS   315     -12.007   4.579  -8.628  1.00  0.00           
ATOM   4859  O   HIS   315     -12.043   3.403  -8.895  1.00  0.00           
ATOM   4860  CB  HIS   315     -10.454   5.028  -6.762  1.00  0.00           
ATOM   4861  1HB HIS   315     -10.130   4.099  -6.294  1.00  0.00           
ATOM   4862  2HB HIS   315      -9.865   5.012  -7.679  1.00  0.00           
ATOM   4863  CG  HIS   315      -9.974   6.189  -5.904  1.00  0.00           
ATOM   4864  ND1 HIS   315      -9.110   7.198  -6.263  1.00  0.00           
ATOM   4865  HD1 HIS   315      -8.830   7.449  -7.200  1.00  0.00           
ATOM   4866  CD2 HIS   315      -9.939   6.113  -4.583  1.00  0.00           
ATOM   4867  HD2 HIS   315     -10.344   5.290  -4.012  1.00  0.00           
ATOM   4868  CE1 HIS   315      -8.737   7.890  -5.206  1.00  0.00           
ATOM   4869  HE1 HIS   315      -8.277   8.855  -5.055  1.00  0.00           
ATOM   4870  NE2 HIS   315      -9.216   7.207  -4.148  1.00  0.00           
ATOM   4871  HE2 HIS   315      -8.830   7.217  -3.214  1.00  0.00           
ATOM   4872  N   HIS   316     -11.971   5.489  -9.651  1.00  0.00           
ATOM   4873  H   HIS   316     -11.779   6.436  -9.357  1.00  0.00           
ATOM   4874  CA  HIS   316     -11.635   5.280 -11.128  1.00  0.00           
ATOM   4875  HA  HIS   316     -10.998   6.099 -11.461  1.00  0.00           
ATOM   4876  C   HIS   316     -12.859   5.225 -12.079  1.00  0.00           
ATOM   4877  O   HIS   316     -13.763   4.339 -12.053  1.00  0.00           
ATOM   4878  CB  HIS   316     -10.773   4.019 -11.406  1.00  0.00           
ATOM   4879  1HB HIS   316     -11.401   3.134 -11.301  1.00  0.00           
ATOM   4880  2HB HIS   316     -10.421   4.050 -12.437  1.00  0.00           
ATOM   4881  CG  HIS   316      -9.604   3.927 -10.472  1.00  0.00           
ATOM   4882  ND1 HIS   316      -8.514   4.799 -10.405  1.00  0.00           
ATOM   4883  HD1 HIS   316      -8.538   5.727 -10.802  1.00  0.00           
ATOM   4884  CD2 HIS   316      -9.202   2.885  -9.749  1.00  0.00           
ATOM   4885  HD2 HIS   316      -9.766   1.968  -9.657  1.00  0.00           
ATOM   4886  CE1 HIS   316      -7.628   4.401  -9.539  1.00  0.00           
ATOM   4887  HE1 HIS   316      -6.637   4.784  -9.344  1.00  0.00           
ATOM   4888  NE2 HIS   316      -8.048   3.240  -9.130  1.00  0.00           
ATOM   4889  HE2 HIS   316      -7.579   2.632  -8.474  1.00  0.00           
ATOM   4890  N   HIS   317     -12.874   6.162 -13.020  1.00  0.00           
ATOM   4891  H   HIS   317     -12.126   6.841 -13.031  1.00  0.00           
ATOM   4892  CA  HIS   317     -13.744   6.115 -14.194  1.00  0.00           
ATOM   4893  HA  HIS   317     -14.280   5.167 -14.207  1.00  0.00           
ATOM   4894  C   HIS   317     -13.063   6.261 -15.598  1.00  0.00           
ATOM   4895  O   HIS   317     -13.327   7.178 -16.383  1.00  0.00           
ATOM   4896  CB  HIS   317     -14.867   7.198 -14.075  1.00  0.00           
ATOM   4897  1HB HIS   317     -15.238   7.239 -13.051  1.00  0.00           
ATOM   4898  2HB HIS   317     -14.389   8.147 -14.319  1.00  0.00           
ATOM   4899  CG  HIS   317     -16.110   7.083 -14.990  1.00  0.00           
ATOM   4900  ND1 HIS   317     -16.223   7.366 -16.363  1.00  0.00           
ATOM   4901  HD1 HIS   317     -15.526   7.729 -16.998  1.00  0.00           
ATOM   4902  CD2 HIS   317     -17.281   6.404 -14.791  1.00  0.00           
ATOM   4903  HD2 HIS   317     -17.535   6.034 -13.809  1.00  0.00           
ATOM   4904  CE1 HIS   317     -17.459   7.093 -16.795  1.00  0.00           
ATOM   4905  HE1 HIS   317     -17.840   7.217 -17.798  1.00  0.00           
ATOM   4906  NE2 HIS   317     -18.123   6.548 -15.825  1.00  0.00           
ATOM   4907  HE2 HIS   317     -19.098   6.287 -15.795  1.00  0.00           
ATOM   4908  N   HIS   318     -12.150   5.398 -16.041  1.00  0.00           
ATOM   4909  H   HIS   318     -11.878   4.645 -15.425  1.00  0.00           
ATOM   4910  CA  HIS   318     -11.583   5.385 -17.391  1.00  0.00           
ATOM   4911  HA  HIS   318     -12.242   5.977 -18.025  1.00  0.00           
ATOM   4912  C   HIS   318     -11.567   3.939 -17.998  1.00  0.00           
ATOM   4913  O   HIS   318     -11.524   3.016 -17.159  1.00  0.00           
ATOM   4914  CB  HIS   318     -10.174   5.993 -17.315  1.00  0.00           
ATOM   4915  1HB HIS   318      -9.576   5.352 -16.667  1.00  0.00           
ATOM   4916  2HB HIS   318      -9.707   5.917 -18.297  1.00  0.00           
ATOM   4917  CG  HIS   318     -10.020   7.430 -16.829  1.00  0.00           
ATOM   4918  ND1 HIS   318     -10.704   8.475 -17.291  1.00  0.00           
ATOM   4919  HD1 HIS   318     -11.257   8.539 -18.134  1.00  0.00           
ATOM   4920  CD2 HIS   318      -9.715   7.764 -15.565  1.00  0.00           
ATOM   4921  HD2 HIS   318      -9.384   7.055 -14.821  1.00  0.00           
ATOM   4922  CE1 HIS   318     -10.642   9.396 -16.383  1.00  0.00           
ATOM   4923  HE1 HIS   318     -11.167  10.334 -16.479  1.00  0.00           
ATOM   4924  NE2 HIS   318     -10.028   9.054 -15.274  1.00  0.00           
ATOM   4925  N   HIS   319     -11.572   3.681 -19.318  1.00  0.00           
ATOM   4926  H   HIS   319     -11.552   2.683 -19.470  1.00  0.00           
ATOM   4927  CA  HIS   319     -11.782   4.549 -20.449  1.00  0.00           
ATOM   4928  HA  HIS   319     -11.701   5.576 -20.094  1.00  0.00           
ATOM   4929  C   HIS   319     -13.230   4.366 -20.993  1.00  0.00           
ATOM   4930  O   HIS   319     -13.747   3.298 -21.008  1.00  0.00           
ATOM   4931  CB  HIS   319     -10.792   4.221 -21.596  1.00  0.00           
ATOM   4932  1HB HIS   319     -10.814   3.172 -21.892  1.00  0.00           
ATOM   4933  2HB HIS   319     -11.029   4.764 -22.512  1.00  0.00           
ATOM   4934  CG  HIS   319      -9.378   4.575 -21.176  1.00  0.00           
ATOM   4935  ND1 HIS   319      -8.675   5.657 -21.558  1.00  0.00           
ATOM   4936  HD1 HIS   319      -8.841   6.253 -22.356  1.00  0.00           
ATOM   4937  CD2 HIS   319      -8.572   3.903 -20.291  1.00  0.00           
ATOM   4938  HD2 HIS   319      -8.723   2.899 -19.921  1.00  0.00           
ATOM   4939  CE1 HIS   319      -7.456   5.571 -21.015  1.00  0.00           
ATOM   4940  HE1 HIS   319      -6.627   6.253 -21.133  1.00  0.00           
ATOM   4941  NE2 HIS   319      -7.317   4.494 -20.229  1.00  0.00           
ATOM   4942  N   HIS   320     -13.746   5.357 -21.730  1.00  0.00           
ATOM   4943  H   HIS   320     -13.221   6.219 -21.781  1.00  0.00           
ATOM   4944  CA  HIS   320     -14.888   5.294 -22.710  1.00  0.00           
ATOM   4945  HA  HIS   320     -14.862   6.159 -23.373  1.00  0.00           
ATOM   4946  C   HIS   320     -16.335   5.310 -22.060  1.00  0.00           
ATOM   4947  O   HIS   320     -16.527   4.578 -21.095  1.00  0.00           
ATOM   4948  OXT HIS   320     -17.223   6.098 -22.441  1.00  0.00           
ATOM   4949  CB  HIS   320     -14.749   4.204 -23.798  1.00  0.00           
ATOM   4950  1HB HIS   320     -14.593   3.255 -23.284  1.00  0.00           
ATOM   4951  2HB HIS   320     -15.613   4.183 -24.462  1.00  0.00           
ATOM   4952  CG  HIS   320     -13.514   4.514 -24.624  1.00  0.00           
ATOM   4953  ND1 HIS   320     -13.365   5.413 -25.640  1.00  0.00           
ATOM   4954  HD1 HIS   320     -14.018   6.149 -25.866  1.00  0.00           
ATOM   4955  CD2 HIS   320     -12.334   3.797 -24.646  1.00  0.00           
ATOM   4956  HD2 HIS   320     -12.030   2.958 -24.037  1.00  0.00           
ATOM   4957  CE1 HIS   320     -12.172   5.315 -26.140  1.00  0.00           
ATOM   4958  HE1 HIS   320     -11.776   5.844 -26.995  1.00  0.00           
ATOM   4959  NE2 HIS   320     -11.441   4.350 -25.564  1.00  0.00           
ATOM   4960  N   MET     1     -17.217 -16.067  28.884  1.00  0.00           
ATOM   4961  1H  MET     1     -17.680 -16.093  29.782  1.00  0.00           
ATOM   4962  2H  MET     1     -17.902 -16.165  28.149  1.00  0.00           
ATOM   4963  3H  MET     1     -16.734 -15.186  28.780  1.00  0.00           
ATOM   4964  CA  MET     1     -16.395 -17.357  28.769  1.00  0.00           
ATOM   4965  HA  MET     1     -15.368 -17.147  29.068  1.00  0.00           
ATOM   4966  C   MET     1     -16.361 -17.781  27.273  1.00  0.00           
ATOM   4967  O   MET     1     -17.395 -17.999  26.663  1.00  0.00           
ATOM   4968  CB  MET     1     -16.923 -18.465  29.822  1.00  0.00           
ATOM   4969  1HB MET     1     -17.990 -18.624  29.671  1.00  0.00           
ATOM   4970  2HB MET     1     -16.341 -19.370  29.650  1.00  0.00           
ATOM   4971  CG  MET     1     -16.696 -18.005  31.273  1.00  0.00           
ATOM   4972  1HG MET     1     -15.726 -17.515  31.359  1.00  0.00           
ATOM   4973  2HG MET     1     -17.390 -17.222  31.580  1.00  0.00           
ATOM   4974  SD  MET     1     -16.769 -19.351  32.509  1.00  0.00           
ATOM   4975  CE  MET     1     -18.535 -19.347  32.865  1.00  0.00           
ATOM   4976  1HE MET     1     -18.721 -20.084  33.646  1.00  0.00           
ATOM   4977  2HE MET     1     -19.107 -19.608  31.974  1.00  0.00           
ATOM   4978  3HE MET     1     -18.837 -18.361  33.215  1.00  0.00           
ATOM   4979  N   THR     2     -15.179 -17.888  26.623  1.00  0.00           
ATOM   4980  H   THR     2     -14.349 -17.720  27.174  1.00  0.00           
ATOM   4981  CA  THR     2     -14.992 -18.203  25.212  1.00  0.00           
ATOM   4982  HA  THR     2     -15.438 -17.357  24.689  1.00  0.00           
ATOM   4983  C   THR     2     -15.627 -19.496  24.748  1.00  0.00           
ATOM   4984  O   THR     2     -15.340 -20.530  25.318  1.00  0.00           
ATOM   4985  CB  THR     2     -13.553 -18.269  24.828  1.00  0.00           
ATOM   4986  HB  THR     2     -12.980 -18.906  25.502  1.00  0.00           
ATOM   4987  OG1 THR     2     -13.006 -17.032  25.031  1.00  0.00           
ATOM   4988  HG1 THR     2     -12.056 -17.078  25.157  1.00  0.00           
ATOM   4989  CG2 THR     2     -13.146 -18.671  23.384  1.00  0.00           
ATOM   4990 1HG2 THR     2     -12.090 -18.532  23.152  1.00  0.00           
ATOM   4991 2HG2 THR     2     -13.744 -17.988  22.780  1.00  0.00           
ATOM   4992 3HG2 THR     2     -13.435 -19.699  23.166  1.00  0.00           
ATOM   4993  N   VAL     3     -16.397 -19.399  23.696  1.00  0.00           
ATOM   4994  H   VAL     3     -16.364 -18.532  23.179  1.00  0.00           
ATOM   4995  CA  VAL     3     -17.091 -20.520  23.062  1.00  0.00           
ATOM   4996  HA  VAL     3     -17.417 -21.182  23.866  1.00  0.00           
ATOM   4997  C   VAL     3     -16.064 -21.312  22.203  1.00  0.00           
ATOM   4998  O   VAL     3     -15.406 -20.798  21.292  1.00  0.00           
ATOM   4999  CB  VAL     3     -18.282 -20.155  22.151  1.00  0.00           
ATOM   5000  HB  VAL     3     -17.992 -19.306  21.532  1.00  0.00           
ATOM   5001  CG1 VAL     3     -18.915 -21.334  21.355  1.00  0.00           
ATOM   5002 1HG1 VAL     3     -19.879 -21.019  20.955  1.00  0.00           
ATOM   5003 2HG1 VAL     3     -19.071 -22.091  22.124  1.00  0.00           
ATOM   5004 3HG1 VAL     3     -18.306 -21.750  20.553  1.00  0.00           
ATOM   5005  CG2 VAL     3     -19.521 -19.729  22.982  1.00  0.00           
ATOM   5006 1HG2 VAL     3     -20.411 -19.642  22.360  1.00  0.00           
ATOM   5007 2HG2 VAL     3     -19.313 -18.769  23.455  1.00  0.00           
ATOM   5008 3HG2 VAL     3     -19.686 -20.485  23.750  1.00  0.00           
ATOM   5009  N   LYS     4     -15.904 -22.613  22.520  1.00  0.00           
ATOM   5010  H   LYS     4     -16.396 -22.952  23.334  1.00  0.00           
ATOM   5011  CA  LYS     4     -14.960 -23.521  21.881  1.00  0.00           
ATOM   5012  HA  LYS     4     -14.429 -23.027  21.067  1.00  0.00           
ATOM   5013  C   LYS     4     -15.741 -24.717  21.261  1.00  0.00           
ATOM   5014  O   LYS     4     -16.497 -25.353  21.974  1.00  0.00           
ATOM   5015  CB  LYS     4     -13.905 -23.949  22.912  1.00  0.00           
ATOM   5016  1HB LYS     4     -14.404 -24.465  23.732  1.00  0.00           
ATOM   5017  2HB LYS     4     -13.200 -24.628  22.431  1.00  0.00           
ATOM   5018  CG  LYS     4     -13.037 -22.775  23.493  1.00  0.00           
ATOM   5019  1HG LYS     4     -12.276 -22.554  22.745  1.00  0.00           
ATOM   5020  2HG LYS     4     -13.729 -21.964  23.720  1.00  0.00           
ATOM   5021  CD  LYS     4     -12.325 -23.303  24.816  1.00  0.00           
ATOM   5022  1HD LYS     4     -13.135 -23.676  25.444  1.00  0.00           
ATOM   5023  2HD LYS     4     -11.655 -24.094  24.480  1.00  0.00           
ATOM   5024  CE  LYS     4     -11.520 -22.141  25.383  1.00  0.00           
ATOM   5025  1HE LYS     4     -10.518 -22.146  24.955  1.00  0.00           
ATOM   5026  2HE LYS     4     -11.899 -21.201  24.981  1.00  0.00           
ATOM   5027  NZ  LYS     4     -11.507 -22.062  26.836  1.00  0.00           
ATOM   5028  1HZ LYS     4     -11.194 -21.166  27.181  1.00  0.00           
ATOM   5029  2HZ LYS     4     -10.925 -22.793  27.218  1.00  0.00           
ATOM   5030  3HZ LYS     4     -12.466 -22.214  27.115  1.00  0.00           
ATOM   5031  N   ILE     5     -15.685 -25.057  19.948  1.00  0.00           
ATOM   5032  H   ILE     5     -15.208 -24.451  19.296  1.00  0.00           
ATOM   5033  CA  ILE     5     -16.325 -26.253  19.338  1.00  0.00           
ATOM   5034  HA  ILE     5     -16.834 -26.916  20.037  1.00  0.00           
ATOM   5035  C   ILE     5     -15.274 -27.202  18.588  1.00  0.00           
ATOM   5036  O   ILE     5     -15.676 -28.345  18.392  1.00  0.00           
ATOM   5037  CB  ILE     5     -17.417 -25.870  18.264  1.00  0.00           
ATOM   5038  HB  ILE     5     -17.748 -26.811  17.825  1.00  0.00           
ATOM   5039  CG1 ILE     5     -16.882 -24.957  17.180  1.00  0.00           
ATOM   5040 1HG1 ILE     5     -16.724 -23.953  17.575  1.00  0.00           
ATOM   5041 2HG1 ILE     5     -15.851 -25.218  16.941  1.00  0.00           
ATOM   5042  CG2 ILE     5     -18.588 -25.331  19.031  1.00  0.00           
ATOM   5043 1HG2 ILE     5     -19.410 -24.940  18.431  1.00  0.00           
ATOM   5044 2HG2 ILE     5     -18.260 -24.568  19.738  1.00  0.00           
ATOM   5045 3HG2 ILE     5     -18.923 -26.213  19.577  1.00  0.00           
ATOM   5046  CD1 ILE     5     -17.777 -24.919  15.926  1.00  0.00           
ATOM   5047 1HD1 ILE     5     -17.218 -24.337  15.193  1.00  0.00           
ATOM   5048 2HD1 ILE     5     -18.714 -24.411  16.155  1.00  0.00           
ATOM   5049 3HD1 ILE     5     -17.990 -25.908  15.520  1.00  0.00           
ATOM   5050  N   SER     6     -14.066 -26.812  18.260  1.00  0.00           
ATOM   5051  H   SER     6     -13.713 -25.901  18.518  1.00  0.00           
ATOM   5052  CA  SER     6     -13.009 -27.692  17.628  1.00  0.00           
ATOM   5053  HA  SER     6     -13.349 -28.016  16.645  1.00  0.00           
ATOM   5054  C   SER     6     -12.709 -29.027  18.428  1.00  0.00           
ATOM   5055  O   SER     6     -12.264 -29.959  17.796  1.00  0.00           
ATOM   5056  CB  SER     6     -11.829 -26.772  17.392  1.00  0.00           
ATOM   5057  1HB SER     6     -11.139 -27.218  16.675  1.00  0.00           
ATOM   5058  2HB SER     6     -12.152 -25.868  16.875  1.00  0.00           
ATOM   5059  OG  SER     6     -11.162 -26.417  18.606  1.00  0.00           
ATOM   5060  HG  SER     6     -11.638 -25.672  18.980  1.00  0.00           
ATOM   5061  N   HIS     7     -13.021 -29.058  19.742  1.00  0.00           
ATOM   5062  H   HIS     7     -13.320 -28.218  20.217  1.00  0.00           
ATOM   5063  CA  HIS     7     -12.949 -30.291  20.465  1.00  0.00           
ATOM   5064  HA  HIS     7     -12.039 -30.856  20.264  1.00  0.00           
ATOM   5065  C   HIS     7     -14.145 -31.273  20.221  1.00  0.00           
ATOM   5066  O   HIS     7     -14.004 -32.492  20.526  1.00  0.00           
ATOM   5067  CB  HIS     7     -12.930 -29.912  21.970  1.00  0.00           
ATOM   5068  1HB HIS     7     -12.639 -30.762  22.587  1.00  0.00           
ATOM   5069  2HB HIS     7     -12.208 -29.163  22.295  1.00  0.00           
ATOM   5070  CG  HIS     7     -14.306 -29.434  22.555  1.00  0.00           
ATOM   5071  ND1 HIS     7     -14.711 -28.114  22.695  1.00  0.00           
ATOM   5072  HD1 HIS     7     -14.362 -27.215  22.395  1.00  0.00           
ATOM   5073  CD2 HIS     7     -15.318 -30.171  23.105  1.00  0.00           
ATOM   5074  HD2 HIS     7     -15.470 -31.238  23.039  1.00  0.00           
ATOM   5075  CE1 HIS     7     -15.849 -28.170  23.424  1.00  0.00           
ATOM   5076  HE1 HIS     7     -16.250 -27.266  23.858  1.00  0.00           
ATOM   5077  NE2 HIS     7     -16.288 -29.352  23.662  1.00  0.00           
ATOM   5078  N   THR     8     -15.295 -30.836  19.688  1.00  0.00           
ATOM   5079  H   THR     8     -15.285 -29.892  19.330  1.00  0.00           
ATOM   5080  CA  THR     8     -16.589 -31.521  19.708  1.00  0.00           
ATOM   5081  HA  THR     8     -16.654 -32.051  20.658  1.00  0.00           
ATOM   5082  C   THR     8     -16.632 -32.544  18.568  1.00  0.00           
ATOM   5083  O   THR     8     -15.996 -32.443  17.494  1.00  0.00           
ATOM   5084  CB  THR     8     -17.779 -30.581  19.539  1.00  0.00           
ATOM   5085  HB  THR     8     -18.704 -31.156  19.573  1.00  0.00           
ATOM   5086  OG1 THR     8     -17.744 -29.936  18.291  1.00  0.00           
ATOM   5087  HG1 THR     8     -16.890 -29.511  18.185  1.00  0.00           
ATOM   5088  CG2 THR     8     -18.008 -29.604  20.696  1.00  0.00           
ATOM   5089 1HG2 THR     8     -18.643 -28.758  20.431  1.00  0.00           
ATOM   5090 2HG2 THR     8     -17.044 -29.238  21.050  1.00  0.00           
ATOM   5091 3HG2 THR     8     -18.487 -30.186  21.484  1.00  0.00           
ATOM   5092  N   SER     9     -17.291 -33.651  18.832  1.00  0.00           
ATOM   5093  H   SER     9     -17.832 -33.769  19.677  1.00  0.00           
ATOM   5094  CA  SER     9     -17.234 -34.847  17.952  1.00  0.00           
ATOM   5095  HA  SER     9     -16.212 -35.176  17.765  1.00  0.00           
ATOM   5096  C   SER     9     -17.864 -34.555  16.542  1.00  0.00           
ATOM   5097  O   SER     9     -17.202 -34.924  15.590  1.00  0.00           
ATOM   5098  CB  SER     9     -18.035 -36.022  18.483  1.00  0.00           
ATOM   5099  1HB SER     9     -18.513 -36.552  17.660  1.00  0.00           
ATOM   5100  2HB SER     9     -17.366 -36.768  18.911  1.00  0.00           
ATOM   5101  OG  SER     9     -18.908 -35.792  19.568  1.00  0.00           
ATOM   5102  HG  SER     9     -19.788 -35.628  19.220  1.00  0.00           
ATOM   5103  N   ASP    10     -18.994 -33.881  16.357  1.00  0.00           
ATOM   5104  H   ASP    10     -19.502 -33.606  17.185  1.00  0.00           
ATOM   5105  CA  ASP    10     -19.596 -33.475  15.071  1.00  0.00           
ATOM   5106  HA  ASP    10     -19.694 -34.307  14.373  1.00  0.00           
ATOM   5107  C   ASP    10     -18.716 -32.395  14.404  1.00  0.00           
ATOM   5108  O   ASP    10     -18.999 -32.185  13.248  1.00  0.00           
ATOM   5109  CB  ASP    10     -21.000 -32.946  15.337  1.00  0.00           
ATOM   5110  1HB ASP    10     -20.952 -32.117  16.043  1.00  0.00           
ATOM   5111  2HB ASP    10     -21.320 -32.509  14.392  1.00  0.00           
ATOM   5112  CG  ASP    10     -22.047 -33.949  15.809  1.00  0.00           
ATOM   5113  OD1 ASP    10     -22.386 -33.904  17.048  1.00  0.00           
ATOM   5114  OD2 ASP    10     -22.655 -34.720  15.017  1.00  0.00           
ATOM   5115  N   VAL    11     -17.806 -31.726  14.992  1.00  0.00           
ATOM   5116  H   VAL    11     -17.673 -31.885  15.980  1.00  0.00           
ATOM   5117  CA  VAL    11     -16.781 -30.945  14.302  1.00  0.00           
ATOM   5118  HA  VAL    11     -17.295 -30.556  13.423  1.00  0.00           
ATOM   5119  C   VAL    11     -15.614 -31.803  13.903  1.00  0.00           
ATOM   5120  O   VAL    11     -15.106 -31.498  12.784  1.00  0.00           
ATOM   5121  CB  VAL    11     -16.368 -29.709  15.187  1.00  0.00           
ATOM   5122  HB  VAL    11     -16.161 -30.104  16.182  1.00  0.00           
ATOM   5123  CG1 VAL    11     -15.119 -29.014  14.553  1.00  0.00           
ATOM   5124 1HG1 VAL    11     -15.031 -28.026  15.005  1.00  0.00           
ATOM   5125 2HG1 VAL    11     -15.288 -28.909  13.481  1.00  0.00           
ATOM   5126 3HG1 VAL    11     -14.200 -29.575  14.724  1.00  0.00
[truncated: 3,501,120 more chars]
