# Supplementary material for: Investigating the quaternary structure of a homomultimeric catechol 1,2-dioxygenase: An integrative structural biology study
Source: PLoS One. 2025 May 5;20(5):e0315992. doi: 10.1371/journal.pone.0315992 (PMC12052123; doi:10.1371/journal.pone.0315992)
Supplement: S14 File — (PDB) [file pone.0315992.s014.pdb]

TITLE     Protein/Solute within the envelope
REMARK    THIS IS A SIMULATION BOX
CRYST1  167.073  136.471  132.293  90.00  90.00  90.00 P 1           1
MODEL        1
ATOM      1  N   MET     1       0.296  -1.613  19.314  1.00  0.00           
ATOM      2  1H  MET     1       0.094  -0.709  19.716  1.00  0.00           
ATOM      3  2H  MET     1       1.119  -2.000  19.751  1.00  0.00           
ATOM      4  3H  MET     1      -0.488  -2.231  19.463  1.00  0.00           
ATOM      5  CA  MET     1       0.630  -1.547  17.884  1.00  0.00           
ATOM      6  HA  MET     1      -0.202  -1.212  17.264  1.00  0.00           
ATOM      7  C   MET     1       1.045  -2.960  17.326  1.00  0.00           
ATOM      8  O   MET     1       1.845  -3.639  17.936  1.00  0.00           
ATOM      9  CB  MET     1       1.718  -0.533  17.573  1.00  0.00           
ATOM     10  1HB MET     1       1.371   0.430  17.948  1.00  0.00           
ATOM     11  2HB MET     1       2.592  -0.815  18.159  1.00  0.00           
ATOM     12  CG  MET     1       2.100  -0.406  16.105  1.00  0.00           
ATOM     13  1HG MET     1       2.340  -1.378  15.674  1.00  0.00           
ATOM     14  2HG MET     1       1.201  -0.115  15.561  1.00  0.00           
ATOM     15  SD  MET     1       3.429   0.764  15.769  1.00  0.00           
ATOM     16  CE  MET     1       3.639   0.472  14.024  1.00  0.00           
ATOM     17  1HE MET     1       4.120   1.341  13.575  1.00  0.00           
ATOM     18  2HE MET     1       2.656   0.328  13.576  1.00  0.00           
ATOM     19  3HE MET     1       4.251  -0.413  13.850  1.00  0.00           
ATOM     20  N   THR     2       0.514  -3.327  16.154  1.00  0.00           
ATOM     21  H   THR     2      -0.101  -2.654  15.719  1.00  0.00           
ATOM     22  CA  THR     2       0.726  -4.588  15.449  1.00  0.00           
ATOM     23  HA  THR     2       0.417  -5.459  16.027  1.00  0.00           
ATOM     24  C   THR     2       2.233  -4.753  15.124  1.00  0.00           
ATOM     25  O   THR     2       2.864  -3.892  14.478  1.00  0.00           
ATOM     26  CB  THR     2       0.009  -4.666  14.058  1.00  0.00           
ATOM     27  HB  THR     2       0.400  -3.846  13.456  1.00  0.00           
ATOM     28  OG1 THR     2      -1.412  -4.541  14.280  1.00  0.00           
ATOM     29  HG1 THR     2      -1.677  -5.335  14.750  1.00  0.00           
ATOM     30  CG2 THR     2       0.060  -6.016  13.301  1.00  0.00           
ATOM     31 1HG2 THR     2      -0.638  -6.058  12.465  1.00  0.00           
ATOM     32 2HG2 THR     2      -0.174  -6.809  14.011  1.00  0.00           
ATOM     33 3HG2 THR     2       1.078  -6.148  12.932  1.00  0.00           
ATOM     34  N   VAL     3       2.740  -5.956  15.450  1.00  0.00           
ATOM     35  H   VAL     3       2.184  -6.718  15.809  1.00  0.00           
ATOM     36  CA  VAL     3       4.202  -6.264  15.344  1.00  0.00           
ATOM     37  HA  VAL     3       4.716  -5.308  15.442  1.00  0.00           
ATOM     38  C   VAL     3       4.511  -6.803  13.914  1.00  0.00           
ATOM     39  O   VAL     3       4.086  -7.897  13.494  1.00  0.00           
ATOM     40  CB  VAL     3       4.581  -7.223  16.462  1.00  0.00           
ATOM     41  HB  VAL     3       3.989  -8.136  16.383  1.00  0.00           
ATOM     42  CG1 VAL     3       6.066  -7.727  16.401  1.00  0.00           
ATOM     43 1HG1 VAL     3       6.232  -8.281  15.477  1.00  0.00           
ATOM     44 2HG1 VAL     3       6.199  -8.393  17.253  1.00  0.00           
ATOM     45 3HG1 VAL     3       6.781  -6.906  16.466  1.00  0.00           
ATOM     46  CG2 VAL     3       4.314  -6.598  17.845  1.00  0.00           
ATOM     47 1HG2 VAL     3       4.672  -7.226  18.662  1.00  0.00           
ATOM     48 2HG2 VAL     3       3.229  -6.513  17.901  1.00  0.00           
ATOM     49 3HG2 VAL     3       4.761  -5.607  17.925  1.00  0.00           
ATOM     50  N   LYS     4       5.265  -6.088  13.110  1.00  0.00           
ATOM     51  H   LYS     4       5.303  -5.110  13.359  1.00  0.00           
ATOM     52  CA  LYS     4       5.622  -6.467  11.762  1.00  0.00           
ATOM     53  HA  LYS     4       5.399  -7.528  11.643  1.00  0.00           
ATOM     54  C   LYS     4       7.119  -6.243  11.588  1.00  0.00           
ATOM     55  O   LYS     4       7.674  -5.228  11.961  1.00  0.00           
ATOM     56  CB  LYS     4       4.911  -5.634  10.756  1.00  0.00           
ATOM     57  1HB LYS     4       5.314  -4.623  10.699  1.00  0.00           
ATOM     58  2HB LYS     4       4.941  -6.075   9.759  1.00  0.00           
ATOM     59  CG  LYS     4       3.400  -5.661  11.052  1.00  0.00           
ATOM     60  1HG LYS     4       3.063  -6.698  11.039  1.00  0.00           
ATOM     61  2HG LYS     4       3.227  -5.178  12.014  1.00  0.00           
ATOM     62  CD  LYS     4       2.659  -4.926   9.941  1.00  0.00           
ATOM     63  1HD LYS     4       3.001  -3.892   9.895  1.00  0.00           
ATOM     64  2HD LYS     4       2.836  -5.426   8.989  1.00  0.00           
ATOM     65  CE  LYS     4       1.170  -4.878  10.167  1.00  0.00           
ATOM     66  1HE LYS     4       0.797  -5.847  10.501  1.00  0.00           
ATOM     67  2HE LYS     4       0.925  -4.224  11.004  1.00  0.00           
ATOM     68  NZ  LYS     4       0.429  -4.260   8.994  1.00  0.00           
ATOM     69  1HZ LYS     4      -0.555  -4.249   9.221  1.00  0.00           
ATOM     70  2HZ LYS     4       0.583  -4.849   8.188  1.00  0.00           
ATOM     71  3HZ LYS     4       0.738  -3.320   8.790  1.00  0.00           
ATOM     72  N   ILE     5       7.823  -7.179  10.964  1.00  0.00           
ATOM     73  H   ILE     5       7.287  -8.035  10.964  1.00  0.00           
ATOM     74  CA  ILE     5       9.244  -7.226  10.858  1.00  0.00           
ATOM     75  HA  ILE     5       9.602  -6.206  10.994  1.00  0.00           
ATOM     76  C   ILE     5       9.709  -7.766   9.522  1.00  0.00           
ATOM     77  O   ILE     5      10.895  -7.506   9.146  1.00  0.00           
ATOM     78  CB  ILE     5       9.793  -8.151  11.990  1.00  0.00           
ATOM     79  HB  ILE     5      10.849  -8.321  11.781  1.00  0.00           
ATOM     80  CG1 ILE     5       9.086  -9.535  11.990  1.00  0.00           
ATOM     81 1HG1 ILE     5       8.115  -9.408  12.468  1.00  0.00           
ATOM     82 2HG1 ILE     5       8.961  -9.841  10.952  1.00  0.00           
ATOM     83  CG2 ILE     5       9.726  -7.364  13.292  1.00  0.00           
ATOM     84 1HG2 ILE     5      10.272  -7.857  14.096  1.00  0.00           
ATOM     85 2HG2 ILE     5       8.702  -7.170  13.612  1.00  0.00           
ATOM     86 3HG2 ILE     5      10.215  -6.421  13.046  1.00  0.00           
ATOM     87  CD1 ILE     5       9.789 -10.719  12.694  1.00  0.00           
ATOM     88 1HD1 ILE     5       9.083 -11.549  12.720  1.00  0.00           
ATOM     89 2HD1 ILE     5      10.023 -10.408  13.712  1.00  0.00           
ATOM     90 3HD1 ILE     5      10.703 -11.034  12.191  1.00  0.00           
ATOM     91  N   SER     6       8.894  -8.533   8.745  1.00  0.00           
ATOM     92  H   SER     6       7.962  -8.645   9.116  1.00  0.00           
ATOM     93  CA  SER     6       9.186  -8.959   7.414  1.00  0.00           
ATOM     94  HA  SER     6      10.015  -9.630   7.639  1.00  0.00           
ATOM     95  C   SER     6       9.677  -7.885   6.434  1.00  0.00           
ATOM     96  O   SER     6      10.313  -8.205   5.498  1.00  0.00           
ATOM     97  CB  SER     6       8.131  -9.832   6.790  1.00  0.00           
ATOM     98  1HB SER     6       8.424 -10.144   5.788  1.00  0.00           
ATOM     99  2HB SER     6       8.051 -10.784   7.315  1.00  0.00           
ATOM    100  OG  SER     6       6.928  -9.179   6.666  1.00  0.00           
ATOM    101  HG  SER     6       6.577  -8.928   7.524  1.00  0.00           
ATOM    102  N   HIS     7       9.328  -6.608   6.658  1.00  0.00           
ATOM    103  H   HIS     7       8.644  -6.340   7.351  1.00  0.00           
ATOM    104  CA  HIS     7       9.890  -5.486   5.863  1.00  0.00           
ATOM    105  HA  HIS     7       9.770  -5.793   4.824  1.00  0.00           
ATOM    106  C   HIS     7      11.444  -5.266   6.062  1.00  0.00           
ATOM    107  O   HIS     7      11.915  -4.495   5.237  1.00  0.00           
ATOM    108  CB  HIS     7       9.124  -4.179   6.178  1.00  0.00           
ATOM    109  1HB HIS     7       9.442  -3.336   5.565  1.00  0.00           
ATOM    110  2HB HIS     7       8.070  -4.361   5.969  1.00  0.00           
ATOM    111  CG  HIS     7       9.239  -3.754   7.645  1.00  0.00           
ATOM    112  ND1 HIS     7       8.900  -4.450   8.790  1.00  0.00           
ATOM    113  HD1 HIS     7       8.248  -5.217   8.876  1.00  0.00           
ATOM    114  CD2 HIS     7      10.089  -2.791   8.133  1.00  0.00           
ATOM    115  HD2 HIS     7      10.521  -2.043   7.485  1.00  0.00           
ATOM    116  CE1 HIS     7       9.430  -3.825   9.796  1.00  0.00           
ATOM    117  HE1 HIS     7       9.242  -4.053  10.835  1.00  0.00           
ATOM    118  NE2 HIS     7      10.145  -2.729   9.485  1.00  0.00           
ATOM    119  N   THR     8      12.007  -5.740   7.172  1.00  0.00           
ATOM    120  H   THR     8      11.511  -6.379   7.777  1.00  0.00           
ATOM    121  CA  THR     8      13.420  -5.503   7.489  1.00  0.00           
ATOM    122  HA  THR     8      13.527  -4.436   7.686  1.00  0.00           
ATOM    123  C   THR     8      14.296  -5.839   6.254  1.00  0.00           
ATOM    124  O   THR     8      14.082  -6.812   5.535  1.00  0.00           
ATOM    125  CB  THR     8      13.833  -6.207   8.833  1.00  0.00           
ATOM    126  HB  THR     8      14.894  -5.999   8.976  1.00  0.00           
ATOM    127  OG1 THR     8      13.569  -7.572   8.744  1.00  0.00           
ATOM    128  HG1 THR     8      12.662  -7.745   9.007  1.00  0.00           
ATOM    129  CG2 THR     8      13.109  -5.615  10.034  1.00  0.00           
ATOM    130 1HG2 THR     8      12.045  -5.546   9.808  1.00  0.00           
ATOM    131 2HG2 THR     8      13.487  -4.630  10.308  1.00  0.00           
ATOM    132 3HG2 THR     8      13.261  -6.307  10.862  1.00  0.00           
ATOM    133  N   SER     9      15.387  -5.139   6.153  1.00  0.00           
ATOM    134  H   SER     9      15.557  -4.498   6.915  1.00  0.00           
ATOM    135  CA  SER     9      16.527  -5.499   5.317  1.00  0.00           
ATOM    136  HA  SER     9      16.219  -5.450   4.272  1.00  0.00           
ATOM    137  C   SER     9      17.023  -6.997   5.527  1.00  0.00           
ATOM    138  O   SER     9      17.406  -7.723   4.656  1.00  0.00           
ATOM    139  CB  SER     9      17.597  -4.431   5.471  1.00  0.00           
ATOM    140  1HB SER     9      18.347  -4.540   4.687  1.00  0.00           
ATOM    141  2HB SER     9      17.146  -3.441   5.405  1.00  0.00           
ATOM    142  OG  SER     9      18.305  -4.583   6.729  1.00  0.00           
ATOM    143  HG  SER     9      19.213  -4.335   6.542  1.00  0.00           
ATOM    144  N   ASP    10      16.909  -7.363   6.825  1.00  0.00           
ATOM    145  H   ASP    10      16.619  -6.691   7.522  1.00  0.00           
ATOM    146  CA  ASP    10      17.088  -8.749   7.321  1.00  0.00           
ATOM    147  HA  ASP    10      18.094  -9.135   7.156  1.00  0.00           
ATOM    148  C   ASP    10      16.120  -9.790   6.621  1.00  0.00           
ATOM    149  O   ASP    10      16.581 -10.675   5.931  1.00  0.00           
ATOM    150  CB  ASP    10      16.882  -8.888   8.821  1.00  0.00           
ATOM    151  1HB ASP    10      15.936  -8.407   9.070  1.00  0.00           
ATOM    152  2HB ASP    10      16.997  -9.923   9.142  1.00  0.00           
ATOM    153  CG  ASP    10      17.968  -8.087   9.689  1.00  0.00           
ATOM    154  OD1 ASP    10      18.725  -7.234   9.240  1.00  0.00           
ATOM    155  OD2 ASP    10      17.997  -8.390  10.886  1.00  0.00           
ATOM    156  N   VAL    11      14.868  -9.742   7.003  1.00  0.00           
ATOM    157  H   VAL    11      14.666  -9.125   7.776  1.00  0.00           
ATOM    158  CA  VAL    11      13.886 -10.715   6.612  1.00  0.00           
ATOM    159  HA  VAL    11      14.319 -11.687   6.850  1.00  0.00           
ATOM    160  C   VAL    11      13.545 -10.682   5.116  1.00  0.00           
ATOM    161  O   VAL    11      13.347 -11.740   4.522  1.00  0.00           
ATOM    162  CB  VAL    11      12.588 -10.692   7.448  1.00  0.00           
ATOM    163  HB  VAL    11      12.167  -9.688   7.398  1.00  0.00           
ATOM    164  CG1 VAL    11      11.605 -11.754   7.027  1.00  0.00           
ATOM    165 1HG1 VAL    11      10.816 -11.943   7.755  1.00  0.00           
ATOM    166 2HG1 VAL    11      12.113 -12.689   6.791  1.00  0.00           
ATOM    167 3HG1 VAL    11      11.169 -11.338   6.118  1.00  0.00           
ATOM    168  CG2 VAL    11      12.924 -10.941   8.934  1.00  0.00           
ATOM    169 1HG2 VAL    11      12.044 -10.912   9.577  1.00  0.00           
ATOM    170 2HG2 VAL    11      13.603 -10.134   9.210  1.00  0.00           
ATOM    171 3HG2 VAL    11      13.430 -11.899   9.053  1.00  0.00           
ATOM    172  N   GLN    12      13.596  -9.529   4.439  1.00  0.00           
ATOM    173  H   GLN    12      13.658  -8.658   4.945  1.00  0.00           
ATOM    174  CA  GLN    12      13.634  -9.412   2.964  1.00  0.00           
ATOM    175  HA  GLN    12      12.776  -9.980   2.604  1.00  0.00           
ATOM    176  C   GLN    12      14.900  -9.997   2.288  1.00  0.00           
ATOM    177  O   GLN    12      14.923 -10.255   1.076  1.00  0.00           
ATOM    178  CB  GLN    12      13.569  -7.912   2.519  1.00  0.00           
ATOM    179  1HB GLN    12      14.323  -7.358   3.078  1.00  0.00           
ATOM    180  2HB GLN    12      13.873  -7.816   1.476  1.00  0.00           
ATOM    181  CG  GLN    12      12.204  -7.265   2.717  1.00  0.00           
ATOM    182  1HG GLN    12      11.929  -7.202   3.770  1.00  0.00           
ATOM    183  2HG GLN    12      12.231  -6.233   2.367  1.00  0.00           
ATOM    184  CD  GLN    12      11.110  -8.018   1.960  1.00  0.00           
ATOM    185  OE1 GLN    12      11.167  -8.200   0.731  1.00  0.00           
ATOM    186  NE2 GLN    12      10.147  -8.578   2.663  1.00  0.00           
ATOM    187 1HE2 GLN    12       9.436  -9.092   2.163  1.00  0.00           
ATOM    188 2HE2 GLN    12      10.117  -8.525   3.672  1.00  0.00           
ATOM    189  N   GLN    13      15.918 -10.388   3.035  1.00  0.00           
ATOM    190  H   GLN    13      15.889 -10.193   4.025  1.00  0.00           
ATOM    191  CA  GLN    13      16.890 -11.301   2.520  1.00  0.00           
ATOM    192  HA  GLN    13      16.948 -11.268   1.432  1.00  0.00           
ATOM    193  C   GLN    13      16.725 -12.765   2.957  1.00  0.00           
ATOM    194  O   GLN    13      17.077 -13.658   2.215  1.00  0.00           
ATOM    195  CB  GLN    13      18.254 -10.840   3.003  1.00  0.00           
ATOM    196  1HB GLN    13      18.329  -9.753   2.960  1.00  0.00           
ATOM    197  2HB GLN    13      18.407 -11.116   4.047  1.00  0.00           
ATOM    198  CG  GLN    13      19.336 -11.467   2.138  1.00  0.00           
ATOM    199  1HG GLN    13      19.400 -12.532   2.362  1.00  0.00           
ATOM    200  2HG GLN    13      19.217 -11.416   1.056  1.00  0.00           
ATOM    201  CD  GLN    13      20.751 -10.865   2.455  1.00  0.00           
ATOM    202  OE1 GLN    13      21.057  -9.747   1.996  1.00  0.00           
ATOM    203  NE2 GLN    13      21.473 -11.296   3.491  1.00  0.00           
ATOM    204 1HE2 GLN    13      22.268 -10.760   3.808  1.00  0.00           
ATOM    205 2HE2 GLN    13      21.165 -12.102   4.017  1.00  0.00           
ATOM    206  N   PHE    14      16.173 -12.975   4.168  1.00  0.00           
ATOM    207  H   PHE    14      16.017 -12.212   4.810  1.00  0.00           
ATOM    208  CA  PHE    14      15.816 -14.316   4.647  1.00  0.00           
ATOM    209  HA  PHE    14      16.689 -14.894   4.950  1.00  0.00           
ATOM    210  C   PHE    14      15.035 -15.088   3.594  1.00  0.00           
ATOM    211  O   PHE    14      15.400 -16.208   3.224  1.00  0.00           
ATOM    212  CB  PHE    14      15.083 -14.186   5.996  1.00  0.00           
ATOM    213  1HB PHE    14      15.743 -13.640   6.670  1.00  0.00           
ATOM    214  2HB PHE    14      14.201 -13.593   5.756  1.00  0.00           
ATOM    215  CG  PHE    14      14.653 -15.478   6.655  1.00  0.00           
ATOM    216  CD1 PHE    14      13.307 -15.870   6.673  1.00  0.00           
ATOM    217  HD1 PHE    14      12.600 -15.122   6.346  1.00  0.00           
ATOM    218  CD2 PHE    14      15.543 -16.442   7.140  1.00  0.00           
ATOM    219  HD2 PHE    14      16.608 -16.276   7.077  1.00  0.00           
ATOM    220  CE1 PHE    14      12.820 -17.035   7.312  1.00  0.00           
ATOM    221  HE1 PHE    14      11.767 -17.254   7.410  1.00  0.00           
ATOM    222  CE2 PHE    14      15.113 -17.712   7.669  1.00  0.00           
ATOM    223  HE2 PHE    14      15.891 -18.408   7.948  1.00  0.00           
ATOM    224  CZ  PHE    14      13.751 -17.976   7.834  1.00  0.00           
ATOM    225  HZ  PHE    14      13.428 -18.895   8.301  1.00  0.00           
ATOM    226  N   PHE    15      13.981 -14.436   3.102  1.00  0.00           
ATOM    227  H   PHE    15      13.543 -13.618   3.500  1.00  0.00           
ATOM    228  CA  PHE    15      13.110 -15.153   2.103  1.00  0.00           
ATOM    229  HA  PHE    15      12.973 -16.144   2.535  1.00  0.00           
ATOM    230  C   PHE    15      13.830 -15.351   0.733  1.00  0.00           
ATOM    231  O   PHE    15      13.924 -16.467   0.212  1.00  0.00           
ATOM    232  CB  PHE    15      11.707 -14.456   1.891  1.00  0.00           
ATOM    233  1HB PHE    15      11.974 -13.428   1.645  1.00  0.00           
ATOM    234  2HB PHE    15      11.153 -14.987   1.117  1.00  0.00           
ATOM    235  CG  PHE    15      10.801 -14.402   3.142  1.00  0.00           
ATOM    236  CD1 PHE    15      10.668 -15.629   3.881  1.00  0.00           
ATOM    237  HD1 PHE    15      11.295 -16.480   3.657  1.00  0.00           
ATOM    238  CD2 PHE    15      10.038 -13.312   3.566  1.00  0.00           
ATOM    239  HD2 PHE    15      10.086 -12.374   3.033  1.00  0.00           
ATOM    240  CE1 PHE    15       9.815 -15.656   4.987  1.00  0.00           
ATOM    241  HE1 PHE    15       9.636 -16.633   5.411  1.00  0.00           
ATOM    242  CE2 PHE    15       9.252 -13.319   4.714  1.00  0.00           
ATOM    243  HE2 PHE    15       8.734 -12.427   5.034  1.00  0.00           
ATOM    244  CZ  PHE    15       9.056 -14.559   5.393  1.00  0.00           
ATOM    245  HZ  PHE    15       8.434 -14.556   6.276  1.00  0.00           
ATOM    246  N   LYS    16      14.714 -14.422   0.399  1.00  0.00           
ATOM    247  H   LYS    16      14.689 -13.508   0.829  1.00  0.00           
ATOM    248  CA  LYS    16      15.641 -14.594  -0.723  1.00  0.00           
ATOM    249  HA  LYS    16      15.040 -14.804  -1.608  1.00  0.00           
ATOM    250  C   LYS    16      16.607 -15.759  -0.492  1.00  0.00           
ATOM    251  O   LYS    16      16.756 -16.556  -1.435  1.00  0.00           
ATOM    252  CB  LYS    16      16.278 -13.294  -1.084  1.00  0.00           
ATOM    253  1HB LYS    16      16.588 -12.734  -0.201  1.00  0.00           
ATOM    254  2HB LYS    16      17.108 -13.426  -1.779  1.00  0.00           
ATOM    255  CG  LYS    16      15.253 -12.365  -1.847  1.00  0.00           
ATOM    256  1HG LYS    16      14.923 -12.936  -2.715  1.00  0.00           
ATOM    257  2HG LYS    16      14.442 -12.175  -1.143  1.00  0.00           
ATOM    258  CD  LYS    16      15.973 -10.995  -2.079  1.00  0.00           
ATOM    259  1HD LYS    16      16.360 -10.673  -1.112  1.00  0.00           
ATOM    260  2HD LYS    16      16.709 -11.154  -2.867  1.00  0.00           
ATOM    261  CE  LYS    16      14.953  -9.993  -2.528  1.00  0.00           
ATOM    262  1HE LYS    16      14.464 -10.308  -3.449  1.00  0.00           
ATOM    263  2HE LYS    16      14.262  -9.740  -1.724  1.00  0.00           
ATOM    264  NZ  LYS    16      15.570  -8.726  -2.923  1.00  0.00           
ATOM    265  1HZ LYS    16      14.888  -8.031  -3.189  1.00  0.00           
ATOM    266  2HZ LYS    16      16.164  -8.936  -3.713  1.00  0.00           
ATOM    267  3HZ LYS    16      16.133  -8.372  -2.163  1.00  0.00           
ATOM    268  N   GLU    17      17.212 -15.835   0.650  1.00  0.00           
ATOM    269  H   GLU    17      16.943 -15.147   1.339  1.00  0.00           
ATOM    270  CA  GLU    17      18.155 -16.862   1.043  1.00  0.00           
ATOM    271  HA  GLU    17      18.809 -16.858   0.171  1.00  0.00           
ATOM    272  C   GLU    17      17.459 -18.245   1.102  1.00  0.00           
ATOM    273  O   GLU    17      17.991 -19.107   0.482  1.00  0.00           
ATOM    274  CB  GLU    17      18.976 -16.418   2.302  1.00  0.00           
ATOM    275  1HB GLU    17      19.387 -15.449   2.021  1.00  0.00           
ATOM    276  2HB GLU    17      18.262 -16.398   3.125  1.00  0.00           
ATOM    277  CG  GLU    17      20.077 -17.411   2.571  1.00  0.00           
ATOM    278  1HG GLU    17      19.579 -18.347   2.823  1.00  0.00           
ATOM    279  2HG GLU    17      20.677 -17.467   1.663  1.00  0.00           
ATOM    280  CD  GLU    17      20.898 -16.913   3.726  1.00  0.00           
ATOM    281  OE1 GLU    17      21.321 -17.840   4.378  1.00  0.00           
ATOM    282  OE2 GLU    17      21.191 -15.693   3.876  1.00  0.00           
ATOM    283  N   ALA    18      16.240 -18.337   1.598  1.00  0.00           
ATOM    284  H   ALA    18      15.911 -17.571   2.167  1.00  0.00           
ATOM    285  CA  ALA    18      15.363 -19.480   1.425  1.00  0.00           
ATOM    286  HA  ALA    18      15.921 -20.325   1.827  1.00  0.00           
ATOM    287  C   ALA    18      14.901 -19.749   0.027  1.00  0.00           
ATOM    288  O   ALA    18      14.515 -20.854  -0.323  1.00  0.00           
ATOM    289  CB  ALA    18      14.171 -19.213   2.397  1.00  0.00           
ATOM    290  1HB ALA    18      14.426 -19.224   3.457  1.00  0.00           
ATOM    291  2HB ALA    18      13.392 -19.950   2.203  1.00  0.00           
ATOM    292  3HB ALA    18      13.812 -18.222   2.119  1.00  0.00           
ATOM    293  N   SER    19      14.998 -18.771  -0.941  1.00  0.00           
ATOM    294  H   SER    19      15.092 -17.814  -0.633  1.00  0.00           
ATOM    295  CA  SER    19      14.750 -18.976  -2.373  1.00  0.00           
ATOM    296  HA  SER    19      14.104 -19.834  -2.555  1.00  0.00           
ATOM    297  C   SER    19      16.087 -19.175  -3.051  1.00  0.00           
ATOM    298  O   SER    19      16.078 -19.367  -4.232  1.00  0.00           
ATOM    299  CB  SER    19      14.046 -17.710  -3.040  1.00  0.00           
ATOM    300  1HB SER    19      14.844 -16.977  -3.164  1.00  0.00           
ATOM    301  2HB SER    19      13.699 -18.060  -4.012  1.00  0.00           
ATOM    302  OG  SER    19      12.939 -17.260  -2.277  1.00  0.00           
ATOM    303  HG  SER    19      13.232 -17.149  -1.369  1.00  0.00           
ATOM    304  N   GLY    20      17.219 -19.256  -2.303  1.00  0.00           
ATOM    305  H   GLY    20      17.143 -19.204  -1.297  1.00  0.00           
ATOM    306  CA  GLY    20      18.511 -19.649  -2.854  1.00  0.00           
ATOM    307  1HA GLY    20      19.108 -19.823  -1.958  1.00  0.00           
ATOM    308  2HA GLY    20      18.396 -20.481  -3.549  1.00  0.00           
ATOM    309  C   GLY    20      19.175 -18.481  -3.634  1.00  0.00           
ATOM    310  O   GLY    20      20.026 -18.760  -4.443  1.00  0.00           
ATOM    311  N   PHE    21      18.829 -17.191  -3.525  1.00  0.00           
ATOM    312  H   PHE    21      18.023 -16.957  -2.964  1.00  0.00           
ATOM    313  CA  PHE    21      19.338 -16.190  -4.439  1.00  0.00           
ATOM    314  HA  PHE    21      19.351 -16.562  -5.464  1.00  0.00           
ATOM    315  C   PHE    21      20.827 -15.858  -4.072  1.00  0.00           
ATOM    316  O   PHE    21      21.505 -15.167  -4.865  1.00  0.00           
ATOM    317  CB  PHE    21      18.348 -15.011  -4.427  1.00  0.00           
ATOM    318  1HB PHE    21      17.855 -14.882  -3.463  1.00  0.00           
ATOM    319  2HB PHE    21      18.875 -14.058  -4.470  1.00  0.00           
ATOM    320  CG  PHE    21      17.252 -14.979  -5.511  1.00  0.00           
ATOM    321  CD1 PHE    21      17.652 -14.686  -6.851  1.00  0.00           
ATOM    322  HD1 PHE    21      18.697 -14.762  -7.115  1.00  0.00           
ATOM    323  CD2 PHE    21      15.948 -14.838  -5.107  1.00  0.00           
ATOM    324  HD2 PHE    21      15.646 -14.948  -4.076  1.00  0.00           
ATOM    325  CE1 PHE    21      16.706 -14.305  -7.797  1.00  0.00           
ATOM    326  HE1 PHE    21      16.914 -14.102  -8.837  1.00  0.00           
ATOM    327  CE2 PHE    21      15.018 -14.358  -6.068  1.00  0.00           
ATOM    328  HE2 PHE    21      13.974 -14.320  -5.794  1.00  0.00           
ATOM    329  CZ  PHE    21      15.327 -14.164  -7.382  1.00  0.00           
ATOM    330  HZ  PHE    21      14.589 -13.918  -8.132  1.00  0.00           
ATOM    331  N   ASN    22      21.308 -16.363  -2.925  1.00  0.00           
ATOM    332  H   ASN    22      20.683 -16.900  -2.340  1.00  0.00           
ATOM    333  CA  ASN    22      22.711 -16.332  -2.589  1.00  0.00           
ATOM    334  HA  ASN    22      23.052 -15.327  -2.840  1.00  0.00           
ATOM    335  C   ASN    22      23.619 -17.313  -3.431  1.00  0.00           
ATOM    336  O   ASN    22      24.814 -17.122  -3.572  1.00  0.00           
ATOM    337  CB  ASN    22      22.842 -16.593  -1.027  1.00  0.00           
ATOM    338  1HB ASN    22      23.861 -16.418  -0.682  1.00  0.00           
ATOM    339  2HB ASN    22      22.204 -15.851  -0.548  1.00  0.00           
ATOM    340  CG  ASN    22      22.396 -17.988  -0.637  1.00  0.00           
ATOM    341  OD1 ASN    22      21.724 -18.625  -1.377  1.00  0.00           
ATOM    342  ND2 ASN    22      22.776 -18.470   0.508  1.00  0.00           
ATOM    343 1HD2 ASN    22      22.457 -19.380   0.807  1.00  0.00           
ATOM    344 2HD2 ASN    22      23.352 -17.910   1.119  1.00  0.00           
ATOM    345  N   ASN    23      22.941 -18.277  -4.106  1.00  0.00           
ATOM    346  H   ASN    23      21.938 -18.189  -4.185  1.00  0.00           
ATOM    347  CA  ASN    23      23.563 -19.135  -5.164  1.00  0.00           
ATOM    348  HA  ASN    23      24.610 -18.858  -5.039  1.00  0.00           
ATOM    349  C   ASN    23      23.131 -18.678  -6.586  1.00  0.00           
ATOM    350  O   ASN    23      22.138 -18.007  -6.770  1.00  0.00           
ATOM    351  CB  ASN    23      23.489 -20.665  -4.872  1.00  0.00           
ATOM    352  1HB ASN    23      24.258 -21.124  -5.494  1.00  0.00           
ATOM    353  2HB ASN    23      23.697 -20.958  -3.843  1.00  0.00           
ATOM    354  CG  ASN    23      22.124 -21.228  -5.281  1.00  0.00           
ATOM    355  OD1 ASN    23      21.843 -21.385  -6.434  1.00  0.00           
ATOM    356  ND2 ASN    23      21.242 -21.642  -4.423  1.00  0.00           
ATOM    357 1HD2 ASN    23      20.317 -21.830  -4.782  1.00  0.00           
ATOM    358 2HD2 ASN    23      21.382 -21.515  -3.430  1.00  0.00           
ATOM    359  N   ASP    24      23.834 -19.071  -7.662  1.00  0.00           
ATOM    360  H   ASP    24      24.688 -19.588  -7.507  1.00  0.00           
ATOM    361  CA  ASP    24      23.504 -18.772  -9.065  1.00  0.00           
ATOM    362  HA  ASP    24      22.687 -18.055  -9.155  1.00  0.00           
ATOM    363  C   ASP    24      22.958 -20.076  -9.832  1.00  0.00           
ATOM    364  O   ASP    24      22.622 -19.968 -10.987  1.00  0.00           
ATOM    365  CB  ASP    24      24.712 -18.234  -9.851  1.00  0.00           
ATOM    366  1HB ASP    24      25.609 -18.821  -9.656  1.00  0.00           
ATOM    367  2HB ASP    24      24.513 -18.270 -10.922  1.00  0.00           
ATOM    368  CG  ASP    24      24.987 -16.776  -9.454  1.00  0.00           
ATOM    369  OD1 ASP    24      24.202 -15.832  -9.754  1.00  0.00           
ATOM    370  OD2 ASP    24      26.108 -16.626  -8.815  1.00  0.00           
ATOM    371  N   GLU    25      22.937 -21.249  -9.215  1.00  0.00           
ATOM    372  H   GLU    25      23.065 -21.215  -8.213  1.00  0.00           
ATOM    373  CA  GLU    25      22.301 -22.507  -9.711  1.00  0.00           
ATOM    374  HA  GLU    25      22.611 -22.569 -10.754  1.00  0.00           
ATOM    375  C   GLU    25      20.786 -22.488  -9.625  1.00  0.00           
ATOM    376  O   GLU    25      20.207 -21.477  -9.190  1.00  0.00           
ATOM    377  CB  GLU    25      22.835 -23.638  -8.799  1.00  0.00           
ATOM    378  1HB GLU    25      22.276 -23.571  -7.866  1.00  0.00           
ATOM    379  2HB GLU    25      22.598 -24.561  -9.329  1.00  0.00           
ATOM    380  CG  GLU    25      24.334 -23.607  -8.490  1.00  0.00           
ATOM    381  1HG GLU    25      24.916 -23.767  -9.397  1.00  0.00           
ATOM    382  2HG GLU    25      24.609 -22.594  -8.197  1.00  0.00           
ATOM    383  CD  GLU    25      24.836 -24.579  -7.411  1.00  0.00           
ATOM    384  OE1 GLU    25      25.704 -25.445  -7.772  1.00  0.00           
ATOM    385  OE2 GLU    25      24.308 -24.620  -6.292  1.00  0.00           
ATOM    386  N   GLY    26      20.161 -23.598 -10.002  1.00  0.00           
ATOM    387  H   GLY    26      20.655 -24.461 -10.176  1.00  0.00           
ATOM    388  CA  GLY    26      18.668 -23.758  -9.946  1.00  0.00           
ATOM    389  1HA GLY    26      18.367 -24.804 -10.008  1.00  0.00           
ATOM    390  2HA GLY    26      18.351 -23.402  -8.966  1.00  0.00           
ATOM    391  C   GLY    26      17.813 -22.983 -11.002  1.00  0.00           
ATOM    392  O   GLY    26      18.291 -22.496 -12.013  1.00  0.00           
ATOM    393  N   SER    27      16.460 -22.911 -10.884  1.00  0.00           
ATOM    394  H   SER    27      16.058 -23.200 -10.004  1.00  0.00           
ATOM    395  CA  SER    27      15.570 -22.172 -11.792  1.00  0.00           
ATOM    396  HA  SER    27      15.960 -22.108 -12.808  1.00  0.00           
ATOM    397  C   SER    27      15.286 -20.683 -11.350  1.00  0.00           
ATOM    398  O   SER    27      14.774 -20.455 -10.246  1.00  0.00           
ATOM    399  CB  SER    27      14.318 -23.036 -12.065  1.00  0.00           
ATOM    400  1HB SER    27      14.638 -23.951 -12.563  1.00  0.00           
ATOM    401  2HB SER    27      13.868 -23.295 -11.106  1.00  0.00           
ATOM    402  OG  SER    27      13.374 -22.380 -12.950  1.00  0.00           
ATOM    403  HG  SER    27      12.779 -23.073 -13.247  1.00  0.00           
ATOM    404  N   SER    28      15.610 -19.766 -12.267  1.00  0.00           
ATOM    405  H   SER    28      16.102 -20.109 -13.079  1.00  0.00           
ATOM    406  CA  SER    28      15.573 -18.358 -12.007  1.00  0.00           
ATOM    407  HA  SER    28      16.103 -18.228 -11.063  1.00  0.00           
ATOM    408  C   SER    28      14.106 -17.843 -11.753  1.00  0.00           
ATOM    409  O   SER    28      13.897 -17.020 -10.877  1.00  0.00           
ATOM    410  CB  SER    28      16.268 -17.506 -13.070  1.00  0.00           
ATOM    411  1HB SER    28      16.194 -16.455 -12.793  1.00  0.00           
ATOM    412  2HB SER    28      17.334 -17.734 -13.074  1.00  0.00           
ATOM    413  OG  SER    28      15.845 -17.706 -14.437  1.00  0.00           
ATOM    414  HG  SER    28      16.614 -18.041 -14.904  1.00  0.00           
ATOM    415  N   ARG    29      13.147 -18.499 -12.506  1.00  0.00           
ATOM    416  H   ARG    29      13.454 -19.173 -13.193  1.00  0.00           
ATOM    417  CA  ARG    29      11.676 -18.429 -12.308  1.00  0.00           
ATOM    418  HA  ARG    29      11.436 -17.366 -12.336  1.00  0.00           
ATOM    419  C   ARG    29      11.278 -18.950 -10.894  1.00  0.00           
ATOM    420  O   ARG    29      10.796 -18.135 -10.071  1.00  0.00           
ATOM    421  CB  ARG    29      11.007 -19.222 -13.420  1.00  0.00           
ATOM    422  1HB ARG    29      11.426 -18.865 -14.361  1.00  0.00           
ATOM    423  2HB ARG    29      11.394 -20.239 -13.364  1.00  0.00           
ATOM    424  CG  ARG    29       9.476 -19.283 -13.554  1.00  0.00           
ATOM    425  1HG ARG    29       9.166 -19.892 -14.403  1.00  0.00           
ATOM    426  2HG ARG    29       9.041 -19.677 -12.635  1.00  0.00           
ATOM    427  CD  ARG    29       8.899 -17.854 -13.768  1.00  0.00           
ATOM    428  1HD ARG    29       8.802 -17.360 -12.801  1.00  0.00           
ATOM    429  2HD ARG    29       9.577 -17.331 -14.443  1.00  0.00           
ATOM    430  NE  ARG    29       7.575 -17.948 -14.396  1.00  0.00           
ATOM    431  HE  ARG    29       7.375 -18.894 -14.689  1.00  0.00           
ATOM    432  CZ  ARG    29       6.833 -16.926 -14.758  1.00  0.00           
ATOM    433  NH1 ARG    29       7.174 -15.627 -14.456  1.00  0.00           
ATOM    434 1HH1 ARG    29       7.952 -15.469 -13.831  1.00  0.00           
ATOM    435 2HH1 ARG    29       6.702 -14.843 -14.882  1.00  0.00           
ATOM    436  NH2 ARG    29       5.721 -17.095 -15.403  1.00  0.00           
ATOM    437 1HH2 ARG    29       5.364 -18.015 -15.618  1.00  0.00           
ATOM    438 2HH2 ARG    29       5.175 -16.276 -15.631  1.00  0.00           
ATOM    439  N   MET    30      11.621 -20.191 -10.564  1.00  0.00           
ATOM    440  H   MET    30      12.182 -20.711 -11.224  1.00  0.00           
ATOM    441  CA  MET    30      11.514 -20.748  -9.212  1.00  0.00           
ATOM    442  HA  MET    30      10.438 -20.792  -9.045  1.00  0.00           
ATOM    443  C   MET    30      12.063 -19.802  -8.050  1.00  0.00           
ATOM    444  O   MET    30      11.308 -19.557  -7.107  1.00  0.00           
ATOM    445  CB  MET    30      11.987 -22.246  -9.014  1.00  0.00           
ATOM    446  1HB MET    30      13.067 -22.392  -9.052  1.00  0.00           
ATOM    447  2HB MET    30      11.792 -22.513  -7.975  1.00  0.00           
ATOM    448  CG  MET    30      11.292 -23.215  -9.946  1.00  0.00           
ATOM    449  1HG MET    30      11.848 -23.094 -10.875  1.00  0.00           
ATOM    450  2HG MET    30      11.489 -24.206  -9.537  1.00  0.00           
ATOM    451  SD  MET    30       9.551 -22.938 -10.182  1.00  0.00           
ATOM    452  CE  MET    30       8.962 -23.137  -8.511  1.00  0.00           
ATOM    453  1HE MET    30       7.874 -23.167  -8.555  1.00  0.00           
ATOM    454  2HE MET    30       9.278 -22.325  -7.856  1.00  0.00           
ATOM    455  3HE MET    30       9.338 -24.084  -8.124  1.00  0.00           
ATOM    456  N   LYS    31      13.219 -19.126  -8.197  1.00  0.00           
ATOM    457  H   LYS    31      13.654 -19.237  -9.102  1.00  0.00           
ATOM    458  CA  LYS    31      13.880 -18.271  -7.228  1.00  0.00           
ATOM    459  HA  LYS    31      13.923 -18.827  -6.292  1.00  0.00           
ATOM    460  C   LYS    31      13.006 -17.000  -6.949  1.00  0.00           
ATOM    461  O   LYS    31      12.851 -16.587  -5.793  1.00  0.00           
ATOM    462  CB  LYS    31      15.273 -17.809  -7.723  1.00  0.00           
ATOM    463  1HB LYS    31      15.171 -17.490  -8.761  1.00  0.00           
ATOM    464  2HB LYS    31      15.642 -17.053  -7.030  1.00  0.00           
ATOM    465  CG  LYS    31      16.229 -18.960  -7.612  1.00  0.00           
ATOM    466  1HG LYS    31      15.957 -19.622  -6.790  1.00  0.00           
ATOM    467  2HG LYS    31      16.218 -19.573  -8.512  1.00  0.00           
ATOM    468  CD  LYS    31      17.723 -18.493  -7.387  1.00  0.00           
ATOM    469  1HD LYS    31      18.070 -18.132  -8.355  1.00  0.00           
ATOM    470  2HD LYS    31      17.691 -17.780  -6.564  1.00  0.00           
ATOM    471  CE  LYS    31      18.493 -19.798  -7.006  1.00  0.00           
ATOM    472  1HE LYS    31      18.349 -19.953  -5.936  1.00  0.00           
ATOM    473  2HE LYS    31      18.090 -20.600  -7.624  1.00  0.00           
ATOM    474  NZ  LYS    31      19.897 -19.621  -7.293  1.00  0.00           
ATOM    475  1HZ LYS    31      20.006 -18.646  -7.531  1.00  0.00           
ATOM    476  2HZ LYS    31      20.176 -20.193  -8.077  1.00  0.00           
ATOM    477  3HZ LYS    31      20.474 -19.840  -6.494  1.00  0.00           
ATOM    478  N   THR    32      12.583 -16.255  -7.958  1.00  0.00           
ATOM    479  H   THR    32      12.912 -16.542  -8.868  1.00  0.00           
ATOM    480  CA  THR    32      11.512 -15.210  -7.996  1.00  0.00           
ATOM    481  HA  THR    32      11.927 -14.395  -7.403  1.00  0.00           
ATOM    482  C   THR    32      10.212 -15.688  -7.373  1.00  0.00           
ATOM    483  O   THR    32       9.703 -14.938  -6.563  1.00  0.00           
ATOM    484  CB  THR    32      11.250 -14.801  -9.435  1.00  0.00           
ATOM    485  HB  THR    32      10.877 -15.654 -10.003  1.00  0.00           
ATOM    486  OG1 THR    32      12.550 -14.393  -9.921  1.00  0.00           
ATOM    487  HG1 THR    32      12.514 -14.489 -10.876  1.00  0.00           
ATOM    488  CG2 THR    32      10.295 -13.618  -9.630  1.00  0.00           
ATOM    489 1HG2 THR    32      10.270 -13.450 -10.707  1.00  0.00           
ATOM    490 2HG2 THR    32      10.612 -12.705  -9.126  1.00  0.00           
ATOM    491 3HG2 THR    32       9.301 -13.899  -9.283  1.00  0.00           
ATOM    492  N   VAL    33       9.664 -16.890  -7.705  1.00  0.00           
ATOM    493  H   VAL    33      10.212 -17.464  -8.330  1.00  0.00           
ATOM    494  CA  VAL    33       8.315 -17.452  -7.382  1.00  0.00           
ATOM    495  HA  VAL    33       7.610 -16.672  -7.669  1.00  0.00           
ATOM    496  C   VAL    33       8.240 -17.721  -5.905  1.00  0.00           
ATOM    497  O   VAL    33       7.356 -17.079  -5.234  1.00  0.00           
ATOM    498  CB  VAL    33       8.055 -18.769  -8.197  1.00  0.00           
ATOM    499  HB  VAL    33       9.030 -19.228  -8.364  1.00  0.00           
ATOM    500  CG1 VAL    33       7.257 -19.879  -7.558  1.00  0.00           
ATOM    501 1HG1 VAL    33       7.221 -20.660  -8.318  1.00  0.00           
ATOM    502 2HG1 VAL    33       6.242 -19.581  -7.294  1.00  0.00           
ATOM    503 3HG1 VAL    33       7.767 -20.258  -6.672  1.00  0.00           
ATOM    504  CG2 VAL    33       7.464 -18.482  -9.597  1.00  0.00           
ATOM    505 1HG2 VAL    33       7.393 -19.431 -10.128  1.00  0.00           
ATOM    506 2HG2 VAL    33       8.124 -17.808 -10.143  1.00  0.00           
ATOM    507 3HG2 VAL    33       6.473 -18.035  -9.517  1.00  0.00           
ATOM    508  N   ILE    34       9.143 -18.564  -5.355  1.00  0.00           
ATOM    509  H   ILE    34       9.734 -19.138  -5.939  1.00  0.00           
ATOM    510  CA  ILE    34       9.190 -18.801  -3.918  1.00  0.00           
ATOM    511  HA  ILE    34       8.243 -19.285  -3.676  1.00  0.00           
ATOM    512  C   ILE    34       9.300 -17.507  -3.098  1.00  0.00           
ATOM    513  O   ILE    34       8.470 -17.295  -2.186  1.00  0.00           
ATOM    514  CB  ILE    34      10.309 -19.840  -3.625  1.00  0.00           
ATOM    515  HB  ILE    34      11.238 -19.448  -4.040  1.00  0.00           
ATOM    516  CG1 ILE    34      10.115 -21.185  -4.359  1.00  0.00           
ATOM    517 1HG1 ILE    34      10.398 -21.048  -5.403  1.00  0.00           
ATOM    518 2HG1 ILE    34      10.843 -21.896  -3.968  1.00  0.00           
ATOM    519  CG2 ILE    34      10.421 -20.053  -2.101  1.00  0.00           
ATOM    520 1HG2 ILE    34      11.074 -20.897  -1.881  1.00  0.00           
ATOM    521 2HG2 ILE    34       9.415 -20.268  -1.741  1.00  0.00           
ATOM    522 3HG2 ILE    34      10.801 -19.159  -1.605  1.00  0.00           
ATOM    523  CD1 ILE    34       8.839 -21.893  -4.257  1.00  0.00           
ATOM    524 1HD1 ILE    34       8.892 -22.828  -4.815  1.00  0.00           
ATOM    525 2HD1 ILE    34       8.021 -21.284  -4.644  1.00  0.00           
ATOM    526 3HD1 ILE    34       8.665 -22.108  -3.203  1.00  0.00           
ATOM    527  N   ASN    35      10.084 -16.568  -3.573  1.00  0.00           
ATOM    528  H   ASN    35      10.813 -16.833  -4.220  1.00  0.00           
ATOM    529  CA  ASN    35      10.401 -15.306  -2.808  1.00  0.00           
ATOM    530  HA  ASN    35      10.805 -15.630  -1.849  1.00  0.00           
ATOM    531  C   ASN    35       9.162 -14.439  -2.553  1.00  0.00           
ATOM    532  O   ASN    35       8.765 -14.216  -1.397  1.00  0.00           
ATOM    533  CB  ASN    35      11.570 -14.579  -3.501  1.00  0.00           
ATOM    534  1HB ASN    35      12.438 -15.239  -3.500  1.00  0.00           
ATOM    535  2HB ASN    35      11.170 -14.250  -4.460  1.00  0.00           
ATOM    536  CG  ASN    35      11.914 -13.329  -2.668  1.00  0.00           
ATOM    537  OD1 ASN    35      12.186 -13.391  -1.495  1.00  0.00           
ATOM    538  ND2 ASN    35      11.816 -12.201  -3.276  1.00  0.00           
ATOM    539 1HD2 ASN    35      11.892 -11.322  -2.783  1.00  0.00           
ATOM    540 2HD2 ASN    35      11.395 -12.231  -4.193  1.00  0.00           
ATOM    541  N   ARG    36       8.495 -14.148  -3.661  1.00  0.00           
ATOM    542  H   ARG    36       8.785 -14.547  -4.542  1.00  0.00           
ATOM    543  CA  ARG    36       7.220 -13.388  -3.704  1.00  0.00           
ATOM    544  HA  ARG    36       7.379 -12.426  -3.215  1.00  0.00           
ATOM    545  C   ARG    36       6.137 -14.148  -2.891  1.00  0.00           
ATOM    546  O   ARG    36       5.505 -13.536  -2.101  1.00  0.00           
ATOM    547  CB  ARG    36       6.783 -13.214  -5.186  1.00  0.00           
ATOM    548  1HB ARG    36       7.443 -12.541  -5.734  1.00  0.00           
ATOM    549  2HB ARG    36       6.845 -14.180  -5.688  1.00  0.00           
ATOM    550  CG  ARG    36       5.322 -12.687  -5.401  1.00  0.00           
ATOM    551  1HG ARG    36       5.021 -12.489  -6.430  1.00  0.00           
ATOM    552  2HG ARG    36       4.668 -13.421  -4.930  1.00  0.00           
ATOM    553  CD  ARG    36       5.136 -11.345  -4.611  1.00  0.00           
ATOM    554  1HD ARG    36       5.435 -11.417  -3.566  1.00  0.00           
ATOM    555  2HD ARG    36       5.727 -10.523  -5.016  1.00  0.00           
ATOM    556  NE  ARG    36       3.709 -10.969  -4.667  1.00  0.00           
ATOM    557  HE  ARG    36       3.215 -11.024  -3.787  1.00  0.00           
ATOM    558  CZ  ARG    36       3.088 -10.391  -5.724  1.00  0.00           
ATOM    559  NH1 ARG    36       3.707 -10.037  -6.803  1.00  0.00           
ATOM    560 1HH1 ARG    36       4.704 -10.189  -6.865  1.00  0.00           
ATOM    561 2HH1 ARG    36       3.227  -9.532  -7.533  1.00  0.00           
ATOM    562  NH2 ARG    36       1.822 -10.140  -5.648  1.00  0.00           
ATOM    563 1HH2 ARG    36       1.260 -10.288  -4.822  1.00  0.00           
ATOM    564 2HH2 ARG    36       1.553  -9.440  -6.325  1.00  0.00           
ATOM    565  N   ILE    37       5.976 -15.450  -3.018  1.00  0.00           
ATOM    566  H   ILE    37       6.540 -15.946  -3.694  1.00  0.00           
ATOM    567  CA  ILE    37       5.077 -16.303  -2.201  1.00  0.00           
ATOM    568  HA  ILE    37       4.035 -16.029  -2.364  1.00  0.00           
ATOM    569  C   ILE    37       5.369 -16.147  -0.685  1.00  0.00           
ATOM    570  O   ILE    37       4.472 -16.119   0.133  1.00  0.00           
ATOM    571  CB  ILE    37       5.169 -17.805  -2.591  1.00  0.00           
ATOM    572  HB  ILE    37       6.226 -18.074  -2.616  1.00  0.00           
ATOM    573  CG1 ILE    37       4.514 -17.967  -4.002  1.00  0.00           
ATOM    574 1HG1 ILE    37       3.459 -17.718  -3.892  1.00  0.00           
ATOM    575 2HG1 ILE    37       4.929 -17.183  -4.636  1.00  0.00           
ATOM    576  CG2 ILE    37       4.596 -18.784  -1.525  1.00  0.00           
ATOM    577 1HG2 ILE    37       4.883 -19.804  -1.780  1.00  0.00           
ATOM    578 2HG2 ILE    37       3.510 -18.692  -1.556  1.00  0.00           
ATOM    579 3HG2 ILE    37       4.953 -18.545  -0.524  1.00  0.00           
ATOM    580  CD1 ILE    37       4.756 -19.335  -4.589  1.00  0.00           
ATOM    581 1HD1 ILE    37       4.308 -19.347  -5.583  1.00  0.00           
ATOM    582 2HD1 ILE    37       4.310 -20.121  -3.980  1.00  0.00           
ATOM    583 3HD1 ILE    37       5.830 -19.502  -4.671  1.00  0.00           
ATOM    584  N   LEU    38       6.643 -16.100  -0.248  1.00  0.00           
ATOM    585  H   LEU    38       7.371 -16.221  -0.937  1.00  0.00           
ATOM    586  CA  LEU    38       7.099 -16.001   1.154  1.00  0.00           
ATOM    587  HA  LEU    38       6.414 -16.635   1.718  1.00  0.00           
ATOM    588  C   LEU    38       6.980 -14.563   1.766  1.00  0.00           
ATOM    589  O   LEU    38       6.569 -14.403   2.918  1.00  0.00           
ATOM    590  CB  LEU    38       8.540 -16.611   1.302  1.00  0.00           
ATOM    591  1HB LEU    38       9.150 -16.155   0.522  1.00  0.00           
ATOM    592  2HB LEU    38       8.898 -16.321   2.290  1.00  0.00           
ATOM    593  CG  LEU    38       8.762 -18.132   1.281  1.00  0.00           
ATOM    594  HG  LEU    38       8.401 -18.525   0.331  1.00  0.00           
ATOM    595  CD1 LEU    38      10.289 -18.416   1.263  1.00  0.00           
ATOM    596 1HD1 LEU    38      10.458 -19.435   0.917  1.00  0.00           
ATOM    597 2HD1 LEU    38      10.572 -18.336   2.313  1.00  0.00           
ATOM    598 3HD1 LEU    38      10.890 -17.726   0.671  1.00  0.00           
ATOM    599  CD2 LEU    38       8.040 -18.818   2.488  1.00  0.00           
ATOM    600 1HD2 LEU    38       8.136 -19.902   2.429  1.00  0.00           
ATOM    601 2HD2 LEU    38       6.985 -18.544   2.485  1.00  0.00           
ATOM    602 3HD2 LEU    38       8.506 -18.461   3.407  1.00  0.00           
ATOM    603  N   VAL    39       7.231 -13.589   0.960  1.00  0.00           
ATOM    604  H   VAL    39       7.530 -13.813   0.021  1.00  0.00           
ATOM    605  CA  VAL    39       7.016 -12.186   1.280  1.00  0.00           
ATOM    606  HA  VAL    39       7.628 -11.951   2.151  1.00  0.00           
ATOM    607  C   VAL    39       5.583 -11.876   1.502  1.00  0.00           
ATOM    608  O   VAL    39       5.219 -11.158   2.372  1.00  0.00           
ATOM    609  CB  VAL    39       7.536 -11.292   0.119  1.00  0.00           
ATOM    610  HB  VAL    39       7.187 -11.732  -0.816  1.00  0.00           
ATOM    611  CG1 VAL    39       6.917  -9.856   0.099  1.00  0.00           
ATOM    612 1HG1 VAL    39       7.479  -9.338  -0.678  1.00  0.00           
ATOM    613 2HG1 VAL    39       7.051  -9.340   1.050  1.00  0.00           
ATOM    614 3HG1 VAL    39       5.859  -9.865  -0.163  1.00  0.00           
ATOM    615  CG2 VAL    39       9.103 -11.194   0.121  1.00  0.00           
ATOM    616 1HG2 VAL    39       9.363 -10.618  -0.767  1.00  0.00           
ATOM    617 2HG2 VAL    39       9.523 -12.197   0.040  1.00  0.00           
ATOM    618 3HG2 VAL    39       9.506 -10.701   1.005  1.00  0.00           
ATOM    619  N   ASP    40       4.681 -12.608   0.861  1.00  0.00           
ATOM    620  H   ASP    40       5.029 -13.067   0.031  1.00  0.00           
ATOM    621  CA  ASP    40       3.229 -12.415   0.943  1.00  0.00           
ATOM    622  HA  ASP    40       3.004 -11.354   1.048  1.00  0.00           
ATOM    623  C   ASP    40       2.648 -13.190   2.104  1.00  0.00           
ATOM    624  O   ASP    40       1.787 -12.697   2.827  1.00  0.00           
ATOM    625  CB  ASP    40       2.640 -12.856  -0.404  1.00  0.00           
ATOM    626  1HB ASP    40       3.358 -13.337  -1.069  1.00  0.00           
ATOM    627  2HB ASP    40       1.870 -13.604  -0.211  1.00  0.00           
ATOM    628  CG  ASP    40       2.021 -11.656  -1.104  1.00  0.00           
ATOM    629  OD1 ASP    40       0.847 -11.258  -0.807  1.00  0.00           
ATOM    630  OD2 ASP    40       2.722 -11.037  -1.930  1.00  0.00           
ATOM    631  N   THR    41       3.166 -14.450   2.290  1.00  0.00           
ATOM    632  H   THR    41       3.734 -14.853   1.558  1.00  0.00           
ATOM    633  CA  THR    41       2.845 -15.374   3.411  1.00  0.00           
ATOM    634  HA  THR    41       1.799 -15.648   3.271  1.00  0.00           
ATOM    635  C   THR    41       3.012 -14.579   4.685  1.00  0.00           
ATOM    636  O   THR    41       2.114 -14.524   5.490  1.00  0.00           
ATOM    637  CB  THR    41       3.805 -16.546   3.369  1.00  0.00           
ATOM    638  HB  THR    41       4.835 -16.190   3.358  1.00  0.00           
ATOM    639  OG1 THR    41       3.475 -17.288   2.164  1.00  0.00           
ATOM    640  HG1 THR    41       3.816 -16.759   1.440  1.00  0.00           
ATOM    641  CG2 THR    41       3.656 -17.490   4.575  1.00  0.00           
ATOM    642 1HG2 THR    41       4.148 -18.453   4.432  1.00  0.00           
ATOM    643 2HG2 THR    41       2.583 -17.643   4.689  1.00  0.00           
ATOM    644 3HG2 THR    41       4.052 -17.009   5.469  1.00  0.00           
ATOM    645  N   ALA    42       4.172 -13.921   4.865  1.00  0.00           
ATOM    646  H   ALA    42       4.878 -14.050   4.155  1.00  0.00           
ATOM    647  CA  ALA    42       4.586 -13.043   5.998  1.00  0.00           
ATOM    648  HA  ALA    42       4.658 -13.577   6.946  1.00  0.00           
ATOM    649  C   ALA    42       3.696 -11.810   6.193  1.00  0.00           
ATOM    650  O   ALA    42       3.190 -11.507   7.236  1.00  0.00           
ATOM    651  CB  ALA    42       5.970 -12.647   5.595  1.00  0.00           
ATOM    652  1HB ALA    42       6.482 -13.609   5.593  1.00  0.00           
ATOM    653  2HB ALA    42       6.494 -11.957   6.256  1.00  0.00           
ATOM    654  3HB ALA    42       5.955 -12.241   4.583  1.00  0.00           
ATOM    655  N   LYS    43       3.462 -11.130   5.092  1.00  0.00           
ATOM    656  H   LYS    43       3.899 -11.386   4.218  1.00  0.00           
ATOM    657  CA  LYS    43       2.544  -9.982   5.047  1.00  0.00           
ATOM    658  HA  LYS    43       2.923  -9.184   5.686  1.00  0.00           
ATOM    659  C   LYS    43       1.184 -10.445   5.683  1.00  0.00           
ATOM    660  O   LYS    43       0.619  -9.832   6.633  1.00  0.00           
ATOM    661  CB  LYS    43       2.355  -9.356   3.640  1.00  0.00           
ATOM    662  1HB LYS    43       2.116 -10.161   2.946  1.00  0.00           
ATOM    663  2HB LYS    43       1.466  -8.725   3.673  1.00  0.00           
ATOM    664  CG  LYS    43       3.529  -8.413   3.241  1.00  0.00           
ATOM    665  1HG LYS    43       3.479  -7.539   3.891  1.00  0.00           
ATOM    666  2HG LYS    43       4.451  -8.986   3.329  1.00  0.00           
ATOM    667  CD  LYS    43       3.364  -7.935   1.763  1.00  0.00           
ATOM    668  1HD LYS    43       3.292  -8.829   1.144  1.00  0.00           
ATOM    669  2HD LYS    43       2.434  -7.369   1.711  1.00  0.00           
ATOM    670  CE  LYS    43       4.594  -7.140   1.386  1.00  0.00           
ATOM    671  1HE LYS    43       4.829  -6.410   2.161  1.00  0.00           
ATOM    672  2HE LYS    43       5.420  -7.808   1.143  1.00  0.00           
ATOM    673  NZ  LYS    43       4.242  -6.402   0.133  1.00  0.00           
ATOM    674  1HZ LYS    43       5.028  -5.913  -0.270  1.00  0.00           
ATOM    675  2HZ LYS    43       3.493  -5.748   0.311  1.00  0.00           
ATOM    676  3HZ LYS    43       3.922  -7.114  -0.508  1.00  0.00           
ATOM    677  N   ILE    44       0.630 -11.544   5.170  1.00  0.00           
ATOM    678  H   ILE    44       1.216 -12.109   4.572  1.00  0.00           
ATOM    679  CA  ILE    44      -0.711 -12.029   5.452  1.00  0.00           
ATOM    680  HA  ILE    44      -1.412 -11.243   5.169  1.00  0.00           
ATOM    681  C   ILE    44      -0.770 -12.341   6.900  1.00  0.00           
ATOM    682  O   ILE    44      -1.738 -11.969   7.568  1.00  0.00           
ATOM    683  CB  ILE    44      -1.089 -13.198   4.437  1.00  0.00           
ATOM    684  HB  ILE    44      -0.187 -13.805   4.356  1.00  0.00           
ATOM    685  CG1 ILE    44      -1.365 -12.607   3.024  1.00  0.00           
ATOM    686 1HG1 ILE    44      -2.369 -12.181   3.039  1.00  0.00           
ATOM    687 2HG1 ILE    44      -0.652 -11.799   2.862  1.00  0.00           
ATOM    688  CG2 ILE    44      -2.285 -14.037   4.876  1.00  0.00           
ATOM    689 1HG2 ILE    44      -2.302 -14.946   4.274  1.00  0.00           
ATOM    690 2HG2 ILE    44      -3.202 -13.473   4.708  1.00  0.00           
ATOM    691 3HG2 ILE    44      -2.209 -14.300   5.931  1.00  0.00           
ATOM    692  CD1 ILE    44      -1.248 -13.675   1.977  1.00  0.00           
ATOM    693 1HD1 ILE    44      -1.286 -13.248   0.975  1.00  0.00           
ATOM    694 2HD1 ILE    44      -2.109 -14.325   2.129  1.00  0.00           
ATOM    695 3HD1 ILE    44      -0.331 -14.253   2.091  1.00  0.00           
ATOM    696  N   ILE    45       0.210 -13.096   7.420  1.00  0.00           
ATOM    697  H   ILE    45       0.951 -13.375   6.793  1.00  0.00           
ATOM    698  CA  ILE    45       0.386 -13.513   8.832  1.00  0.00           
ATOM    699  HA  ILE    45      -0.497 -14.082   9.122  1.00  0.00           
ATOM    700  C   ILE    45       0.531 -12.311   9.768  1.00  0.00           
ATOM    701  O   ILE    45      -0.117 -12.318  10.777  1.00  0.00           
ATOM    702  CB  ILE    45       1.629 -14.488   9.014  1.00  0.00           
ATOM    703  HB  ILE    45       2.396 -14.102   8.342  1.00  0.00           
ATOM    704  CG1 ILE    45       1.282 -15.863   8.522  1.00  0.00           
ATOM    705 1HG1 ILE    45       0.458 -16.290   9.094  1.00  0.00           
ATOM    706 2HG1 ILE    45       1.019 -15.849   7.464  1.00  0.00           
ATOM    707  CG2 ILE    45       2.181 -14.540  10.485  1.00  0.00           
ATOM    708 1HG2 ILE    45       2.995 -15.265  10.466  1.00  0.00           
ATOM    709 2HG2 ILE    45       1.446 -14.838  11.232  1.00  0.00           
ATOM    710 3HG2 ILE    45       2.576 -13.556  10.734  1.00  0.00           
ATOM    711  CD1 ILE    45       2.354 -16.921   8.535  1.00  0.00           
ATOM    712 1HD1 ILE    45       1.943 -17.773   7.992  1.00  0.00           
ATOM    713 2HD1 ILE    45       2.619 -17.228   9.546  1.00  0.00           
ATOM    714 3HD1 ILE    45       3.243 -16.557   8.020  1.00  0.00           
ATOM    715  N   GLU    46       1.281 -11.254   9.393  1.00  0.00           
ATOM    716  H   GLU    46       1.827 -11.381   8.553  1.00  0.00           
ATOM    717  CA  GLU    46       1.375  -9.993  10.091  1.00  0.00           
ATOM    718  HA  GLU    46       1.587 -10.289  11.118  1.00  0.00           
ATOM    719  C   GLU    46       0.081  -9.166  10.077  1.00  0.00           
ATOM    720  O   GLU    46      -0.235  -8.642  11.158  1.00  0.00           
ATOM    721  CB  GLU    46       2.532  -9.213   9.473  1.00  0.00           
ATOM    722  1HB GLU    46       2.512  -9.250   8.384  1.00  0.00           
ATOM    723  2HB GLU    46       2.413  -8.193   9.839  1.00  0.00           
ATOM    724  CG  GLU    46       3.920  -9.725   9.939  1.00  0.00           
ATOM    725  1HG GLU    46       3.962  -9.505  11.006  1.00  0.00           
ATOM    726  2HG GLU    46       3.930 -10.786   9.689  1.00  0.00           
ATOM    727  CD  GLU    46       5.141  -9.064   9.266  1.00  0.00           
ATOM    728  OE1 GLU    46       6.337  -9.320   9.604  1.00  0.00           
ATOM    729  OE2 GLU    46       5.057  -8.245   8.311  1.00  0.00           
ATOM    730  N   ASP    47      -0.579  -9.000   9.005  1.00  0.00           
ATOM    731  H   ASP    47      -0.220  -9.341   8.125  1.00  0.00           
ATOM    732  CA  ASP    47      -1.674  -8.020   8.921  1.00  0.00           
ATOM    733  HA  ASP    47      -1.446  -7.088   9.439  1.00  0.00           
ATOM    734  C   ASP    47      -2.969  -8.601   9.496  1.00  0.00           
ATOM    735  O   ASP    47      -3.825  -7.932  10.084  1.00  0.00           
ATOM    736  CB  ASP    47      -1.946  -7.694   7.423  1.00  0.00           
ATOM    737  1HB ASP    47      -2.155  -8.617   6.881  1.00  0.00           
ATOM    738  2HB ASP    47      -2.799  -7.022   7.325  1.00  0.00           
ATOM    739  CG  ASP    47      -0.753  -7.004   6.674  1.00  0.00           
ATOM    740  OD1 ASP    47       0.119  -6.348   7.256  1.00  0.00           
ATOM    741  OD2 ASP    47      -0.784  -6.866   5.437  1.00  0.00           
ATOM    742  N   LEU    48      -3.202  -9.901   9.316  1.00  0.00           
ATOM    743  H   LEU    48      -2.513 -10.420   8.791  1.00  0.00           
ATOM    744  CA  LEU    48      -4.250 -10.575   9.997  1.00  0.00           
ATOM    745  HA  LEU    48      -5.193 -10.032   9.935  1.00  0.00           
ATOM    746  C   LEU    48      -3.900 -10.844  11.445  1.00  0.00           
ATOM    747  O   LEU    48      -4.806 -11.120  12.269  1.00  0.00           
ATOM    748  CB  LEU    48      -4.615 -11.895   9.283  1.00  0.00           
ATOM    749  1HB LEU    48      -3.710 -12.496   9.195  1.00  0.00           
ATOM    750  2HB LEU    48      -5.342 -12.426   9.898  1.00  0.00           
ATOM    751  CG  LEU    48      -5.112 -11.597   7.826  1.00  0.00           
ATOM    752  HG  LEU    48      -4.472 -10.806   7.434  1.00  0.00           
ATOM    753  CD1 LEU    48      -5.053 -12.787   7.011  1.00  0.00           
ATOM    754 1HD1 LEU    48      -5.596 -12.736   6.067  1.00  0.00           
ATOM    755 2HD1 LEU    48      -5.546 -13.498   7.675  1.00  0.00           
ATOM    756 3HD1 LEU    48      -4.030 -13.113   6.825  1.00  0.00           
ATOM    757  CD2 LEU    48      -6.629 -11.253   7.862  1.00  0.00           
ATOM    758 1HD2 LEU    48      -7.270 -11.337   6.984  1.00  0.00           
ATOM    759 2HD2 LEU    48      -6.562 -10.208   8.165  1.00  0.00           
ATOM    760 3HD2 LEU    48      -7.048 -11.842   8.677  1.00  0.00           
ATOM    761  N   GLU    49      -2.623 -10.729  11.885  1.00  0.00           
ATOM    762  H   GLU    49      -1.905 -10.421  11.245  1.00  0.00           
ATOM    763  CA  GLU    49      -2.214 -11.238  13.177  1.00  0.00           
ATOM    764  HA  GLU    49      -1.130 -11.353  13.164  1.00  0.00           
ATOM    765  C   GLU    49      -2.781 -12.717  13.323  1.00  0.00           
ATOM    766  O   GLU    49      -3.460 -13.077  14.254  1.00  0.00           
ATOM    767  CB  GLU    49      -2.520 -10.252  14.376  1.00  0.00           
ATOM    768  1HB GLU    49      -3.573 -10.291  14.652  1.00  0.00           
ATOM    769  2HB GLU    49      -1.859 -10.463  15.216  1.00  0.00           
ATOM    770  CG  GLU    49      -2.254  -8.709  14.035  1.00  0.00           
ATOM    771  1HG GLU    49      -1.293  -8.653  13.524  1.00  0.00           
ATOM    772  2HG GLU    49      -3.051  -8.367  13.376  1.00  0.00           
ATOM    773  CD  GLU    49      -2.218  -7.842  15.284  1.00  0.00           
ATOM    774  OE1 GLU    49      -1.555  -8.267  16.322  1.00  0.00           
ATOM    775  OE2 GLU    49      -2.923  -6.775  15.245  1.00  0.00           
ATOM    776  N   ILE    50      -2.362 -13.573  12.470  1.00  0.00           
ATOM    777  H   ILE    50      -1.676 -13.198  11.831  1.00  0.00           
ATOM    778  CA  ILE    50      -2.465 -15.006  12.606  1.00  0.00           
ATOM    779  HA  ILE    50      -3.525 -15.243  12.697  1.00  0.00           
ATOM    780  C   ILE    50      -1.757 -15.536  13.880  1.00  0.00           
ATOM    781  O   ILE    50      -0.705 -14.996  14.257  1.00  0.00           
ATOM    782  CB  ILE    50      -1.954 -15.773  11.366  1.00  0.00           
ATOM    783  HB  ILE    50      -0.926 -15.465  11.176  1.00  0.00           
ATOM    784  CG1 ILE    50      -2.618 -15.281   9.992  1.00  0.00           
ATOM    785 1HG1 ILE    50      -2.526 -14.196  10.020  1.00  0.00           
ATOM    786 2HG1 ILE    50      -1.917 -15.604   9.222  1.00  0.00           
ATOM    787  CG2 ILE    50      -1.879 -17.273  11.346  1.00  0.00           
ATOM    788 1HG2 ILE    50      -1.326 -17.559  10.452  1.00  0.00           
ATOM    789 2HG2 ILE    50      -2.859 -17.752  11.336  1.00  0.00           
ATOM    790 3HG2 ILE    50      -1.329 -17.590  12.232  1.00  0.00           
ATOM    791  CD1 ILE    50      -4.065 -15.661   9.622  1.00  0.00           
ATOM    792 1HD1 ILE    50      -4.182 -15.450   8.560  1.00  0.00           
ATOM    793 2HD1 ILE    50      -4.769 -15.057  10.194  1.00  0.00           
ATOM    794 3HD1 ILE    50      -4.259 -16.718   9.807  1.00  0.00           
ATOM    795  N   THR    51      -2.275 -16.587  14.540  1.00  0.00           
ATOM    796  H   THR    51      -2.994 -17.151  14.110  1.00  0.00           
ATOM    797  CA  THR    51      -1.570 -17.164  15.682  1.00  0.00           
ATOM    798  HA  THR    51      -0.708 -16.588  16.018  1.00  0.00           
ATOM    799  C   THR    51      -1.033 -18.525  15.150  1.00  0.00           
ATOM    800  O   THR    51      -1.490 -19.139  14.175  1.00  0.00           
ATOM    801  CB  THR    51      -2.432 -17.355  16.906  1.00  0.00           
ATOM    802  HB  THR    51      -1.889 -17.904  17.676  1.00  0.00           
ATOM    803  OG1 THR    51      -3.586 -18.201  16.516  1.00  0.00           
ATOM    804  HG1 THR    51      -3.983 -17.710  15.793  1.00  0.00           
ATOM    805  CG2 THR    51      -3.032 -15.996  17.409  1.00  0.00           
ATOM    806 1HG2 THR    51      -3.570 -16.268  18.318  1.00  0.00           
ATOM    807 2HG2 THR    51      -3.730 -15.578  16.684  1.00  0.00           
ATOM    808 3HG2 THR    51      -2.267 -15.257  17.647  1.00  0.00           
ATOM    809  N   GLN    52      -0.009 -18.992  15.837  1.00  0.00           
ATOM    810  H   GLN    52       0.291 -18.559  16.699  1.00  0.00           
ATOM    811  CA  GLN    52       0.629 -20.346  15.608  1.00  0.00           
ATOM    812  HA  GLN    52       0.846 -20.291  14.541  1.00  0.00           
ATOM    813  C   GLN    52      -0.376 -21.538  15.793  1.00  0.00           
ATOM    814  O   GLN    52      -0.081 -22.511  15.138  1.00  0.00           
ATOM    815  CB  GLN    52       1.934 -20.459  16.459  1.00  0.00           
ATOM    816  1HB GLN    52       1.657 -20.482  17.513  1.00  0.00           
ATOM    817  2HB GLN    52       2.375 -21.438  16.273  1.00  0.00           
ATOM    818  CG  GLN    52       2.958 -19.369  16.211  1.00  0.00           
ATOM    819  1HG GLN    52       3.385 -19.493  15.216  1.00  0.00           
ATOM    820  2HG GLN    52       2.394 -18.436  16.198  1.00  0.00           
ATOM    821  CD  GLN    52       4.018 -19.351  17.264  1.00  0.00           
ATOM    822  OE1 GLN    52       4.975 -20.133  17.282  1.00  0.00           
ATOM    823  NE2 GLN    52       3.740 -18.602  18.315  1.00  0.00           
ATOM    824 1HE2 GLN    52       4.559 -18.315  18.832  1.00  0.00           
ATOM    825 2HE2 GLN    52       2.896 -18.048  18.358  1.00  0.00           
ATOM    826  N   ASP    53      -1.448 -21.506  16.604  1.00  0.00           
ATOM    827  H   ASP    53      -1.574 -20.653  17.130  1.00  0.00           
ATOM    828  CA  ASP    53      -2.500 -22.519  16.738  1.00  0.00           
ATOM    829  HA  ASP    53      -2.030 -23.501  16.783  1.00  0.00           
ATOM    830  C   ASP    53      -3.312 -22.588  15.322  1.00  0.00           
ATOM    831  O   ASP    53      -3.636 -23.724  14.905  1.00  0.00           
ATOM    832  CB  ASP    53      -3.455 -22.312  17.901  1.00  0.00           
ATOM    833  1HB ASP    53      -4.189 -21.521  17.750  1.00  0.00           
ATOM    834  2HB ASP    53      -3.991 -23.229  18.146  1.00  0.00           
ATOM    835  CG  ASP    53      -2.656 -21.919  19.201  1.00  0.00           
ATOM    836  OD1 ASP    53      -2.018 -22.830  19.815  1.00  0.00           
ATOM    837  OD2 ASP    53      -2.790 -20.753  19.649  1.00  0.00           
ATOM    838  N   GLU    54      -3.553 -21.486  14.627  1.00  0.00           
ATOM    839  H   GLU    54      -3.326 -20.658  15.158  1.00  0.00           
ATOM    840  CA  GLU    54      -4.105 -21.324  13.302  1.00  0.00           
ATOM    841  HA  GLU    54      -4.994 -21.944  13.190  1.00  0.00           
ATOM    842  C   GLU    54      -3.150 -21.718  12.113  1.00  0.00           
ATOM    843  O   GLU    54      -3.601 -22.376  11.107  1.00  0.00           
ATOM    844  CB  GLU    54      -4.587 -19.858  13.094  1.00  0.00           
ATOM    845  1HB GLU    54      -3.740 -19.172  13.064  1.00  0.00           
ATOM    846  2HB GLU    54      -5.087 -19.830  12.126  1.00  0.00           
ATOM    847  CG  GLU    54      -5.548 -19.459  14.194  1.00  0.00           
ATOM    848  1HG GLU    54      -6.444 -20.060  14.034  1.00  0.00           
ATOM    849  2HG GLU    54      -5.075 -19.671  15.153  1.00  0.00           
ATOM    850  CD  GLU    54      -5.887 -17.986  14.097  1.00  0.00           
ATOM    851  OE1 GLU    54      -7.051 -17.650  13.760  1.00  0.00           
ATOM    852  OE2 GLU    54      -5.050 -17.108  14.426  1.00  0.00           
ATOM    853  N   PHE    55      -1.934 -21.252  12.096  1.00  0.00           
ATOM    854  H   PHE    55      -1.605 -20.677  12.858  1.00  0.00           
ATOM    855  CA  PHE    55      -0.940 -21.820  11.202  1.00  0.00           
ATOM    856  HA  PHE    55      -1.151 -21.510  10.179  1.00  0.00           
ATOM    857  C   PHE    55      -0.788 -23.377  11.176  1.00  0.00           
ATOM    858  O   PHE    55      -0.731 -23.985  10.101  1.00  0.00           
ATOM    859  CB  PHE    55       0.393 -21.181  11.729  1.00  0.00           
ATOM    860  1HB PHE    55       0.155 -20.121  11.809  1.00  0.00           
ATOM    861  2HB PHE    55       0.565 -21.527  12.748  1.00  0.00           
ATOM    862  CG  PHE    55       1.592 -21.400  10.878  1.00  0.00           
ATOM    863  CD1 PHE    55       2.527 -22.405  11.094  1.00  0.00           
ATOM    864  HD1 PHE    55       2.340 -23.168  11.836  1.00  0.00           
ATOM    865  CD2 PHE    55       1.834 -20.535   9.778  1.00  0.00           
ATOM    866  HD2 PHE    55       1.112 -19.758   9.570  1.00  0.00           
ATOM    867  CE1 PHE    55       3.631 -22.518  10.239  1.00  0.00           
ATOM    868  HE1 PHE    55       4.342 -23.296  10.474  1.00  0.00           
ATOM    869  CE2 PHE    55       2.929 -20.640   8.908  1.00  0.00           
ATOM    870  HE2 PHE    55       3.029 -19.949   8.084  1.00  0.00           
ATOM    871  CZ  PHE    55       3.851 -21.641   9.187  1.00  0.00           
ATOM    872  HZ  PHE    55       4.685 -21.829   8.527  1.00  0.00           
ATOM    873  N   TRP    56      -0.671 -23.993  12.357  1.00  0.00           
ATOM    874  H   TRP    56      -0.660 -23.478  13.226  1.00  0.00           
ATOM    875  CA  TRP    56      -0.228 -25.363  12.356  1.00  0.00           
ATOM    876  HA  TRP    56       0.511 -25.529  11.572  1.00  0.00           
ATOM    877  C   TRP    56      -1.386 -26.350  12.155  1.00  0.00           
ATOM    878  O   TRP    56      -1.162 -27.282  11.365  1.00  0.00           
ATOM    879  CB  TRP    56       0.511 -25.700  13.642  1.00  0.00           
ATOM    880  1HB TRP    56      -0.030 -25.223  14.459  1.00  0.00           
ATOM    881  2HB TRP    56       0.437 -26.758  13.894  1.00  0.00           
ATOM    882  CG  TRP    56       1.916 -25.260  13.610  1.00  0.00           
ATOM    883  CD1 TRP    56       2.447 -24.294  14.409  1.00  0.00           
ATOM    884  HD1 TRP    56       2.014 -23.740  15.229  1.00  0.00           
ATOM    885  CD2 TRP    56       2.975 -25.748  12.794  1.00  0.00           
ATOM    886  NE1 TRP    56       3.787 -24.121  14.098  1.00  0.00           
ATOM    887  HE1 TRP    56       4.449 -23.487  14.521  1.00  0.00           
ATOM    888  CE2 TRP    56       4.142 -24.951  13.035  1.00  0.00           
ATOM    889  CE3 TRP    56       3.044 -26.801  11.874  1.00  0.00           
ATOM    890  HE3 TRP    56       2.175 -27.411  11.676  1.00  0.00           
ATOM    891  CZ2 TRP    56       5.337 -25.268  12.294  1.00  0.00           
ATOM    892  HZ2 TRP    56       6.169 -24.590  12.406  1.00  0.00           
ATOM    893  CZ3 TRP    56       4.166 -27.015  11.080  1.00  0.00           
ATOM    894  HZ3 TRP    56       4.180 -27.807  10.346  1.00  0.00           
ATOM    895  CH2 TRP    56       5.323 -26.269  11.300  1.00  0.00           
ATOM    896  HH2 TRP    56       6.199 -26.410  10.684  1.00  0.00           
ATOM    897  N   LYS    57      -2.576 -26.106  12.595  1.00  0.00           
ATOM    898  H   LYS    57      -2.673 -25.331  13.236  1.00  0.00           
ATOM    899  CA  LYS    57      -3.884 -26.530  11.974  1.00  0.00           
ATOM    900  HA  LYS    57      -4.071 -27.577  12.215  1.00  0.00           
ATOM    901  C   LYS    57      -3.713 -26.452  10.421  1.00  0.00           
ATOM    902  O   LYS    57      -3.904 -27.484   9.836  1.00  0.00           
ATOM    903  CB  LYS    57      -5.057 -25.777  12.547  1.00  0.00           
ATOM    904  1HB LYS    57      -4.867 -24.703  12.544  1.00  0.00           
ATOM    905  2HB LYS    57      -5.951 -25.935  11.944  1.00  0.00           
ATOM    906  CG  LYS    57      -5.338 -26.123  13.933  1.00  0.00           
ATOM    907  1HG LYS    57      -5.501 -27.185  14.111  1.00  0.00           
ATOM    908  2HG LYS    57      -4.475 -26.071  14.597  1.00  0.00           
ATOM    909  CD  LYS    57      -6.407 -25.228  14.508  1.00  0.00           
ATOM    910  1HD LYS    57      -6.172 -24.179  14.326  1.00  0.00           
ATOM    911  2HD LYS    57      -7.356 -25.382  13.995  1.00  0.00           
ATOM    912  CE  LYS    57      -6.585 -25.467  15.993  1.00  0.00           
ATOM    913  1HE LYS    57      -6.646 -26.535  16.199  1.00  0.00           
ATOM    914  2HE LYS    57      -5.717 -25.101  16.541  1.00  0.00           
ATOM    915  NZ  LYS    57      -7.743 -24.692  16.444  1.00  0.00           
ATOM    916  1HZ LYS    57      -7.989 -25.030  17.364  1.00  0.00           
ATOM    917  2HZ LYS    57      -8.507 -24.863  15.806  1.00  0.00           
ATOM    918  3HZ LYS    57      -7.556 -23.701  16.488  1.00  0.00           
ATOM    919  N   ALA    58      -3.169 -25.373   9.775  1.00  0.00           
ATOM    920  H   ALA    58      -2.884 -24.553  10.292  1.00  0.00           
ATOM    921  CA  ALA    58      -3.206 -25.273   8.324  1.00  0.00           
ATOM    922  HA  ALA    58      -4.154 -25.622   7.915  1.00  0.00           
ATOM    923  C   ALA    58      -2.069 -26.077   7.676  1.00  0.00           
ATOM    924  O   ALA    58      -2.284 -26.513   6.564  1.00  0.00           
ATOM    925  CB  ALA    58      -3.224 -23.719   8.034  1.00  0.00           
ATOM    926  1HB ALA    58      -4.107 -23.270   8.488  1.00  0.00           
ATOM    927  2HB ALA    58      -3.218 -23.509   6.964  1.00  0.00           
ATOM    928  3HB ALA    58      -2.327 -23.302   8.491  1.00  0.00           
ATOM    929  N   VAL    59      -0.929 -26.213   8.248  1.00  0.00           
ATOM    930  H   VAL    59      -0.701 -25.581   9.002  1.00  0.00           
ATOM    931  CA  VAL    59       0.126 -27.119   7.799  1.00  0.00           
ATOM    932  HA  VAL    59       0.308 -26.765   6.784  1.00  0.00           
ATOM    933  C   VAL    59      -0.338 -28.579   7.736  1.00  0.00           
ATOM    934  O   VAL    59      -0.211 -29.190   6.711  1.00  0.00           
ATOM    935  CB  VAL    59       1.508 -26.985   8.496  1.00  0.00           
ATOM    936  HB  VAL    59       1.484 -27.597   9.397  1.00  0.00           
ATOM    937  CG1 VAL    59       2.588 -27.541   7.603  1.00  0.00           
ATOM    938 1HG1 VAL    59       3.540 -27.577   8.133  1.00  0.00           
ATOM    939 2HG1 VAL    59       2.681 -26.893   6.731  1.00  0.00           
ATOM    940 3HG1 VAL    59       2.312 -28.545   7.282  1.00  0.00           
ATOM    941  CG2 VAL    59       1.876 -25.551   8.864  1.00  0.00           
ATOM    942 1HG2 VAL    59       2.893 -25.592   9.254  1.00  0.00           
ATOM    943 2HG2 VAL    59       1.204 -25.178   9.638  1.00  0.00           
ATOM    944 3HG2 VAL    59       1.843 -24.885   8.002  1.00  0.00           
ATOM    945  N   ASP    60      -0.834 -29.126   8.846  1.00  0.00           
ATOM    946  H   ASP    60      -0.957 -28.637   9.721  1.00  0.00           
ATOM    947  CA  ASP    60      -1.336 -30.525   8.834  1.00  0.00           
ATOM    948  HA  ASP    60      -0.588 -31.241   8.493  1.00  0.00           
ATOM    949  C   ASP    60      -2.579 -30.714   7.883  1.00  0.00           
ATOM    950  O   ASP    60      -2.710 -31.787   7.298  1.00  0.00           
ATOM    951  CB  ASP    60      -1.717 -30.899  10.256  1.00  0.00           
ATOM    952  1HB ASP    60      -0.904 -30.525  10.878  1.00  0.00           
ATOM    953  2HB ASP    60      -2.677 -30.464  10.533  1.00  0.00           
ATOM    954  CG  ASP    60      -1.799 -32.421  10.413  1.00  0.00           
ATOM    955  OD1 ASP    60      -2.817 -32.951  10.749  1.00  0.00           
ATOM    956  OD2 ASP    60      -0.711 -33.102  10.272  1.00  0.00           
ATOM    957  N   TYR    61      -3.405 -29.662   7.679  1.00  0.00           
ATOM    958  H   TYR    61      -3.179 -28.845   8.229  1.00  0.00           
ATOM    959  CA  TYR    61      -4.509 -29.685   6.807  1.00  0.00           
ATOM    960  HA  TYR    61      -5.249 -30.404   7.158  1.00  0.00           
ATOM    961  C   TYR    61      -4.005 -30.122   5.431  1.00  0.00           
ATOM    962  O   TYR    61      -4.650 -31.024   4.902  1.00  0.00           
ATOM    963  CB  TYR    61      -5.359 -28.328   6.803  1.00  0.00           
ATOM    964  1HB TYR    61      -5.817 -28.165   7.778  1.00  0.00           
ATOM    965  2HB TYR    61      -4.621 -27.537   6.668  1.00  0.00           
ATOM    966  CG  TYR    61      -6.371 -28.315   5.720  1.00  0.00           
ATOM    967  CD1 TYR    61      -6.027 -27.843   4.457  1.00  0.00           
ATOM    968  HD1 TYR    61      -5.071 -27.387   4.246  1.00  0.00           
ATOM    969  CD2 TYR    61      -7.573 -28.881   5.956  1.00  0.00           
ATOM    970  HD2 TYR    61      -7.809 -29.087   6.989  1.00  0.00           
ATOM    971  CE1 TYR    61      -7.014 -27.849   3.441  1.00  0.00           
ATOM    972  HE1 TYR    61      -6.801 -27.428   2.470  1.00  0.00           
ATOM    973  CE2 TYR    61      -8.583 -28.866   4.992  1.00  0.00           
ATOM    974  HE2 TYR    61      -9.582 -29.182   5.251  1.00  0.00           
ATOM    975  CZ  TYR    61      -8.336 -28.273   3.736  1.00  0.00           
ATOM    976  OH  TYR    61      -9.329 -28.273   2.754  1.00  0.00           
ATOM    977  HH  TYR    61      -9.008 -27.849   1.955  1.00  0.00           
ATOM    978  N   LEU    62      -2.919 -29.578   4.892  1.00  0.00           
ATOM    979  H   LEU    62      -2.518 -28.834   5.444  1.00  0.00           
ATOM    980  CA  LEU    62      -2.341 -29.878   3.607  1.00  0.00           
ATOM    981  HA  LEU    62      -3.090 -29.759   2.824  1.00  0.00           
ATOM    982  C   LEU    62      -1.806 -31.320   3.552  1.00  0.00           
ATOM    983  O   LEU    62      -1.905 -31.876   2.476  1.00  0.00           
ATOM    984  CB  LEU    62      -1.245 -28.930   3.315  1.00  0.00           
ATOM    985  1HB LEU    62      -0.513 -28.866   4.121  1.00  0.00           
ATOM    986  2HB LEU    62      -0.703 -29.176   2.402  1.00  0.00           
ATOM    987  CG  LEU    62      -1.726 -27.502   3.116  1.00  0.00           
ATOM    988  HG  LEU    62      -2.285 -27.173   3.992  1.00  0.00           
ATOM    989  CD1 LEU    62      -0.508 -26.572   3.070  1.00  0.00           
ATOM    990 1HD1 LEU    62      -0.750 -25.517   3.202  1.00  0.00           
ATOM    991 2HD1 LEU    62      -0.017 -26.715   2.108  1.00  0.00           
ATOM    992 3HD1 LEU    62       0.159 -26.895   3.870  1.00  0.00           
ATOM    993  CD2 LEU    62      -2.746 -27.382   1.937  1.00  0.00           
ATOM    994 1HD2 LEU    62      -2.924 -26.373   1.566  1.00  0.00           
ATOM    995 2HD2 LEU    62      -3.680 -27.801   2.313  1.00  0.00           
ATOM    996 3HD2 LEU    62      -2.368 -28.006   1.127  1.00  0.00           
ATOM    997  N   ASN    63      -1.324 -31.883   4.647  1.00  0.00           
ATOM    998  H   ASN    63      -1.254 -31.418   5.541  1.00  0.00           
ATOM    999  CA  ASN    63      -1.089 -33.329   4.638  1.00  0.00           
ATOM   1000  HA  ASN    63      -0.465 -33.568   3.777  1.00  0.00           
ATOM   1001  C   ASN    63      -2.443 -34.125   4.400  1.00  0.00           
ATOM   1002  O   ASN    63      -2.437 -35.018   3.568  1.00  0.00           
ATOM   1003  CB  ASN    63      -0.325 -33.808   5.931  1.00  0.00           
ATOM   1004  1HB ASN    63      -0.725 -33.438   6.875  1.00  0.00           
ATOM   1005  2HB ASN    63      -0.337 -34.898   5.919  1.00  0.00           
ATOM   1006  CG  ASN    63       1.170 -33.368   5.867  1.00  0.00           
ATOM   1007  OD1 ASN    63       1.786 -33.275   4.792  1.00  0.00           
ATOM   1008  ND2 ASN    63       1.775 -33.177   7.009  1.00  0.00           
ATOM   1009 1HD2 ASN    63       2.777 -33.071   7.087  1.00  0.00           
ATOM   1010 2HD2 ASN    63       1.222 -33.362   7.833  1.00  0.00           
ATOM   1011  N   ARG    64      -3.516 -33.724   5.120  1.00  0.00           
ATOM   1012  H   ARG    64      -3.461 -33.073   5.890  1.00  0.00           
ATOM   1013  CA  ARG    64      -4.837 -34.409   4.988  1.00  0.00           
ATOM   1014  HA  ARG    64      -4.644 -35.475   5.112  1.00  0.00           
ATOM   1015  C   ARG    64      -5.386 -34.201   3.551  1.00  0.00           
ATOM   1016  O   ARG    64      -5.913 -35.148   3.007  1.00  0.00           
ATOM   1017  CB  ARG    64      -5.727 -33.924   6.157  1.00  0.00           
ATOM   1018  1HB ARG    64      -5.757 -32.836   6.099  1.00  0.00           
ATOM   1019  2HB ARG    64      -6.727 -34.347   6.060  1.00  0.00           
ATOM   1020  CG  ARG    64      -5.128 -34.342   7.500  1.00  0.00           
ATOM   1021  1HG ARG    64      -4.969 -35.420   7.470  1.00  0.00           
ATOM   1022  2HG ARG    64      -4.185 -33.843   7.719  1.00  0.00           
ATOM   1023  CD  ARG    64      -6.071 -34.068   8.729  1.00  0.00           
ATOM   1024  1HD ARG    64      -6.961 -34.690   8.636  1.00  0.00           
ATOM   1025  2HD ARG    64      -5.502 -34.292   9.631  1.00  0.00           
ATOM   1026  NE  ARG    64      -6.523 -32.649   8.826  1.00  0.00           
ATOM   1027  HE  ARG    64      -5.794 -32.014   9.119  1.00  0.00           
ATOM   1028  CZ  ARG    64      -7.816 -32.177   8.885  1.00  0.00           
ATOM   1029  NH1 ARG    64      -8.855 -32.920   8.580  1.00  0.00           
ATOM   1030 1HH1 ARG    64      -8.660 -33.845   8.227  1.00  0.00           
ATOM   1031 2HH1 ARG    64      -9.797 -32.557   8.552  1.00  0.00           
ATOM   1032  NH2 ARG    64      -7.920 -30.880   9.109  1.00  0.00           
ATOM   1033 1HH2 ARG    64      -7.081 -30.336   9.248  1.00  0.00           
ATOM   1034 2HH2 ARG    64      -8.825 -30.463   9.270  1.00  0.00           
ATOM   1035  N   LEU    65      -5.171 -33.001   3.038  1.00  0.00           
ATOM   1036  H   LEU    65      -4.897 -32.226   3.625  1.00  0.00           
ATOM   1037  CA  LEU    65      -5.499 -32.630   1.632  1.00  0.00           
ATOM   1038  HA  LEU    65      -6.555 -32.868   1.508  1.00  0.00           
ATOM   1039  C   LEU    65      -4.726 -33.508   0.584  1.00  0.00           
ATOM   1040  O   LEU    65      -5.405 -34.210  -0.198  1.00  0.00           
ATOM   1041  CB  LEU    65      -5.152 -31.111   1.403  1.00  0.00           
ATOM   1042  1HB LEU    65      -5.349 -30.607   2.350  1.00  0.00           
ATOM   1043  2HB LEU    65      -4.069 -31.060   1.288  1.00  0.00           
ATOM   1044  CG  LEU    65      -5.938 -30.451   0.233  1.00  0.00           
ATOM   1045  HG  LEU    65      -5.829 -31.096  -0.638  1.00  0.00           
ATOM   1046  CD1 LEU    65      -7.424 -30.362   0.655  1.00  0.00           
ATOM   1047 1HD1 LEU    65      -7.946 -29.889  -0.177  1.00  0.00           
ATOM   1048 2HD1 LEU    65      -7.536 -29.750   1.550  1.00  0.00           
ATOM   1049 3HD1 LEU    65      -7.847 -31.351   0.835  1.00  0.00           
ATOM   1050  CD2 LEU    65      -5.442 -29.076  -0.053  1.00  0.00           
ATOM   1051 1HD2 LEU    65      -5.815 -28.765  -1.029  1.00  0.00           
ATOM   1052 2HD2 LEU    65      -4.352 -29.070  -0.062  1.00  0.00           
ATOM   1053 3HD2 LEU    65      -5.803 -28.387   0.710  1.00  0.00           
ATOM   1054  N   GLY    66      -3.413 -33.598   0.826  1.00  0.00           
ATOM   1055  H   GLY    66      -3.028 -32.967   1.513  1.00  0.00           
ATOM   1056  CA  GLY    66      -2.396 -34.141  -0.135  1.00  0.00           
ATOM   1057  1HA GLY    66      -2.726 -33.712  -1.080  1.00  0.00           
ATOM   1058  2HA GLY    66      -1.414 -33.865   0.251  1.00  0.00           
ATOM   1059  C   GLY    66      -2.557 -35.639  -0.148  1.00  0.00           
ATOM   1060  O   GLY    66      -2.493 -36.204  -1.267  1.00  0.00           
ATOM   1061  N   GLY    67      -2.838 -36.248   1.003  1.00  0.00           
ATOM   1062  H   GLY    67      -3.028 -35.646   1.792  1.00  0.00           
ATOM   1063  CA  GLY    67      -3.020 -37.675   1.175  1.00  0.00           
ATOM   1064  1HA GLY    67      -2.242 -38.203   0.623  1.00  0.00           
ATOM   1065  2HA GLY    67      -2.894 -37.909   2.232  1.00  0.00           
ATOM   1066  C   GLY    67      -4.388 -38.205   0.718  1.00  0.00           
ATOM   1067  O   GLY    67      -4.445 -39.314   0.263  1.00  0.00           
ATOM   1068  N   ARG    68      -5.500 -37.505   0.911  1.00  0.00           
ATOM   1069  H   ARG    68      -5.442 -36.770   1.602  1.00  0.00           
ATOM   1070  CA  ARG    68      -6.770 -37.616   0.181  1.00  0.00           
ATOM   1071  HA  ARG    68      -7.134 -38.643   0.203  1.00  0.00           
ATOM   1072  C   ARG    68      -6.691 -37.149  -1.273  1.00  0.00           
ATOM   1073  O   ARG    68      -7.748 -37.222  -1.884  1.00  0.00           
ATOM   1074  CB  ARG    68      -7.870 -36.776   0.899  1.00  0.00           
ATOM   1075  1HB ARG    68      -7.508 -35.761   1.059  1.00  0.00           
ATOM   1076  2HB ARG    68      -8.759 -36.755   0.269  1.00  0.00           
ATOM   1077  CG  ARG    68      -8.249 -37.382   2.262  1.00  0.00           
ATOM   1078  1HG ARG    68      -7.336 -37.303   2.853  1.00  0.00           
ATOM   1079  2HG ARG    68      -8.965 -36.712   2.739  1.00  0.00           
ATOM   1080  CD  ARG    68      -8.747 -38.775   2.169  1.00  0.00           
ATOM   1081  1HD ARG    68      -9.584 -38.777   1.470  1.00  0.00           
ATOM   1082  2HD ARG    68      -7.979 -39.431   1.760  1.00  0.00           
ATOM   1083  NE  ARG    68      -9.220 -39.364   3.448  1.00  0.00           
ATOM   1084  HE  ARG    68      -8.653 -39.155   4.258  1.00  0.00           
ATOM   1085  CZ  ARG    68     -10.356 -40.089   3.628  1.00  0.00           
ATOM   1086  NH1 ARG    68     -11.113 -40.424   2.556  1.00  0.00           
ATOM   1087 1HH1 ARG    68     -10.876 -40.112   1.626  1.00  0.00           
ATOM   1088 2HH1 ARG    68     -11.939 -40.986   2.706  1.00  0.00           
ATOM   1089  NH2 ARG    68     -10.801 -40.367   4.834  1.00  0.00           
ATOM   1090 1HH2 ARG    68     -10.131 -40.234   5.578  1.00  0.00           
ATOM   1091 2HH2 ARG    68     -11.717 -40.738   5.040  1.00  0.00           
ATOM   1092  N   HIS    69      -5.550 -36.754  -1.802  1.00  0.00           
ATOM   1093  H   HIS    69      -4.773 -36.526  -1.199  1.00  0.00           
ATOM   1094  CA  HIS    69      -5.409 -36.154  -3.187  1.00  0.00           
ATOM   1095  HA  HIS    69      -4.448 -35.651  -3.295  1.00  0.00           
ATOM   1096  C   HIS    69      -6.467 -35.002  -3.632  1.00  0.00           
ATOM   1097  O   HIS    69      -6.972 -34.938  -4.750  1.00  0.00           
ATOM   1098  CB  HIS    69      -5.390 -37.260  -4.238  1.00  0.00           
ATOM   1099  1HB HIS    69      -6.400 -37.666  -4.287  1.00  0.00           
ATOM   1100  2HB HIS    69      -5.028 -36.877  -5.192  1.00  0.00           
ATOM   1101  CG  HIS    69      -4.456 -38.408  -3.824  1.00  0.00           
ATOM   1102  ND1 HIS    69      -3.160 -38.374  -3.299  1.00  0.00           
ATOM   1103  HD1 HIS    69      -2.660 -37.545  -3.013  1.00  0.00           
ATOM   1104  CD2 HIS    69      -4.665 -39.703  -4.111  1.00  0.00           
ATOM   1105  HD2 HIS    69      -5.453 -40.237  -4.622  1.00  0.00           
ATOM   1106  CE1 HIS    69      -2.698 -39.587  -3.099  1.00  0.00           
ATOM   1107  HE1 HIS    69      -1.714 -39.900  -2.783  1.00  0.00           
ATOM   1108  NE2 HIS    69      -3.575 -40.417  -3.594  1.00  0.00           
ATOM   1109  N   GLU    70      -6.775 -34.066  -2.706  1.00  0.00           
ATOM   1110  H   GLU    70      -6.468 -34.185  -1.751  1.00  0.00           
ATOM   1111  CA  GLU    70      -7.868 -33.067  -2.885  1.00  0.00           
ATOM   1112  HA  GLU    70      -8.527 -33.368  -3.699  1.00  0.00           
ATOM   1113  C   GLU    70      -7.469 -31.549  -3.270  1.00  0.00           
ATOM   1114  O   GLU    70      -8.293 -30.647  -3.258  1.00  0.00           
ATOM   1115  CB  GLU    70      -8.802 -33.081  -1.590  1.00  0.00           
ATOM   1116  1HB GLU    70      -8.245 -33.330  -0.687  1.00  0.00           
ATOM   1117  2HB GLU    70      -9.288 -32.125  -1.396  1.00  0.00           
ATOM   1118  CG  GLU    70     -10.046 -34.132  -1.547  1.00  0.00           
ATOM   1119  1HG GLU    70     -10.598 -34.103  -2.487  1.00  0.00           
ATOM   1120  2HG GLU    70      -9.513 -35.081  -1.612  1.00  0.00           
ATOM   1121  CD  GLU    70     -10.944 -34.074  -0.368  1.00  0.00           
ATOM   1122  OE1 GLU    70     -11.580 -35.133  -0.016  1.00  0.00           
ATOM   1123  OE2 GLU    70     -11.205 -32.982   0.194  1.00  0.00           
ATOM   1124  N   ALA    71      -6.184 -31.318  -3.488  1.00  0.00           
ATOM   1125  H   ALA    71      -5.562 -32.114  -3.494  1.00  0.00           
ATOM   1126  CA  ALA    71      -5.677 -30.032  -3.882  1.00  0.00           
ATOM   1127  HA  ALA    71      -5.886 -29.402  -3.018  1.00  0.00           
ATOM   1128  C   ALA    71      -6.451 -29.451  -5.089  1.00  0.00           
ATOM   1129  O   ALA    71      -6.822 -28.286  -5.035  1.00  0.00           
ATOM   1130  CB  ALA    71      -4.157 -30.092  -4.160  1.00  0.00           
ATOM   1131  1HB ALA    71      -3.611 -30.546  -3.332  1.00  0.00           
ATOM   1132  2HB ALA    71      -3.827 -29.061  -4.291  1.00  0.00           
ATOM   1133  3HB ALA    71      -3.966 -30.654  -5.074  1.00  0.00           
ATOM   1134  N   GLY    72      -6.756 -30.274  -6.159  1.00  0.00           
ATOM   1135  H   GLY    72      -6.288 -31.169  -6.183  1.00  0.00           
ATOM   1136  CA  GLY    72      -7.431 -29.783  -7.309  1.00  0.00           
ATOM   1137  1HA GLY    72      -7.016 -28.807  -7.563  1.00  0.00           
ATOM   1138  2HA GLY    72      -7.407 -30.459  -8.163  1.00  0.00           
ATOM   1139  C   GLY    72      -8.933 -29.557  -6.952  1.00  0.00           
ATOM   1140  O   GLY    72      -9.571 -28.724  -7.592  1.00  0.00           
ATOM   1141  N   LEU    73      -9.486 -30.274  -5.949  1.00  0.00           
ATOM   1142  H   LEU    73      -8.845 -30.700  -5.294  1.00  0.00           
ATOM   1143  CA  LEU    73     -10.883 -30.162  -5.527  1.00  0.00           
ATOM   1144  HA  LEU    73     -11.415 -30.101  -6.477  1.00  0.00           
ATOM   1145  C   LEU    73     -11.004 -28.831  -4.794  1.00  0.00           
ATOM   1146  O   LEU    73     -11.979 -28.091  -5.027  1.00  0.00           
ATOM   1147  CB  LEU    73     -11.342 -31.409  -4.782  1.00  0.00           
ATOM   1148  1HB LEU    73     -10.987 -32.299  -5.301  1.00  0.00           
ATOM   1149  2HB LEU    73     -10.978 -31.378  -3.755  1.00  0.00           
ATOM   1150  CG  LEU    73     -12.811 -31.507  -4.515  1.00  0.00           
ATOM   1151  HG  LEU    73     -13.147 -30.727  -3.832  1.00  0.00           
ATOM   1152  CD1 LEU    73     -13.669 -31.368  -5.846  1.00  0.00           
ATOM   1153 1HD1 LEU    73     -14.650 -31.715  -5.522  1.00  0.00           
ATOM   1154 2HD1 LEU    73     -13.223 -32.106  -6.512  1.00  0.00           
ATOM   1155 3HD1 LEU    73     -13.775 -30.419  -6.372  1.00  0.00           
ATOM   1156  CD2 LEU    73     -13.226 -32.797  -3.842  1.00  0.00           
ATOM   1157 1HD2 LEU    73     -14.294 -32.960  -3.699  1.00  0.00           
ATOM   1158 2HD2 LEU    73     -12.718 -32.846  -2.879  1.00  0.00           
ATOM   1159 3HD2 LEU    73     -12.826 -33.564  -4.504  1.00  0.00           
ATOM   1160  N   LEU    74     -10.115 -28.446  -3.897  1.00  0.00           
ATOM   1161  H   LEU    74      -9.432 -29.151  -3.658  1.00  0.00           
ATOM   1162  CA  LEU    74     -10.058 -27.191  -3.147  1.00  0.00           
ATOM   1163  HA  LEU    74     -11.065 -26.991  -2.779  1.00  0.00           
ATOM   1164  C   LEU    74      -9.652 -25.978  -4.040  1.00  0.00           
ATOM   1165  O   LEU    74     -10.283 -24.944  -3.796  1.00  0.00           
ATOM   1166  CB  LEU    74      -9.104 -27.343  -1.878  1.00  0.00           
ATOM   1167  1HB LEU    74      -9.387 -28.294  -1.427  1.00  0.00           
ATOM   1168  2HB LEU    74      -8.094 -27.229  -2.271  1.00  0.00           
ATOM   1169  CG  LEU    74      -9.184 -26.278  -0.798  1.00  0.00           
ATOM   1170  HG  LEU    74      -9.153 -25.286  -1.250  1.00  0.00           
ATOM   1171  CD1 LEU    74     -10.524 -26.489   0.004  1.00  0.00           
ATOM   1172 1HD1 LEU    74     -10.472 -26.011   0.983  1.00  0.00           
ATOM   1173 2HD1 LEU    74     -10.659 -27.563   0.131  1.00  0.00           
ATOM   1174 3HD1 LEU    74     -11.366 -26.080  -0.555  1.00  0.00           
ATOM   1175  CD2 LEU    74      -8.033 -26.506   0.226  1.00  0.00           
ATOM   1176 1HD2 LEU    74      -8.190 -25.809   1.049  1.00  0.00           
ATOM   1177 2HD2 LEU    74      -7.037 -26.359  -0.191  1.00  0.00           
ATOM   1178 3HD2 LEU    74      -8.128 -27.529   0.592  1.00  0.00           
ATOM   1179  N   VAL    75      -8.861 -26.172  -5.081  1.00  0.00           
ATOM   1180  H   VAL    75      -8.366 -27.053  -5.090  1.00  0.00           
ATOM   1181  CA  VAL    75      -8.468 -25.238  -6.182  1.00  0.00           
ATOM   1182  HA  VAL    75      -8.147 -24.349  -5.639  1.00  0.00           
ATOM   1183  C   VAL    75      -9.756 -24.775  -6.996  1.00  0.00           
ATOM   1184  O   VAL    75     -10.090 -23.622  -7.137  1.00  0.00           
ATOM   1185  CB  VAL    75      -7.206 -25.653  -6.966  1.00  0.00           
ATOM   1186  HB  VAL    75      -7.299 -26.705  -7.236  1.00  0.00           
ATOM   1187  CG1 VAL    75      -7.095 -24.920  -8.335  1.00  0.00           
ATOM   1188 1HG1 VAL    75      -6.093 -25.015  -8.753  1.00  0.00           
ATOM   1189 2HG1 VAL    75      -7.381 -23.868  -8.311  1.00  0.00           
ATOM   1190 3HG1 VAL    75      -7.801 -25.475  -8.953  1.00  0.00           
ATOM   1191  CG2 VAL    75      -5.949 -25.341  -6.132  1.00  0.00           
ATOM   1192 1HG2 VAL    75      -5.076 -25.894  -6.478  1.00  0.00           
ATOM   1193 2HG2 VAL    75      -6.141 -25.580  -5.086  1.00  0.00           
ATOM   1194 3HG2 VAL    75      -5.766 -24.271  -6.233  1.00  0.00           
ATOM   1195  N   ALA    76     -10.513 -25.830  -7.436  1.00  0.00           
ATOM   1196  H   ALA    76     -10.073 -26.739  -7.434  1.00  0.00           
ATOM   1197  CA  ALA    76     -11.859 -25.723  -7.957  1.00  0.00           
ATOM   1198  HA  ALA    76     -11.798 -24.999  -8.770  1.00  0.00           
ATOM   1199  C   ALA    76     -12.809 -25.096  -6.878  1.00  0.00           
ATOM   1200  O   ALA    76     -13.430 -24.034  -7.198  1.00  0.00           
ATOM   1201  CB  ALA    76     -12.305 -27.094  -8.499  1.00  0.00           
ATOM   1202  1HB ALA    76     -11.507 -27.512  -9.113  1.00  0.00           
ATOM   1203  2HB ALA    76     -13.209 -26.991  -9.099  1.00  0.00           
ATOM   1204  3HB ALA    76     -12.500 -27.757  -7.656  1.00  0.00           
ATOM   1205  N   GLY    77     -12.991 -25.580  -5.665  1.00  0.00           
ATOM   1206  H   GLY    77     -12.417 -26.378  -5.432  1.00  0.00           
ATOM   1207  CA  GLY    77     -13.980 -25.142  -4.706  1.00  0.00           
ATOM   1208  1HA GLY    77     -14.924 -25.151  -5.250  1.00  0.00           
ATOM   1209  2HA GLY    77     -14.045 -25.813  -3.849  1.00  0.00           
ATOM   1210  C   GLY    77     -13.773 -23.705  -4.156  1.00  0.00           
ATOM   1211  O   GLY    77     -14.792 -23.099  -3.746  1.00  0.00           
ATOM   1212  N   LEU    78     -12.529 -23.168  -4.110  1.00  0.00           
ATOM   1213  H   LEU    78     -11.731 -23.712  -4.406  1.00  0.00           
ATOM   1214  CA  LEU    78     -12.259 -21.778  -3.713  1.00  0.00           
ATOM   1215  HA  LEU    78     -13.130 -21.486  -3.127  1.00  0.00           
ATOM   1216  C   LEU    78     -12.221 -20.804  -4.949  1.00  0.00           
ATOM   1217  O   LEU    78     -11.854 -19.675  -4.741  1.00  0.00           
ATOM   1218  CB  LEU    78     -10.965 -21.595  -2.760  1.00  0.00           
ATOM   1219  1HB LEU    78     -10.132 -21.876  -3.405  1.00  0.00           
ATOM   1220  2HB LEU    78     -10.986 -20.536  -2.503  1.00  0.00           
ATOM   1221  CG  LEU    78     -11.007 -22.429  -1.381  1.00  0.00           
ATOM   1222  HG  LEU    78     -11.184 -23.455  -1.703  1.00  0.00           
ATOM   1223  CD1 LEU    78      -9.671 -22.427  -0.624  1.00  0.00           
ATOM   1224 1HD1 LEU    78      -9.754 -23.120   0.213  1.00  0.00           
ATOM   1225 2HD1 LEU    78      -9.393 -21.440  -0.253  1.00  0.00           
ATOM   1226 3HD1 LEU    78      -8.908 -22.783  -1.316  1.00  0.00           
ATOM   1227  CD2 LEU    78     -12.084 -22.041  -0.294  1.00  0.00           
ATOM   1228 1HD2 LEU    78     -12.026 -22.733   0.546  1.00  0.00           
ATOM   1229 2HD2 LEU    78     -13.060 -22.128  -0.772  1.00  0.00           
ATOM   1230 3HD2 LEU    78     -11.944 -21.021   0.064  1.00  0.00           
ATOM   1231  N   GLY    79     -12.532 -21.316  -6.136  1.00  0.00           
ATOM   1232  H   GLY    79     -12.800 -22.289  -6.162  1.00  0.00           
ATOM   1233  CA  GLY    79     -12.913 -20.465  -7.237  1.00  0.00           
ATOM   1234  1HA GLY    79     -13.738 -20.841  -7.843  1.00  0.00           
ATOM   1235  2HA GLY    79     -13.247 -19.525  -6.799  1.00  0.00           
ATOM   1236  C   GLY    79     -11.703 -20.213  -8.124  1.00  0.00           
ATOM   1237  O   GLY    79     -11.843 -19.622  -9.199  1.00  0.00           
ATOM   1238  N   LEU    80     -10.438 -20.531  -7.710  1.00  0.00           
ATOM   1239  H   LEU    80     -10.307 -20.930  -6.792  1.00  0.00           
ATOM   1240  CA  LEU    80      -9.219 -20.297  -8.498  1.00  0.00           
ATOM   1241  HA  LEU    80      -9.264 -19.214  -8.615  1.00  0.00           
ATOM   1242  C   LEU    80      -9.281 -20.945  -9.885  1.00  0.00           
ATOM   1243  O   LEU    80      -8.762 -20.343 -10.839  1.00  0.00           
ATOM   1244  CB  LEU    80      -7.938 -20.768  -7.725  1.00  0.00           
ATOM   1245  1HB LEU    80      -8.143 -21.778  -7.368  1.00  0.00           
ATOM   1246  2HB LEU    80      -7.103 -20.678  -8.421  1.00  0.00           
ATOM   1247  CG  LEU    80      -7.578 -19.796  -6.632  1.00  0.00           
ATOM   1248  HG  LEU    80      -8.413 -19.658  -5.945  1.00  0.00           
ATOM   1249  CD1 LEU    80      -6.362 -20.372  -5.855  1.00  0.00           
ATOM   1250 1HD1 LEU    80      -6.086 -19.740  -5.011  1.00  0.00           
ATOM   1251 2HD1 LEU    80      -5.534 -20.414  -6.563  1.00  0.00           
ATOM   1252 3HD1 LEU    80      -6.587 -21.377  -5.499  1.00  0.00           
ATOM   1253  CD2 LEU    80      -7.229 -18.319  -7.140  1.00  0.00           
ATOM   1254 1HD2 LEU    80      -7.129 -17.695  -6.252  1.00  0.00           
ATOM   1255 2HD2 LEU    80      -7.963 -17.877  -7.814  1.00  0.00           
ATOM   1256 3HD2 LEU    80      -6.267 -18.389  -7.646  1.00  0.00           
ATOM   1257  N   GLU    81      -9.894 -22.120 -10.192  1.00  0.00           
ATOM   1258  H   GLU    81     -10.372 -22.603  -9.445  1.00  0.00           
ATOM   1259  CA  GLU    81      -9.945 -22.711 -11.519  1.00  0.00           
ATOM   1260  HA  GLU    81      -8.937 -22.607 -11.920  1.00  0.00           
ATOM   1261  C   GLU    81     -10.837 -21.758 -12.449  1.00  0.00           
ATOM   1262  O   GLU    81     -10.348 -21.287 -13.525  1.00  0.00           
ATOM   1263  CB  GLU    81     -10.325 -24.246 -11.431  1.00  0.00           
ATOM   1264  1HB GLU    81      -9.768 -24.613 -10.569  1.00  0.00           
ATOM   1265  2HB GLU    81     -11.412 -24.330 -11.432  1.00  0.00           
ATOM   1266  CG  GLU    81      -9.777 -24.925 -12.697  1.00  0.00           
ATOM   1267  1HG GLU    81     -10.391 -24.429 -13.449  1.00  0.00           
ATOM   1268  2HG GLU    81      -8.719 -24.718 -12.854  1.00  0.00           
ATOM   1269  CD  GLU    81     -10.005 -26.437 -12.792  1.00  0.00           
ATOM   1270  OE1 GLU    81      -9.990 -27.018 -13.934  1.00  0.00           
ATOM   1271  OE2 GLU    81     -10.196 -27.058 -11.716  1.00  0.00           
ATOM   1272  N   HIS    82     -11.968 -21.262 -11.981  1.00  0.00           
ATOM   1273  H   HIS    82     -12.334 -21.505 -11.071  1.00  0.00           
ATOM   1274  CA  HIS    82     -12.662 -20.193 -12.705  1.00  0.00           
ATOM   1275  HA  HIS    82     -12.820 -20.530 -13.729  1.00  0.00           
ATOM   1276  C   HIS    82     -11.933 -18.812 -12.794  1.00  0.00           
ATOM   1277  O   HIS    82     -11.923 -18.198 -13.849  1.00  0.00           
ATOM   1278  CB  HIS    82     -14.060 -19.947 -12.161  1.00  0.00           
ATOM   1279  1HB HIS    82     -14.452 -20.964 -12.187  1.00  0.00           
ATOM   1280  2HB HIS    82     -14.112 -19.648 -11.114  1.00  0.00           
ATOM   1281  CG  HIS    82     -14.875 -19.044 -13.011  1.00  0.00           
ATOM   1282  ND1 HIS    82     -15.530 -19.461 -14.132  1.00  0.00           
ATOM   1283  HD1 HIS    82     -15.317 -20.251 -14.723  1.00  0.00           
ATOM   1284  CD2 HIS    82     -15.445 -17.860 -12.637  1.00  0.00           
ATOM   1285  HD2 HIS    82     -15.193 -17.407 -11.690  1.00  0.00           
ATOM   1286  CE1 HIS    82     -16.340 -18.496 -14.489  1.00  0.00           
ATOM   1287  HE1 HIS    82     -17.019 -18.519 -15.328  1.00  0.00           
ATOM   1288  NE2 HIS    82     -16.354 -17.522 -13.600  1.00  0.00           
ATOM   1289  HE2 HIS    82     -17.102 -16.870 -13.410  1.00  0.00           
ATOM   1290  N   TYR    83     -11.230 -18.388 -11.721  1.00  0.00           
ATOM   1291  H   TYR    83     -11.150 -18.931 -10.873  1.00  0.00           
ATOM   1292  CA  TYR    83     -10.346 -17.237 -11.863  1.00  0.00           
ATOM   1293  HA  TYR    83     -10.975 -16.374 -12.082  1.00  0.00           
ATOM   1294  C   TYR    83      -9.287 -17.289 -13.044  1.00  0.00           
ATOM   1295  O   TYR    83      -9.293 -16.435 -13.935  1.00  0.00           
ATOM   1296  CB  TYR    83      -9.658 -16.989 -10.508  1.00  0.00           
ATOM   1297  1HB TYR    83     -10.369 -16.760  -9.714  1.00  0.00           
ATOM   1298  2HB TYR    83      -9.058 -17.883 -10.337  1.00  0.00           
ATOM   1299  CG  TYR    83      -8.680 -15.796 -10.601  1.00  0.00           
ATOM   1300  CD1 TYR    83      -7.315 -15.980 -10.538  1.00  0.00           
ATOM   1301  HD1 TYR    83      -6.953 -16.942 -10.204  1.00  0.00           
ATOM   1302  CD2 TYR    83      -9.224 -14.500 -10.839  1.00  0.00           
ATOM   1303  HD2 TYR    83     -10.281 -14.284 -10.904  1.00  0.00           
ATOM   1304  CE1 TYR    83      -6.439 -15.008 -11.002  1.00  0.00           
ATOM   1305  HE1 TYR    83      -5.392 -15.254 -11.098  1.00  0.00           
ATOM   1306  CE2 TYR    83      -8.301 -13.454 -11.082  1.00  0.00           
ATOM   1307  HE2 TYR    83      -8.659 -12.449 -11.250  1.00  0.00           
ATOM   1308  CZ  TYR    83      -6.910 -13.714 -11.141  1.00  0.00           
ATOM   1309  OH  TYR    83      -6.046 -12.739 -11.308  1.00  0.00           
ATOM   1310  HH  TYR    83      -5.131 -12.916 -11.076  1.00  0.00           
ATOM   1311  N   LEU    84      -8.635 -18.463 -13.248  1.00  0.00           
ATOM   1312  H   LEU    84      -8.710 -19.272 -12.648  1.00  0.00           
ATOM   1313  CA  LEU    84      -7.863 -18.744 -14.519  1.00  0.00           
ATOM   1314  HA  LEU    84      -7.057 -18.012 -14.579  1.00  0.00           
ATOM   1315  C   LEU    84      -8.684 -18.660 -15.822  1.00  0.00           
ATOM   1316  O   LEU    84      -8.109 -18.199 -16.813  1.00  0.00           
ATOM   1317  CB  LEU    84      -7.208 -20.202 -14.359  1.00  0.00           
ATOM   1318  1HB LEU    84      -8.054 -20.851 -14.134  1.00  0.00           
ATOM   1319  2HB LEU    84      -6.760 -20.402 -15.332  1.00  0.00           
ATOM   1320  CG  LEU    84      -6.088 -20.578 -13.353  1.00  0.00           
ATOM   1321  HG  LEU    84      -6.550 -20.703 -12.374  1.00  0.00           
ATOM   1322  CD1 LEU    84      -5.186 -21.749 -13.658  1.00  0.00           
ATOM   1323 1HD1 LEU    84      -4.353 -21.761 -12.956  1.00  0.00           
ATOM   1324 2HD1 LEU    84      -4.808 -21.609 -14.670  1.00  0.00           
ATOM   1325 3HD1 LEU    84      -5.726 -22.694 -13.598  1.00  0.00           
ATOM   1326  CD2 LEU    84      -5.097 -19.313 -13.303  1.00  0.00           
ATOM   1327 1HD2 LEU    84      -4.387 -19.460 -12.489  1.00  0.00           
ATOM   1328 2HD2 LEU    84      -5.674 -18.406 -13.124  1.00  0.00           
ATOM   1329 3HD2 LEU    84      -4.556 -19.220 -14.245  1.00  0.00           
ATOM   1330  N   ASP    85      -9.906 -19.155 -15.910  1.00  0.00           
ATOM   1331  H   ASP    85     -10.236 -19.504 -15.022  1.00  0.00           
ATOM   1332  CA  ASP    85     -10.843 -18.935 -16.972  1.00  0.00           
ATOM   1333  HA  ASP    85     -10.430 -19.347 -17.893  1.00  0.00           
ATOM   1334  C   ASP    85     -11.213 -17.456 -17.244  1.00  0.00           
ATOM   1335  O   ASP    85     -11.269 -17.075 -18.397  1.00  0.00           
ATOM   1336  CB  ASP    85     -12.078 -19.755 -16.635  1.00  0.00           
ATOM   1337  1HB ASP    85     -11.917 -20.379 -15.756  1.00  0.00           
ATOM   1338  2HB ASP    85     -12.901 -19.136 -16.279  1.00  0.00           
ATOM   1339  CG  ASP    85     -12.613 -20.655 -17.769  1.00  0.00           
ATOM   1340  OD1 ASP    85     -12.326 -21.858 -17.715  1.00  0.00           
ATOM   1341  OD2 ASP    85     -13.510 -20.217 -18.593  1.00  0.00           
ATOM   1342  N   LEU    86     -11.468 -16.645 -16.203  1.00  0.00           
ATOM   1343  H   LEU    86     -11.420 -17.027 -15.269  1.00  0.00           
ATOM   1344  CA  LEU    86     -11.767 -15.206 -16.297  1.00  0.00           
ATOM   1345  HA  LEU    86     -12.652 -15.184 -16.933  1.00  0.00           
ATOM   1346  C   LEU    86     -10.664 -14.372 -16.913  1.00  0.00           
ATOM   1347  O   LEU    86     -10.872 -13.537 -17.803  1.00  0.00           
ATOM   1348  CB  LEU    86     -12.267 -14.652 -14.983  1.00  0.00           
ATOM   1349  1HB LEU    86     -11.514 -14.777 -14.204  1.00  0.00           
ATOM   1350  2HB LEU    86     -12.576 -13.613 -15.098  1.00  0.00           
ATOM   1351  CG  LEU    86     -13.557 -15.326 -14.560  1.00  0.00           
ATOM   1352  HG  LEU    86     -13.445 -16.410 -14.594  1.00  0.00           
ATOM   1353  CD1 LEU    86     -13.774 -14.941 -13.118  1.00  0.00           
ATOM   1354 1HD1 LEU    86     -14.758 -15.306 -12.823  1.00  0.00           
ATOM   1355 2HD1 LEU    86     -13.727 -13.862 -12.971  1.00  0.00           
ATOM   1356 3HD1 LEU    86     -13.009 -15.424 -12.511  1.00  0.00           
ATOM   1357  CD2 LEU    86     -14.834 -14.972 -15.342  1.00  0.00           
ATOM   1358 1HD2 LEU    86     -15.660 -15.638 -15.093  1.00  0.00           
ATOM   1359 2HD2 LEU    86     -14.523 -15.147 -16.372  1.00  0.00           
ATOM   1360 3HD2 LEU    86     -15.154 -13.937 -15.230  1.00  0.00           
ATOM   1361  N   LEU    87      -9.518 -14.608 -16.270  1.00  0.00           
ATOM   1362  H   LEU    87      -9.502 -15.275 -15.512  1.00  0.00           
ATOM   1363  CA  LEU    87      -8.213 -14.107 -16.723  1.00  0.00           
ATOM   1364  HA  LEU    87      -8.199 -13.018 -16.684  1.00  0.00           
ATOM   1365  C   LEU    87      -7.774 -14.617 -18.052  1.00  0.00           
ATOM   1366  O   LEU    87      -7.054 -13.803 -18.666  1.00  0.00           
ATOM   1367  CB  LEU    87      -7.224 -14.506 -15.608  1.00  0.00           
ATOM   1368  1HB LEU    87      -7.461 -13.926 -14.716  1.00  0.00           
ATOM   1369  2HB LEU    87      -7.266 -15.588 -15.483  1.00  0.00           
ATOM   1370  CG  LEU    87      -5.793 -14.026 -15.822  1.00  0.00           
ATOM   1371  HG  LEU    87      -5.330 -14.603 -16.623  1.00  0.00           
ATOM   1372  CD1 LEU    87      -5.645 -12.561 -16.171  1.00  0.00           
ATOM   1373 1HD1 LEU    87      -4.584 -12.362 -16.320  1.00  0.00           
ATOM   1374 2HD1 LEU    87      -6.001 -12.008 -15.303  1.00  0.00           
ATOM   1375 3HD1 LEU    87      -6.201 -12.248 -17.055  1.00  0.00           
ATOM   1376  CD2 LEU    87      -4.934 -14.398 -14.584  1.00  0.00           
ATOM   1377 1HD2 LEU    87      -3.884 -14.194 -14.792  1.00  0.00           
ATOM   1378 2HD2 LEU    87      -5.065 -15.462 -14.385  1.00  0.00           
ATOM   1379 3HD2 LEU    87      -5.251 -13.823 -13.714  1.00  0.00           
ATOM   1380  N   GLN    88      -8.183 -15.760 -18.560  1.00  0.00           
ATOM   1381  H   GLN    88      -8.710 -16.402 -17.986  1.00  0.00           
ATOM   1382  CA  GLN    88      -7.815 -16.204 -19.897  1.00  0.00           
ATOM   1383  HA  GLN    88      -6.800 -15.829 -20.031  1.00  0.00           
ATOM   1384  C   GLN    88      -8.722 -15.532 -20.942  1.00  0.00           
ATOM   1385  O   GLN    88      -8.161 -15.054 -21.904  1.00  0.00           
ATOM   1386  CB  GLN    88      -7.798 -17.721 -19.958  1.00  0.00           
ATOM   1387  1HB GLN    88      -7.162 -18.041 -19.133  1.00  0.00           
ATOM   1388  2HB GLN    88      -8.790 -18.137 -19.780  1.00  0.00           
ATOM   1389  CG  GLN    88      -7.244 -18.346 -21.261  1.00  0.00           
ATOM   1390  1HG GLN    88      -7.351 -19.430 -21.312  1.00  0.00           
ATOM   1391  2HG GLN    88      -7.825 -17.992 -22.113  1.00  0.00           
ATOM   1392  CD  GLN    88      -5.754 -18.013 -21.544  1.00  0.00           
ATOM   1393  OE1 GLN    88      -4.881 -18.173 -20.716  1.00  0.00           
ATOM   1394  NE2 GLN    88      -5.576 -17.116 -22.506  1.00  0.00           
ATOM   1395 1HE2 GLN    88      -4.735 -16.558 -22.463  1.00  0.00           
ATOM   1396 2HE2 GLN    88      -6.313 -16.870 -23.151  1.00  0.00           
ATOM   1397  N   ASP    89     -10.021 -15.209 -20.618  1.00  0.00           
ATOM   1398  H   ASP    89     -10.433 -15.800 -19.910  1.00  0.00           
ATOM   1399  CA  ASP    89     -10.920 -14.415 -21.440  1.00  0.00           
ATOM   1400  HA  ASP    89     -10.937 -14.804 -22.458  1.00  0.00           
ATOM   1401  C   ASP    89     -10.505 -12.912 -21.538  1.00  0.00           
ATOM   1402  O   ASP    89     -10.744 -12.348 -22.566  1.00  0.00           
ATOM   1403  CB  ASP    89     -12.355 -14.620 -20.956  1.00  0.00           
ATOM   1404  1HB ASP    89     -12.391 -15.169 -20.015  1.00  0.00           
ATOM   1405  2HB ASP    89     -12.841 -13.669 -20.736  1.00  0.00           
ATOM   1406  CG  ASP    89     -13.172 -15.370 -22.005  1.00  0.00           
ATOM   1407  OD1 ASP    89     -12.889 -16.584 -22.210  1.00  0.00           
ATOM   1408  OD2 ASP    89     -13.925 -14.622 -22.672  1.00  0.00           
ATOM   1409  N   ALA    90     -10.020 -12.414 -20.406  1.00  0.00           
ATOM   1410  H   ALA    90      -9.861 -13.072 -19.657  1.00  0.00           
ATOM   1411  CA  ALA    90      -9.430 -11.114 -20.346  1.00  0.00           
ATOM   1412  HA  ALA    90     -10.054 -10.265 -20.625  1.00  0.00           
ATOM   1413  C   ALA    90      -8.098 -10.961 -21.173  1.00  0.00           
ATOM   1414  O   ALA    90      -8.046  -9.902 -21.779  1.00  0.00           
ATOM   1415  CB  ALA    90      -8.959 -10.865 -18.910  1.00  0.00           
ATOM   1416  1HB ALA    90      -9.841 -10.849 -18.269  1.00  0.00           
ATOM   1417  2HB ALA    90      -8.460  -9.897 -18.865  1.00  0.00           
ATOM   1418  3HB ALA    90      -8.276 -11.643 -18.570  1.00  0.00           
ATOM   1419  N   LYS    91      -7.160 -11.899 -21.193  1.00  0.00           
ATOM   1420  H   LYS    91      -7.409 -12.698 -20.628  1.00  0.00           
ATOM   1421  CA  LYS    91      -6.048 -11.963 -22.079  1.00  0.00           
ATOM   1422  HA  LYS    91      -5.486 -11.034 -21.989  1.00  0.00           
ATOM   1423  C   LYS    91      -6.469 -12.151 -23.537  1.00  0.00           
ATOM   1424  O   LYS    91      -5.921 -11.482 -24.473  1.00  0.00           
ATOM   1425  CB  LYS    91      -5.189 -13.145 -21.621  1.00  0.00           
ATOM   1426  1HB LYS    91      -5.825 -14.022 -21.499  1.00  0.00           
ATOM   1427  2HB LYS    91      -4.449 -13.368 -22.390  1.00  0.00           
ATOM   1428  CG  LYS    91      -4.385 -12.769 -20.357  1.00  0.00           
ATOM   1429  1HG LYS    91      -3.701 -11.960 -20.616  1.00  0.00           
ATOM   1430  2HG LYS    91      -5.091 -12.522 -19.564  1.00  0.00           
ATOM   1431  CD  LYS    91      -3.539 -13.948 -19.918  1.00  0.00           
ATOM   1432  1HD LYS    91      -4.158 -14.839 -19.821  1.00  0.00           
ATOM   1433  2HD LYS    91      -2.766 -14.152 -20.659  1.00  0.00           
ATOM   1434  CE  LYS    91      -3.090 -13.607 -18.417  1.00  0.00           
ATOM   1435  1HE LYS    91      -2.734 -12.578 -18.468  1.00  0.00           
ATOM   1436  2HE LYS    91      -3.995 -13.746 -17.825  1.00  0.00           
ATOM   1437  NZ  LYS    91      -1.956 -14.536 -18.067  1.00  0.00           
ATOM   1438  1HZ LYS    91      -1.544 -14.210 -17.204  1.00  0.00           
ATOM   1439  2HZ LYS    91      -1.256 -14.539 -18.794  1.00  0.00           
ATOM   1440  3HZ LYS    91      -2.312 -15.472 -17.938  1.00  0.00           
ATOM   1441  N   ASP    92      -7.319 -13.100 -23.854  1.00  0.00           
ATOM   1442  H   ASP    92      -7.631 -13.697 -23.102  1.00  0.00           
ATOM   1443  CA  ASP    92      -7.770 -13.408 -25.198  1.00  0.00           
ATOM   1444  HA  ASP    92      -6.978 -13.669 -25.899  1.00  0.00           
ATOM   1445  C   ASP    92      -8.597 -12.261 -25.815  1.00  0.00           
ATOM   1446  O   ASP    92      -8.299 -11.880 -26.985  1.00  0.00           
ATOM   1447  CB  ASP    92      -8.525 -14.664 -25.169  1.00  0.00           
ATOM   1448  1HB ASP    92      -9.155 -14.663 -24.279  1.00  0.00           
ATOM   1449  2HB ASP    92      -9.210 -14.698 -26.016  1.00  0.00           
ATOM   1450  CG  ASP    92      -7.640 -15.896 -25.172  1.00  0.00           
ATOM   1451  OD1 ASP    92      -6.749 -16.000 -26.015  1.00  0.00           
ATOM   1452  OD2 ASP    92      -7.846 -16.711 -24.242  1.00  0.00           
ATOM   1453  N   GLU    93      -9.513 -11.602 -25.020  1.00  0.00           
ATOM   1454  H   GLU    93      -9.856 -12.081 -24.199  1.00  0.00           
ATOM   1455  CA  GLU    93     -10.148 -10.368 -25.415  1.00  0.00           
ATOM   1456  HA  GLU    93     -10.819 -10.515 -26.261  1.00  0.00           
ATOM   1457  C   GLU    93      -9.160  -9.227 -25.812  1.00  0.00           
ATOM   1458  O   GLU    93      -9.391  -8.494 -26.772  1.00  0.00           
ATOM   1459  CB  GLU    93     -11.091  -9.827 -24.356  1.00  0.00           
ATOM   1460  1HB GLU    93     -11.676 -10.606 -23.866  1.00  0.00           
ATOM   1461  2HB GLU    93     -10.482  -9.417 -23.550  1.00  0.00           
ATOM   1462  CG  GLU    93     -12.010  -8.756 -24.913  1.00  0.00           
ATOM   1463  1HG GLU    93     -11.417  -7.843 -24.876  1.00  0.00           
ATOM   1464  2HG GLU    93     -12.262  -8.890 -25.964  1.00  0.00           
ATOM   1465  CD  GLU    93     -13.225  -8.663 -24.058  1.00  0.00           
ATOM   1466  OE1 GLU    93     -14.298  -9.270 -24.263  1.00  0.00           
ATOM   1467  OE2 GLU    93     -13.136  -7.978 -23.037  1.00  0.00           
ATOM   1468  N   GLN    94      -8.061  -9.035 -25.123  1.00  0.00           
ATOM   1469  H   GLN    94      -7.938  -9.577 -24.279  1.00  0.00           
ATOM   1470  CA  GLN    94      -7.034  -8.073 -25.470  1.00  0.00           
ATOM   1471  HA  GLN    94      -7.478  -7.081 -25.559  1.00  0.00           
ATOM   1472  C   GLN    94      -6.359  -8.409 -26.823  1.00  0.00           
ATOM   1473  O   GLN    94      -6.077  -7.511 -27.599  1.00  0.00           
ATOM   1474  CB  GLN    94      -6.085  -8.050 -24.322  1.00  0.00           
ATOM   1475  1HB GLN    94      -6.548  -7.908 -23.345  1.00  0.00           
ATOM   1476  2HB GLN    94      -5.463  -8.946 -24.303  1.00  0.00           
ATOM   1477  CG  GLN    94      -5.079  -6.838 -24.495  1.00  0.00           
ATOM   1478  1HG GLN    94      -4.465  -6.976 -25.386  1.00  0.00           
ATOM   1479  2HG GLN    94      -5.713  -5.953 -24.554  1.00  0.00           
ATOM   1480  CD  GLN    94      -4.185  -6.744 -23.269  1.00  0.00           
ATOM   1481  OE1 GLN    94      -4.459  -5.866 -22.410  1.00  0.00           
ATOM   1482  NE2 GLN    94      -3.092  -7.504 -23.216  1.00  0.00           
ATOM   1483 1HE2 GLN    94      -2.412  -7.380 -22.480  1.00  0.00           
ATOM   1484 2HE2 GLN    94      -2.968  -8.236 -23.900  1.00  0.00           
ATOM   1485  N   GLU    95      -6.173  -9.691 -27.084  1.00  0.00           
ATOM   1486  H   GLU    95      -6.447 -10.336 -26.357  1.00  0.00           
ATOM   1487  CA  GLU    95      -5.514 -10.373 -28.260  1.00  0.00           
ATOM   1488  HA  GLU    95      -4.805  -9.654 -28.670  1.00  0.00           
ATOM   1489  C   GLU    95      -6.514 -10.727 -29.403  1.00  0.00           
ATOM   1490  O   GLU    95      -6.174 -11.415 -30.352  1.00  0.00           
ATOM   1491  CB  GLU    95      -4.840 -11.637 -27.765  1.00  0.00           
ATOM   1492  1HB GLU    95      -5.542 -12.112 -27.080  1.00  0.00           
ATOM   1493  2HB GLU    95      -4.569 -12.313 -28.576  1.00  0.00           
ATOM   1494  CG  GLU    95      -3.588 -11.214 -27.008  1.00  0.00           
ATOM   1495  1HG GLU    95      -3.123 -10.429 -27.603  1.00  0.00           
ATOM   1496  2HG GLU    95      -3.829 -10.852 -26.008  1.00  0.00           
ATOM   1497  CD  GLU    95      -2.644 -12.402 -26.906  1.00  0.00           
ATOM   1498  OE1 GLU    95      -2.923 -13.235 -26.019  1.00  0.00           
ATOM   1499  OE2 GLU    95      -1.698 -12.567 -27.696  1.00  0.00           
ATOM   1500  N   GLY    96      -7.797 -10.370 -29.215  1.00  0.00           
ATOM   1501  H   GLY    96      -8.084  -9.983 -28.327  1.00  0.00           
ATOM   1502  CA  GLY    96      -8.972 -10.585 -30.156  1.00  0.00           
ATOM   1503  1HA GLY    96      -9.882 -10.068 -29.851  1.00  0.00           
ATOM   1504  2HA GLY    96      -8.592 -10.286 -31.133  1.00  0.00           
ATOM   1505  C   GLY    96      -9.409 -12.106 -30.338  1.00  0.00           
ATOM   1506  O   GLY    96     -10.262 -12.359 -31.204  1.00  0.00           
ATOM   1507  N   LEU    97      -8.862 -13.012 -29.556  1.00  0.00           
ATOM   1508  H   LEU    97      -8.102 -12.706 -28.965  1.00  0.00           
ATOM   1509  CA  LEU    97      -9.071 -14.493 -29.566  1.00  0.00           
ATOM   1510  HA  LEU    97      -9.099 -14.738 -30.628  1.00  0.00           
ATOM   1511  C   LEU    97     -10.475 -14.872 -28.985  1.00  0.00           
ATOM   1512  O   LEU    97     -10.589 -15.664 -28.068  1.00  0.00           
ATOM   1513  CB  LEU    97      -7.834 -15.213 -28.998  1.00  0.00           
ATOM   1514  1HB LEU    97      -7.772 -15.003 -27.930  1.00  0.00           
ATOM   1515  2HB LEU    97      -8.043 -16.282 -28.958  1.00  0.00           
ATOM   1516  CG  LEU    97      -6.473 -15.043 -29.784  1.00  0.00           
ATOM   1517  HG  LEU    97      -6.404 -13.984 -30.033  1.00  0.00           
ATOM   1518  CD1 LEU    97      -5.218 -15.366 -28.887  1.00  0.00           
ATOM   1519 1HD1 LEU    97      -4.335 -15.158 -29.492  1.00  0.00           
ATOM   1520 2HD1 LEU    97      -5.233 -16.421 -28.615  1.00  0.00           
ATOM   1521 3HD1 LEU    97      -5.191 -14.757 -27.983  1.00  0.00           
ATOM   1522  CD2 LEU    97      -6.430 -15.846 -31.100  1.00  0.00           
ATOM   1523 1HD2 LEU    97      -5.471 -15.603 -31.557  1.00  0.00           
ATOM   1524 2HD2 LEU    97      -7.238 -15.560 -31.774  1.00  0.00           
ATOM   1525 3HD2 LEU    97      -6.480 -16.918 -30.907  1.00  0.00           
ATOM   1526  N   VAL    98     -11.511 -14.225 -29.437  1.00  0.00           
ATOM   1527  H   VAL    98     -11.333 -13.580 -30.193  1.00  0.00           
ATOM   1528  CA  VAL    98     -12.894 -14.377 -29.001  1.00  0.00           
ATOM   1529  HA  VAL    98     -12.883 -14.963 -28.082  1.00  0.00           
ATOM   1530  C   VAL    98     -13.815 -15.094 -30.012  1.00  0.00           
ATOM   1531  O   VAL    98     -13.472 -15.096 -31.179  1.00  0.00           
ATOM   1532  CB  VAL    98     -13.492 -13.026 -28.616  1.00  0.00           
ATOM   1533  HB  VAL    98     -14.536 -13.158 -28.334  1.00  0.00           
ATOM   1534  CG1 VAL    98     -12.699 -12.463 -27.443  1.00  0.00           
ATOM   1535 1HG1 VAL    98     -13.022 -11.473 -27.119  1.00  0.00           
ATOM   1536 2HG1 VAL    98     -11.655 -12.422 -27.753  1.00  0.00           
ATOM   1537 3HG1 VAL    98     -12.807 -13.168 -26.620  1.00  0.00           
ATOM   1538  CG2 VAL    98     -13.608 -11.943 -29.697  1.00  0.00           
ATOM   1539 1HG2 VAL    98     -14.370 -11.251 -29.340  1.00  0.00           
ATOM   1540 2HG2 VAL    98     -13.880 -12.304 -30.689  1.00  0.00           
ATOM   1541 3HG2 VAL    98     -12.646 -11.431 -29.747  1.00  0.00           
ATOM   1542  N   GLY    99     -15.077 -15.465 -29.656  1.00  0.00           
ATOM   1543  H   GLY    99     -15.454 -15.088 -28.798  1.00  0.00           
ATOM   1544  CA  GLY    99     -16.029 -16.248 -30.477  1.00  0.00           
ATOM   1545  1HA GLY    99     -17.062 -15.948 -30.298  1.00  0.00           
ATOM   1546  2HA GLY    99     -15.829 -15.972 -31.512  1.00  0.00           
ATOM   1547  C   GLY    99     -15.904 -17.757 -30.320  1.00  0.00           
ATOM   1548  O   GLY    99     -15.033 -18.236 -29.624  1.00  0.00           
ATOM   1549  N   GLY   100     -16.863 -18.539 -30.886  1.00  0.00           
ATOM   1550  H   GLY   100     -17.667 -18.083 -31.292  1.00  0.00           
ATOM   1551  CA  GLY   100     -17.012 -20.025 -30.750  1.00  0.00           
ATOM   1552  1HA GLY   100     -17.728 -20.401 -31.481  1.00  0.00           
ATOM   1553  2HA GLY   100     -16.054 -20.522 -30.905  1.00  0.00           
ATOM   1554  C   GLY   100     -17.526 -20.430 -29.343  1.00  0.00           
ATOM   1555  O   GLY   100     -17.638 -19.516 -28.508  1.00  0.00           
ATOM   1556  N   THR   101     -17.897 -21.689 -29.027  1.00  0.00           
ATOM   1557  H   THR   101     -17.937 -22.371 -29.770  1.00  0.00           
ATOM   1558  CA  THR   101     -18.375 -22.147 -27.708  1.00  0.00           
ATOM   1559  HA  THR   101     -19.302 -21.615 -27.498  1.00  0.00           
ATOM   1560  C   THR   101     -17.358 -21.840 -26.615  1.00  0.00           
ATOM   1561  O   THR   101     -16.213 -22.272 -26.786  1.00  0.00           
ATOM   1562  CB  THR   101     -18.660 -23.613 -27.735  1.00  0.00           
ATOM   1563  HB  THR   101     -17.793 -24.188 -28.063  1.00  0.00           
ATOM   1564  OG1 THR   101     -19.547 -23.896 -28.827  1.00  0.00           
ATOM   1565  HG1 THR   101     -20.364 -23.426 -28.645  1.00  0.00           
ATOM   1566  CG2 THR   101     -19.284 -24.182 -26.497  1.00  0.00           
ATOM   1567 1HG2 THR   101     -19.428 -25.216 -26.812  1.00  0.00           
ATOM   1568 2HG2 THR   101     -20.254 -23.713 -26.333  1.00  0.00           
ATOM   1569 3HG2 THR   101     -18.708 -24.160 -25.572  1.00  0.00           
ATOM   1570  N   PRO   102     -17.758 -21.210 -25.477  1.00  0.00           
ATOM   1571  CA  PRO   102     -16.808 -20.774 -24.481  1.00  0.00           
ATOM   1572  HA  PRO   102     -15.979 -20.278 -24.987  1.00  0.00           
ATOM   1573  C   PRO   102     -16.184 -21.912 -23.608  1.00  0.00           
ATOM   1574  O   PRO   102     -16.878 -22.834 -23.291  1.00  0.00           
ATOM   1575  CB  PRO   102     -17.631 -19.821 -23.631  1.00  0.00           
ATOM   1576  1HB PRO   102     -17.339 -19.790 -22.581  1.00  0.00           
ATOM   1577  2HB PRO   102     -17.498 -18.832 -24.071  1.00  0.00           
ATOM   1578  CG  PRO   102     -19.054 -20.289 -23.780  1.00  0.00           
ATOM   1579  1HG PRO   102     -19.295 -21.090 -23.080  1.00  0.00           
ATOM   1580  2HG PRO   102     -19.791 -19.502 -23.622  1.00  0.00           
ATOM   1581  CD  PRO   102     -19.055 -20.773 -25.194  1.00  0.00           
ATOM   1582  1HD PRO   102     -19.811 -21.542 -25.350  1.00  0.00           
ATOM   1583  2HD PRO   102     -19.375 -19.944 -25.825  1.00  0.00           
ATOM   1584  N   ARG   103     -14.926 -21.716 -23.287  1.00  0.00           
ATOM   1585  H   ARG   103     -14.407 -21.004 -23.780  1.00  0.00           
ATOM   1586  CA  ARG   103     -14.218 -22.458 -22.249  1.00  0.00           
ATOM   1587  HA  ARG   103     -13.974 -23.445 -22.643  1.00  0.00           
ATOM   1588  C   ARG   103     -14.982 -22.615 -20.938  1.00  0.00           
ATOM   1589  O   ARG   103     -15.785 -21.718 -20.566  1.00  0.00           
ATOM   1590  CB  ARG   103     -12.822 -21.815 -21.996  1.00  0.00           
ATOM   1591  1HB ARG   103     -12.255 -22.235 -21.166  1.00  0.00           
ATOM   1592  2HB ARG   103     -12.196 -22.078 -22.849  1.00  0.00           
ATOM   1593  CG  ARG   103     -12.827 -20.279 -21.853  1.00  0.00           
ATOM   1594  1HG ARG   103     -13.039 -19.921 -22.860  1.00  0.00           
ATOM   1595  2HG ARG   103     -13.687 -19.998 -21.245  1.00  0.00           
ATOM   1596  CD  ARG   103     -11.563 -19.666 -21.316  1.00  0.00           
ATOM   1597  1HD ARG   103     -11.673 -18.589 -21.187  1.00  0.00           
ATOM   1598  2HD ARG   103     -11.411 -20.160 -20.357  1.00  0.00           
ATOM   1599  NE  ARG   103     -10.386 -19.919 -22.169  1.00  0.00           
ATOM   1600  HE  ARG   103     -10.006 -20.852 -22.242  1.00  0.00           
ATOM   1601  CZ  ARG   103      -9.968 -18.999 -23.097  1.00  0.00           
ATOM   1602  NH1 ARG   103     -10.547 -17.829 -23.278  1.00  0.00           
ATOM   1603 1HH1 ARG   103     -11.284 -17.529 -22.656  1.00  0.00           
ATOM   1604 2HH1 ARG   103     -10.264 -17.239 -24.048  1.00  0.00           
ATOM   1605  NH2 ARG   103      -8.950 -19.299 -23.807  1.00  0.00           
ATOM   1606 1HH2 ARG   103      -8.483 -20.187 -23.697  1.00  0.00           
ATOM   1607 2HH2 ARG   103      -8.512 -18.561 -24.341  1.00  0.00           
ATOM   1608  N   THR   104     -14.627 -23.626 -20.154  1.00  0.00           
ATOM   1609  H   THR   104     -14.178 -24.439 -20.550  1.00  0.00           
ATOM   1610  CA  THR   104     -14.763 -23.710 -18.647  1.00  0.00           
ATOM   1611  HA  THR   104     -14.532 -22.673 -18.405  1.00  0.00           
ATOM   1612  C   THR   104     -13.779 -24.622 -17.910  1.00  0.00           
ATOM   1613  O   THR   104     -12.961 -25.288 -18.516  1.00  0.00           
ATOM   1614  CB  THR   104     -16.312 -23.998 -18.270  1.00  0.00           
ATOM   1615  HB  THR   104     -16.861 -23.344 -18.947  1.00  0.00           
ATOM   1616  OG1 THR   104     -16.466 -23.594 -16.988  1.00  0.00           
ATOM   1617  HG1 THR   104     -17.083 -24.140 -16.494  1.00  0.00           
ATOM   1618  CG2 THR   104     -16.834 -25.373 -18.433  1.00  0.00           
ATOM   1619 1HG2 THR   104     -17.848 -25.401 -18.034  1.00  0.00           
ATOM   1620 2HG2 THR   104     -16.238 -26.157 -17.965  1.00  0.00           
ATOM   1621 3HG2 THR   104     -16.863 -25.533 -19.511  1.00  0.00           
ATOM   1622  N   ILE   105     -13.901 -24.707 -16.570  1.00  0.00           
ATOM   1623  H   ILE   105     -14.761 -24.277 -16.262  1.00  0.00           
ATOM   1624  CA  ILE   105     -13.056 -25.391 -15.671  1.00  0.00           
ATOM   1625  HA  ILE   105     -12.081 -24.976 -15.923  1.00  0.00           
ATOM   1626  C   ILE   105     -13.014 -26.910 -15.891  1.00  0.00           
ATOM   1627  O   ILE   105     -14.051 -27.574 -15.932  1.00  0.00           
ATOM   1628  CB  ILE   105     -13.265 -24.929 -14.169  1.00  0.00           
ATOM   1629  HB  ILE   105     -12.304 -25.083 -13.680  1.00  0.00           
ATOM   1630  CG1 ILE   105     -14.275 -25.853 -13.419  1.00  0.00           
ATOM   1631 1HG1 ILE   105     -15.265 -25.643 -13.825  1.00  0.00           
ATOM   1632 2HG1 ILE   105     -14.079 -26.874 -13.745  1.00  0.00           
ATOM   1633  CG2 ILE   105     -13.745 -23.469 -14.054  1.00  0.00           
ATOM   1634 1HG2 ILE   105     -13.689 -23.080 -13.037  1.00  0.00           
ATOM   1635 2HG2 ILE   105     -14.783 -23.463 -14.389  1.00  0.00           
ATOM   1636 3HG2 ILE   105     -13.146 -22.844 -14.716  1.00  0.00           
ATOM   1637  CD1 ILE   105     -14.175 -25.743 -11.905  1.00  0.00           
ATOM   1638 1HD1 ILE   105     -14.753 -26.538 -11.434  1.00  0.00           
ATOM   1639 2HD1 ILE   105     -14.514 -24.777 -11.532  1.00  0.00           
ATOM   1640 3HD1 ILE   105     -13.118 -25.873 -11.670  1.00  0.00           
ATOM   1641  N   GLU   106     -11.859 -27.499 -16.082  1.00  0.00           
ATOM   1642  H   GLU   106     -11.037 -26.916 -16.014  1.00  0.00           
ATOM   1643  CA  GLU   106     -11.602 -28.929 -16.370  1.00  0.00           
ATOM   1644  HA  GLU   106     -12.244 -29.189 -17.211  1.00  0.00           
ATOM   1645  C   GLU   106     -12.114 -29.815 -15.161  1.00  0.00           
ATOM   1646  O   GLU   106     -12.771 -30.869 -15.373  1.00  0.00           
ATOM   1647  CB  GLU   106     -10.129 -29.212 -16.645  1.00  0.00           
ATOM   1648  1HB GLU   106      -9.803 -28.427 -17.326  1.00  0.00           
ATOM   1649  2HB GLU   106      -9.579 -29.068 -15.715  1.00  0.00           
ATOM   1650  CG  GLU   106      -9.840 -30.575 -17.228  1.00  0.00           
ATOM   1651  1HG GLU   106     -10.192 -31.301 -16.495  1.00  0.00           
ATOM   1652  2HG GLU   106     -10.389 -30.695 -18.162  1.00  0.00           
ATOM   1653  CD  GLU   106      -8.355 -30.779 -17.478  1.00  0.00           
ATOM   1654  OE1 GLU   106      -7.788 -31.759 -16.972  1.00  0.00           
ATOM   1655  OE2 GLU   106      -7.713 -29.814 -18.011  1.00  0.00           
ATOM   1656  N   GLY   107     -11.814 -29.374 -13.937  1.00  0.00           
ATOM   1657  H   GLY   107     -11.282 -28.516 -13.965  1.00  0.00           
ATOM   1658  CA  GLY   107     -11.841 -30.078 -12.646  1.00  0.00           
ATOM   1659  1HA GLY   107     -11.657 -29.319 -11.885  1.00  0.00           
ATOM   1660  2HA GLY   107     -12.812 -30.555 -12.514  1.00  0.00           
ATOM   1661  C   GLY   107     -10.760 -31.184 -12.458  1.00  0.00           
ATOM   1662  O   GLY   107     -10.014 -31.500 -13.419  1.00  0.00           
ATOM   1663  N   PRO   108     -10.727 -31.893 -11.310  1.00  0.00           
ATOM   1664  CA  PRO   108      -9.681 -32.811 -10.987  1.00  0.00           
ATOM   1665  HA  PRO   108      -8.734 -32.349 -11.266  1.00  0.00           
ATOM   1666  C   PRO   108      -9.764 -34.193 -11.655  1.00  0.00           
ATOM   1667  O   PRO   108      -8.841 -34.952 -11.453  1.00  0.00           
ATOM   1668  CB  PRO   108      -9.748 -32.829  -9.448  1.00  0.00           
ATOM   1669  1HB PRO   108      -9.438 -33.842  -9.194  1.00  0.00           
ATOM   1670  2HB PRO   108      -9.038 -32.088  -9.078  1.00  0.00           
ATOM   1671  CG  PRO   108     -11.142 -32.535  -9.085  1.00  0.00           
ATOM   1672  1HG PRO   108     -11.689 -33.476  -9.135  1.00  0.00           
ATOM   1673  2HG PRO   108     -11.272 -32.095  -8.096  1.00  0.00           
ATOM   1674  CD  PRO   108     -11.534 -31.598 -10.172  1.00  0.00           
ATOM   1675  1HD PRO   108     -12.588 -31.777 -10.381  1.00  0.00           
ATOM   1676  2HD PRO   108     -11.323 -30.600  -9.789  1.00  0.00           
ATOM   1677  N   LEU   109     -10.820 -34.523 -12.393  1.00  0.00           
ATOM   1678  H   LEU   109     -11.644 -33.938 -12.398  1.00  0.00           
ATOM   1679  CA  LEU   109     -11.089 -35.962 -12.703  1.00  0.00           
ATOM   1680  HA  LEU   109     -10.496 -36.522 -11.980  1.00  0.00           
ATOM   1681  C   LEU   109     -10.853 -36.593 -14.096  1.00  0.00           
ATOM   1682  O   LEU   109     -11.580 -37.488 -14.507  1.00  0.00           
ATOM   1683  CB  LEU   109     -12.484 -36.356 -12.157  1.00  0.00           
ATOM   1684  1HB LEU   109     -13.234 -35.978 -12.851  1.00  0.00           
ATOM   1685  2HB LEU   109     -12.569 -37.442 -12.208  1.00  0.00           
ATOM   1686  CG  LEU   109     -12.793 -36.028 -10.697  1.00  0.00           
ATOM   1687  HG  LEU   109     -12.873 -34.948 -10.578  1.00  0.00           
ATOM   1688  CD1 LEU   109     -14.191 -36.542 -10.351  1.00  0.00           
ATOM   1689 1HD1 LEU   109     -14.555 -36.079  -9.434  1.00  0.00           
ATOM   1690 2HD1 LEU   109     -14.115 -37.620 -10.210  1.00  0.00           
ATOM   1691 3HD1 LEU   109     -14.884 -36.330 -11.166  1.00  0.00           
ATOM   1692  CD2 LEU   109     -11.680 -36.546  -9.727  1.00  0.00           
ATOM   1693 1HD2 LEU   109     -11.974 -36.415  -8.685  1.00  0.00           
ATOM   1694 2HD2 LEU   109     -10.761 -35.992  -9.918  1.00  0.00           
ATOM   1695 3HD2 LEU   109     -11.515 -37.604  -9.928  1.00  0.00           
ATOM   1696  N   TYR   110      -9.793 -36.184 -14.851  1.00  0.00           
ATOM   1697  H   TYR   110      -9.141 -35.498 -14.497  1.00  0.00           
ATOM   1698  CA  TYR   110      -9.313 -36.911 -16.068  1.00  0.00           
ATOM   1699  HA  TYR   110     -10.140 -37.091 -16.755  1.00  0.00           
ATOM   1700  C   TYR   110      -8.653 -38.346 -15.846  1.00  0.00           
ATOM   1701  O   TYR   110      -7.974 -38.531 -14.867  1.00  0.00           
ATOM   1702  CB  TYR   110      -8.336 -35.970 -16.812  1.00  0.00           
ATOM   1703  1HB TYR   110      -8.667 -34.934 -16.733  1.00  0.00           
ATOM   1704  2HB TYR   110      -7.384 -36.023 -16.285  1.00  0.00           
ATOM   1705  CG  TYR   110      -8.157 -36.351 -18.250  1.00  0.00           
ATOM   1706  CD1 TYR   110      -6.952 -36.935 -18.784  1.00  0.00           
ATOM   1707  HD1 TYR   110      -6.052 -37.152 -18.228  1.00  0.00           
ATOM   1708  CD2 TYR   110      -9.286 -36.187 -19.037  1.00  0.00           
ATOM   1709  HD2 TYR   110     -10.217 -35.876 -18.587  1.00  0.00           
ATOM   1710  CE1 TYR   110      -6.986 -37.343 -20.159  1.00  0.00           
ATOM   1711  HE1 TYR   110      -6.117 -37.820 -20.586  1.00  0.00           
ATOM   1712  CE2 TYR   110      -9.233 -36.465 -20.410  1.00  0.00           
ATOM   1713  HE2 TYR   110     -10.137 -36.334 -20.986  1.00  0.00           
ATOM   1714  CZ  TYR   110      -8.116 -37.102 -20.989  1.00  0.00           
ATOM   1715  OH  TYR   110      -8.124 -37.362 -22.301  1.00  0.00           
ATOM   1716  HH  TYR   110      -8.930 -37.115 -22.762  1.00  0.00           
ATOM   1717  N   VAL   111      -8.779 -39.193 -16.828  1.00  0.00           
ATOM   1718  H   VAL   111      -9.254 -38.926 -17.679  1.00  0.00           
ATOM   1719  CA  VAL   111      -8.073 -40.487 -16.864  1.00  0.00           
ATOM   1720  HA  VAL   111      -7.132 -40.454 -16.314  1.00  0.00           
ATOM   1721  C   VAL   111      -7.760 -40.733 -18.349  1.00  0.00           
ATOM   1722  O   VAL   111      -8.716 -40.833 -19.145  1.00  0.00           
ATOM   1723  CB  VAL   111      -8.866 -41.667 -16.282  1.00  0.00           
ATOM   1724  HB  VAL   111      -9.776 -41.802 -16.868  1.00  0.00           
ATOM   1725  CG1 VAL   111      -7.938 -42.926 -16.260  1.00  0.00           
ATOM   1726 1HG1 VAL   111      -8.562 -43.818 -16.312  1.00  0.00           
ATOM   1727 2HG1 VAL   111      -7.401 -42.913 -15.311  1.00  0.00           
ATOM   1728 3HG1 VAL   111      -7.224 -42.934 -17.083  1.00  0.00           
ATOM   1729  CG2 VAL   111      -9.401 -41.388 -14.845  1.00  0.00           
ATOM   1730 1HG2 VAL   111     -10.176 -42.070 -14.493  1.00  0.00           
ATOM   1731 2HG2 VAL   111      -9.793 -40.371 -14.863  1.00  0.00           
ATOM   1732 3HG2 VAL   111      -8.543 -41.435 -14.174  1.00  0.00           
ATOM   1733  N   ALA   112      -6.548 -40.814 -18.692  1.00  0.00           
ATOM   1734  H   ALA   112      -5.839 -40.769 -17.974  1.00  0.00           
ATOM   1735  CA  ALA   112      -6.049 -40.909 -20.079  1.00  0.00           
ATOM   1736  HA  ALA   112      -6.626 -40.231 -20.708  1.00  0.00           
ATOM   1737  C   ALA   112      -6.219 -42.337 -20.596  1.00  0.00           
ATOM   1738  O   ALA   112      -5.929 -43.329 -19.920  1.00  0.00           
ATOM   1739  CB  ALA   112      -4.606 -40.389 -20.076  1.00  0.00           
ATOM   1740  1HB ALA   112      -4.490 -39.398 -19.637  1.00  0.00           
ATOM   1741  2HB ALA   112      -4.232 -40.379 -21.100  1.00  0.00           
ATOM   1742  3HB ALA   112      -4.044 -41.115 -19.490  1.00  0.00           
ATOM   1743  N   GLY   113      -6.527 -42.467 -21.910  1.00  0.00           
ATOM   1744  H   GLY   113      -6.518 -41.584 -22.399  1.00  0.00           
ATOM   1745  CA  GLY   113      -6.367 -43.679 -22.691  1.00  0.00           
ATOM   1746  1HA GLY   113      -5.939 -43.402 -23.654  1.00  0.00           
ATOM   1747  2HA GLY   113      -5.601 -44.306 -22.236  1.00  0.00           
ATOM   1748  C   GLY   113      -7.638 -44.471 -22.893  1.00  0.00           
ATOM   1749  O   GLY   113      -7.451 -45.573 -23.424  1.00  0.00           
ATOM   1750  N   ALA   114      -8.827 -43.927 -22.671  1.00  0.00           
ATOM   1751  H   ALA   114      -8.802 -43.146 -22.031  1.00  0.00           
ATOM   1752  CA  ALA   114     -10.090 -44.556 -22.953  1.00  0.00           
ATOM   1753  HA  ALA   114     -10.169 -45.469 -22.362  1.00  0.00           
ATOM   1754  C   ALA   114     -10.237 -45.017 -24.461  1.00  0.00           
ATOM   1755  O   ALA   114      -9.583 -44.370 -25.294  1.00  0.00           
ATOM   1756  CB  ALA   114     -11.205 -43.637 -22.524  1.00  0.00           
ATOM   1757  1HB ALA   114     -11.108 -43.295 -21.493  1.00  0.00           
ATOM   1758  2HB ALA   114     -12.160 -44.147 -22.649  1.00  0.00           
ATOM   1759  3HB ALA   114     -11.158 -42.781 -23.197  1.00  0.00           
ATOM   1760  N   PRO   115     -11.080 -46.034 -24.777  1.00  0.00           
ATOM   1761  CA  PRO   115     -11.259 -46.526 -26.178  1.00  0.00           
ATOM   1762  HA  PRO   115     -10.320 -46.891 -26.594  1.00  0.00           
ATOM   1763  C   PRO   115     -11.848 -45.479 -27.125  1.00  0.00           
ATOM   1764  O   PRO   115     -12.350 -44.461 -26.690  1.00  0.00           
ATOM   1765  CB  PRO   115     -12.266 -47.727 -26.130  1.00  0.00           
ATOM   1766  1HB PRO   115     -13.286 -47.396 -26.325  1.00  0.00           
ATOM   1767  2HB PRO   115     -11.932 -48.543 -26.770  1.00  0.00           
ATOM   1768  CG  PRO   115     -12.122 -48.125 -24.669  1.00  0.00           
ATOM   1769  1HG PRO   115     -13.026 -48.587 -24.273  1.00  0.00           
ATOM   1770  2HG PRO   115     -11.320 -48.855 -24.565  1.00  0.00           
ATOM   1771  CD  PRO   115     -11.788 -46.877 -23.860  1.00  0.00           
ATOM   1772  1HD PRO   115     -12.715 -46.402 -23.538  1.00  0.00           
ATOM   1773  2HD PRO   115     -11.155 -47.140 -23.013  1.00  0.00           
ATOM   1774  N   ILE   116     -11.740 -45.688 -28.444  1.00  0.00           
ATOM   1775  H   ILE   116     -11.158 -46.460 -28.736  1.00  0.00           
ATOM   1776  CA  ILE   116     -11.988 -44.671 -29.515  1.00  0.00           
ATOM   1777  HA  ILE   116     -12.414 -43.764 -29.086  1.00  0.00           
ATOM   1778  C   ILE   116     -13.021 -45.168 -30.594  1.00  0.00           
ATOM   1779  O   ILE   116     -12.921 -46.340 -31.033  1.00  0.00           
ATOM   1780  CB  ILE   116     -10.679 -44.273 -30.206  1.00  0.00           
ATOM   1781  HB  ILE   116      -9.931 -44.043 -29.447  1.00  0.00           
ATOM   1782  CG1 ILE   116     -10.882 -43.069 -31.110  1.00  0.00           
ATOM   1783 1HG1 ILE   116     -11.399 -43.370 -32.021  1.00  0.00           
ATOM   1784 2HG1 ILE   116     -11.523 -42.337 -30.618  1.00  0.00           
ATOM   1785  CG2 ILE   116     -10.032 -45.410 -31.011  1.00  0.00           
ATOM   1786 1HG2 ILE   116      -9.155 -45.031 -31.535  1.00  0.00           
ATOM   1787 2HG2 ILE   116     -10.705 -45.887 -31.724  1.00  0.00           
ATOM   1788 3HG2 ILE   116      -9.722 -46.138 -30.261  1.00  0.00           
ATOM   1789  CD1 ILE   116      -9.601 -42.273 -31.451  1.00  0.00           
ATOM   1790 1HD1 ILE   116      -9.818 -41.543 -32.232  1.00  0.00           
ATOM   1791 2HD1 ILE   116      -8.890 -43.008 -31.828  1.00  0.00           
ATOM   1792 3HD1 ILE   116      -9.176 -41.765 -30.586  1.00  0.00           
ATOM   1793  N   ALA   117     -13.956 -44.320 -30.976  1.00  0.00           
ATOM   1794  H   ALA   117     -14.031 -43.487 -30.410  1.00  0.00           
ATOM   1795  CA  ALA   117     -15.071 -44.616 -31.873  1.00  0.00           
ATOM   1796  HA  ALA   117     -14.921 -45.621 -32.266  1.00  0.00           
ATOM   1797  C   ALA   117     -15.081 -43.680 -33.170  1.00  0.00           
ATOM   1798  O   ALA   117     -14.755 -42.493 -33.031  1.00  0.00           
ATOM   1799  CB  ALA   117     -16.329 -44.504 -31.065  1.00  0.00           
ATOM   1800  1HB ALA   117     -16.301 -44.819 -30.022  1.00  0.00           
ATOM   1801  2HB ALA   117     -17.093 -45.072 -31.596  1.00  0.00           
ATOM   1802  3HB ALA   117     -16.564 -43.441 -31.118  1.00  0.00           
ATOM   1803  N   GLN   118     -15.610 -44.106 -34.327  1.00  0.00           
ATOM   1804  H   GLN   118     -15.755 -45.101 -34.418  1.00  0.00           
ATOM   1805  CA  GLN   118     -15.933 -43.301 -35.524  1.00  0.00           
ATOM   1806  HA  GLN   118     -15.413 -42.346 -35.467  1.00  0.00           
ATOM   1807  C   GLN   118     -17.430 -43.070 -35.602  1.00  0.00           
ATOM   1808  O   GLN   118     -18.261 -43.970 -35.637  1.00  0.00           
ATOM   1809  CB  GLN   118     -15.346 -43.970 -36.804  1.00  0.00           
ATOM   1810  1HB GLN   118     -15.710 -44.996 -36.851  1.00  0.00           
ATOM   1811  2HB GLN   118     -15.715 -43.540 -37.735  1.00  0.00           
ATOM   1812  CG  GLN   118     -13.805 -43.998 -36.857  1.00  0.00           
ATOM   1813  1HG GLN   118     -13.365 -43.791 -35.882  1.00  0.00           
ATOM   1814  2HG GLN   118     -13.551 -45.029 -37.103  1.00  0.00           
ATOM   1815  CD  GLN   118     -13.265 -43.054 -37.897  1.00  0.00           
ATOM   1816  OE1 GLN   118     -13.624 -41.922 -38.139  1.00  0.00           
ATOM   1817  NE2 GLN   118     -12.235 -43.491 -38.644  1.00  0.00           
ATOM   1818 1HE2 GLN   118     -11.809 -42.940 -39.375  1.00  0.00           
ATOM   1819 2HE2 GLN   118     -11.973 -44.459 -38.523  1.00  0.00           
ATOM   1820  N   GLY   119     -17.819 -41.835 -35.414  1.00  0.00           
ATOM   1821  H   GLY   119     -17.125 -41.110 -35.530  1.00  0.00           
ATOM   1822  CA  GLY   119     -19.223 -41.326 -35.314  1.00  0.00           
ATOM   1823  1HA GLY   119     -19.401 -40.253 -35.386  1.00  0.00           
ATOM   1824  2HA GLY   119     -19.745 -41.783 -36.155  1.00  0.00           
ATOM   1825  C   GLY   119     -19.908 -41.826 -34.014  1.00  0.00           
ATOM   1826  O   GLY   119     -19.941 -41.060 -33.036  1.00  0.00           
ATOM   1827  N   VAL   120     -20.538 -43.001 -34.082  1.00  0.00           
ATOM   1828  H   VAL   120     -20.434 -43.501 -34.953  1.00  0.00           
ATOM   1829  CA  VAL   120     -21.312 -43.539 -33.024  1.00  0.00           
ATOM   1830  HA  VAL   120     -21.818 -42.694 -32.557  1.00  0.00           
ATOM   1831  C   VAL   120     -20.493 -44.260 -31.921  1.00  0.00           
ATOM   1832  O   VAL   120     -19.605 -45.080 -32.165  1.00  0.00           
ATOM   1833  CB  VAL   120     -22.487 -44.409 -33.510  1.00  0.00           
ATOM   1834  HB  VAL   120     -23.007 -43.875 -34.306  1.00  0.00           
ATOM   1835  CG1 VAL   120     -21.995 -45.804 -34.039  1.00  0.00           
ATOM   1836 1HG1 VAL   120     -22.647 -46.124 -34.852  1.00  0.00           
ATOM   1837 2HG1 VAL   120     -21.982 -46.567 -33.261  1.00  0.00           
ATOM   1838 3HG1 VAL   120     -20.985 -45.655 -34.421  1.00  0.00           
ATOM   1839  CG2 VAL   120     -23.594 -44.493 -32.419  1.00  0.00           
ATOM   1840 1HG2 VAL   120     -24.405 -45.021 -32.921  1.00  0.00           
ATOM   1841 2HG2 VAL   120     -23.955 -43.529 -32.061  1.00  0.00           
ATOM   1842 3HG2 VAL   120     -23.241 -45.085 -31.576  1.00  0.00           
ATOM   1843  N   THR   121     -21.024 -44.144 -30.657  1.00  0.00           
ATOM   1844  H   THR   121     -21.693 -43.419 -30.440  1.00  0.00           
ATOM   1845  CA  THR   121     -20.638 -45.021 -29.536  1.00  0.00           
ATOM   1846  HA  THR   121     -20.349 -45.956 -30.016  1.00  0.00           
ATOM   1847  C   THR   121     -21.657 -45.384 -28.411  1.00  0.00           
ATOM   1848  O   THR   121     -22.693 -44.709 -28.356  1.00  0.00           
ATOM   1849  CB  THR   121     -19.278 -44.531 -29.047  1.00  0.00           
ATOM   1850  HB  THR   121     -18.581 -44.494 -29.885  1.00  0.00           
ATOM   1851  OG1 THR   121     -18.848 -45.584 -28.234  1.00  0.00           
ATOM   1852  HG1 THR   121     -18.590 -46.327 -28.785  1.00  0.00           
ATOM   1853  CG2 THR   121     -19.219 -43.211 -28.362  1.00  0.00           
ATOM   1854 1HG2 THR   121     -18.196 -43.098 -28.003  1.00  0.00           
ATOM   1855 2HG2 THR   121     -19.902 -43.240 -27.513  1.00  0.00           
ATOM   1856 3HG2 THR   121     -19.473 -42.369 -29.005  1.00  0.00           
ATOM   1857  N   ARG   122     -21.423 -46.406 -27.579  1.00  0.00           
ATOM   1858  H   ARG   122     -20.577 -46.942 -27.706  1.00  0.00           
ATOM   1859  CA  ARG   122     -22.123 -46.584 -26.300  1.00  0.00           
ATOM   1860  HA  ARG   122     -22.769 -45.716 -26.171  1.00  0.00           
ATOM   1861  C   ARG   122     -21.125 -46.602 -25.110  1.00  0.00           
ATOM   1862  O   ARG   122     -20.297 -47.501 -25.017  1.00  0.00           
ATOM   1863  CB  ARG   122     -23.044 -47.861 -26.197  1.00  0.00           
ATOM   1864  1HB ARG   122     -23.755 -47.737 -27.013  1.00  0.00           
ATOM   1865  2HB ARG   122     -22.390 -48.706 -26.415  1.00  0.00           
ATOM   1866  CG  ARG   122     -23.749 -48.044 -24.884  1.00  0.00           
ATOM   1867  1HG ARG   122     -23.038 -48.236 -24.080  1.00  0.00           
ATOM   1868  2HG ARG   122     -24.373 -47.206 -24.575  1.00  0.00           
ATOM   1869  CD  ARG   122     -24.757 -49.311 -24.800  1.00  0.00           
ATOM   1870  1HD ARG   122     -25.639 -49.201 -25.431  1.00  0.00           
ATOM   1871  2HD ARG   122     -24.185 -50.200 -25.063  1.00  0.00           
ATOM   1872  NE  ARG   122     -25.220 -49.466 -23.394  1.00  0.00           
ATOM   1873  HE  ARG   122     -24.817 -48.799 -22.752  1.00  0.00           
ATOM   1874  CZ  ARG   122     -26.042 -50.417 -22.978  1.00  0.00           
ATOM   1875  NH1 ARG   122     -26.654 -51.299 -23.715  1.00  0.00           
ATOM   1876 1HH1 ARG   122     -26.576 -51.265 -24.722  1.00  0.00           
ATOM   1877 2HH1 ARG   122     -27.172 -52.044 -23.273  1.00  0.00           
ATOM   1878  NH2 ARG   122     -26.280 -50.388 -21.711  1.00  0.00           
ATOM   1879 1HH2 ARG   122     -25.925 -49.577 -21.226  1.00  0.00           
ATOM   1880 2HH2 ARG   122     -26.748 -51.120 -21.196  1.00  0.00           
ATOM   1881  N   MET   123     -21.147 -45.489 -24.374  1.00  0.00           
ATOM   1882  H   MET   123     -21.933 -44.864 -24.480  1.00  0.00           
ATOM   1883  CA  MET   123     -20.167 -45.192 -23.355  1.00  0.00           
ATOM   1884  HA  MET   123     -19.190 -45.431 -23.776  1.00  0.00           
ATOM   1885  C   MET   123     -20.299 -45.987 -22.023  1.00  0.00           
ATOM   1886  O   MET   123     -19.392 -45.949 -21.273  1.00  0.00           
ATOM   1887  CB  MET   123     -20.168 -43.692 -23.006  1.00  0.00           
ATOM   1888  1HB MET   123     -21.099 -43.460 -22.489  1.00  0.00           
ATOM   1889  2HB MET   123     -19.407 -43.546 -22.240  1.00  0.00           
ATOM   1890  CG  MET   123     -19.951 -42.689 -24.137  1.00  0.00           
ATOM   1891  1HG MET   123     -18.917 -42.726 -24.480  1.00  0.00           
ATOM   1892  2HG MET   123     -20.631 -42.910 -24.960  1.00  0.00           
ATOM   1893  SD  MET   123     -20.312 -41.040 -23.483  1.00  0.00           
ATOM   1894  CE  MET   123     -18.890 -40.847 -22.320  1.00  0.00           
ATOM   1895  1HE MET   123     -18.921 -39.812 -21.980  1.00  0.00           
ATOM   1896  2HE MET   123     -17.940 -41.038 -22.819  1.00  0.00           
ATOM   1897  3HE MET   123     -18.992 -41.514 -21.465  1.00  0.00           
ATOM   1898  N   ASP   124     -21.456 -46.560 -21.690  1.00  0.00           
ATOM   1899  H   ASP   124     -22.201 -46.424 -22.357  1.00  0.00           
ATOM   1900  CA  ASP   124     -21.759 -47.395 -20.525  1.00  0.00           
ATOM   1901  HA  ASP   124     -21.092 -47.130 -19.705  1.00  0.00           
ATOM   1902  C   ASP   124     -21.677 -48.848 -20.854  1.00  0.00           
ATOM   1903  O   ASP   124     -22.060 -49.224 -21.953  1.00  0.00           
ATOM   1904  CB  ASP   124     -23.082 -46.997 -19.977  1.00  0.00           
ATOM   1905  1HB ASP   124     -23.215 -47.365 -18.960  1.00  0.00           
ATOM   1906  2HB ASP   124     -23.127 -45.920 -19.811  1.00  0.00           
ATOM   1907  CG  ASP   124     -24.303 -47.413 -20.811  1.00  0.00           
ATOM   1908  OD1 ASP   124     -24.422 -46.919 -21.956  1.00  0.00           
ATOM   1909  OD2 ASP   124     -25.089 -48.226 -20.357  1.00  0.00           
ATOM   1910  N   ASP   125     -21.233 -49.650 -19.913  1.00  0.00           
ATOM   1911  H   ASP   125     -20.789 -49.231 -19.108  1.00  0.00           
ATOM   1912  CA  ASP   125     -21.091 -51.164 -19.927  1.00  0.00           
ATOM   1913  HA  ASP   125     -20.896 -51.403 -20.972  1.00  0.00           
ATOM   1914  C   ASP   125     -22.381 -51.971 -19.529  1.00  0.00           
ATOM   1915  O   ASP   125     -22.325 -53.215 -19.500  1.00  0.00           
ATOM   1916  CB  ASP   125     -19.922 -51.568 -19.072  1.00  0.00           
ATOM   1917  1HB ASP   125     -19.649 -52.607 -19.254  1.00  0.00           
ATOM   1918  2HB ASP   125     -19.072 -50.913 -19.263  1.00  0.00           
ATOM   1919  CG  ASP   125     -20.213 -51.460 -17.528  1.00  0.00           
ATOM   1920  OD1 ASP   125     -21.246 -50.884 -17.082  1.00  0.00           
ATOM   1921  OD2 ASP   125     -19.300 -51.768 -16.688  1.00  0.00           
ATOM   1922  N   GLY   126     -23.495 -51.254 -19.343  1.00  0.00           
ATOM   1923  H   GLY   126     -23.444 -50.247 -19.401  1.00  0.00           
ATOM   1924  CA  GLY   126     -24.812 -51.808 -18.964  1.00  0.00           
ATOM   1925  1HA GLY   126     -25.623 -51.117 -19.194  1.00  0.00           
ATOM   1926  2HA GLY   126     -24.857 -52.757 -19.498  1.00  0.00           
ATOM   1927  C   GLY   126     -24.980 -52.169 -17.436  1.00  0.00           
ATOM   1928  O   GLY   126     -26.086 -52.511 -17.054  1.00  0.00           
ATOM   1929  N   SER   127     -23.891 -52.091 -16.588  1.00  0.00           
ATOM   1930  H   SER   127     -23.000 -51.723 -16.890  1.00  0.00           
ATOM   1931  CA  SER   127     -23.981 -52.473 -15.167  1.00  0.00           
ATOM   1932  HA  SER   127     -24.449 -53.453 -15.255  1.00  0.00           
ATOM   1933  C   SER   127     -24.970 -51.606 -14.291  1.00  0.00           
ATOM   1934  O   SER   127     -25.285 -51.944 -13.156  1.00  0.00           
ATOM   1935  CB  SER   127     -22.568 -52.614 -14.548  1.00  0.00           
ATOM   1936  1HB SER   127     -22.682 -52.988 -13.531  1.00  0.00           
ATOM   1937  2HB SER   127     -21.997 -53.304 -15.170  1.00  0.00           
ATOM   1938  OG  SER   127     -21.973 -51.280 -14.620  1.00  0.00           
ATOM   1939  HG  SER   127     -21.540 -51.254 -15.477  1.00  0.00           
ATOM   1940  N   GLU   128     -25.545 -50.552 -14.880  1.00  0.00           
ATOM   1941  H   GLU   128     -25.211 -50.271 -15.791  1.00  0.00           
ATOM   1942  CA  GLU   128     -26.599 -49.781 -14.265  1.00  0.00           
ATOM   1943  HA  GLU   128     -26.878 -50.205 -13.300  1.00  0.00           
ATOM   1944  C   GLU   128     -27.941 -49.687 -15.093  1.00  0.00           
ATOM   1945  O   GLU   128     -28.872 -49.016 -14.716  1.00  0.00           
ATOM   1946  CB  GLU   128     -26.010 -48.406 -13.970  1.00  0.00           
ATOM   1947  1HB GLU   128     -25.328 -47.995 -14.714  1.00  0.00           
ATOM   1948  2HB GLU   128     -26.803 -47.692 -13.752  1.00  0.00           
ATOM   1949  CG  GLU   128     -25.135 -48.440 -12.619  1.00  0.00           
ATOM   1950  1HG GLU   128     -25.841 -48.444 -11.788  1.00  0.00           
ATOM   1951  2HG GLU   128     -24.468 -49.290 -12.471  1.00  0.00           
ATOM   1952  CD  GLU   128     -24.272 -47.151 -12.479  1.00  0.00           
ATOM   1953  OE1 GLU   128     -23.034 -47.297 -12.293  1.00  0.00           
ATOM   1954  OE2 GLU   128     -24.851 -46.057 -12.445  1.00  0.00           
ATOM   1955  N   ASP   129     -28.038 -50.520 -16.084  1.00  0.00           
ATOM   1956  H   ASP   129     -27.324 -51.223 -16.213  1.00  0.00           
ATOM   1957  CA  ASP   129     -29.253 -50.686 -16.911  1.00  0.00           
ATOM   1958  HA  ASP   129     -29.383 -49.755 -17.464  1.00  0.00           
ATOM   1959  C   ASP   129     -30.643 -50.872 -16.130  1.00  0.00           
ATOM   1960  O   ASP   129     -31.647 -50.341 -16.579  1.00  0.00           
ATOM   1961  CB  ASP   129     -29.182 -51.864 -17.848  1.00  0.00           
ATOM   1962  1HB ASP   129     -28.917 -52.743 -17.261  1.00  0.00           
ATOM   1963  2HB ASP   129     -30.191 -52.045 -18.218  1.00  0.00           
ATOM   1964  CG  ASP   129     -28.222 -51.685 -18.996  1.00  0.00           
ATOM   1965  OD1 ASP   129     -28.253 -50.633 -19.580  1.00  0.00           
ATOM   1966  OD2 ASP   129     -27.633 -52.660 -19.484  1.00  0.00           
ATOM   1967  N   ASP   130     -30.684 -51.553 -15.008  1.00  0.00           
ATOM   1968  H   ASP   130     -29.816 -51.801 -14.556  1.00  0.00           
ATOM   1969  CA  ASP   130     -31.895 -51.777 -14.141  1.00  0.00           
ATOM   1970  HA  ASP   130     -32.795 -51.923 -14.738  1.00  0.00           
ATOM   1971  C   ASP   130     -32.188 -50.514 -13.235  1.00  0.00           
ATOM   1972  O   ASP   130     -33.276 -50.435 -12.697  1.00  0.00           
ATOM   1973  CB  ASP   130     -31.720 -53.061 -13.318  1.00  0.00           
ATOM   1974  1HB ASP   130     -30.827 -52.992 -12.696  1.00  0.00           
ATOM   1975  2HB ASP   130     -32.511 -53.068 -12.567  1.00  0.00           
ATOM   1976  CG  ASP   130     -31.708 -54.465 -13.987  1.00  0.00           
ATOM   1977  OD1 ASP   130     -32.610 -54.822 -14.794  1.00  0.00           
ATOM   1978  OD2 ASP   130     -30.736 -55.261 -13.826  1.00  0.00           
ATOM   1979  N   VAL   131     -31.245 -49.604 -13.050  1.00  0.00           
ATOM   1980  H   VAL   131     -30.325 -49.684 -13.460  1.00  0.00           
ATOM   1981  CA  VAL   131     -31.446 -48.414 -12.184  1.00  0.00           
ATOM   1982  HA  VAL   131     -32.420 -48.511 -11.705  1.00  0.00           
ATOM   1983  C   VAL   131     -31.393 -47.062 -12.913  1.00  0.00           
ATOM   1984  O   VAL   131     -31.906 -46.088 -12.502  1.00  0.00           
ATOM   1985  CB  VAL   131     -30.385 -48.291 -11.042  1.00  0.00           
ATOM   1986  HB  VAL   131     -30.489 -47.292 -10.618  1.00  0.00           
ATOM   1987  CG1 VAL   131     -30.767 -49.234  -9.817  1.00  0.00           
ATOM   1988 1HG1 VAL   131     -29.987 -49.167  -9.058  1.00  0.00           
ATOM   1989 2HG1 VAL   131     -30.889 -50.273 -10.122  1.00  0.00           
ATOM   1990 3HG1 VAL   131     -31.706 -48.861  -9.407  1.00  0.00           
ATOM   1991  CG2 VAL   131     -28.903 -48.419 -11.441  1.00  0.00           
ATOM   1992 1HG2 VAL   131     -28.362 -48.281 -10.505  1.00  0.00           
ATOM   1993 2HG2 VAL   131     -28.615 -47.640 -12.146  1.00  0.00           
ATOM   1994 3HG2 VAL   131     -28.661 -49.396 -11.860  1.00  0.00           
ATOM   1995  N   ALA   132     -30.649 -46.970 -14.044  1.00  0.00           
ATOM   1996  H   ALA   132     -30.208 -47.799 -14.416  1.00  0.00           
ATOM   1997  CA  ALA   132     -30.449 -45.725 -14.782  1.00  0.00           
ATOM   1998  HA  ALA   132     -30.604 -44.932 -14.050  1.00  0.00           
ATOM   1999  C   ALA   132     -31.394 -45.468 -15.974  1.00  0.00           
ATOM   2000  O   ALA   132     -31.530 -46.330 -16.816  1.00  0.00           
ATOM   2001  CB  ALA   132     -29.030 -45.721 -15.313  1.00  0.00           
ATOM   2002  1HB ALA   132     -28.393 -46.178 -14.556  1.00  0.00           
ATOM   2003  2HB ALA   132     -28.651 -44.729 -15.556  1.00  0.00           
ATOM   2004  3HB ALA   132     -29.030 -46.340 -16.210  1.00  0.00           
ATOM   2005  N   THR   133     -32.038 -44.300 -16.079  1.00  0.00           
ATOM   2006  H   THR   133     -32.064 -43.684 -15.280  1.00  0.00           
ATOM   2007  CA  THR   133     -32.613 -43.811 -17.324  1.00  0.00           
ATOM   2008  HA  THR   133     -33.301 -44.586 -17.662  1.00  0.00           
ATOM   2009  C   THR   133     -31.541 -43.543 -18.315  1.00  0.00           
ATOM   2010  O   THR   133     -30.586 -42.859 -18.026  1.00  0.00           
ATOM   2011  CB  THR   133     -33.358 -42.544 -17.173  1.00  0.00           
ATOM   2012  HB  THR   133     -32.718 -41.702 -16.912  1.00  0.00           
ATOM   2013  OG1 THR   133     -34.350 -42.803 -16.257  1.00  0.00           
ATOM   2014  HG1 THR   133     -34.718 -43.681 -16.381  1.00  0.00           
ATOM   2015  CG2 THR   133     -34.137 -41.989 -18.318  1.00  0.00           
ATOM   2016 1HG2 THR   133     -34.937 -41.339 -17.965  1.00  0.00           
ATOM   2017 2HG2 THR   133     -34.560 -42.791 -18.923  1.00  0.00           
ATOM   2018 3HG2 THR   133     -33.436 -41.411 -18.919  1.00  0.00           
ATOM   2019  N   VAL   134     -31.699 -44.163 -19.505  1.00  0.00           
ATOM   2020  H   VAL   134     -32.507 -44.768 -19.502  1.00  0.00           
ATOM   2021  CA  VAL   134     -30.915 -44.068 -20.715  1.00  0.00           
ATOM   2022  HA  VAL   134     -29.910 -44.388 -20.441  1.00  0.00           
ATOM   2023  C   VAL   134     -30.771 -42.600 -21.262  1.00  0.00           
ATOM   2024  O   VAL   134     -31.777 -41.896 -21.121  1.00  0.00           
ATOM   2025  CB  VAL   134     -31.554 -44.868 -21.790  1.00  0.00           
ATOM   2026  HB  VAL   134     -32.637 -44.747 -21.811  1.00  0.00           
ATOM   2027  CG1 VAL   134     -31.136 -44.456 -23.259  1.00  0.00           
ATOM   2028 1HG1 VAL   134     -31.527 -45.162 -23.993  1.00  0.00           
ATOM   2029 2HG1 VAL   134     -30.057 -44.361 -23.385  1.00  0.00           
ATOM   2030 3HG1 VAL   134     -31.606 -43.483 -23.404  1.00  0.00           
ATOM   2031  CG2 VAL   134     -31.147 -46.310 -21.632  1.00  0.00           
ATOM   2032 1HG2 VAL   134     -31.380 -46.951 -22.482  1.00  0.00           
ATOM   2033 2HG2 VAL   134     -31.648 -46.690 -20.741  1.00  0.00           
ATOM   2034 3HG2 VAL   134     -30.070 -46.301 -21.467  1.00  0.00           
ATOM   2035  N   MET   135     -29.644 -42.167 -21.853  1.00  0.00           
ATOM   2036  H   MET   135     -28.870 -42.812 -21.781  1.00  0.00           
ATOM   2037  CA  MET   135     -29.461 -40.898 -22.477  1.00  0.00           
ATOM   2038  HA  MET   135     -30.429 -40.411 -22.584  1.00  0.00           
ATOM   2039  C   MET   135     -28.746 -40.882 -23.831  1.00  0.00           
ATOM   2040  O   MET   135     -27.585 -41.292 -23.952  1.00  0.00           
ATOM   2041  CB  MET   135     -28.749 -40.005 -21.538  1.00  0.00           
ATOM   2042  1HB MET   135     -29.289 -40.022 -20.592  1.00  0.00           
ATOM   2043  2HB MET   135     -27.716 -40.305 -21.365  1.00  0.00           
ATOM   2044  CG  MET   135     -28.699 -38.496 -21.989  1.00  0.00           
ATOM   2045  1HG MET   135     -28.271 -38.335 -22.978  1.00  0.00           
ATOM   2046  2HG MET   135     -29.701 -38.071 -22.053  1.00  0.00           
ATOM   2047  SD  MET   135     -27.741 -37.445 -20.808  1.00  0.00           
ATOM   2048  CE  MET   135     -26.046 -37.938 -21.242  1.00  0.00           
ATOM   2049  1HE MET   135     -25.335 -37.298 -20.719  1.00  0.00           
ATOM   2050  2HE MET   135     -25.906 -37.833 -22.318  1.00  0.00           
ATOM   2051  3HE MET   135     -25.882 -38.976 -20.953  1.00  0.00           
ATOM   2052  N   PHE   136     -29.373 -40.326 -24.848  1.00  0.00           
ATOM   2053  H   PHE   136     -30.372 -40.190 -24.788  1.00  0.00           
ATOM   2054  CA  PHE   136     -28.774 -40.220 -26.181  1.00  0.00           
ATOM   2055  HA  PHE   136     -27.910 -40.877 -26.281  1.00  0.00           
ATOM   2056  C   PHE   136     -28.196 -38.750 -26.355  1.00  0.00           
ATOM   2057  O   PHE   136     -28.878 -37.752 -26.042  1.00  0.00           
ATOM   2058  CB  PHE   136     -29.778 -40.589 -27.290  1.00  0.00           
ATOM   2059  1HB PHE   136     -30.629 -39.911 -27.218  1.00  0.00           
ATOM   2060  2HB PHE   136     -29.365 -40.344 -28.269  1.00  0.00           
ATOM   2061  CG  PHE   136     -30.230 -42.011 -27.248  1.00  0.00           
ATOM   2062  CD1 PHE   136     -29.549 -42.923 -28.088  1.00  0.00           
ATOM   2063  HD1 PHE   136     -28.681 -42.592 -28.638  1.00  0.00           
ATOM   2064  CD2 PHE   136     -31.297 -42.447 -26.395  1.00  0.00           
ATOM   2065  HD2 PHE   136     -31.749 -41.706 -25.753  1.00  0.00           
ATOM   2066  CE1 PHE   136     -29.946 -44.246 -28.089  1.00  0.00           
ATOM   2067  HE1 PHE   136     -29.592 -44.925 -28.851  1.00  0.00           
ATOM   2068  CE2 PHE   136     -31.786 -43.776 -26.487  1.00  0.00           
ATOM   2069  HE2 PHE   136     -32.608 -44.066 -25.850  1.00  0.00           
ATOM   2070  CZ  PHE   136     -31.136 -44.631 -27.379  1.00  0.00           
ATOM   2071  HZ  PHE   136     -31.485 -45.643 -27.517  1.00  0.00           
ATOM   2072  N   LEU   137     -26.969 -38.611 -26.885  1.00  0.00           
ATOM   2073  H   LEU   137     -26.412 -39.453 -26.924  1.00  0.00           
ATOM   2074  CA  LEU   137     -26.222 -37.342 -26.971  1.00  0.00           
ATOM   2075  HA  LEU   137     -27.011 -36.593 -26.900  1.00  0.00           
ATOM   2076  C   LEU   137     -25.662 -37.266 -28.429  1.00  0.00           
ATOM   2077  O   LEU   137     -24.874 -38.094 -28.841  1.00  0.00           
ATOM   2078  CB  LEU   137     -25.297 -37.360 -25.794  1.00  0.00           
ATOM   2079  1HB LEU   137     -25.824 -37.617 -24.875  1.00  0.00           
ATOM   2080  2HB LEU   137     -24.542 -38.139 -25.891  1.00  0.00           
ATOM   2081  CG  LEU   137     -24.510 -36.137 -25.357  1.00  0.00           
ATOM   2082  HG  LEU   137     -23.729 -35.917 -26.086  1.00  0.00           
ATOM   2083  CD1 LEU   137     -25.256 -34.843 -25.385  1.00  0.00           
ATOM   2084 1HD1 LEU   137     -24.556 -34.019 -25.242  1.00  0.00           
ATOM   2085 2HD1 LEU   137     -25.977 -34.854 -24.568  1.00  0.00           
ATOM   2086 3HD1 LEU   137     -25.781 -34.714 -26.332  1.00  0.00           
ATOM   2087  CD2 LEU   137     -23.800 -36.288 -24.053  1.00  0.00           
ATOM   2088 1HD2 LEU   137     -23.215 -35.421 -23.745  1.00  0.00           
ATOM   2089 2HD2 LEU   137     -23.134 -37.133 -24.225  1.00  0.00           
ATOM   2090 3HD2 LEU   137     -24.515 -36.541 -23.270  1.00  0.00           
ATOM   2091  N   GLN   138     -25.902 -36.174 -29.176  1.00  0.00           
ATOM   2092  H   GLN   138     -26.428 -35.432 -28.738  1.00  0.00           
ATOM   2093  CA  GLN   138     -25.226 -35.882 -30.426  1.00  0.00           
ATOM   2094  HA  GLN   138     -24.212 -36.276 -30.365  1.00  0.00           
ATOM   2095  C   GLN   138     -25.168 -34.392 -30.746  1.00  0.00           
ATOM   2096  O   GLN   138     -25.830 -33.546 -30.086  1.00  0.00           
ATOM   2097  CB  GLN   138     -26.033 -36.591 -31.490  1.00  0.00           
ATOM   2098  1HB GLN   138     -25.478 -36.568 -32.428  1.00  0.00           
ATOM   2099  2HB GLN   138     -26.176 -37.665 -31.373  1.00  0.00           
ATOM   2100  CG  GLN   138     -27.418 -35.947 -31.737  1.00  0.00           
ATOM   2101  1HG GLN   138     -27.880 -35.714 -30.777  1.00  0.00           
ATOM   2102  2HG GLN   138     -27.289 -35.013 -32.283  1.00  0.00           
ATOM   2103  CD  GLN   138     -28.397 -36.835 -32.535  1.00  0.00           
ATOM   2104  OE1 GLN   138     -28.011 -37.774 -33.261  1.00  0.00           
ATOM   2105  NE2 GLN   138     -29.651 -36.582 -32.477  1.00  0.00           
ATOM   2106 1HE2 GLN   138     -30.343 -37.259 -32.766  1.00  0.00           
ATOM   2107 2HE2 GLN   138     -29.943 -35.701 -32.080  1.00  0.00           
ATOM   2108  N   GLY   139     -24.339 -34.097 -31.793  1.00  0.00           
ATOM   2109  H   GLY   139     -23.783 -34.806 -32.248  1.00  0.00           
ATOM   2110  CA  GLY   139     -24.211 -32.737 -32.429  1.00  0.00           
ATOM   2111  1HA GLY   139     -25.111 -32.515 -33.002  1.00  0.00           
ATOM   2112  2HA GLY   139     -24.186 -31.974 -31.652  1.00  0.00           
ATOM   2113  C   GLY   139     -22.989 -32.612 -33.317  1.00  0.00           
ATOM   2114  O   GLY   139     -22.205 -33.583 -33.436  1.00  0.00           
ATOM   2115  N   ARG   140     -22.819 -31.523 -33.975  1.00  0.00           
ATOM   2116  H   ARG   140     -23.496 -30.781 -33.870  1.00  0.00           
ATOM   2117  CA  ARG   140     -21.653 -31.237 -34.813  1.00  0.00           
ATOM   2118  HA  ARG   140     -21.191 -32.180 -35.109  1.00  0.00           
ATOM   2119  C   ARG   140     -20.544 -30.416 -34.068  1.00  0.00           
ATOM   2120  O   ARG   140     -20.800 -29.773 -33.121  1.00  0.00           
ATOM   2121  CB  ARG   140     -21.937 -30.527 -36.161  1.00  0.00           
ATOM   2122  1HB ARG   140     -22.432 -29.582 -35.939  1.00  0.00           
ATOM   2123  2HB ARG   140     -21.029 -30.333 -36.731  1.00  0.00           
ATOM   2124  CG  ARG   140     -22.841 -31.486 -36.853  1.00  0.00           
ATOM   2125  1HG ARG   140     -22.175 -32.322 -37.068  1.00  0.00           
ATOM   2126  2HG ARG   140     -23.677 -31.724 -36.195  1.00  0.00           
ATOM   2127  CD  ARG   140     -23.344 -30.869 -38.141  1.00  0.00           
ATOM   2128  1HD ARG   140     -22.642 -30.117 -38.502  1.00  0.00           
ATOM   2129  2HD ARG   140     -23.404 -31.674 -38.872  1.00  0.00           
ATOM   2130  NE  ARG   140     -24.664 -30.263 -37.972  1.00  0.00           
ATOM   2131  HE  ARG   140     -24.984 -30.405 -37.024  1.00  0.00           
ATOM   2132  CZ  ARG   140     -25.537 -29.822 -38.901  1.00  0.00           
ATOM   2133  NH1 ARG   140     -25.224 -29.757 -40.172  1.00  0.00           
ATOM   2134 1HH1 ARG   140     -24.351 -30.122 -40.524  1.00  0.00           
ATOM   2135 2HH1 ARG   140     -25.956 -29.490 -40.815  1.00  0.00           
ATOM   2136  NH2 ARG   140     -26.686 -29.347 -38.402  1.00  0.00           
ATOM   2137 1HH2 ARG   140     -26.895 -29.678 -37.471  1.00  0.00           
ATOM   2138 2HH2 ARG   140     -27.437 -29.111 -39.035  1.00  0.00           
ATOM   2139  N   VAL   141     -19.349 -30.425 -34.568  1.00  0.00           
ATOM   2140  H   VAL   141     -19.239 -30.996 -35.394  1.00  0.00           
ATOM   2141  CA  VAL   141     -18.303 -29.495 -34.225  1.00  0.00           
ATOM   2142  HA  VAL   141     -18.710 -28.821 -33.471  1.00  0.00           
ATOM   2143  C   VAL   141     -17.954 -28.546 -35.462  1.00  0.00           
ATOM   2144  O   VAL   141     -17.712 -29.019 -36.559  1.00  0.00           
ATOM   2145  CB  VAL   141     -16.953 -30.274 -33.688  1.00  0.00           
ATOM   2146  HB  VAL   141     -16.720 -30.917 -34.537  1.00  0.00           
ATOM   2147  CG1 VAL   141     -15.751 -29.330 -33.463  1.00  0.00           
ATOM   2148 1HG1 VAL   141     -14.860 -29.940 -33.321  1.00  0.00           
ATOM   2149 2HG1 VAL   141     -15.926 -28.729 -32.570  1.00  0.00           
ATOM   2150 3HG1 VAL   141     -15.610 -28.674 -34.322  1.00  0.00           
ATOM   2151  CG2 VAL   141     -17.208 -31.047 -32.344  1.00  0.00           
ATOM   2152 1HG2 VAL   141     -16.277 -31.546 -32.073  1.00  0.00           
ATOM   2153 2HG2 VAL   141     -17.976 -31.794 -32.542  1.00  0.00           
ATOM   2154 3HG2 VAL   141     -17.528 -30.404 -31.525  1.00  0.00           
ATOM   2155  N   PHE   142     -18.143 -27.264 -35.282  1.00  0.00           
ATOM   2156  H   PHE   142     -18.560 -26.982 -34.406  1.00  0.00           
ATOM   2157  CA  PHE   142     -18.201 -26.248 -36.362  1.00  0.00           
ATOM   2158  HA  PHE   142     -18.303 -26.683 -37.357  1.00  0.00           
ATOM   2159  C   PHE   142     -16.913 -25.397 -36.344  1.00  0.00           
ATOM   2160  O   PHE   142     -16.268 -25.330 -35.331  1.00  0.00           
ATOM   2161  CB  PHE   142     -19.376 -25.318 -36.125  1.00  0.00           
ATOM   2162  1HB PHE   142     -19.343 -24.926 -35.109  1.00  0.00           
ATOM   2163  2HB PHE   142     -19.404 -24.430 -36.757  1.00  0.00           
ATOM   2164  CG  PHE   142     -20.785 -25.988 -36.275  1.00  0.00           
ATOM   2165  CD1 PHE   142     -21.120 -26.447 -37.528  1.00  0.00           
ATOM   2166  HD1 PHE   142     -20.401 -26.265 -38.313  1.00  0.00           
ATOM   2167  CD2 PHE   142     -21.706 -26.076 -35.249  1.00  0.00           
ATOM   2168  HD2 PHE   142     -21.483 -25.715 -34.256  1.00  0.00           
ATOM   2169  CE1 PHE   142     -22.361 -26.996 -37.801  1.00  0.00           
ATOM   2170  HE1 PHE   142     -22.539 -27.347 -38.806  1.00  0.00           
ATOM   2171  CE2 PHE   142     -22.997 -26.640 -35.530  1.00  0.00           
ATOM   2172  HE2 PHE   142     -23.749 -26.549 -34.760  1.00  0.00           
ATOM   2173  CZ  PHE   142     -23.327 -27.164 -36.810  1.00  0.00           
ATOM   2174  HZ  PHE   142     -24.311 -27.586 -36.951  1.00  0.00           
ATOM   2175  N   ASP   143     -16.558 -24.840 -37.481  1.00  0.00           
ATOM   2176  H   ASP   143     -17.114 -25.013 -38.307  1.00  0.00           
ATOM   2177  CA  ASP   143     -15.436 -23.851 -37.732  1.00  0.00           
ATOM   2178  HA  ASP   143     -14.541 -24.163 -37.194  1.00  0.00           
ATOM   2179  C   ASP   143     -15.790 -22.417 -37.264  1.00  0.00           
ATOM   2180  O   ASP   143     -16.972 -22.126 -37.058  1.00  0.00           
ATOM   2181  CB  ASP   143     -15.124 -23.921 -39.279  1.00  0.00           
ATOM   2182  1HB ASP   143     -14.048 -24.051 -39.401  1.00  0.00           
ATOM   2183  2HB ASP   143     -15.464 -24.818 -39.797  1.00  0.00           
ATOM   2184  CG  ASP   143     -15.529 -22.706 -40.183  1.00  0.00           
ATOM   2185  OD1 ASP   143     -16.686 -22.599 -40.640  1.00  0.00           
ATOM   2186  OD2 ASP   143     -14.715 -21.807 -40.466  1.00  0.00           
ATOM   2187  N   PRO   144     -14.780 -21.525 -37.209  1.00  0.00           
ATOM   2188  CA  PRO   144     -15.085 -20.113 -36.926  1.00  0.00           
ATOM   2189  HA  PRO   144     -15.404 -20.078 -35.884  1.00  0.00           
ATOM   2190  C   PRO   144     -16.146 -19.375 -37.773  1.00  0.00           
ATOM   2191  O   PRO   144     -16.877 -18.565 -37.272  1.00  0.00           
ATOM   2192  CB  PRO   144     -13.751 -19.405 -37.135  1.00  0.00           
ATOM   2193  1HB PRO   144     -13.752 -19.070 -38.172  1.00  0.00           
ATOM   2194  2HB PRO   144     -13.545 -18.646 -36.380  1.00  0.00           
ATOM   2195  CG  PRO   144     -12.657 -20.504 -37.001  1.00  0.00           
ATOM   2196  1HG PRO   144     -11.847 -20.343 -37.711  1.00  0.00           
ATOM   2197  2HG PRO   144     -12.310 -20.712 -35.988  1.00  0.00           
ATOM   2198  CD  PRO   144     -13.442 -21.768 -37.482  1.00  0.00           
ATOM   2199  1HD PRO   144     -13.224 -21.906 -38.541  1.00  0.00           
ATOM   2200  2HD PRO   144     -13.016 -22.592 -36.911  1.00  0.00           
ATOM   2201  N   SER   145     -16.320 -19.752 -39.017  1.00  0.00           
ATOM   2202  H   SER   145     -15.718 -20.444 -39.439  1.00  0.00           
ATOM   2203  CA  SER   145     -17.360 -19.219 -39.985  1.00  0.00           
ATOM   2204  HA  SER   145     -17.651 -18.204 -39.714  1.00  0.00           
ATOM   2205  C   SER   145     -18.758 -20.020 -40.009  1.00  0.00           
ATOM   2206  O   SER   145     -19.680 -19.661 -40.795  1.00  0.00           
ATOM   2207  CB  SER   145     -16.667 -19.065 -41.295  1.00  0.00           
ATOM   2208  1HB SER   145     -17.118 -18.284 -41.907  1.00  0.00           
ATOM   2209  2HB SER   145     -15.636 -18.731 -41.175  1.00  0.00           
ATOM   2210  OG  SER   145     -16.669 -20.275 -42.106  1.00  0.00           
ATOM   2211  HG  SER   145     -16.594 -20.996 -41.478  1.00  0.00           
ATOM   2212  N   GLY   146     -18.897 -21.047 -39.156  1.00  0.00           
ATOM   2213  H   GLY   146     -18.145 -21.242 -38.511  1.00  0.00           
ATOM   2214  CA  GLY   146     -20.072 -21.914 -39.086  1.00  0.00           
ATOM   2215  1HA GLY   146     -20.143 -22.375 -38.100  1.00  0.00           
ATOM   2216  2HA GLY   146     -20.971 -21.302 -39.166  1.00  0.00           
ATOM   2217  C   GLY   146     -20.267 -23.093 -40.120  1.00  0.00           
ATOM   2218  O   GLY   146     -21.344 -23.721 -40.077  1.00  0.00           
ATOM   2219  N   LYS   147     -19.274 -23.533 -40.824  1.00  0.00           
ATOM   2220  H   LYS   147     -18.434 -22.972 -40.809  1.00  0.00           
ATOM   2221  CA  LYS   147     -19.275 -24.739 -41.626  1.00  0.00           
ATOM   2222  HA  LYS   147     -20.262 -24.927 -42.048  1.00  0.00           
ATOM   2223  C   LYS   147     -18.865 -25.957 -40.783  1.00  0.00           
ATOM   2224  O   LYS   147     -18.165 -25.710 -39.759  1.00  0.00           
ATOM   2225  CB  LYS   147     -18.237 -24.591 -42.806  1.00  0.00           
ATOM   2226  1HB LYS   147     -17.264 -24.455 -42.335  1.00  0.00           
ATOM   2227  2HB LYS   147     -18.264 -25.535 -43.350  1.00  0.00           
ATOM   2228  CG  LYS   147     -18.476 -23.392 -43.733  1.00  0.00           
ATOM   2229  1HG LYS   147     -19.498 -23.434 -44.108  1.00  0.00           
ATOM   2230  2HG LYS   147     -18.429 -22.476 -43.145  1.00  0.00           
ATOM   2231  CD  LYS   147     -17.413 -23.234 -44.843  1.00  0.00           
ATOM   2232  1HD LYS   147     -16.456 -23.018 -44.370  1.00  0.00           
ATOM   2233  2HD LYS   147     -17.406 -24.145 -45.441  1.00  0.00           
ATOM   2234  CE  LYS   147     -17.998 -22.110 -45.806  1.00  0.00           
ATOM   2235  1HE LYS   147     -18.962 -22.494 -46.140  1.00  0.00           
ATOM   2236  2HE LYS   147     -18.085 -21.219 -45.185  1.00  0.00           
ATOM   2237  NZ  LYS   147     -17.061 -21.826 -46.999  1.00  0.00           
ATOM   2238  1HZ LYS   147     -17.387 -21.093 -47.612  1.00  0.00           
ATOM   2239  2HZ LYS   147     -17.003 -22.694 -47.513  1.00  0.00           
ATOM   2240  3HZ LYS   147     -16.148 -21.585 -46.641  1.00  0.00           
ATOM   2241  N   PRO   148     -19.137 -27.270 -41.032  1.00  0.00           
ATOM   2242  CA  PRO   148     -18.839 -28.368 -40.139  1.00  0.00           
ATOM   2243  HA  PRO   148     -18.970 -28.103 -39.090  1.00  0.00           
ATOM   2244  C   PRO   148     -17.393 -28.834 -40.351  1.00  0.00           
ATOM   2245  O   PRO   148     -16.785 -28.628 -41.426  1.00  0.00           
ATOM   2246  CB  PRO   148     -19.764 -29.440 -40.554  1.00  0.00           
ATOM   2247  1HB PRO   148     -19.202 -30.322 -40.861  1.00  0.00           
ATOM   2248  2HB PRO   148     -20.457 -29.640 -39.736  1.00  0.00           
ATOM   2249  CG  PRO   148     -20.555 -28.910 -41.757  1.00  0.00           
ATOM   2250  1HG PRO   148     -20.801 -29.618 -42.549  1.00  0.00           
ATOM   2251  2HG PRO   148     -21.550 -28.611 -41.427  1.00  0.00           
ATOM   2252  CD  PRO   148     -19.742 -27.771 -42.236  1.00  0.00           
ATOM   2253  1HD PRO   148     -18.984 -28.204 -42.889  1.00  0.00           
ATOM   2254  2HD PRO   148     -20.231 -26.961 -42.779  1.00  0.00           
ATOM   2255  N   LEU   149     -16.803 -29.352 -39.292  1.00  0.00           
ATOM   2256  H   LEU   149     -17.351 -29.512 -38.458  1.00  0.00           
ATOM   2257  CA  LEU   149     -15.423 -29.833 -39.280  1.00  0.00           
ATOM   2258  HA  LEU   149     -14.872 -29.557 -40.179  1.00  0.00           
ATOM   2259  C   LEU   149     -15.452 -31.354 -39.156  1.00  0.00           
ATOM   2260  O   LEU   149     -15.854 -31.902 -38.120  1.00  0.00           
ATOM   2261  CB  LEU   149     -14.537 -29.267 -38.144  1.00  0.00           
ATOM   2262  1HB LEU   149     -15.019 -29.496 -37.194  1.00  0.00           
ATOM   2263  2HB LEU   149     -13.619 -29.854 -38.109  1.00  0.00           
ATOM   2264  CG  LEU   149     -14.292 -27.818 -38.227  1.00  0.00           
ATOM   2265  HG  LEU   149     -15.186 -27.241 -38.464  1.00  0.00           
ATOM   2266  CD1 LEU   149     -13.836 -27.231 -36.948  1.00  0.00           
ATOM   2267 1HD1 LEU   149     -13.704 -26.154 -37.048  1.00  0.00           
ATOM   2268 2HD1 LEU   149     -12.882 -27.692 -36.692  1.00  0.00           
ATOM   2269 3HD1 LEU   149     -14.562 -27.438 -36.163  1.00  0.00           
ATOM   2270  CD2 LEU   149     -13.309 -27.454 -39.347  1.00  0.00           
ATOM   2271 1HD2 LEU   149     -13.072 -26.390 -39.317  1.00  0.00           
ATOM   2272 2HD2 LEU   149     -13.707 -27.710 -40.329  1.00  0.00           
ATOM   2273 3HD2 LEU   149     -12.406 -28.033 -39.158  1.00  0.00           
ATOM   2274  N   ALA   150     -15.219 -32.009 -40.276  1.00  0.00           
ATOM   2275  H   ALA   150     -15.074 -31.515 -41.146  1.00  0.00           
ATOM   2276  CA  ALA   150     -15.022 -33.413 -40.202  1.00  0.00           
ATOM   2277  HA  ALA   150     -15.796 -33.777 -39.527  1.00  0.00           
ATOM   2278  C   ALA   150     -13.658 -33.866 -39.713  1.00  0.00           
ATOM   2279  O   ALA   150     -12.644 -33.276 -40.002  1.00  0.00           
ATOM   2280  CB  ALA   150     -15.243 -33.988 -41.639  1.00  0.00           
ATOM   2281  1HB ALA   150     -16.292 -33.964 -41.934  1.00  0.00           
ATOM   2282  2HB ALA   150     -14.891 -35.019 -41.629  1.00  0.00           
ATOM   2283  3HB ALA   150     -14.653 -33.408 -42.350  1.00  0.00           
ATOM   2284  N   GLY   151     -13.607 -34.957 -38.987  1.00  0.00           
ATOM   2285  H   GLY   151     -14.446 -35.483 -38.783  1.00  0.00           
ATOM   2286  CA  GLY   151     -12.351 -35.659 -38.505  1.00  0.00           
ATOM   2287  1HA GLY   151     -12.566 -36.697 -38.251  1.00  0.00           
ATOM   2288  2HA GLY   151     -11.557 -35.667 -39.252  1.00  0.00           
ATOM   2289  C   GLY   151     -11.814 -34.958 -37.241  1.00  0.00           
ATOM   2290  O   GLY   151     -10.747 -35.270 -36.711  1.00  0.00           
ATOM   2291  N   ALA   152     -12.497 -33.900 -36.761  1.00  0.00           
ATOM   2292  H   ALA   152     -13.264 -33.680 -37.380  1.00  0.00           
ATOM   2293  CA  ALA   152     -12.440 -33.317 -35.461  1.00  0.00           
ATOM   2294  HA  ALA   152     -11.485 -32.825 -35.280  1.00  0.00           
ATOM   2295  C   ALA   152     -12.533 -34.497 -34.433  1.00  0.00           
ATOM   2296  O   ALA   152     -13.386 -35.338 -34.576  1.00  0.00           
ATOM   2297  CB  ALA   152     -13.457 -32.232 -35.241  1.00  0.00           
ATOM   2298  1HB ALA   152     -13.158 -31.438 -35.926  1.00  0.00           
ATOM   2299  2HB ALA   152     -13.529 -31.832 -34.229  1.00  0.00           
ATOM   2300  3HB ALA   152     -14.426 -32.629 -35.544  1.00  0.00           
ATOM   2301  N   VAL   153     -11.768 -34.487 -33.353  1.00  0.00           
ATOM   2302  H   VAL   153     -11.254 -33.633 -33.188  1.00  0.00           
ATOM   2303  CA  VAL   153     -11.774 -35.462 -32.250  1.00  0.00           
ATOM   2304  HA  VAL   153     -12.218 -36.384 -32.626  1.00  0.00           
ATOM   2305  C   VAL   153     -12.478 -34.941 -31.057  1.00  0.00           
ATOM   2306  O   VAL   153     -12.089 -33.873 -30.601  1.00  0.00           
ATOM   2307  CB  VAL   153     -10.276 -35.852 -31.960  1.00  0.00           
ATOM   2308  HB  VAL   153      -9.759 -34.923 -31.723  1.00  0.00           
ATOM   2309  CG1 VAL   153     -10.170 -36.846 -30.726  1.00  0.00           
ATOM   2310 1HG1 VAL   153      -9.218 -37.375 -30.775  1.00  0.00           
ATOM   2311 2HG1 VAL   153     -10.988 -37.557 -30.840  1.00  0.00           
ATOM   2312 3HG1 VAL   153     -10.257 -36.341 -29.764  1.00  0.00           
ATOM   2313  CG2 VAL   153      -9.644 -36.545 -33.162  1.00  0.00           
ATOM   2314 1HG2 VAL   153      -8.615 -36.834 -32.949  1.00  0.00           
ATOM   2315 2HG2 VAL   153      -9.663 -35.871 -34.018  1.00  0.00           
ATOM   2316 3HG2 VAL   153     -10.233 -37.434 -33.385  1.00  0.00           
ATOM   2317  N   VAL   154     -13.357 -35.708 -30.432  1.00  0.00           
ATOM   2318  H   VAL   154     -13.566 -36.612 -30.830  1.00  0.00           
ATOM   2319  CA  VAL   154     -14.186 -35.405 -29.201  1.00  0.00           
ATOM   2320  HA  VAL   154     -13.906 -34.407 -28.862  1.00  0.00           
ATOM   2321  C   VAL   154     -13.890 -36.433 -28.148  1.00  0.00           
ATOM   2322  O   VAL   154     -13.878 -37.632 -28.450  1.00  0.00           
ATOM   2323  CB  VAL   154     -15.770 -35.366 -29.547  1.00  0.00           
ATOM   2324  HB  VAL   154     -16.009 -36.413 -29.736  1.00  0.00           
ATOM   2325  CG1 VAL   154     -16.681 -34.857 -28.384  1.00  0.00           
ATOM   2326 1HG1 VAL   154     -17.729 -34.932 -28.674  1.00  0.00           
ATOM   2327 2HG1 VAL   154     -16.434 -33.816 -28.177  1.00  0.00           
ATOM   2328 3HG1 VAL   154     -16.507 -35.457 -27.490  1.00  0.00           
ATOM   2329  CG2 VAL   154     -16.100 -34.483 -30.781  1.00  0.00           
ATOM   2330 1HG2 VAL   154     -17.080 -34.773 -31.161  1.00  0.00           
ATOM   2331 2HG2 VAL   154     -15.350 -34.628 -31.558  1.00  0.00           
ATOM   2332 3HG2 VAL   154     -16.120 -33.433 -30.486  1.00  0.00           
ATOM   2333  N   ASP   155     -13.807 -36.053 -26.921  1.00  0.00           
ATOM   2334  H   ASP   155     -13.885 -35.076 -26.676  1.00  0.00           
ATOM   2335  CA  ASP   155     -13.590 -36.968 -25.766  1.00  0.00           
ATOM   2336  HA  ASP   155     -13.825 -38.005 -26.006  1.00  0.00           
ATOM   2337  C   ASP   155     -14.444 -36.495 -24.610  1.00  0.00           
ATOM   2338  O   ASP   155     -14.478 -35.300 -24.390  1.00  0.00           
ATOM   2339  CB  ASP   155     -12.042 -37.092 -25.520  1.00  0.00           
ATOM   2340  1HB ASP   155     -11.553 -37.358 -26.457  1.00  0.00           
ATOM   2341  2HB ASP   155     -11.729 -36.070 -25.303  1.00  0.00           
ATOM   2342  CG  ASP   155     -11.551 -38.016 -24.413  1.00  0.00           
ATOM   2343  OD1 ASP   155     -12.001 -39.103 -24.283  1.00  0.00           
ATOM   2344  OD2 ASP   155     -10.684 -37.512 -23.687  1.00  0.00           
ATOM   2345  N   LEU   156     -15.005 -37.389 -23.804  1.00  0.00           
ATOM   2346  H   LEU   156     -14.927 -38.364 -24.055  1.00  0.00           
ATOM   2347  CA  LEU   156     -16.109 -37.010 -22.931  1.00  0.00           
ATOM   2348  HA  LEU   156     -15.805 -36.054 -22.502  1.00  0.00           
ATOM   2349  C   LEU   156     -16.246 -38.015 -21.746  1.00  0.00           
ATOM   2350  O   LEU   156     -16.002 -39.201 -22.008  1.00  0.00           
ATOM   2351  CB  LEU   156     -17.371 -36.688 -23.722  1.00  0.00           
ATOM   2352  1HB LEU   156     -18.152 -36.347 -23.042  1.00  0.00           
ATOM   2353  2HB LEU   156     -17.172 -35.867 -24.411  1.00  0.00           
ATOM   2354  CG  LEU   156     -17.990 -37.851 -24.549  1.00  0.00           
ATOM   2355  HG  LEU   156     -17.794 -38.777 -24.009  1.00  0.00           
ATOM   2356  CD1 LEU   156     -19.516 -37.791 -24.540  1.00  0.00           
ATOM   2357 1HD1 LEU   156     -19.874 -38.617 -25.155  1.00  0.00           
ATOM   2358 2HD1 LEU   156     -19.853 -36.847 -24.967  1.00  0.00           
ATOM   2359 3HD1 LEU   156     -19.910 -37.894 -23.529  1.00  0.00           
ATOM   2360  CD2 LEU   156     -17.422 -38.042 -26.032  1.00  0.00           
ATOM   2361 1HD2 LEU   156     -17.775 -38.995 -26.426  1.00  0.00           
ATOM   2362 2HD2 LEU   156     -16.332 -38.036 -26.017  1.00  0.00           
ATOM   2363 3HD2 LEU   156     -17.781 -37.231 -26.666  1.00  0.00           
ATOM   2364  N   TRP   157     -16.527 -37.494 -20.534  1.00  0.00           
ATOM   2365  H   TRP   157     -16.362 -36.506 -20.407  1.00  0.00           
ATOM   2366  CA  TRP   157     -16.436 -38.273 -19.238  1.00  0.00           
ATOM   2367  HA  TRP   157     -16.802 -39.296 -19.331  1.00  0.00           
ATOM   2368  C   TRP   157     -17.457 -37.617 -18.162  1.00  0.00           
ATOM   2369  O   TRP   157     -17.736 -36.436 -18.139  1.00  0.00           
ATOM   2370  CB  TRP   157     -15.029 -38.494 -18.689  1.00  0.00           
ATOM   2371  1HB TRP   157     -15.007 -39.125 -17.801  1.00  0.00           
ATOM   2372  2HB TRP   157     -14.532 -39.060 -19.477  1.00  0.00           
ATOM   2373  CG  TRP   157     -14.169 -37.267 -18.397  1.00  0.00           
ATOM   2374  CD1 TRP   157     -13.952 -36.775 -17.152  1.00  0.00           
ATOM   2375  HD1 TRP   157     -14.255 -37.187 -16.200  1.00  0.00           
ATOM   2376  CD2 TRP   157     -13.546 -36.342 -19.305  1.00  0.00           
ATOM   2377  NE1 TRP   157     -13.196 -35.648 -17.238  1.00  0.00           
ATOM   2378  HE1 TRP   157     -12.909 -35.105 -16.436  1.00  0.00           
ATOM   2379  CE2 TRP   157     -12.901 -35.296 -18.536  1.00  0.00           
ATOM   2380  CE3 TRP   157     -13.366 -36.304 -20.709  1.00  0.00           
ATOM   2381  HE3 TRP   157     -13.656 -37.162 -21.298  1.00  0.00           
ATOM   2382  CZ2 TRP   157     -12.288 -34.200 -19.136  1.00  0.00           
ATOM   2383  HZ2 TRP   157     -11.910 -33.384 -18.539  1.00  0.00           
ATOM   2384  CZ3 TRP   157     -12.660 -35.275 -21.327  1.00  0.00           
ATOM   2385  HZ3 TRP   157     -12.492 -35.288 -22.394  1.00  0.00           
ATOM   2386  CH2 TRP   157     -12.025 -34.263 -20.541  1.00  0.00           
ATOM   2387  HH2 TRP   157     -11.485 -33.439 -20.984  1.00  0.00           
ATOM   2388  N   HIS   158     -18.152 -38.448 -17.403  1.00  0.00           
ATOM   2389  H   HIS   158     -17.925 -39.425 -17.521  1.00  0.00           
ATOM   2390  CA  HIS   158     -19.154 -38.080 -16.436  1.00  0.00           
ATOM   2391  HA  HIS   158     -18.959 -37.132 -15.935  1.00  0.00           
ATOM   2392  C   HIS   158     -19.478 -39.098 -15.242  1.00  0.00           
ATOM   2393  O   HIS   158     -19.251 -40.312 -15.281  1.00  0.00           
ATOM   2394  CB  HIS   158     -20.427 -37.893 -17.251  1.00  0.00           
ATOM   2395  1HB HIS   158     -21.128 -37.293 -16.670  1.00  0.00           
ATOM   2396  2HB HIS   158     -20.180 -37.195 -18.050  1.00  0.00           
ATOM   2397  CG  HIS   158     -21.166 -39.073 -17.842  1.00  0.00           
ATOM   2398  ND1 HIS   158     -22.031 -39.953 -17.304  1.00  0.00           
ATOM   2399  HD1 HIS   158     -22.316 -39.964 -16.335  1.00  0.00           
ATOM   2400  CD2 HIS   158     -21.295 -39.225 -19.173  1.00  0.00           
ATOM   2401  HD2 HIS   158     -20.735 -38.629 -19.878  1.00  0.00           
ATOM   2402  CE1 HIS   158     -22.513 -40.742 -18.215  1.00  0.00           
ATOM   2403  HE1 HIS   158     -23.042 -41.679 -18.115  1.00  0.00           
ATOM   2404  NE2 HIS   158     -22.102 -40.305 -19.400  1.00  0.00           
ATOM   2405  HE2 HIS   158     -22.448 -40.516 -20.325  1.00  0.00           
ATOM   2406  N   ALA   159     -20.129 -38.573 -14.177  1.00  0.00           
ATOM   2407  H   ALA   159     -20.223 -37.573 -14.067  1.00  0.00           
ATOM   2408  CA  ALA   159     -20.647 -39.386 -13.052  1.00  0.00           
ATOM   2409  HA  ALA   159     -19.805 -39.990 -12.712  1.00  0.00           
ATOM   2410  C   ALA   159     -21.790 -40.390 -13.427  1.00  0.00           
ATOM   2411  O   ALA   159     -22.389 -40.293 -14.528  1.00  0.00           
ATOM   2412  CB  ALA   159     -21.016 -38.364 -11.940  1.00  0.00           
ATOM   2413  1HB ALA   159     -20.181 -37.725 -11.656  1.00  0.00           
ATOM   2414  2HB ALA   159     -21.276 -39.015 -11.105  1.00  0.00           
ATOM   2415  3HB ALA   159     -21.875 -37.747 -12.201  1.00  0.00           
ATOM   2416  N   ASN   160     -21.932 -41.451 -12.589  1.00  0.00           
ATOM   2417  H   ASN   160     -21.321 -41.535 -11.790  1.00  0.00           
ATOM   2418  CA  ASN   160     -23.004 -42.440 -12.709  1.00  0.00           
ATOM   2419  HA  ASN   160     -23.354 -42.523 -13.738  1.00  0.00           
ATOM   2420  C   ASN   160     -24.229 -42.202 -11.804  1.00  0.00           
ATOM   2421  O   ASN   160     -24.381 -41.024 -11.423  1.00  0.00           
ATOM   2422  CB  ASN   160     -22.354 -43.748 -12.443  1.00  0.00           
ATOM   2423  1HB ASN   160     -22.983 -44.520 -12.885  1.00  0.00           
ATOM   2424  2HB ASN   160     -21.424 -43.837 -13.004  1.00  0.00           
ATOM   2425  CG  ASN   160     -22.090 -44.095 -10.979  1.00  0.00           
ATOM   2426  OD1 ASN   160     -21.895 -43.286 -10.045  1.00  0.00           
ATOM   2427  ND2 ASN   160     -22.055 -45.394 -10.714  1.00  0.00           
ATOM   2428 1HD2 ASN   160     -21.623 -45.752  -9.874  1.00  0.00           
ATOM   2429 2HD2 ASN   160     -22.295 -46.024 -11.466  1.00  0.00           
ATOM   2430  N   THR   161     -25.053 -43.200 -11.480  1.00  0.00           
ATOM   2431  H   THR   161     -24.913 -44.130 -11.849  1.00  0.00           
ATOM   2432  CA  THR   161     -26.213 -43.062 -10.558  1.00  0.00           
ATOM   2433  HA  THR   161     -26.784 -42.212 -10.932  1.00  0.00           
ATOM   2434  C   THR   161     -25.723 -42.754  -9.145  1.00  0.00           
ATOM   2435  O   THR   161     -26.351 -41.873  -8.563  1.00  0.00           
ATOM   2436  CB  THR   161     -27.110 -44.245 -10.492  1.00  0.00           
ATOM   2437  HB  THR   161     -27.831 -44.174  -9.678  1.00  0.00           
ATOM   2438  OG1 THR   161     -26.269 -45.440 -10.342  1.00  0.00           
ATOM   2439  HG1 THR   161     -25.971 -45.631 -11.234  1.00  0.00           
ATOM   2440  CG2 THR   161     -27.871 -44.263 -11.799  1.00  0.00           
ATOM   2441 1HG2 THR   161     -28.250 -45.278 -11.917  1.00  0.00           
ATOM   2442 2HG2 THR   161     -27.188 -44.032 -12.616  1.00  0.00           
ATOM   2443 3HG2 THR   161     -28.703 -43.559 -11.810  1.00  0.00           
ATOM   2444  N   LYS   162     -24.633 -43.331  -8.705  1.00  0.00           
ATOM   2445  H   LYS   162     -24.236 -44.065  -9.275  1.00  0.00           
ATOM   2446  CA  LYS   162     -24.084 -43.165  -7.361  1.00  0.00           
ATOM   2447  HA  LYS   162     -24.839 -43.122  -6.575  1.00  0.00           
ATOM   2448  C   LYS   162     -23.375 -41.696  -7.234  1.00  0.00           
ATOM   2449  O   LYS   162     -23.036 -41.318  -6.140  1.00  0.00           
ATOM   2450  CB  LYS   162     -23.225 -44.342  -6.926  1.00  0.00           
ATOM   2451  1HB LYS   162     -22.315 -44.377  -7.524  1.00  0.00           
ATOM   2452  2HB LYS   162     -22.792 -44.141  -5.946  1.00  0.00           
ATOM   2453  CG  LYS   162     -24.078 -45.715  -6.922  1.00  0.00           
ATOM   2454  1HG LYS   162     -24.943 -45.478  -6.302  1.00  0.00           
ATOM   2455  2HG LYS   162     -24.288 -45.889  -7.977  1.00  0.00           
ATOM   2456  CD  LYS   162     -23.398 -46.938  -6.298  1.00  0.00           
ATOM   2457  1HD LYS   162     -22.379 -47.013  -6.679  1.00  0.00           
ATOM   2458  2HD LYS   162     -23.340 -46.801  -5.218  1.00  0.00           
ATOM   2459  CE  LYS   162     -24.172 -48.181  -6.660  1.00  0.00           
ATOM   2460  1HE LYS   162     -25.213 -48.091  -6.351  1.00  0.00           
ATOM   2461  2HE LYS   162     -24.025 -48.435  -7.710  1.00  0.00           
ATOM   2462  NZ  LYS   162     -23.645 -49.315  -5.903  1.00  0.00           
ATOM   2463  1HZ LYS   162     -24.256 -50.100  -6.075  1.00  0.00           
ATOM   2464  2HZ LYS   162     -23.572 -49.156  -4.909  1.00  0.00           
ATOM   2465  3HZ LYS   162     -22.729 -49.513  -6.281  1.00  0.00           
ATOM   2466  N   GLY   163     -23.257 -41.001  -8.310  1.00  0.00           
ATOM   2467  H   GLY   163     -23.782 -41.313  -9.114  1.00  0.00           
ATOM   2468  CA  GLY   163     -22.483 -39.782  -8.433  1.00  0.00           
ATOM   2469  1HA GLY   163     -22.791 -39.132  -9.253  1.00  0.00           
ATOM   2470  2HA GLY   163     -22.648 -39.191  -7.532  1.00  0.00           
ATOM   2471  C   GLY   163     -20.934 -39.966  -8.569  1.00  0.00           
ATOM   2472  O   GLY   163     -20.226 -39.006  -8.195  1.00  0.00           
ATOM   2473  N   ASN   164     -20.516 -41.233  -8.724  1.00  0.00           
ATOM   2474  H   ASN   164     -21.215 -41.962  -8.691  1.00  0.00           
ATOM   2475  CA  ASN   164     -19.121 -41.632  -8.624  1.00  0.00           
ATOM   2476  HA  ASN   164     -18.560 -40.937  -8.000  1.00  0.00           
ATOM   2477  C   ASN   164     -18.440 -41.559 -10.052  1.00  0.00           
ATOM   2478  O   ASN   164     -19.042 -42.014 -11.089  1.00  0.00           
ATOM   2479  CB  ASN   164     -18.926 -43.049  -8.084  1.00  0.00           
ATOM   2480  1HB ASN   164     -19.456 -43.760  -8.717  1.00  0.00           
ATOM   2481  2HB ASN   164     -17.845 -43.187  -8.047  1.00  0.00           
ATOM   2482  CG  ASN   164     -19.482 -43.157  -6.656  1.00  0.00           
ATOM   2483  OD1 ASN   164     -19.389 -42.274  -5.815  1.00  0.00           
ATOM   2484  ND2 ASN   164     -20.112 -44.295  -6.390  1.00  0.00           
ATOM   2485 1HD2 ASN   164     -20.423 -44.395  -5.434  1.00  0.00           
ATOM   2486 2HD2 ASN   164     -20.345 -45.002  -7.073  1.00  0.00           
ATOM   2487  N   TYR   165     -17.191 -41.076 -10.259  1.00  0.00           
ATOM   2488  H   TYR   165     -16.741 -40.752  -9.416  1.00  0.00           
ATOM   2489  CA  TYR   165     -16.369 -41.091 -11.475  1.00  0.00           
ATOM   2490  HA  TYR   165     -16.973 -41.032 -12.381  1.00  0.00           
ATOM   2491  C   TYR   165     -15.488 -42.347 -11.558  1.00  0.00           
ATOM   2492  O   TYR   165     -14.834 -42.690 -10.565  1.00  0.00           
ATOM   2493  CB  TYR   165     -15.506 -39.783 -11.518  1.00  0.00           
ATOM   2494  1HB TYR   165     -15.080 -39.486 -10.560  1.00  0.00           
ATOM   2495  2HB TYR   165     -14.696 -40.138 -12.156  1.00  0.00           
ATOM   2496  CG  TYR   165     -16.165 -38.586 -12.166  1.00  0.00           
ATOM   2497  CD1 TYR   165     -15.612 -38.162 -13.409  1.00  0.00           
ATOM   2498  HD1 TYR   165     -14.786 -38.648 -13.906  1.00  0.00           
ATOM   2499  CD2 TYR   165     -17.231 -37.818 -11.599  1.00  0.00           
ATOM   2500  HD2 TYR   165     -17.608 -38.144 -10.641  1.00  0.00           
ATOM   2501  CE1 TYR   165     -16.193 -37.026 -14.071  1.00  0.00           
ATOM   2502  HE1 TYR   165     -15.815 -36.704 -15.030  1.00  0.00           
ATOM   2503  CE2 TYR   165     -17.765 -36.685 -12.218  1.00  0.00           
ATOM   2504  HE2 TYR   165     -18.655 -36.224 -11.818  1.00  0.00           
ATOM   2505  CZ  TYR   165     -17.299 -36.361 -13.495  1.00  0.00           
ATOM   2506  OH  TYR   165     -17.953 -35.332 -14.202  1.00  0.00           
ATOM   2507  HH  TYR   165     -18.817 -35.177 -13.813  1.00  0.00           
ATOM   2508  N   SER   166     -15.308 -43.011 -12.684  1.00  0.00           
ATOM   2509  H   SER   166     -15.771 -42.618 -13.491  1.00  0.00           
ATOM   2510  CA  SER   166     -14.355 -44.083 -12.907  1.00  0.00           
ATOM   2511  HA  SER   166     -14.579 -44.878 -12.195  1.00  0.00           
ATOM   2512  C   SER   166     -12.820 -43.779 -12.752  1.00  0.00           
ATOM   2513  O   SER   166     -12.454 -42.657 -12.943  1.00  0.00           
ATOM   2514  CB  SER   166     -14.515 -44.656 -14.314  1.00  0.00           
ATOM   2515  1HB SER   166     -13.854 -45.515 -14.432  1.00  0.00           
ATOM   2516  2HB SER   166     -15.527 -45.042 -14.434  1.00  0.00           
ATOM   2517  OG  SER   166     -14.345 -43.636 -15.352  1.00  0.00           
ATOM   2518  HG  SER   166     -15.127 -43.724 -15.903  1.00  0.00           
ATOM   2519  N   TYR   167     -12.025 -44.798 -12.399  1.00  0.00           
ATOM   2520  H   TYR   167     -12.502 -45.688 -12.392  1.00  0.00           
ATOM   2521  CA  TYR   167     -10.638 -44.795 -11.920  1.00  0.00           
ATOM   2522  HA  TYR   167     -10.284 -45.825 -11.975  1.00  0.00           
ATOM   2523  C   TYR   167     -10.477 -44.344 -10.431  1.00  0.00           
ATOM   2524  O   TYR   167      -9.719 -44.991  -9.701  1.00  0.00           
ATOM   2525  CB  TYR   167      -9.726 -44.033 -12.815  1.00  0.00           
ATOM   2526  1HB TYR   167      -9.990 -44.282 -13.844  1.00  0.00           
ATOM   2527  2HB TYR   167      -9.971 -42.979 -12.682  1.00  0.00           
ATOM   2528  CG  TYR   167      -8.225 -44.211 -12.640  1.00  0.00           
ATOM   2529  CD1 TYR   167      -7.551 -43.180 -11.959  1.00  0.00           
ATOM   2530  HD1 TYR   167      -8.115 -42.381 -11.501  1.00  0.00           
ATOM   2531  CD2 TYR   167      -7.526 -45.179 -13.388  1.00  0.00           
ATOM   2532  HD2 TYR   167      -8.029 -45.933 -13.976  1.00  0.00           
ATOM   2533  CE1 TYR   167      -6.160 -43.163 -11.955  1.00  0.00           
ATOM   2534  HE1 TYR   167      -5.637 -42.520 -11.263  1.00  0.00           
ATOM   2535  CE2 TYR   167      -6.114 -45.109 -13.435  1.00  0.00           
ATOM   2536  HE2 TYR   167      -5.564 -45.844 -14.004  1.00  0.00           
ATOM   2537  CZ  TYR   167      -5.438 -44.139 -12.681  1.00  0.00           
ATOM   2538  OH  TYR   167      -4.070 -44.212 -12.569  1.00  0.00           
ATOM   2539  HH  TYR   167      -3.722 -45.038 -12.913  1.00  0.00           
ATOM   2540  N   PHE   168     -11.267 -43.368 -10.062  1.00  0.00           
ATOM   2541  H   PHE   168     -11.764 -42.925 -10.820  1.00  0.00           
ATOM   2542  CA  PHE   168     -11.393 -42.850  -8.734  1.00  0.00           
ATOM   2543  HA  PHE   168     -10.444 -42.846  -8.198  1.00  0.00           
ATOM   2544  C   PHE   168     -12.367 -43.763  -7.927  1.00  0.00           
ATOM   2545  O   PHE   168     -11.981 -44.124  -6.828  1.00  0.00           
ATOM   2546  CB  PHE   168     -11.911 -41.433  -8.885  1.00  0.00           
ATOM   2547  1HB PHE   168     -12.911 -41.451  -9.317  1.00  0.00           
ATOM   2548  2HB PHE   168     -11.937 -40.981  -7.893  1.00  0.00           
ATOM   2549  CG  PHE   168     -10.979 -40.662  -9.777  1.00  0.00           
ATOM   2550  CD1 PHE   168      -9.686 -40.296  -9.341  1.00  0.00           
ATOM   2551  HD1 PHE   168      -9.376 -40.597  -8.351  1.00  0.00           
ATOM   2552  CD2 PHE   168     -11.466 -40.345 -11.014  1.00  0.00           
ATOM   2553  HD2 PHE   168     -12.442 -40.656 -11.357  1.00  0.00           
ATOM   2554  CE1 PHE   168      -8.845 -39.645 -10.209  1.00  0.00           
ATOM   2555  HE1 PHE   168      -7.842 -39.361  -9.928  1.00  0.00           
ATOM   2556  CE2 PHE   168     -10.635 -39.654 -11.896  1.00  0.00           
ATOM   2557  HE2 PHE   168     -10.937 -39.495 -12.921  1.00  0.00           
ATOM   2558  CZ  PHE   168      -9.313 -39.319 -11.500  1.00  0.00           
ATOM   2559  HZ  PHE   168      -8.680 -38.806 -12.210  1.00  0.00           
ATOM   2560  N   ASP   169     -13.488 -44.142  -8.550  1.00  0.00           
ATOM   2561  H   ASP   169     -13.698 -43.648  -9.405  1.00  0.00           
ATOM   2562  CA  ASP   169     -14.338 -45.317  -8.265  1.00  0.00           
ATOM   2563  HA  ASP   169     -14.601 -45.362  -7.208  1.00  0.00           
ATOM   2564  C   ASP   169     -13.775 -46.707  -8.665  1.00  0.00           
ATOM   2565  O   ASP   169     -13.611 -46.985  -9.825  1.00  0.00           
ATOM   2566  CB  ASP   169     -15.623 -45.107  -9.097  1.00  0.00           
ATOM   2567  1HB ASP   169     -15.880 -44.102  -8.764  1.00  0.00           
ATOM   2568  2HB ASP   169     -15.394 -45.216 -10.157  1.00  0.00           
ATOM   2569  CG  ASP   169     -16.865 -46.010  -8.809  1.00  0.00           
ATOM   2570  OD1 ASP   169     -16.637 -46.885  -7.975  1.00  0.00           
ATOM   2571  OD2 ASP   169     -17.988 -45.785  -9.323  1.00  0.00           
ATOM   2572  N   LYS   170     -13.468 -47.532  -7.727  1.00  0.00           
ATOM   2573  H   LYS   170     -13.544 -47.260  -6.757  1.00  0.00           
ATOM   2574  CA  LYS   170     -13.170 -48.993  -7.921  1.00  0.00           
ATOM   2575  HA  LYS   170     -12.424 -49.104  -8.707  1.00  0.00           
ATOM   2576  C   LYS   170     -14.335 -49.967  -8.244  1.00  0.00           
ATOM   2577  O   LYS   170     -14.156 -51.127  -8.622  1.00  0.00           
ATOM   2578  CB  LYS   170     -12.417 -49.403  -6.635  1.00  0.00           
ATOM   2579  1HB LYS   170     -13.130 -49.408  -5.811  1.00  0.00           
ATOM   2580  2HB LYS   170     -11.990 -50.394  -6.794  1.00  0.00           
ATOM   2581  CG  LYS   170     -11.340 -48.457  -6.103  1.00  0.00           
ATOM   2582  1HG LYS   170     -11.811 -47.542  -5.744  1.00  0.00           
ATOM   2583  2HG LYS   170     -10.870 -48.904  -5.226  1.00  0.00           
ATOM   2584  CD  LYS   170     -10.286 -48.039  -7.137  1.00  0.00           
ATOM   2585  1HD LYS   170      -9.921 -48.929  -7.650  1.00  0.00           
ATOM   2586  2HD LYS   170     -10.764 -47.426  -7.901  1.00  0.00           
ATOM   2587  CE  LYS   170      -9.114 -47.291  -6.459  1.00  0.00           
ATOM   2588  1HE LYS   170      -9.532 -46.499  -5.837  1.00  0.00           
ATOM   2589  2HE LYS   170      -8.543 -48.015  -5.877  1.00  0.00           
ATOM   2590  NZ  LYS   170      -8.237 -46.806  -7.550  1.00  0.00           
ATOM   2591  1HZ LYS   170      -7.519 -46.221  -7.145  1.00  0.00           
ATOM   2592  2HZ LYS   170      -8.810 -46.254  -8.172  1.00  0.00           
ATOM   2593  3HZ LYS   170      -7.807 -47.559  -8.067  1.00  0.00           
ATOM   2594  N   SER   171     -15.581 -49.528  -8.206  1.00  0.00           
ATOM   2595  H   SER   171     -15.658 -48.598  -7.821  1.00  0.00           
ATOM   2596  CA  SER   171     -16.804 -50.251  -8.491  1.00  0.00           
ATOM   2597  HA  SER   171     -16.603 -51.302  -8.287  1.00  0.00           
ATOM   2598  C   SER   171     -17.320 -50.171  -9.965  1.00  0.00           
ATOM   2599  O   SER   171     -18.137 -50.944 -10.497  1.00  0.00           
ATOM   2600  CB  SER   171     -17.793 -49.895  -7.407  1.00  0.00           
ATOM   2601  1HB SER   171     -18.546 -50.675  -7.302  1.00  0.00           
ATOM   2602  2HB SER   171     -17.281 -49.723  -6.461  1.00  0.00           
ATOM   2603  OG  SER   171     -18.467 -48.759  -7.823  1.00  0.00           
ATOM   2604  HG  SER   171     -17.846 -48.054  -8.021  1.00  0.00           
ATOM   2605  N   GLN   172     -16.867 -49.070 -10.639  1.00  0.00           
ATOM   2606  H   GLN   172     -16.312 -48.333 -10.227  1.00  0.00           
ATOM   2607  CA  GLN   172     -16.929 -49.053 -12.124  1.00  0.00           
ATOM   2608  HA  GLN   172     -17.875 -49.423 -12.521  1.00  0.00           
ATOM   2609  C   GLN   172     -15.791 -49.837 -12.833  1.00  0.00           
ATOM   2610  O   GLN   172     -14.650 -49.850 -12.386  1.00  0.00           
ATOM   2611  CB  GLN   172     -16.775 -47.640 -12.636  1.00  0.00           
ATOM   2612  1HB GLN   172     -16.159 -47.178 -11.864  1.00  0.00           
ATOM   2613  2HB GLN   172     -16.348 -47.514 -13.631  1.00  0.00           
ATOM   2614  CG  GLN   172     -18.167 -46.989 -12.611  1.00  0.00           
ATOM   2615  1HG GLN   172     -18.850 -47.379 -13.367  1.00  0.00           
ATOM   2616  2HG GLN   172     -18.639 -47.135 -11.640  1.00  0.00           
ATOM   2617  CD  GLN   172     -18.146 -45.421 -12.836  1.00  0.00           
ATOM   2618  OE1 GLN   172     -18.119 -44.892 -13.947  1.00  0.00           
ATOM   2619  NE2 GLN   172     -18.349 -44.633 -11.782  1.00  0.00           
ATOM   2620 1HE2 GLN   172     -18.492 -43.643 -11.919  1.00  0.00           
ATOM   2621 2HE2 GLN   172     -18.367 -45.021 -10.849  1.00  0.00           
ATOM   2622  N   SER   173     -16.115 -50.434 -13.928  1.00  0.00           
ATOM   2623  H   SER   173     -17.098 -50.597 -14.097  1.00  0.00           
ATOM   2624  CA  SER   173     -15.168 -51.067 -14.839  1.00  0.00           
ATOM   2625  HA  SER   173     -14.530 -51.571 -14.112  1.00  0.00           
ATOM   2626  C   SER   173     -14.255 -50.104 -15.656  1.00  0.00           
ATOM   2627  O   SER   173     -14.377 -48.906 -15.592  1.00  0.00           
ATOM   2628  CB  SER   173     -15.907 -52.018 -15.799  1.00  0.00           
ATOM   2629  1HB SER   173     -15.169 -52.643 -16.302  1.00  0.00           
ATOM   2630  2HB SER   173     -16.650 -52.577 -15.230  1.00  0.00           
ATOM   2631  OG  SER   173     -16.541 -51.303 -16.804  1.00  0.00           
ATOM   2632  HG  SER   173     -17.484 -51.479 -16.793  1.00  0.00           
ATOM   2633  N   GLU   174     -13.257 -50.670 -16.319  1.00  0.00           
ATOM   2634  H   GLU   174     -13.221 -51.678 -16.284  1.00  0.00           
ATOM   2635  CA  GLU   174     -12.133 -49.963 -16.891  1.00  0.00           
ATOM   2636  HA  GLU   174     -11.680 -49.434 -16.052  1.00  0.00           
ATOM   2637  C   GLU   174     -12.687 -48.974 -17.893  1.00  0.00           
ATOM   2638  O   GLU   174     -13.388 -49.314 -18.884  1.00  0.00           
ATOM   2639  CB  GLU   174     -11.188 -50.982 -17.516  1.00  0.00           
ATOM   2640  1HB GLU   174     -11.794 -51.835 -17.823  1.00  0.00           
ATOM   2641  2HB GLU   174     -10.645 -50.547 -18.355  1.00  0.00           
ATOM   2642  CG  GLU   174     -10.151 -51.480 -16.480  1.00  0.00           
ATOM   2643  1HG GLU   174      -9.819 -50.569 -15.983  1.00  0.00           
ATOM   2644  2HG GLU   174     -10.591 -52.100 -15.699  1.00  0.00           
ATOM   2645  CD  GLU   174      -8.964 -52.193 -17.098  1.00  0.00           
ATOM   2646  OE1 GLU   174      -9.079 -53.316 -17.604  1.00  0.00           
ATOM   2647  OE2 GLU   174      -7.894 -51.558 -17.085  1.00  0.00           
ATOM   2648  N   TYR   175     -12.354 -47.637 -17.692  1.00  0.00           
ATOM   2649  H   TYR   175     -11.751 -47.364 -16.929  1.00  0.00           
ATOM   2650  CA  TYR   175     -12.742 -46.521 -18.604  1.00  0.00           
ATOM   2651  HA  TYR   175     -12.371 -45.623 -18.109  1.00  0.00           
ATOM   2652  C   TYR   175     -14.298 -46.342 -18.728  1.00  0.00           
ATOM   2653  O   TYR   175     -14.740 -45.536 -19.534  1.00  0.00           
ATOM   2654  CB  TYR   175     -12.064 -46.642 -20.017  1.00  0.00           
ATOM   2655  1HB TYR   175     -12.477 -47.540 -20.477  1.00  0.00           
ATOM   2656  2HB TYR   175     -12.352 -45.788 -20.631  1.00  0.00           
ATOM   2657  CG  TYR   175     -10.550 -46.748 -20.000  1.00  0.00           
ATOM   2658  CD1 TYR   175      -9.753 -45.731 -19.440  1.00  0.00           
ATOM   2659  HD1 TYR   175     -10.144 -44.892 -18.883  1.00  0.00           
ATOM   2660  CD2 TYR   175     -10.005 -47.881 -20.635  1.00  0.00           
ATOM   2661  HD2 TYR   175     -10.645 -48.600 -21.125  1.00  0.00           
ATOM   2662  CE1 TYR   175      -8.368 -45.935 -19.513  1.00  0.00           
ATOM   2663  HE1 TYR   175      -7.703 -45.211 -19.066  1.00  0.00           
ATOM   2664  CE2 TYR   175      -8.614 -48.096 -20.617  1.00  0.00           
ATOM   2665  HE2 TYR   175      -8.212 -48.998 -21.053  1.00  0.00           
ATOM   2666  CZ  TYR   175      -7.783 -47.095 -20.122  1.00  0.00           
ATOM   2667  OH  TYR   175      -6.445 -47.306 -20.144  1.00  0.00           
ATOM   2668  HH  TYR   175      -6.179 -48.054 -20.684  1.00  0.00           
ATOM   2669  N   ASN   176     -15.109 -46.963 -17.876  1.00  0.00           
ATOM   2670  H   ASN   176     -14.775 -47.544 -17.120  1.00  0.00           
ATOM   2671  CA  ASN   176     -16.623 -46.930 -17.960  1.00  0.00           
ATOM   2672  HA  ASN   176     -16.940 -47.448 -18.865  1.00  0.00           
ATOM   2673  C   ASN   176     -17.147 -45.522 -17.937  1.00  0.00           
ATOM   2674  O   ASN   176     -16.512 -44.762 -17.187  1.00  0.00           
ATOM   2675  CB  ASN   176     -17.327 -47.777 -16.893  1.00  0.00           
ATOM   2676  1HB ASN   176     -16.837 -48.730 -16.696  1.00  0.00           
ATOM   2677  2HB ASN   176     -17.178 -47.228 -15.963  1.00  0.00           
ATOM   2678  CG  ASN   176     -18.816 -48.008 -17.113  1.00  0.00           
ATOM   2679  OD1 ASN   176     -19.307 -48.012 -18.256  1.00  0.00           
ATOM   2680  ND2 ASN   176     -19.640 -48.393 -16.108  1.00  0.00           
ATOM   2681 1HD2 ASN   176     -20.615 -48.597 -16.275  1.00  0.00           
ATOM   2682 2HD2 ASN   176     -19.287 -48.352 -15.163  1.00  0.00           
ATOM   2683  N   LEU   177     -18.061 -45.089 -18.778  1.00  0.00           
ATOM   2684  H   LEU   177     -18.562 -45.804 -19.286  1.00  0.00           
ATOM   2685  CA  LEU   177     -18.525 -43.714 -18.932  1.00  0.00           
ATOM   2686  HA  LEU   177     -19.298 -43.764 -19.700  1.00  0.00           
ATOM   2687  C   LEU   177     -17.461 -42.697 -19.385  1.00  0.00           
ATOM   2688  O   LEU   177     -17.638 -41.505 -19.493  1.00  0.00           
ATOM   2689  CB  LEU   177     -19.220 -43.222 -17.578  1.00  0.00           
ATOM   2690  1HB LEU   177     -18.439 -43.302 -16.823  1.00  0.00           
ATOM   2691  2HB LEU   177     -19.475 -42.178 -17.763  1.00  0.00           
ATOM   2692  CG  LEU   177     -20.333 -44.060 -16.972  1.00  0.00           
ATOM   2693  HG  LEU   177     -19.923 -44.984 -16.564  1.00  0.00           
ATOM   2694  CD1 LEU   177     -20.954 -43.306 -15.762  1.00  0.00           
ATOM   2695 1HD1 LEU   177     -21.519 -44.034 -15.180  1.00  0.00           
ATOM   2696 2HD1 LEU   177     -21.611 -42.490 -16.062  1.00  0.00           
ATOM   2697 3HD1 LEU   177     -20.138 -42.912 -15.156  1.00  0.00           
ATOM   2698  CD2 LEU   177     -21.379 -44.393 -18.038  1.00  0.00           
ATOM   2699 1HD2 LEU   177     -22.193 -45.019 -17.673  1.00  0.00           
ATOM   2700 2HD2 LEU   177     -20.825 -44.929 -18.808  1.00  0.00           
ATOM   2701 3HD2 LEU   177     -21.786 -43.473 -18.457  1.00  0.00           
ATOM   2702  N   ARG   178     -16.333 -43.215 -19.931  1.00  0.00           
ATOM   2703  H   ARG   178     -16.103 -44.163 -19.670  1.00  0.00           
ATOM   2704  CA  ARG   178     -15.336 -42.491 -20.724  1.00  0.00           
ATOM   2705  HA  ARG   178     -15.661 -41.453 -20.793  1.00  0.00           
ATOM   2706  C   ARG   178     -15.165 -43.053 -22.137  1.00  0.00           
ATOM   2707  O   ARG   178     -14.964 -44.264 -22.286  1.00  0.00           
ATOM   2708  CB  ARG   178     -13.902 -42.493 -20.086  1.00  0.00           
ATOM   2709  1HB ARG   178     -13.483 -43.487 -20.244  1.00  0.00           
ATOM   2710  2HB ARG   178     -13.249 -41.811 -20.631  1.00  0.00           
ATOM   2711  CG  ARG   178     -13.905 -42.152 -18.611  1.00  0.00           
ATOM   2712  1HG ARG   178     -14.612 -41.337 -18.457  1.00  0.00           
ATOM   2713  2HG ARG   178     -14.312 -43.053 -18.153  1.00  0.00           
ATOM   2714  CD  ARG   178     -12.584 -41.796 -17.907  1.00  0.00           
ATOM   2715  1HD ARG   178     -11.836 -42.558 -18.125  1.00  0.00           
ATOM   2716  2HD ARG   178     -12.103 -40.932 -18.366  1.00  0.00           
ATOM   2717  NE  ARG   178     -12.710 -41.603 -16.476  1.00  0.00           
ATOM   2718  HE  ARG   178     -12.949 -42.446 -15.972  1.00  0.00           
ATOM   2719  CZ  ARG   178     -12.646 -40.437 -15.771  1.00  0.00           
ATOM   2720  NH1 ARG   178     -12.431 -39.302 -16.397  1.00  0.00           
ATOM   2721 1HH1 ARG   178     -12.138 -39.304 -17.364  1.00  0.00           
ATOM   2722 2HH1 ARG   178     -12.244 -38.499 -15.814  1.00  0.00           
ATOM   2723  NH2 ARG   178     -12.794 -40.456 -14.476  1.00  0.00           
ATOM   2724 1HH2 ARG   178     -12.687 -41.363 -14.044  1.00  0.00           
ATOM   2725 2HH2 ARG   178     -12.620 -39.618 -13.940  1.00  0.00           
ATOM   2726  N   ARG   179     -15.381 -42.295 -23.202  1.00  0.00           
ATOM   2727  H   ARG   179     -15.745 -41.365 -23.056  1.00  0.00           
ATOM   2728  CA  ARG   179     -15.019 -42.633 -24.592  1.00  0.00           
ATOM   2729  HA  ARG   179     -14.293 -43.445 -24.631  1.00  0.00           
ATOM   2730  C   ARG   179     -14.363 -41.436 -25.386  1.00  0.00           
ATOM   2731  O   ARG   179     -14.881 -40.295 -25.300  1.00  0.00           
ATOM   2732  CB  ARG   179     -16.235 -43.135 -25.474  1.00  0.00           
ATOM   2733  1HB ARG   179     -17.135 -42.531 -25.356  1.00  0.00           
ATOM   2734  2HB ARG   179     -16.118 -43.188 -26.556  1.00  0.00           
ATOM   2735  CG  ARG   179     -16.690 -44.613 -25.050  1.00  0.00           
ATOM   2736  1HG ARG   179     -16.920 -44.715 -23.989  1.00  0.00           
ATOM   2737  2HG ARG   179     -17.596 -44.792 -25.629  1.00  0.00           
ATOM   2738  CD  ARG   179     -15.625 -45.633 -25.441  1.00  0.00           
ATOM   2739  1HD ARG   179     -15.531 -45.571 -26.525  1.00  0.00           
ATOM   2740  2HD ARG   179     -14.658 -45.363 -25.017  1.00  0.00           
ATOM   2741  NE  ARG   179     -15.974 -46.993 -25.051  1.00  0.00           
ATOM   2742  HE  ARG   179     -16.287 -47.545 -25.837  1.00  0.00           
ATOM   2743  CZ  ARG   179     -15.807 -47.560 -23.853  1.00  0.00           
ATOM   2744  NH1 ARG   179     -15.268 -46.930 -22.849  1.00  0.00           
ATOM   2745 1HH1 ARG   179     -15.060 -45.942 -22.865  1.00  0.00           
ATOM   2746 2HH1 ARG   179     -14.978 -47.494 -22.063  1.00  0.00           
ATOM   2747  NH2 ARG   179     -16.051 -48.789 -23.601  1.00  0.00           
ATOM   2748 1HH2 ARG   179     -16.405 -49.416 -24.310  1.00  0.00           
ATOM   2749 2HH2 ARG   179     -15.765 -49.151 -22.703  1.00  0.00           
ATOM   2750  N   ARG   180     -13.354 -41.700 -26.165  1.00  0.00           
ATOM   2751  H   ARG   180     -12.979 -42.637 -26.115  1.00  0.00           
ATOM   2752  CA  ARG   180     -12.948 -40.936 -27.380  1.00  0.00           
ATOM   2753  HA  ARG   180     -12.994 -39.866 -27.177  1.00  0.00           
ATOM   2754  C   ARG   180     -13.896 -41.179 -28.618  1.00  0.00           
ATOM   2755  O   ARG   180     -14.375 -42.262 -28.839  1.00  0.00           
ATOM   2756  CB  ARG   180     -11.484 -41.156 -27.730  1.00  0.00           
ATOM   2757  1HB ARG   180     -11.328 -42.232 -27.649  1.00  0.00           
ATOM   2758  2HB ARG   180     -11.218 -40.876 -28.749  1.00  0.00           
ATOM   2759  CG  ARG   180     -10.415 -40.483 -26.793  1.00  0.00           
ATOM   2760  1HG ARG   180     -10.580 -39.407 -26.732  1.00  0.00           
ATOM   2761  2HG ARG   180     -10.564 -40.842 -25.775  1.00  0.00           
ATOM   2762  CD  ARG   180      -8.937 -40.722 -27.177  1.00  0.00           
ATOM   2763  1HD ARG   180      -8.828 -40.399 -28.213  1.00  0.00           
ATOM   2764  2HD ARG   180      -8.161 -40.179 -26.639  1.00  0.00           
ATOM   2765  NE  ARG   180      -8.568 -42.175 -27.130  1.00  0.00           
ATOM   2766  HE  ARG   180      -9.045 -42.673 -26.393  1.00  0.00           
ATOM   2767  CZ  ARG   180      -7.768 -42.871 -27.973  1.00  0.00           
ATOM   2768  NH1 ARG   180      -7.017 -42.385 -28.944  1.00  0.00           
ATOM   2769 1HH1 ARG   180      -7.194 -41.465 -29.320  1.00  0.00           
ATOM   2770 2HH1 ARG   180      -6.285 -42.959 -29.337  1.00  0.00           
ATOM   2771  NH2 ARG   180      -7.689 -44.128 -27.834  1.00  0.00           
ATOM   2772 1HH2 ARG   180      -8.179 -44.572 -27.070  1.00  0.00           
ATOM   2773 2HH2 ARG   180      -7.013 -44.652 -28.372  1.00  0.00           
ATOM   2774  N   ILE   181     -14.175 -40.153 -29.393  1.00  0.00           
ATOM   2775  H   ILE   181     -13.791 -39.259 -29.119  1.00  0.00           
ATOM   2776  CA  ILE   181     -14.927 -40.219 -30.631  1.00  0.00           
ATOM   2777  HA  ILE   181     -15.071 -41.166 -31.149  1.00  0.00           
ATOM   2778  C   ILE   181     -14.127 -39.319 -31.706  1.00  0.00           
ATOM   2779  O   ILE   181     -14.001 -38.145 -31.464  1.00  0.00           
ATOM   2780  CB  ILE   181     -16.426 -39.614 -30.527  1.00  0.00           
ATOM   2781  HB  ILE   181     -16.259 -38.570 -30.262  1.00  0.00           
ATOM   2782  CG1 ILE   181     -17.203 -40.225 -29.317  1.00  0.00           
ATOM   2783 1HG1 ILE   181     -17.133 -41.309 -29.408  1.00  0.00           
ATOM   2784 2HG1 ILE   181     -16.604 -40.037 -28.426  1.00  0.00           
ATOM   2785  CG2 ILE   181     -17.162 -39.720 -31.831  1.00  0.00           
ATOM   2786 1HG2 ILE   181     -17.895 -38.914 -31.783  1.00  0.00           
ATOM   2787 2HG2 ILE   181     -17.672 -40.666 -32.009  1.00  0.00           
ATOM   2788 3HG2 ILE   181     -16.461 -39.526 -32.643  1.00  0.00           
ATOM   2789  CD1 ILE   181     -18.653 -39.723 -29.149  1.00  0.00           
ATOM   2790 1HD1 ILE   181     -19.147 -40.057 -28.236  1.00  0.00           
ATOM   2791 2HD1 ILE   181     -19.222 -40.059 -30.015  1.00  0.00           
ATOM   2792 3HD1 ILE   181     -18.593 -38.634 -29.152  1.00  0.00           
ATOM   2793  N   VAL   182     -13.929 -39.803 -32.896  1.00  0.00           
ATOM   2794  H   VAL   182     -14.193 -40.768 -33.037  1.00  0.00           
ATOM   2795  CA  VAL   182     -13.584 -39.066 -34.144  1.00  0.00           
ATOM   2796  HA  VAL   182     -13.147 -38.091 -33.928  1.00  0.00           
ATOM   2797  C   VAL   182     -14.926 -38.765 -34.924  1.00  0.00           
ATOM   2798  O   VAL   182     -15.753 -39.693 -35.140  1.00  0.00           
ATOM   2799  CB  VAL   182     -12.583 -39.852 -35.001  1.00  0.00           
ATOM   2800  HB  VAL   182     -13.070 -40.752 -35.377  1.00  0.00           
ATOM   2801  CG1 VAL   182     -12.103 -38.941 -36.162  1.00  0.00           
ATOM   2802 1HG1 VAL   182     -11.375 -39.460 -36.786  1.00  0.00           
ATOM   2803 2HG1 VAL   182     -11.662 -38.021 -35.778  1.00  0.00           
ATOM   2804 3HG1 VAL   182     -12.986 -38.702 -36.754  1.00  0.00           
ATOM   2805  CG2 VAL   182     -11.437 -40.276 -34.066  1.00  0.00           
ATOM   2806 1HG2 VAL   182     -10.509 -40.413 -34.620  1.00  0.00           
ATOM   2807 2HG2 VAL   182     -11.787 -41.240 -33.698  1.00  0.00           
ATOM   2808 3HG2 VAL   182     -11.262 -39.606 -33.224  1.00  0.00           
ATOM   2809  N   THR   183     -15.153 -37.461 -35.298  1.00  0.00           
ATOM   2810  H   THR   183     -14.525 -36.749 -34.954  1.00  0.00           
ATOM   2811  CA  THR   183     -16.389 -36.958 -35.943  1.00  0.00           
ATOM   2812  HA  THR   183     -17.237 -37.413 -35.432  1.00  0.00           
ATOM   2813  C   THR   183     -16.433 -37.400 -37.423  1.00  0.00           
ATOM   2814  O   THR   183     -15.406 -37.620 -38.081  1.00  0.00           
ATOM   2815  CB  THR   183     -16.578 -35.439 -35.888  1.00  0.00           
ATOM   2816  HB  THR   183     -17.440 -35.164 -36.496  1.00  0.00           
ATOM   2817  OG1 THR   183     -15.421 -34.814 -36.399  1.00  0.00           
ATOM   2818  HG1 THR   183     -14.689 -34.999 -35.807  1.00  0.00           
ATOM   2819  CG2 THR   183     -16.683 -35.039 -34.421  1.00  0.00           
ATOM   2820 1HG2 THR   183     -17.601 -35.414 -33.968  1.00  0.00           
ATOM   2821 2HG2 THR   183     -16.663 -33.951 -34.354  1.00  0.00           
ATOM   2822 3HG2 THR   183     -15.822 -35.452 -33.895  1.00  0.00           
ATOM   2823  N   ASP   184     -17.655 -37.512 -37.969  1.00  0.00           
ATOM   2824  H   ASP   184     -18.500 -37.418 -37.424  1.00  0.00           
ATOM   2825  CA  ASP   184     -17.806 -38.213 -39.262  1.00  0.00           
ATOM   2826  HA  ASP   184     -17.052 -38.999 -39.316  1.00  0.00           
ATOM   2827  C   ASP   184     -17.577 -37.264 -40.469  1.00  0.00           
ATOM   2828  O   ASP   184     -17.093 -36.165 -40.293  1.00  0.00           
ATOM   2829  CB  ASP   184     -19.083 -39.078 -39.341  1.00  0.00           
ATOM   2830  1HB ASP   184     -19.065 -39.453 -40.364  1.00  0.00           
ATOM   2831  2HB ASP   184     -19.014 -39.980 -38.732  1.00  0.00           
ATOM   2832  CG  ASP   184     -20.415 -38.390 -39.077  1.00  0.00           
ATOM   2833  OD1 ASP   184     -20.557 -37.245 -39.566  1.00  0.00           
ATOM   2834  OD2 ASP   184     -21.329 -39.021 -38.441  1.00  0.00           
ATOM   2835  N   GLU   185     -17.968 -37.671 -41.725  1.00  0.00           
ATOM   2836  H   GLU   185     -18.266 -38.621 -41.897  1.00  0.00           
ATOM   2837  CA  GLU   185     -17.728 -36.922 -43.045  1.00  0.00           
ATOM   2838  HA  GLU   185     -16.678 -36.635 -42.999  1.00  0.00           
ATOM   2839  C   GLU   185     -18.533 -35.558 -43.091  1.00  0.00           
ATOM   2840  O   GLU   185     -18.176 -34.793 -43.982  1.00  0.00           
ATOM   2841  CB  GLU   185     -17.939 -37.798 -44.260  1.00  0.00           
ATOM   2842  1HB GLU   185     -17.687 -37.231 -45.157  1.00  0.00           
ATOM   2843  2HB GLU   185     -17.274 -38.662 -44.231  1.00  0.00           
ATOM   2844  CG  GLU   185     -19.390 -38.330 -44.435  1.00  0.00           
ATOM   2845  1HG GLU   185     -20.031 -37.514 -44.101  1.00  0.00           
ATOM   2846  2HG GLU   185     -19.548 -38.533 -45.494  1.00  0.00           
ATOM   2847  CD  GLU   185     -19.718 -39.586 -43.630  1.00  0.00           
ATOM   2848  OE1 GLU   185     -19.251 -40.661 -44.041  1.00  0.00           
ATOM   2849  OE2 GLU   185     -20.408 -39.546 -42.568  1.00  0.00           
ATOM   2850  N   ASN   186     -19.597 -35.420 -42.257  1.00  0.00           
ATOM   2851  H   ASN   186     -19.738 -36.266 -41.725  1.00  0.00           
ATOM   2852  CA  ASN   186     -20.487 -34.305 -42.023  1.00  0.00           
ATOM   2853  HA  ASN   186     -20.316 -33.540 -42.781  1.00  0.00           
ATOM   2854  C   ASN   186     -20.194 -33.647 -40.639  1.00  0.00           
ATOM   2855  O   ASN   186     -20.802 -32.637 -40.466  1.00  0.00           
ATOM   2856  CB  ASN   186     -21.984 -34.728 -42.138  1.00  0.00           
ATOM   2857  1HB ASN   186     -22.098 -35.571 -41.456  1.00  0.00           
ATOM   2858  2HB ASN   186     -22.696 -33.953 -41.854  1.00  0.00           
ATOM   2859  CG  ASN   186     -22.441 -35.245 -43.551  1.00  0.00           
ATOM   2860  OD1 ASN   186     -22.009 -34.676 -44.554  1.00  0.00           
ATOM   2861  ND2 ASN   186     -23.259 -36.301 -43.655  1.00  0.00           
ATOM   2862 1HD2 ASN   186     -23.702 -36.434 -44.553  1.00  0.00           
ATOM   2863 2HD2 ASN   186     -23.626 -36.765 -42.837  1.00  0.00           
ATOM   2864  N   GLY   187     -19.239 -34.124 -39.824  1.00  0.00           
ATOM   2865  H   GLY   187     -18.677 -34.901 -40.141  1.00  0.00           
ATOM   2866  CA  GLY   187     -18.693 -33.394 -38.649  1.00  0.00           
ATOM   2867  1HA GLY   187     -17.660 -33.685 -38.459  1.00  0.00           
ATOM   2868  2HA GLY   187     -18.729 -32.316 -38.807  1.00  0.00           
ATOM   2869  C   GLY   187     -19.495 -33.688 -37.342  1.00  0.00           
ATOM   2870  O   GLY   187     -19.426 -32.841 -36.432  1.00  0.00           
ATOM   2871  N   TYR   188     -20.335 -34.771 -37.324  1.00  0.00           
ATOM   2872  H   TYR   188     -20.393 -35.349 -38.150  1.00  0.00           
ATOM   2873  CA  TYR   188     -21.213 -35.281 -36.196  1.00  0.00           
ATOM   2874  HA  TYR   188     -21.449 -34.359 -35.664  1.00  0.00           
ATOM   2875  C   TYR   188     -20.349 -36.149 -35.220  1.00  0.00           
ATOM   2876  O   TYR   188     -19.543 -37.037 -35.581  1.00  0.00           
ATOM   2877  CB  TYR   188     -22.505 -36.107 -36.620  1.00  0.00           
ATOM   2878  1HB TYR   188     -22.189 -36.894 -37.304  1.00  0.00           
ATOM   2879  2HB TYR   188     -22.999 -36.498 -35.730  1.00  0.00           
ATOM   2880  CG  TYR   188     -23.457 -35.174 -37.344  1.00  0.00           
ATOM   2881  CD1 TYR   188     -24.333 -34.379 -36.591  1.00  0.00           
ATOM   2882  HD1 TYR   188     -24.368 -34.477 -35.516  1.00  0.00           
ATOM   2883  CD2 TYR   188     -23.420 -35.064 -38.746  1.00  0.00           
ATOM   2884  HD2 TYR   188     -22.755 -35.680 -39.334  1.00  0.00           
ATOM   2885  CE1 TYR   188     -25.335 -33.573 -37.215  1.00  0.00           
ATOM   2886  HE1 TYR   188     -26.167 -33.155 -36.667  1.00  0.00           
ATOM   2887  CE2 TYR   188     -24.346 -34.229 -39.381  1.00  0.00           
ATOM   2888  HE2 TYR   188     -24.421 -34.242 -40.458  1.00  0.00           
ATOM   2889  CZ  TYR   188     -25.297 -33.557 -38.605  1.00  0.00           
ATOM   2890  OH  TYR   188     -26.187 -32.801 -39.209  1.00  0.00           
ATOM   2891  HH  TYR   188     -26.897 -32.443 -38.671  1.00  0.00           
ATOM   2892  N   TYR   189     -20.740 -35.982 -33.979  1.00  0.00           
ATOM   2893  H   TYR   189     -21.604 -35.501 -33.774  1.00  0.00           
ATOM   2894  CA  TYR   189     -20.473 -37.094 -32.951  1.00  0.00           
ATOM   2895  HA  TYR   189     -19.860 -37.923 -33.306  1.00  0.00           
ATOM   2896  C   TYR   189     -21.860 -37.753 -32.543  1.00  0.00           
ATOM   2897  O   TYR   189     -22.894 -37.123 -32.669  1.00  0.00           
ATOM   2898  CB  TYR   189     -19.709 -36.560 -31.682  1.00  0.00           
ATOM   2899  1HB TYR   189     -19.284 -37.394 -31.125  1.00  0.00           
ATOM   2900  2HB TYR   189     -18.893 -35.961 -32.087  1.00  0.00           
ATOM   2901  CG  TYR   189     -20.557 -35.715 -30.769  1.00  0.00           
ATOM   2902  CD1 TYR   189     -20.586 -34.361 -30.927  1.00  0.00           
ATOM   2903  HD1 TYR   189     -20.003 -33.976 -31.750  1.00  0.00           
ATOM   2904  CD2 TYR   189     -21.309 -36.316 -29.692  1.00  0.00           
ATOM   2905  HD2 TYR   189     -21.357 -37.381 -29.515  1.00  0.00           
ATOM   2906  CE1 TYR   189     -21.331 -33.526 -30.115  1.00  0.00           
ATOM   2907  HE1 TYR   189     -21.305 -32.459 -30.277  1.00  0.00           
ATOM   2908  CE2 TYR   189     -22.032 -35.458 -28.818  1.00  0.00           
ATOM   2909  HE2 TYR   189     -22.730 -35.907 -28.127  1.00  0.00           
ATOM   2910  CZ  TYR   189     -22.139 -34.070 -29.102  1.00  0.00           
ATOM   2911  OH  TYR   189     -22.857 -33.267 -28.209  1.00  0.00           
ATOM   2912  HH  TYR   189     -22.888 -32.362 -28.529  1.00  0.00           
ATOM   2913  N   ARG   190     -21.924 -38.966 -31.962  1.00  0.00           
ATOM   2914  H   ARG   190     -21.072 -39.506 -31.903  1.00  0.00           
ATOM   2915  CA  ARG   190     -23.095 -39.594 -31.272  1.00  0.00           
ATOM   2916  HA  ARG   190     -23.709 -38.848 -30.768  1.00  0.00           
ATOM   2917  C   ARG   190     -22.662 -40.631 -30.188  1.00  0.00           
ATOM   2918  O   ARG   190     -21.784 -41.486 -30.282  1.00  0.00           
ATOM   2919  CB  ARG   190     -24.094 -40.385 -32.239  1.00  0.00           
ATOM   2920  1HB ARG   190     -23.743 -41.375 -32.528  1.00  0.00           
ATOM   2921  2HB ARG   190     -24.896 -40.570 -31.524  1.00  0.00           
ATOM   2922  CG  ARG   190     -24.620 -39.637 -33.443  1.00  0.00           
ATOM   2923  1HG ARG   190     -24.959 -38.668 -33.075  1.00  0.00           
ATOM   2924  2HG ARG   190     -23.845 -39.527 -34.201  1.00  0.00           
ATOM   2925  CD  ARG   190     -25.803 -40.401 -34.029  1.00  0.00           
ATOM   2926  1HD ARG   190     -25.434 -41.293 -34.537  1.00  0.00           
ATOM   2927  2HD ARG   190     -26.503 -40.731 -33.262  1.00  0.00           
ATOM   2928  NE  ARG   190     -26.540 -39.576 -35.010  1.00  0.00           
ATOM   2929  HE  ARG   190     -27.016 -38.799 -34.576  1.00  0.00           
ATOM   2930  CZ  ARG   190     -26.561 -39.770 -36.313  1.00  0.00           
ATOM   2931  NH1 ARG   190     -25.882 -40.698 -36.976  1.00  0.00           
ATOM   2932 1HH1 ARG   190     -25.393 -41.419 -36.465  1.00  0.00           
ATOM   2933 2HH1 ARG   190     -26.024 -40.792 -37.971  1.00  0.00           
ATOM   2934  NH2 ARG   190     -27.357 -39.028 -37.054  1.00  0.00           
ATOM   2935 1HH2 ARG   190     -27.990 -38.345 -36.662  1.00  0.00           
ATOM   2936 2HH2 ARG   190     -27.336 -39.182 -38.052  1.00  0.00           
ATOM   2937  N   ALA   191     -23.414 -40.516 -29.129  1.00  0.00           
ATOM   2938  H   ALA   191     -24.106 -39.790 -29.012  1.00  0.00           
ATOM   2939  CA  ALA   191     -23.069 -41.242 -27.867  1.00  0.00           
ATOM   2940  HA  ALA   191     -22.499 -42.148 -28.072  1.00  0.00           
ATOM   2941  C   ALA   191     -24.350 -41.614 -27.123  1.00  0.00           
ATOM   2942  O   ALA   191     -25.059 -40.749 -26.681  1.00  0.00           
ATOM   2943  CB  ALA   191     -22.148 -40.297 -27.101  1.00  0.00           
ATOM   2944  1HB ALA   191     -21.164 -40.231 -27.563  1.00  0.00           
ATOM   2945  2HB ALA   191     -22.054 -40.728 -26.104  1.00  0.00           
ATOM   2946  3HB ALA   191     -22.584 -39.301 -27.027  1.00  0.00           
ATOM   2947  N   ARG   192     -24.606 -42.956 -26.980  1.00  0.00           
ATOM   2948  H   ARG   192     -24.030 -43.596 -27.508  1.00  0.00           
ATOM   2949  CA  ARG   192     -25.481 -43.479 -25.967  1.00  0.00           
ATOM   2950  HA  ARG   192     -26.314 -42.785 -25.855  1.00  0.00           
ATOM   2951  C   ARG   192     -24.739 -43.556 -24.615  1.00  0.00           
ATOM   2952  O   ARG   192     -23.550 -43.744 -24.547  1.00  0.00           
ATOM   2953  CB  ARG   192     -26.048 -44.863 -26.419  1.00  0.00           
ATOM   2954  1HB ARG   192     -26.722 -44.796 -27.272  1.00  0.00           
ATOM   2955  2HB ARG   192     -25.143 -45.430 -26.635  1.00  0.00           
ATOM   2956  CG  ARG   192     -26.813 -45.640 -25.296  1.00  0.00           
ATOM   2957  1HG ARG   192     -26.228 -45.772 -24.386  1.00  0.00           
ATOM   2958  2HG ARG   192     -27.643 -44.999 -24.997  1.00  0.00           
ATOM   2959  CD  ARG   192     -27.336 -46.979 -25.779  1.00  0.00           
ATOM   2960  1HD ARG   192     -28.066 -46.874 -26.582  1.00  0.00           
ATOM   2961  2HD ARG   192     -26.526 -47.588 -26.182  1.00  0.00           
ATOM   2962  NE  ARG   192     -27.984 -47.764 -24.686  1.00  0.00           
ATOM   2963  HE  ARG   192     -27.737 -47.516 -23.739  1.00  0.00           
ATOM   2964  CZ  ARG   192     -28.765 -48.810 -24.938  1.00  0.00           
ATOM   2965  NH1 ARG   192     -29.020 -49.214 -26.176  1.00  0.00           
ATOM   2966 1HH1 ARG   192     -28.802 -48.720 -27.030  1.00  0.00           
ATOM   2967 2HH1 ARG   192     -29.660 -49.995 -26.194  1.00  0.00           
ATOM   2968  NH2 ARG   192     -29.232 -49.586 -23.953  1.00  0.00           
ATOM   2969 1HH2 ARG   192     -29.090 -49.357 -22.979  1.00  0.00           
ATOM   2970 2HH2 ARG   192     -29.873 -50.323 -24.210  1.00  0.00           
ATOM   2971  N   SER   193     -25.477 -43.546 -23.520  1.00  0.00           
ATOM   2972  H   SER   193     -26.470 -43.414 -23.653  1.00  0.00           
ATOM   2973  CA  SER   193     -25.066 -43.635 -22.079  1.00  0.00           
ATOM   2974  HA  SER   193     -24.585 -44.592 -21.876  1.00  0.00           
ATOM   2975  C   SER   193     -26.359 -43.560 -21.243  1.00  0.00           
ATOM   2976  O   SER   193     -27.476 -43.963 -21.644  1.00  0.00           
ATOM   2977  CB  SER   193     -23.987 -42.597 -21.677  1.00  0.00           
ATOM   2978  1HB SER   193     -23.257 -42.545 -22.485  1.00  0.00           
ATOM   2979  2HB SER   193     -24.467 -41.619 -21.626  1.00  0.00           
ATOM   2980  OG  SER   193     -23.290 -42.847 -20.507  1.00  0.00           
ATOM   2981  HG  SER   193     -22.705 -43.600 -20.620  1.00  0.00           
ATOM   2982  N   ILE   194     -26.259 -43.086 -20.035  1.00  0.00           
ATOM   2983  H   ILE   194     -25.372 -42.648 -19.831  1.00  0.00           
ATOM   2984  CA  ILE   194     -27.292 -42.957 -18.986  1.00  0.00           
ATOM   2985  HA  ILE   194     -28.282 -43.193 -19.375  1.00  0.00           
ATOM   2986  C   ILE   194     -27.296 -41.498 -18.499  1.00  0.00           
ATOM   2987  O   ILE   194     -26.293 -40.837 -18.803  1.00  0.00           
ATOM   2988  CB  ILE   194     -27.071 -43.902 -17.731  1.00  0.00           
ATOM   2989  HB  ILE   194     -27.868 -43.648 -17.032  1.00  0.00           
ATOM   2990  CG1 ILE   194     -25.719 -43.653 -17.059  1.00  0.00           
ATOM   2991 1HG1 ILE   194     -24.942 -43.605 -17.822  1.00  0.00           
ATOM   2992 2HG1 ILE   194     -25.736 -42.682 -16.566  1.00  0.00           
ATOM   2993  CG2 ILE   194     -27.353 -45.377 -18.183  1.00  0.00           
ATOM   2994 1HG2 ILE   194     -27.283 -46.058 -17.335  1.00  0.00           
ATOM   2995 2HG2 ILE   194     -26.599 -45.640 -18.925  1.00  0.00           
ATOM   2996 3HG2 ILE   194     -28.344 -45.452 -18.629  1.00  0.00           
ATOM   2997  CD1 ILE   194     -25.368 -44.598 -15.943  1.00  0.00           
ATOM   2998 1HD1 ILE   194     -24.444 -44.228 -15.497  1.00  0.00           
ATOM   2999 2HD1 ILE   194     -25.218 -45.617 -16.298  1.00  0.00           
ATOM   3000 3HD1 ILE   194     -26.162 -44.586 -15.196  1.00  0.00           
ATOM   3001  N   VAL   195     -28.372 -40.998 -17.948  1.00  0.00           
ATOM   3002  H   VAL   195     -29.203 -41.569 -17.903  1.00  0.00           
ATOM   3003  CA  VAL   195     -28.405 -39.682 -17.359  1.00  0.00           
ATOM   3004  HA  VAL   195     -28.029 -38.959 -18.082  1.00  0.00           
ATOM   3005  C   VAL   195     -27.405 -39.588 -16.126  1.00  0.00           
ATOM   3006  O   VAL   195     -27.598 -40.470 -15.273  1.00  0.00           
ATOM   3007  CB  VAL   195     -29.854 -39.240 -16.887  1.00  0.00           
ATOM   3008  HB  VAL   195     -30.109 -39.909 -16.065  1.00  0.00           
ATOM   3009  CG1 VAL   195     -29.609 -37.771 -16.531  1.00  0.00           
ATOM   3010 1HG1 VAL   195     -30.515 -37.356 -16.089  1.00  0.00           
ATOM   3011 2HG1 VAL   195     -29.361 -37.219 -17.437  1.00  0.00           
ATOM   3012 3HG1 VAL   195     -28.787 -37.692 -15.820  1.00  0.00           
ATOM   3013  CG2 VAL   195     -30.933 -39.152 -18.072  1.00  0.00           
ATOM   3014 1HG2 VAL   195     -31.943 -39.056 -17.676  1.00  0.00           
ATOM   3015 2HG2 VAL   195     -30.855 -40.073 -18.651  1.00  0.00           
ATOM   3016 3HG2 VAL   195     -30.710 -38.300 -18.714  1.00  0.00           
ATOM   3017  N   PRO   196     -26.453 -38.705 -16.034  1.00  0.00           
ATOM   3018  CA  PRO   196     -25.596 -38.540 -14.811  1.00  0.00           
ATOM   3019  HA  PRO   196     -25.102 -39.465 -14.516  1.00  0.00           
ATOM   3020  C   PRO   196     -26.374 -38.050 -13.521  1.00  0.00           
ATOM   3021  O   PRO   196     -27.285 -37.231 -13.701  1.00  0.00           
ATOM   3022  CB  PRO   196     -24.421 -37.641 -15.212  1.00  0.00           
ATOM   3023  1HB PRO   196     -24.137 -36.952 -14.417  1.00  0.00           
ATOM   3024  2HB PRO   196     -23.590 -38.238 -15.586  1.00  0.00           
ATOM   3025  CG  PRO   196     -25.004 -36.826 -16.381  1.00  0.00           
ATOM   3026  1HG PRO   196     -25.510 -35.914 -16.065  1.00  0.00           
ATOM   3027  2HG PRO   196     -24.261 -36.695 -17.168  1.00  0.00           
ATOM   3028  CD  PRO   196     -26.142 -37.729 -17.031  1.00  0.00           
ATOM   3029  1HD PRO   196     -27.020 -37.130 -17.274  1.00  0.00           
ATOM   3030  2HD PRO   196     -25.703 -38.199 -17.911  1.00  0.00           
ATOM   3031  N   SER   197     -25.925 -38.357 -12.361  1.00  0.00           
ATOM   3032  H   SER   197     -25.224 -39.081 -12.295  1.00  0.00           
ATOM   3033  CA  SER   197     -26.274 -37.688 -11.090  1.00  0.00           
ATOM   3034  HA  SER   197     -27.267 -37.274 -11.269  1.00  0.00           
ATOM   3035  C   SER   197     -25.364 -36.481 -10.665  1.00  0.00           
ATOM   3036  O   SER   197     -24.175 -36.456 -10.972  1.00  0.00           
ATOM   3037  CB  SER   197     -26.506 -38.630  -9.925  1.00  0.00           
ATOM   3038  1HB SER   197     -25.649 -39.292  -9.801  1.00  0.00           
ATOM   3039  2HB SER   197     -26.631 -38.063  -9.002  1.00  0.00           
ATOM   3040  OG  SER   197     -27.674 -39.390 -10.151  1.00  0.00           
ATOM   3041  HG  SER   197     -27.591 -39.827 -11.001  1.00  0.00           
ATOM   3042  N   GLY   198     -26.068 -35.704  -9.897  1.00  0.00           
ATOM   3043  H   GLY   198     -27.064 -35.821  -9.779  1.00  0.00           
ATOM   3044  CA  GLY   198     -25.423 -34.715  -9.020  1.00  0.00           
ATOM   3045  1HA GLY   198     -24.727 -34.158  -9.648  1.00  0.00           
ATOM   3046  2HA GLY   198     -26.142 -34.001  -8.618  1.00  0.00           
ATOM   3047  C   GLY   198     -24.658 -35.361  -7.871  1.00  0.00           
ATOM   3048  O   GLY   198     -24.956 -36.446  -7.521  1.00  0.00           
ATOM   3049  N   TYR   199     -23.686 -34.666  -7.349  1.00  0.00           
ATOM   3050  H   TYR   199     -23.496 -33.755  -7.742  1.00  0.00           
ATOM   3051  CA  TYR   199     -22.716 -35.199  -6.399  1.00  0.00           
ATOM   3052  HA  TYR   199     -23.164 -35.740  -5.566  1.00  0.00           
ATOM   3053  C   TYR   199     -21.890 -34.019  -5.730  1.00  0.00           
ATOM   3054  O   TYR   199     -21.605 -33.003  -6.345  1.00  0.00           
ATOM   3055  CB  TYR   199     -21.636 -36.151  -7.045  1.00  0.00           
ATOM   3056  1HB TYR   199     -21.011 -36.496  -6.220  1.00  0.00           
ATOM   3057  2HB TYR   199     -22.151 -36.979  -7.531  1.00  0.00           
ATOM   3058  CG  TYR   199     -20.719 -35.493  -8.084  1.00  0.00           
ATOM   3059  CD1 TYR   199     -21.082 -35.198  -9.373  1.00  0.00           
ATOM   3060  HD1 TYR   199     -22.060 -35.468  -9.744  1.00  0.00           
ATOM   3061  CD2 TYR   199     -19.428 -35.219  -7.692  1.00  0.00           
ATOM   3062  HD2 TYR   199     -19.169 -35.556  -6.699  1.00  0.00           
ATOM   3063  CE1 TYR   199     -20.188 -34.546 -10.274  1.00  0.00           
ATOM   3064  HE1 TYR   199     -20.497 -34.180 -11.241  1.00  0.00           
ATOM   3065  CE2 TYR   199     -18.517 -34.609  -8.520  1.00  0.00           
ATOM   3066  HE2 TYR   199     -17.626 -34.216  -8.051  1.00  0.00           
ATOM   3067  CZ  TYR   199     -18.871 -34.242  -9.818  1.00  0.00           
ATOM   3068  OH  TYR   199     -18.005 -33.513 -10.577  1.00  0.00           
ATOM   3069  HH  TYR   199     -17.151 -33.385 -10.156  1.00  0.00           
ATOM   3070  N   GLY   200     -21.523 -34.208  -4.449  1.00  0.00           
ATOM   3071  H   GLY   200     -21.642 -35.112  -4.014  1.00  0.00           
ATOM   3072  CA  GLY   200     -20.660 -33.243  -3.826  1.00  0.00           
ATOM   3073  1HA GLY   200     -20.619 -32.290  -4.354  1.00  0.00           
ATOM   3074  2HA GLY   200     -21.089 -33.129  -2.830  1.00  0.00           
ATOM   3075  C   GLY   200     -19.188 -33.721  -3.635  1.00  0.00           
ATOM   3076  O   GLY   200     -18.869 -34.782  -4.133  1.00  0.00           
ATOM   3077  N   CYS   201     -18.417 -32.943  -2.875  1.00  0.00           
ATOM   3078  H   CYS   201     -18.569 -31.953  -2.743  1.00  0.00           
ATOM   3079  CA  CYS   201     -17.245 -33.513  -2.189  1.00  0.00           
ATOM   3080  HA  CYS   201     -16.474 -33.956  -2.820  1.00  0.00           
ATOM   3081  C   CYS   201     -17.651 -34.684  -1.177  1.00  0.00           
ATOM   3082  O   CYS   201     -18.822 -34.697  -0.805  1.00  0.00           
ATOM   3083  CB  CYS   201     -16.555 -32.392  -1.417  1.00  0.00           
ATOM   3084  1HB CYS   201     -17.189 -32.077  -0.588  1.00  0.00           
ATOM   3085  2HB CYS   201     -15.728 -32.804  -0.838  1.00  0.00           
ATOM   3086  SG  CYS   201     -16.143 -30.988  -2.433  1.00  0.00           
ATOM   3087  HG  CYS   201     -14.868 -30.869  -2.052  1.00  0.00           
ATOM   3088  N   SER   202     -16.779 -35.599  -0.779  1.00  0.00           
ATOM   3089  H   SER   202     -15.836 -35.507  -1.129  1.00  0.00           
ATOM   3090  CA  SER   202     -16.950 -36.451   0.409  1.00  0.00           
ATOM   3091  HA  SER   202     -17.774 -37.161   0.344  1.00  0.00           
ATOM   3092  C   SER   202     -17.271 -35.545   1.666  1.00  0.00           
ATOM   3093  O   SER   202     -16.393 -34.726   1.983  1.00  0.00           
ATOM   3094  CB  SER   202     -15.680 -37.271   0.617  1.00  0.00           
ATOM   3095  1HB SER   202     -15.347 -37.676  -0.339  1.00  0.00           
ATOM   3096  2HB SER   202     -15.050 -36.784   1.361  1.00  0.00           
ATOM   3097  OG  SER   202     -15.994 -38.475   1.192  1.00  0.00           
ATOM   3098  HG  SER   202     -16.034 -38.409   2.149  1.00  0.00           
ATOM   3099  N   PRO   203     -18.460 -35.526   2.287  1.00  0.00           
ATOM   3100  CA  PRO   203     -18.765 -34.418   3.157  1.00  0.00           
ATOM   3101  HA  PRO   203     -18.371 -33.508   2.704  1.00  0.00           
ATOM   3102  C   PRO   203     -18.100 -34.545   4.565  1.00  0.00           
ATOM   3103  O   PRO   203     -18.278 -33.664   5.410  1.00  0.00           
ATOM   3104  CB  PRO   203     -20.314 -34.524   3.289  1.00  0.00           
ATOM   3105  1HB PRO   203     -20.656 -34.014   4.190  1.00  0.00           
ATOM   3106  2HB PRO   203     -20.796 -34.088   2.414  1.00  0.00           
ATOM   3107  CG  PRO   203     -20.508 -35.995   3.366  1.00  0.00           
ATOM   3108  1HG PRO   203     -20.096 -36.362   4.306  1.00  0.00           
ATOM   3109  2HG PRO   203     -21.514 -36.334   3.118  1.00  0.00           
ATOM   3110  CD  PRO   203     -19.561 -36.446   2.224  1.00  0.00           
ATOM   3111  1HD PRO   203     -19.231 -37.451   2.486  1.00  0.00           
ATOM   3112  2HD PRO   203     -19.953 -36.502   1.209  1.00  0.00           
ATOM   3113  N   ASP   204     -17.381 -35.640   4.769  1.00  0.00           
ATOM   3114  H   ASP   204     -17.380 -36.301   4.006  1.00  0.00           
ATOM   3115  CA  ASP   204     -16.542 -36.002   5.930  1.00  0.00           
ATOM   3116  HA  ASP   204     -16.973 -35.526   6.811  1.00  0.00           
ATOM   3117  C   ASP   204     -15.074 -35.566   5.809  1.00  0.00           
ATOM   3118  O   ASP   204     -14.257 -35.444   6.754  1.00  0.00           
ATOM   3119  CB  ASP   204     -16.608 -37.525   6.241  1.00  0.00           
ATOM   3120  1HB ASP   204     -15.787 -37.741   6.925  1.00  0.00           
ATOM   3121  2HB ASP   204     -17.592 -37.768   6.642  1.00  0.00           
ATOM   3122  CG  ASP   204     -16.396 -38.413   4.978  1.00  0.00           
ATOM   3123  OD1 ASP   204     -15.902 -37.981   3.898  1.00  0.00           
ATOM   3124  OD2 ASP   204     -16.770 -39.610   5.053  1.00  0.00           
ATOM   3125  N   GLY   205     -14.646 -35.296   4.589  1.00  0.00           
ATOM   3126  H   GLY   205     -15.377 -35.357   3.895  1.00  0.00           
ATOM   3127  CA  GLY   205     -13.312 -34.905   4.057  1.00  0.00           
ATOM   3128  1HA GLY   205     -12.524 -35.547   4.452  1.00  0.00           
ATOM   3129  2HA GLY   205     -13.326 -35.051   2.976  1.00  0.00           
ATOM   3130  C   GLY   205     -12.833 -33.427   4.293  1.00  0.00           
ATOM   3131  O   GLY   205     -13.673 -32.588   4.651  1.00  0.00           
ATOM   3132  N   PRO   206     -11.479 -33.180   4.131  1.00  0.00           
ATOM   3133  CA  PRO   206     -10.911 -31.812   4.276  1.00  0.00           
ATOM   3134  HA  PRO   206     -10.890 -31.483   5.315  1.00  0.00           
ATOM   3135  C   PRO   206     -11.518 -30.631   3.446  1.00  0.00           
ATOM   3136  O   PRO   206     -11.780 -29.613   4.092  1.00  0.00           
ATOM   3137  CB  PRO   206      -9.429 -31.985   3.901  1.00  0.00           
ATOM   3138  1HB PRO   206      -9.149 -31.430   3.006  1.00  0.00           
ATOM   3139  2HB PRO   206      -8.773 -31.675   4.715  1.00  0.00           
ATOM   3140  CG  PRO   206      -9.189 -33.487   3.633  1.00  0.00           
ATOM   3141  1HG PRO   206      -8.684 -33.536   2.669  1.00  0.00           
ATOM   3142  2HG PRO   206      -8.662 -33.947   4.469  1.00  0.00           
ATOM   3143  CD  PRO   206     -10.577 -34.127   3.504  1.00  0.00           
ATOM   3144  1HD PRO   206     -10.865 -34.266   2.462  1.00  0.00           
ATOM   3145  2HD PRO   206     -10.481 -35.009   4.138  1.00  0.00           
ATOM   3146  N   THR   207     -11.890 -30.798   2.193  1.00  0.00           
ATOM   3147  H   THR   207     -11.755 -31.666   1.693  1.00  0.00           
ATOM   3148  CA  THR   207     -12.601 -29.732   1.497  1.00  0.00           
ATOM   3149  HA  THR   207     -11.920 -28.883   1.439  1.00  0.00           
ATOM   3150  C   THR   207     -13.851 -29.390   2.231  1.00  0.00           
ATOM   3151  O   THR   207     -14.064 -28.206   2.627  1.00  0.00           
ATOM   3152  CB  THR   207     -13.007 -30.104   0.087  1.00  0.00           
ATOM   3153  HB  THR   207     -13.705 -30.941   0.101  1.00  0.00           
ATOM   3154  OG1 THR   207     -11.902 -30.609  -0.569  1.00  0.00           
ATOM   3155  HG1 THR   207     -11.606 -31.425  -0.158  1.00  0.00           
ATOM   3156  CG2 THR   207     -13.572 -28.908  -0.688  1.00  0.00           
ATOM   3157 1HG2 THR   207     -14.585 -28.657  -0.374  1.00  0.00           
ATOM   3158 2HG2 THR   207     -13.586 -29.254  -1.722  1.00  0.00           
ATOM   3159 3HG2 THR   207     -12.937 -28.025  -0.610  1.00  0.00           
ATOM   3160  N   GLN   208     -14.689 -30.378   2.574  1.00  0.00           
ATOM   3161  H   GLN   208     -14.582 -31.335   2.270  1.00  0.00           
ATOM   3162  CA  GLN   208     -15.901 -29.995   3.250  1.00  0.00           
ATOM   3163  HA  GLN   208     -16.304 -29.171   2.661  1.00  0.00           
ATOM   3164  C   GLN   208     -15.675 -29.437   4.697  1.00  0.00           
ATOM   3165  O   GLN   208     -16.384 -28.514   5.099  1.00  0.00           
ATOM   3166  CB  GLN   208     -16.901 -31.180   3.238  1.00  0.00           
ATOM   3167  1HB GLN   208     -16.818 -31.751   2.313  1.00  0.00           
ATOM   3168  2HB GLN   208     -16.589 -31.945   3.948  1.00  0.00           
ATOM   3169  CG  GLN   208     -18.310 -30.740   3.486  1.00  0.00           
ATOM   3170  1HG GLN   208     -18.894 -31.618   3.209  1.00  0.00           
ATOM   3171  2HG GLN   208     -18.549 -30.667   4.547  1.00  0.00           
ATOM   3172  CD  GLN   208     -18.910 -29.516   2.771  1.00  0.00           
ATOM   3173  OE1 GLN   208     -19.139 -29.512   1.522  1.00  0.00           
ATOM   3174  NE2 GLN   208     -19.129 -28.495   3.533  1.00  0.00           
ATOM   3175 1HE2 GLN   208     -19.639 -27.695   3.187  1.00  0.00           
ATOM   3176 2HE2 GLN   208     -19.011 -28.627   4.528  1.00  0.00           
ATOM   3177  N   GLU   209     -14.563 -29.800   5.308  1.00  0.00           
ATOM   3178  H   GLU   209     -13.975 -30.522   4.916  1.00  0.00           
ATOM   3179  CA  GLU   209     -14.143 -29.263   6.614  1.00  0.00           
ATOM   3180  HA  GLU   209     -14.992 -29.330   7.294  1.00  0.00           
ATOM   3181  C   GLU   209     -13.743 -27.770   6.507  1.00  0.00           
ATOM   3182  O   GLU   209     -14.157 -27.002   7.365  1.00  0.00           
ATOM   3183  CB  GLU   209     -13.064 -30.118   7.104  1.00  0.00           
ATOM   3184  1HB GLU   209     -13.263 -31.149   6.812  1.00  0.00           
ATOM   3185  2HB GLU   209     -12.142 -29.851   6.587  1.00  0.00           
ATOM   3186  CG  GLU   209     -12.813 -30.072   8.618  1.00  0.00           
ATOM   3187  1HG GLU   209     -12.787 -29.039   8.966  1.00  0.00           
ATOM   3188  2HG GLU   209     -13.678 -30.476   9.145  1.00  0.00           
ATOM   3189  CD  GLU   209     -11.554 -30.792   9.101  1.00  0.00           
ATOM   3190  OE1 GLU   209     -10.624 -30.109   9.442  1.00  0.00           
ATOM   3191  OE2 GLU   209     -11.449 -32.031   9.055  1.00  0.00           
ATOM   3192  N   VAL   210     -13.087 -27.302   5.440  1.00  0.00           
ATOM   3193  H   VAL   210     -12.830 -27.982   4.738  1.00  0.00           
ATOM   3194  CA  VAL   210     -12.956 -25.893   5.078  1.00  0.00           
ATOM   3195  HA  VAL   210     -12.522 -25.338   5.909  1.00  0.00           
ATOM   3196  C   VAL   210     -14.306 -25.177   4.725  1.00  0.00           
ATOM   3197  O   VAL   210     -14.508 -24.090   5.242  1.00  0.00           
ATOM   3198  CB  VAL   210     -11.916 -25.673   3.891  1.00  0.00           
ATOM   3199  HB  VAL   210     -12.127 -26.469   3.178  1.00  0.00           
ATOM   3200  CG1 VAL   210     -12.138 -24.369   3.073  1.00  0.00           
ATOM   3201 1HG1 VAL   210     -11.401 -24.307   2.272  1.00  0.00           
ATOM   3202 2HG1 VAL   210     -12.029 -23.510   3.735  1.00  0.00           
ATOM   3203 3HG1 VAL   210     -13.140 -24.374   2.645  1.00  0.00           
ATOM   3204  CG2 VAL   210     -10.485 -25.797   4.325  1.00  0.00           
ATOM   3205 1HG2 VAL   210      -9.820 -25.554   3.497  1.00  0.00           
ATOM   3206 2HG2 VAL   210     -10.335 -26.836   4.621  1.00  0.00           
ATOM   3207 3HG2 VAL   210     -10.269 -25.144   5.170  1.00  0.00           
ATOM   3208  N   LEU   211     -15.136 -25.836   3.923  1.00  0.00           
ATOM   3209  H   LEU   211     -14.851 -26.734   3.557  1.00  0.00           
ATOM   3210  CA  LEU   211     -16.333 -25.222   3.435  1.00  0.00           
ATOM   3211  HA  LEU   211     -16.023 -24.245   3.066  1.00  0.00           
ATOM   3212  C   LEU   211     -17.381 -24.979   4.559  1.00  0.00           
ATOM   3213  O   LEU   211     -18.088 -23.993   4.558  1.00  0.00           
ATOM   3214  CB  LEU   211     -16.992 -26.135   2.366  1.00  0.00           
ATOM   3215  1HB LEU   211     -17.105 -27.128   2.802  1.00  0.00           
ATOM   3216  2HB LEU   211     -18.008 -25.774   2.202  1.00  0.00           
ATOM   3217  CG  LEU   211     -16.285 -26.247   1.071  1.00  0.00           
ATOM   3218  HG  LEU   211     -15.334 -26.773   1.154  1.00  0.00           
ATOM   3219  CD1 LEU   211     -17.160 -27.134   0.180  1.00  0.00           
ATOM   3220 1HD1 LEU   211     -16.562 -27.434  -0.681  1.00  0.00           
ATOM   3221 2HD1 LEU   211     -18.034 -26.578  -0.160  1.00  0.00           
ATOM   3222 3HD1 LEU   211     -17.482 -28.021   0.726  1.00  0.00           
ATOM   3223  CD2 LEU   211     -16.115 -24.925   0.352  1.00  0.00           
ATOM   3224 1HD2 LEU   211     -15.647 -25.132  -0.611  1.00  0.00           
ATOM   3225 2HD2 LEU   211     -15.493 -24.229   0.916  1.00  0.00           
ATOM   3226 3HD2 LEU   211     -17.099 -24.485   0.190  1.00  0.00           
ATOM   3227  N   ASP   212     -17.511 -25.968   5.463  1.00  0.00           
ATOM   3228  H   ASP   212     -16.985 -26.806   5.258  1.00  0.00           
ATOM   3229  CA  ASP   212     -18.260 -25.894   6.686  1.00  0.00           
ATOM   3230  HA  ASP   212     -19.285 -25.760   6.338  1.00  0.00           
ATOM   3231  C   ASP   212     -17.910 -24.667   7.575  1.00  0.00           
ATOM   3232  O   ASP   212     -18.817 -23.909   7.940  1.00  0.00           
ATOM   3233  CB  ASP   212     -18.151 -27.180   7.565  1.00  0.00           
ATOM   3234  1HB ASP   212     -17.102 -27.464   7.648  1.00  0.00           
ATOM   3235  2HB ASP   212     -18.555 -26.898   8.538  1.00  0.00           
ATOM   3236  CG  ASP   212     -18.930 -28.450   7.101  1.00  0.00           
ATOM   3237  OD1 ASP   212     -19.801 -28.394   6.192  1.00  0.00           
ATOM   3238  OD2 ASP   212     -18.712 -29.513   7.821  1.00  0.00           
ATOM   3239  N   MET   213     -16.601 -24.459   7.839  1.00  0.00           
ATOM   3240  H   MET   213     -15.945 -25.210   7.677  1.00  0.00           
ATOM   3241  CA  MET   213     -16.071 -23.237   8.443  1.00  0.00           
ATOM   3242  HA  MET   213     -16.617 -23.137   9.381  1.00  0.00           
ATOM   3243  C   MET   213     -16.377 -21.943   7.613  1.00  0.00           
ATOM   3244  O   MET   213     -16.467 -20.818   8.183  1.00  0.00           
ATOM   3245  CB  MET   213     -14.526 -23.474   8.802  1.00  0.00           
ATOM   3246  1HB MET   213     -14.035 -23.904   7.929  1.00  0.00           
ATOM   3247  2HB MET   213     -14.141 -22.485   9.052  1.00  0.00           
ATOM   3248  CG  MET   213     -14.301 -24.408  10.003  1.00  0.00           
ATOM   3249  1HG MET   213     -14.833 -23.920  10.820  1.00  0.00           
ATOM   3250  2HG MET   213     -14.690 -25.400   9.776  1.00  0.00           
ATOM   3251  SD  MET   213     -12.547 -24.605  10.523  1.00  0.00           
ATOM   3252  CE  MET   213     -11.830 -25.404   9.056  1.00  0.00           
ATOM   3253  1HE MET   213     -10.766 -25.170   9.093  1.00  0.00           
ATOM   3254  2HE MET   213     -12.251 -25.037   8.119  1.00  0.00           
ATOM   3255  3HE MET   213     -11.968 -26.483   9.118  1.00  0.00           
ATOM   3256  N   LEU   214     -16.524 -21.995   6.255  1.00  0.00           
ATOM   3257  H   LEU   214     -16.295 -22.805   5.697  1.00  0.00           
ATOM   3258  CA  LEU   214     -16.990 -20.812   5.498  1.00  0.00           
ATOM   3259  HA  LEU   214     -16.717 -19.934   6.083  1.00  0.00           
ATOM   3260  C   LEU   214     -18.570 -20.743   5.360  1.00  0.00           
ATOM   3261  O   LEU   214     -19.089 -19.743   4.879  1.00  0.00           
ATOM   3262  CB  LEU   214     -16.314 -20.807   4.118  1.00  0.00           
ATOM   3263  1HB LEU   214     -16.693 -21.649   3.539  1.00  0.00           
ATOM   3264  2HB LEU   214     -16.568 -19.878   3.606  1.00  0.00           
ATOM   3265  CG  LEU   214     -14.750 -20.873   4.124  1.00  0.00           
ATOM   3266  HG  LEU   214     -14.471 -21.687   4.793  1.00  0.00           
ATOM   3267  CD1 LEU   214     -14.182 -21.254   2.719  1.00  0.00           
ATOM   3268 1HD1 LEU   214     -13.128 -21.521   2.800  1.00  0.00           
ATOM   3269 2HD1 LEU   214     -14.285 -20.365   2.096  1.00  0.00           
ATOM   3270 3HD1 LEU   214     -14.733 -22.079   2.269  1.00  0.00           
ATOM   3271  CD2 LEU   214     -14.106 -19.538   4.652  1.00  0.00           
ATOM   3272 1HD2 LEU   214     -13.060 -19.638   4.943  1.00  0.00           
ATOM   3273 2HD2 LEU   214     -14.706 -19.298   5.530  1.00  0.00           
ATOM   3274 3HD2 LEU   214     -14.204 -18.740   3.916  1.00  0.00           
ATOM   3275  N   GLY   215     -19.278 -21.770   5.872  1.00  0.00           
ATOM   3276  H   GLY   215     -18.754 -22.496   6.340  1.00  0.00           
ATOM   3277  CA  GLY   215     -20.724 -21.856   5.886  1.00  0.00           
ATOM   3278  1HA GLY   215     -20.916 -22.557   6.698  1.00  0.00           
ATOM   3279  2HA GLY   215     -21.146 -20.922   6.257  1.00  0.00           
ATOM   3280  C   GLY   215     -21.412 -22.293   4.626  1.00  0.00           
ATOM   3281  O   GLY   215     -22.610 -22.030   4.426  1.00  0.00           
ATOM   3282  N   ARG   216     -20.731 -23.015   3.849  1.00  0.00           
ATOM   3283  H   ARG   216     -19.779 -23.177   4.145  1.00  0.00           
ATOM   3284  CA  ARG   216     -21.041 -23.427   2.460  1.00  0.00           
ATOM   3285  HA  ARG   216     -21.934 -22.938   2.071  1.00  0.00           
ATOM   3286  C   ARG   216     -21.160 -24.939   2.175  1.00  0.00           
ATOM   3287  O   ARG   216     -20.661 -25.842   2.886  1.00  0.00           
ATOM   3288  CB  ARG   216     -19.929 -22.914   1.520  1.00  0.00           
ATOM   3289  1HB ARG   216     -19.009 -23.492   1.611  1.00  0.00           
ATOM   3290  2HB ARG   216     -20.313 -23.020   0.505  1.00  0.00           
ATOM   3291  CG  ARG   216     -19.490 -21.396   1.651  1.00  0.00           
ATOM   3292  1HG ARG   216     -20.380 -20.773   1.557  1.00  0.00           
ATOM   3293  2HG ARG   216     -18.955 -21.333   2.599  1.00  0.00           
ATOM   3294  CD  ARG   216     -18.480 -20.867   0.553  1.00  0.00           
ATOM   3295  1HD ARG   216     -18.555 -19.780   0.543  1.00  0.00           
ATOM   3296  2HD ARG   216     -17.447 -21.078   0.831  1.00  0.00           
ATOM   3297  NE  ARG   216     -18.728 -21.380  -0.800  1.00  0.00           
ATOM   3298  HE  ARG   216     -19.678 -21.238  -1.113  1.00  0.00           
ATOM   3299  CZ  ARG   216     -17.827 -21.938  -1.615  1.00  0.00           
ATOM   3300  NH1 ARG   216     -16.519 -22.067  -1.393  1.00  0.00           
ATOM   3301 1HH1 ARG   216     -16.052 -21.382  -0.816  1.00  0.00           
ATOM   3302 2HH1 ARG   216     -16.021 -22.518  -2.146  1.00  0.00           
ATOM   3303  NH2 ARG   216     -18.179 -22.465  -2.768  1.00  0.00           
ATOM   3304 1HH2 ARG   216     -19.148 -22.350  -3.030  1.00  0.00           
ATOM   3305 2HH2 ARG   216     -17.535 -22.916  -3.402  1.00  0.00           
ATOM   3306  N   HIS   217     -21.777 -25.383   1.096  1.00  0.00           
ATOM   3307  H   HIS   217     -22.178 -24.674   0.498  1.00  0.00           
ATOM   3308  CA  HIS   217     -21.897 -26.774   0.599  1.00  0.00           
ATOM   3309  HA  HIS   217     -21.561 -27.474   1.364  1.00  0.00           
ATOM   3310  C   HIS   217     -20.898 -27.041  -0.632  1.00  0.00           
ATOM   3311  O   HIS   217     -20.516 -26.184  -1.414  1.00  0.00           
ATOM   3312  CB  HIS   217     -23.349 -27.022   0.257  1.00  0.00           
ATOM   3313  1HB HIS   217     -23.460 -28.047  -0.096  1.00  0.00           
ATOM   3314  2HB HIS   217     -23.883 -26.856   1.192  1.00  0.00           
ATOM   3315  CG  HIS   217     -23.820 -26.062  -0.785  1.00  0.00           
ATOM   3316  ND1 HIS   217     -24.845 -25.130  -0.729  1.00  0.00           
ATOM   3317  HD1 HIS   217     -25.414 -24.890   0.070  1.00  0.00           
ATOM   3318  CD2 HIS   217     -23.487 -26.029  -2.124  1.00  0.00           
ATOM   3319  HD2 HIS   217     -22.781 -26.749  -2.510  1.00  0.00           
ATOM   3320  CE1 HIS   217     -25.094 -24.706  -1.941  1.00  0.00           
ATOM   3321  HE1 HIS   217     -25.839 -23.966  -2.196  1.00  0.00           
ATOM   3322  NE2 HIS   217     -24.178 -25.116  -2.777  1.00  0.00           
ATOM   3323  HE2 HIS   217     -23.954 -24.743  -3.688  1.00  0.00           
ATOM   3324  N   GLY   218     -20.397 -28.279  -0.768  1.00  0.00           
ATOM   3325  H   GLY   218     -20.498 -28.879   0.038  1.00  0.00           
ATOM   3326  CA  GLY   218     -19.603 -28.853  -1.884  1.00  0.00           
ATOM   3327  1HA GLY   218     -19.055 -28.013  -2.310  1.00  0.00           
ATOM   3328  2HA GLY   218     -18.805 -29.524  -1.563  1.00  0.00           
ATOM   3329  C   GLY   218     -20.392 -29.541  -3.010  1.00  0.00           
ATOM   3330  O   GLY   218     -19.809 -30.029  -4.015  1.00  0.00           
ATOM   3331  N   GLN   219     -21.764 -29.520  -2.866  1.00  0.00           
ATOM   3332  H   GLN   219     -22.070 -29.044  -2.029  1.00  0.00           
ATOM   3333  CA  GLN   219     -22.825 -29.950  -3.792  1.00  0.00           
ATOM   3334  HA  GLN   219     -22.686 -31.003  -4.033  1.00  0.00           
ATOM   3335  C   GLN   219     -22.751 -29.203  -5.203  1.00  0.00           
ATOM   3336  O   GLN   219     -22.528 -27.973  -5.104  1.00  0.00           
ATOM   3337  CB  GLN   219     -24.177 -29.900  -3.175  1.00  0.00           
ATOM   3338  1HB GLN   219     -24.333 -28.942  -2.678  1.00  0.00           
ATOM   3339  2HB GLN   219     -24.949 -29.964  -3.941  1.00  0.00           
ATOM   3340  CG  GLN   219     -24.430 -31.023  -2.142  1.00  0.00           
ATOM   3341  1HG GLN   219     -23.466 -31.116  -1.642  1.00  0.00           
ATOM   3342  2HG GLN   219     -25.258 -30.703  -1.510  1.00  0.00           
ATOM   3343  CD  GLN   219     -24.787 -32.366  -2.785  1.00  0.00           
ATOM   3344  OE1 GLN   219     -24.623 -32.635  -3.965  1.00  0.00           
ATOM   3345  NE2 GLN   219     -25.211 -33.316  -2.016  1.00  0.00           
ATOM   3346 1HE2 GLN   219     -25.205 -34.258  -2.380  1.00  0.00           
ATOM   3347 2HE2 GLN   219     -25.305 -33.158  -1.023  1.00  0.00           
ATOM   3348  N   ARG   220     -22.970 -29.960  -6.274  1.00  0.00           
ATOM   3349  H   ARG   220     -23.101 -30.942  -6.075  1.00  0.00           
ATOM   3350  CA  ARG   220     -22.847 -29.547  -7.652  1.00  0.00           
ATOM   3351  HA  ARG   220     -22.969 -28.483  -7.853  1.00  0.00           
ATOM   3352  C   ARG   220     -23.823 -30.299  -8.617  1.00  0.00           
ATOM   3353  O   ARG   220     -24.289 -31.369  -8.150  1.00  0.00           
ATOM   3354  CB  ARG   220     -21.409 -30.018  -8.139  1.00  0.00           
ATOM   3355  1HB ARG   220     -21.222 -31.089  -8.220  1.00  0.00           
ATOM   3356  2HB ARG   220     -21.318 -29.581  -9.134  1.00  0.00           
ATOM   3357  CG  ARG   220     -20.151 -29.449  -7.331  1.00  0.00           
ATOM   3358  1HG ARG   220     -20.178 -28.364  -7.233  1.00  0.00           
ATOM   3359  2HG ARG   220     -20.257 -29.871  -6.332  1.00  0.00           
ATOM   3360  CD  ARG   220     -18.841 -29.888  -7.952  1.00  0.00           
ATOM   3361  1HD ARG   220     -18.071 -29.642  -7.221  1.00  0.00           
ATOM   3362  2HD ARG   220     -18.800 -30.955  -8.173  1.00  0.00           
ATOM   3363  NE  ARG   220     -18.686 -29.105  -9.152  1.00  0.00           
ATOM   3364  HE  ARG   220     -19.245 -28.264  -9.185  1.00  0.00           
ATOM   3365  CZ  ARG   220     -17.874 -29.376 -10.212  1.00  0.00           
ATOM   3366  NH1 ARG   220     -16.955 -30.363 -10.186  1.00  0.00           
ATOM   3367 1HH1 ARG   220     -16.745 -30.764  -9.284  1.00  0.00           
ATOM   3368 2HH1 ARG   220     -16.291 -30.445 -10.943  1.00  0.00           
ATOM   3369  NH2 ARG   220     -17.963 -28.566 -11.239  1.00  0.00           
ATOM   3370 1HH2 ARG   220     -18.675 -27.850 -11.211  1.00  0.00           
ATOM   3371 2HH2 ARG   220     -17.294 -28.584 -11.996  1.00  0.00           
ATOM   3372  N   PRO   221     -24.076 -29.844  -9.870  1.00  0.00           
ATOM   3373  CA  PRO   221     -25.231 -30.305 -10.625  1.00  0.00           
ATOM   3374  HA  PRO   221     -26.024 -30.736 -10.015  1.00  0.00           
ATOM   3375  C   PRO   221     -24.788 -31.404 -11.638  1.00  0.00           
ATOM   3376  O   PRO   221     -23.639 -31.881 -11.685  1.00  0.00           
ATOM   3377  CB  PRO   221     -25.717 -29.052 -11.412  1.00  0.00           
ATOM   3378  1HB PRO   221     -26.168 -29.312 -12.369  1.00  0.00           
ATOM   3379  2HB PRO   221     -26.382 -28.532 -10.723  1.00  0.00           
ATOM   3380  CG  PRO   221     -24.425 -28.320 -11.591  1.00  0.00           
ATOM   3381  1HG PRO   221     -23.885 -28.730 -12.444  1.00  0.00           
ATOM   3382  2HG PRO   221     -24.417 -27.258 -11.833  1.00  0.00           
ATOM   3383  CD  PRO   221     -23.621 -28.559 -10.316  1.00  0.00           
ATOM   3384  1HD PRO   221     -22.552 -28.583 -10.525  1.00  0.00           
ATOM   3385  2HD PRO   221     -23.745 -27.815  -9.529  1.00  0.00           
ATOM   3386  N   ALA   222     -25.791 -32.057 -12.237  1.00  0.00           
ATOM   3387  H   ALA   222     -26.732 -31.740 -12.051  1.00  0.00           
ATOM   3388  CA  ALA   222     -25.636 -33.030 -13.328  1.00  0.00           
ATOM   3389  HA  ALA   222     -24.956 -33.743 -12.863  1.00  0.00           
ATOM   3390  C   ALA   222     -24.803 -32.402 -14.534  1.00  0.00           
ATOM   3391  O   ALA   222     -25.204 -31.406 -15.139  1.00  0.00           
ATOM   3392  CB  ALA   222     -26.997 -33.710 -13.549  1.00  0.00           
ATOM   3393  1HB ALA   222     -27.333 -34.249 -12.664  1.00  0.00           
ATOM   3394  2HB ALA   222     -26.933 -34.397 -14.393  1.00  0.00           
ATOM   3395  3HB ALA   222     -27.704 -32.914 -13.781  1.00  0.00           
ATOM   3396  N   HIS   223     -23.645 -33.002 -14.960  1.00  0.00           
ATOM   3397  H   HIS   223     -23.232 -33.748 -14.419  1.00  0.00           
ATOM   3398  CA  HIS   223     -22.786 -32.430 -16.020  1.00  0.00           
ATOM   3399  HA  HIS   223     -23.500 -32.063 -16.757  1.00  0.00           
ATOM   3400  C   HIS   223     -21.922 -33.519 -16.702  1.00  0.00           
ATOM   3401  O   HIS   223     -21.789 -34.623 -16.069  1.00  0.00           
ATOM   3402  CB  HIS   223     -21.991 -31.207 -15.415  1.00  0.00           
ATOM   3403  1HB HIS   223     -21.404 -30.800 -16.238  1.00  0.00           
ATOM   3404  2HB HIS   223     -22.676 -30.398 -15.161  1.00  0.00           
ATOM   3405  CG  HIS   223     -21.083 -31.475 -14.242  1.00  0.00           
ATOM   3406  ND1 HIS   223     -21.412 -31.174 -12.980  1.00  0.00           
ATOM   3407  HD1 HIS   223     -22.355 -31.023 -12.650  1.00  0.00           
ATOM   3408  CD2 HIS   223     -19.832 -31.965 -14.299  1.00  0.00           
ATOM   3409  HD2 HIS   223     -19.374 -32.274 -15.227  1.00  0.00           
ATOM   3410  CE1 HIS   223     -20.412 -31.465 -12.190  1.00  0.00           
ATOM   3411  HE1 HIS   223     -20.289 -31.475 -11.117  1.00  0.00           
ATOM   3412  NE2 HIS   223     -19.451 -32.018 -12.968  1.00  0.00           
ATOM   3413  HE2 HIS   223     -18.626 -32.538 -12.706  1.00  0.00           
ATOM   3414  N   ILE   224     -21.392 -33.252 -17.917  1.00  0.00           
ATOM   3415  H   ILE   224     -21.710 -32.401 -18.358  1.00  0.00           
ATOM   3416  CA  ILE   224     -20.529 -34.116 -18.759  1.00  0.00           
ATOM   3417  HA  ILE   224     -20.264 -34.975 -18.143  1.00  0.00           
ATOM   3418  C   ILE   224     -19.342 -33.383 -19.251  1.00  0.00           
ATOM   3419  O   ILE   224     -19.460 -32.471 -20.033  1.00  0.00           
ATOM   3420  CB  ILE   224     -21.368 -34.741 -19.973  1.00  0.00           
ATOM   3421  HB  ILE   224     -21.620 -33.884 -20.598  1.00  0.00           
ATOM   3422  CG1 ILE   224     -22.676 -35.548 -19.613  1.00  0.00           
ATOM   3423 1HG1 ILE   224     -22.954 -36.089 -20.518  1.00  0.00           
ATOM   3424 2HG1 ILE   224     -22.369 -36.316 -18.903  1.00  0.00           
ATOM   3425  CG2 ILE   224     -20.501 -35.569 -20.925  1.00  0.00           
ATOM   3426 1HG2 ILE   224     -21.095 -36.163 -21.620  1.00  0.00           
ATOM   3427 2HG2 ILE   224     -19.948 -36.233 -20.260  1.00  0.00           
ATOM   3428 3HG2 ILE   224     -19.801 -34.948 -21.484  1.00  0.00           
ATOM   3429  CD1 ILE   224     -24.008 -34.852 -19.233  1.00  0.00           
ATOM   3430 1HD1 ILE   224     -24.743 -35.650 -19.124  1.00  0.00           
ATOM   3431 2HD1 ILE   224     -24.253 -34.249 -20.108  1.00  0.00           
ATOM   3432 3HD1 ILE   224     -24.020 -34.223 -18.343  1.00  0.00           
ATOM   3433  N   HIS   225     -18.124 -33.719 -18.913  1.00  0.00           
ATOM   3434  H   HIS   225     -17.934 -34.566 -18.396  1.00  0.00           
ATOM   3435  CA  HIS   225     -16.933 -33.039 -19.474  1.00  0.00           
ATOM   3436  HA  HIS   225     -17.053 -31.959 -19.388  1.00  0.00           
ATOM   3437  C   HIS   225     -16.693 -33.377 -20.960  1.00  0.00           
ATOM   3438  O   HIS   225     -17.001 -34.481 -21.365  1.00  0.00           
ATOM   3439  CB  HIS   225     -15.707 -33.299 -18.508  1.00  0.00           
ATOM   3440  1HB HIS   225     -15.709 -34.325 -18.141  1.00  0.00           
ATOM   3441  2HB HIS   225     -14.879 -33.081 -19.183  1.00  0.00           
ATOM   3442  CG  HIS   225     -15.838 -32.317 -17.438  1.00  0.00           
ATOM   3443  ND1 HIS   225     -15.318 -31.002 -17.496  1.00  0.00           
ATOM   3444  HD1 HIS   225     -14.739 -30.617 -18.228  1.00  0.00           
ATOM   3445  CD2 HIS   225     -16.361 -32.509 -16.243  1.00  0.00           
ATOM   3446  HD2 HIS   225     -16.738 -33.455 -15.883  1.00  0.00           
ATOM   3447  CE1 HIS   225     -15.417 -30.542 -16.301  1.00  0.00           
ATOM   3448  HE1 HIS   225     -14.913 -29.679 -15.891  1.00  0.00           
ATOM   3449  NE2 HIS   225     -16.093 -31.388 -15.560  1.00  0.00           
ATOM   3450  HE2 HIS   225     -16.020 -31.346 -14.554  1.00  0.00           
ATOM   3451  N   PHE   226     -16.106 -32.399 -21.655  1.00  0.00           
ATOM   3452  H   PHE   226     -16.224 -31.468 -21.283  1.00  0.00           
ATOM   3453  CA  PHE   226     -15.465 -32.478 -22.986  1.00  0.00           
ATOM   3454  HA  PHE   226     -15.432 -33.538 -23.235  1.00  0.00           
ATOM   3455  C   PHE   226     -14.049 -31.898 -23.137  1.00  0.00           
ATOM   3456  O   PHE   226     -13.791 -30.719 -22.829  1.00  0.00           
ATOM   3457  CB  PHE   226     -16.471 -31.764 -23.977  1.00  0.00           
ATOM   3458  1HB PHE   226     -16.665 -30.739 -23.660  1.00  0.00           
ATOM   3459  2HB PHE   226     -15.925 -31.542 -24.893  1.00  0.00           
ATOM   3460  CG  PHE   226     -17.762 -32.458 -24.300  1.00  0.00           
ATOM   3461  CD1 PHE   226     -17.903 -33.161 -25.499  1.00  0.00           
ATOM   3462  HD1 PHE   226     -17.075 -33.184 -26.192  1.00  0.00           
ATOM   3463  CD2 PHE   226     -18.844 -32.400 -23.445  1.00  0.00           
ATOM   3464  HD2 PHE   226     -18.745 -32.055 -22.427  1.00  0.00           
ATOM   3465  CE1 PHE   226     -19.103 -33.823 -25.854  1.00  0.00           
ATOM   3466  HE1 PHE   226     -19.195 -34.359 -26.787  1.00  0.00           
ATOM   3467  CE2 PHE   226     -19.946 -33.246 -23.696  1.00  0.00           
ATOM   3468  HE2 PHE   226     -20.699 -33.365 -22.931  1.00  0.00           
ATOM   3469  CZ  PHE   226     -20.137 -33.878 -24.911  1.00  0.00           
ATOM   3470  HZ  PHE   226     -21.009 -34.488 -25.097  1.00  0.00           
ATOM   3471  N   PHE   227     -13.258 -32.644 -23.955  1.00  0.00           
ATOM   3472  H   PHE   227     -13.620 -33.541 -24.245  1.00  0.00           
ATOM   3473  CA  PHE   227     -12.069 -32.151 -24.638  1.00  0.00           
ATOM   3474  HA  PHE   227     -11.924 -31.130 -24.285  1.00  0.00           
ATOM   3475  C   PHE   227     -12.446 -32.192 -26.078  1.00  0.00           
ATOM   3476  O   PHE   227     -12.835 -33.231 -26.615  1.00  0.00           
ATOM   3477  CB  PHE   227     -10.719 -32.965 -24.424  1.00  0.00           
ATOM   3478  1HB PHE   227     -10.985 -34.017 -24.524  1.00  0.00           
ATOM   3479  2HB PHE   227     -10.078 -32.669 -25.254  1.00  0.00           
ATOM   3480  CG  PHE   227      -9.932 -32.791 -23.126  1.00  0.00           
ATOM   3481  CD1 PHE   227     -10.013 -31.660 -22.335  1.00  0.00           
ATOM   3482  HD1 PHE   227     -10.786 -30.941 -22.561  1.00  0.00           
ATOM   3483  CD2 PHE   227      -9.031 -33.820 -22.769  1.00  0.00           
ATOM   3484  HD2 PHE   227      -8.980 -34.706 -23.384  1.00  0.00           
ATOM   3485  CE1 PHE   227      -9.303 -31.496 -21.101  1.00  0.00           
ATOM   3486  HE1 PHE   227      -9.456 -30.600 -20.519  1.00  0.00           
ATOM   3487  CE2 PHE   227      -8.182 -33.528 -21.635  1.00  0.00           
ATOM   3488  HE2 PHE   227      -7.490 -34.304 -21.344  1.00  0.00           
ATOM   3489  CZ  PHE   227      -8.323 -32.402 -20.842  1.00  0.00           
ATOM   3490  HZ  PHE   227      -7.708 -32.251 -19.967  1.00  0.00           
ATOM   3491  N   ILE   228     -12.199 -31.105 -26.814  1.00  0.00           
ATOM   3492  H   ILE   228     -11.944 -30.242 -26.356  1.00  0.00           
ATOM   3493  CA  ILE   228     -12.259 -31.090 -28.274  1.00  0.00           
ATOM   3494  HA  ILE   228     -12.313 -32.141 -28.556  1.00  0.00           
ATOM   3495  C   ILE   228     -10.967 -30.505 -28.907  1.00  0.00           
ATOM   3496  O   ILE   228     -10.555 -29.378 -28.657  1.00  0.00           
ATOM   3497  CB  ILE   228     -13.537 -30.452 -28.829  1.00  0.00           
ATOM   3498  HB  ILE   228     -13.573 -29.406 -28.526  1.00  0.00           
ATOM   3499  CG1 ILE   228     -14.786 -31.239 -28.377  1.00  0.00           
ATOM   3500 1HG1 ILE   228     -14.735 -32.239 -28.810  1.00  0.00           
ATOM   3501 2HG1 ILE   228     -14.854 -31.179 -27.291  1.00  0.00           
ATOM   3502  CG2 ILE   228     -13.603 -30.473 -30.352  1.00  0.00           
ATOM   3503 1HG2 ILE   228     -14.598 -30.082 -30.566  1.00  0.00           
ATOM   3504 2HG2 ILE   228     -13.496 -31.461 -30.800  1.00  0.00           
ATOM   3505 3HG2 ILE   228     -12.852 -29.801 -30.768  1.00  0.00           
ATOM   3506  CD1 ILE   228     -16.165 -30.653 -28.646  1.00  0.00           
ATOM   3507 1HD1 ILE   228     -16.904 -31.127 -28.000  1.00  0.00           
ATOM   3508 2HD1 ILE   228     -16.447 -30.800 -29.689  1.00  0.00           
ATOM   3509 3HD1 ILE   228     -16.122 -29.586 -28.428  1.00  0.00           
ATOM   3510  N   SER   229     -10.455 -31.232 -29.951  1.00  0.00           
ATOM   3511  H   SER   229     -10.891 -32.070 -30.307  1.00  0.00           
ATOM   3512  CA  SER   229      -9.294 -30.733 -30.704  1.00  0.00           
ATOM   3513  HA  SER   229      -9.195 -29.650 -30.645  1.00  0.00           
ATOM   3514  C   SER   229      -9.646 -31.064 -32.197  1.00  0.00           
ATOM   3515  O   SER   229     -10.081 -32.212 -32.493  1.00  0.00           
ATOM   3516  CB  SER   229      -7.905 -31.326 -30.304  1.00  0.00           
ATOM   3517  1HB SER   229      -7.188 -30.995 -31.055  1.00  0.00           
ATOM   3518  2HB SER   229      -7.652 -30.916 -29.326  1.00  0.00           
ATOM   3519  OG  SER   229      -7.911 -32.730 -30.289  1.00  0.00           
ATOM   3520  HG  SER   229      -7.857 -33.052 -31.192  1.00  0.00           
ATOM   3521  N   ALA   230      -9.304 -30.175 -33.142  1.00  0.00           
ATOM   3522  H   ALA   230      -9.314 -29.234 -32.773  1.00  0.00           
ATOM   3523  CA  ALA   230      -9.120 -30.305 -34.592  1.00  0.00           
ATOM   3524  HA  ALA   230      -8.940 -31.350 -34.846  1.00  0.00           
ATOM   3525  C   ALA   230      -7.890 -29.501 -35.144  1.00  0.00           
ATOM   3526  O   ALA   230      -7.440 -28.505 -34.640  1.00  0.00           
ATOM   3527  CB  ALA   230     -10.390 -29.801 -35.300  1.00  0.00           
ATOM   3528  1HB ALA   230     -11.321 -30.323 -35.077  1.00  0.00           
ATOM   3529  2HB ALA   230     -10.212 -29.817 -36.375  1.00  0.00           
ATOM   3530  3HB ALA   230     -10.463 -28.768 -34.959  1.00  0.00           
ATOM   3531  N   PRO   231      -7.256 -29.985 -36.306  1.00  0.00           
ATOM   3532  CA  PRO   231      -6.094 -29.420 -36.910  1.00  0.00           
ATOM   3533  HA  PRO   231      -5.251 -29.482 -36.222  1.00  0.00           
ATOM   3534  C   PRO   231      -6.248 -27.965 -37.371  1.00  0.00           
ATOM   3535  O   PRO   231      -7.219 -27.674 -38.152  1.00  0.00           
ATOM   3536  CB  PRO   231      -5.774 -30.329 -38.091  1.00  0.00           
ATOM   3537  1HB PRO   231      -5.247 -29.875 -38.930  1.00  0.00           
ATOM   3538  2HB PRO   231      -5.108 -31.057 -37.627  1.00  0.00           
ATOM   3539  CG  PRO   231      -7.075 -30.919 -38.486  1.00  0.00           
ATOM   3540  1HG PRO   231      -7.757 -30.362 -39.129  1.00  0.00           
ATOM   3541  2HG PRO   231      -6.944 -31.907 -38.926  1.00  0.00           
ATOM   3542  CD  PRO   231      -7.738 -31.086 -37.103  1.00  0.00           
ATOM   3543  1HD PRO   231      -8.823 -31.031 -37.197  1.00  0.00           
ATOM   3544  2HD PRO   231      -7.370 -32.029 -36.698  1.00  0.00           
ATOM   3545  N   GLY   232      -5.301 -27.088 -36.959  1.00  0.00           
ATOM   3546  H   GLY   232      -4.461 -27.429 -36.514  1.00  0.00           
ATOM   3547  CA  GLY   232      -5.334 -25.643 -37.252  1.00  0.00           
ATOM   3548  1HA GLY   232      -4.364 -25.162 -37.129  1.00  0.00           
ATOM   3549  2HA GLY   232      -5.667 -25.630 -38.290  1.00  0.00           
ATOM   3550  C   GLY   232      -6.365 -24.877 -36.403  1.00  0.00           
ATOM   3551  O   GLY   232      -6.382 -23.701 -36.562  1.00  0.00           
ATOM   3552  N   HIS   233      -7.144 -25.496 -35.506  1.00  0.00           
ATOM   3553  H   HIS   233      -6.910 -26.450 -35.271  1.00  0.00           
ATOM   3554  CA  HIS   233      -8.183 -24.899 -34.584  1.00  0.00           
ATOM   3555  HA  HIS   233      -8.419 -23.876 -34.875  1.00  0.00           
ATOM   3556  C   HIS   233      -7.695 -24.976 -33.178  1.00  0.00           
ATOM   3557  O   HIS   233      -7.044 -25.996 -32.823  1.00  0.00           
ATOM   3558  CB  HIS   233      -9.467 -25.667 -34.683  1.00  0.00           
ATOM   3559  1HB HIS   233      -9.212 -26.691 -34.412  1.00  0.00           
ATOM   3560  2HB HIS   233     -10.229 -25.250 -34.024  1.00  0.00           
ATOM   3561  CG  HIS   233     -10.015 -25.671 -36.103  1.00  0.00           
ATOM   3562  ND1 HIS   233      -9.658 -26.449 -37.147  1.00  0.00           
ATOM   3563  HD1 HIS   233      -8.995 -27.211 -37.111  1.00  0.00           
ATOM   3564  CD2 HIS   233     -10.997 -24.854 -36.583  1.00  0.00           
ATOM   3565  HD2 HIS   233     -11.667 -24.180 -36.069  1.00  0.00           
ATOM   3566  CE1 HIS   233     -10.380 -26.176 -38.202  1.00  0.00           
ATOM   3567  HE1 HIS   233     -10.205 -26.488 -39.221  1.00  0.00           
ATOM   3568  NE2 HIS   233     -11.177 -25.176 -37.909  1.00  0.00           
ATOM   3569  N   ARG   234      -7.891 -23.981 -32.298  1.00  0.00           
ATOM   3570  H   ARG   234      -8.367 -23.166 -32.658  1.00  0.00           
ATOM   3571  CA  ARG   234      -7.493 -23.965 -30.900  1.00  0.00           
ATOM   3572  HA  ARG   234      -6.422 -24.136 -30.785  1.00  0.00           
ATOM   3573  C   ARG   234      -8.266 -24.974 -30.072  1.00  0.00           
ATOM   3574  O   ARG   234      -9.460 -25.207 -30.266  1.00  0.00           
ATOM   3575  CB  ARG   234      -7.778 -22.606 -30.258  1.00  0.00           
ATOM   3576  1HB ARG   234      -7.500 -21.776 -30.908  1.00  0.00           
ATOM   3577  2HB ARG   234      -8.860 -22.477 -30.237  1.00  0.00           
ATOM   3578  CG  ARG   234      -7.198 -22.404 -28.873  1.00  0.00           
ATOM   3579  1HG ARG   234      -7.748 -23.021 -28.162  1.00  0.00           
ATOM   3580  2HG ARG   234      -6.143 -22.676 -28.864  1.00  0.00           
ATOM   3581  CD  ARG   234      -7.346 -20.933 -28.486  1.00  0.00           
ATOM   3582  1HD ARG   234      -6.726 -20.322 -29.142  1.00  0.00           
ATOM   3583  2HD ARG   234      -8.372 -20.593 -28.620  1.00  0.00           
ATOM   3584  NE  ARG   234      -6.958 -20.568 -27.073  1.00  0.00           
ATOM   3585  HE  ARG   234      -6.650 -21.324 -26.478  1.00  0.00           
ATOM   3586  CZ  ARG   234      -6.961 -19.312 -26.625  1.00  0.00           
ATOM   3587  NH1 ARG   234      -7.303 -18.304 -27.387  1.00  0.00           
ATOM   3588 1HH1 ARG   234      -7.385 -18.455 -28.383  1.00  0.00           
ATOM   3589 2HH1 ARG   234      -7.169 -17.370 -27.027  1.00  0.00           
ATOM   3590  NH2 ARG   234      -6.560 -19.012 -25.440  1.00  0.00           
ATOM   3591 1HH2 ARG   234      -6.188 -19.682 -24.782  1.00  0.00           
ATOM   3592 2HH2 ARG   234      -6.638 -18.039 -25.180  1.00  0.00           
ATOM   3593  N   HIS   235      -7.567 -25.661 -29.181  1.00  0.00           
ATOM   3594  H   HIS   235      -6.570 -25.518 -29.106  1.00  0.00           
ATOM   3595  CA  HIS   235      -8.192 -26.662 -28.362  1.00  0.00           
ATOM   3596  HA  HIS   235      -8.676 -27.440 -28.952  1.00  0.00           
ATOM   3597  C   HIS   235      -9.283 -26.106 -27.382  1.00  0.00           
ATOM   3598  O   HIS   235      -9.195 -25.013 -26.901  1.00  0.00           
ATOM   3599  CB  HIS   235      -7.062 -27.408 -27.625  1.00  0.00           
ATOM   3600  1HB HIS   235      -6.538 -28.075 -28.310  1.00  0.00           
ATOM   3601  2HB HIS   235      -6.300 -26.693 -27.315  1.00  0.00           
ATOM   3602  CG  HIS   235      -7.495 -28.209 -26.410  1.00  0.00           
ATOM   3603  ND1 HIS   235      -7.974 -29.499 -26.421  1.00  0.00           
ATOM   3604  HD1 HIS   235      -8.188 -30.114 -27.193  1.00  0.00           
ATOM   3605  CD2 HIS   235      -7.507 -27.773 -25.118  1.00  0.00           
ATOM   3606  HD2 HIS   235      -7.143 -26.875 -24.641  1.00  0.00           
ATOM   3607  CE1 HIS   235      -8.489 -29.710 -25.211  1.00  0.00           
ATOM   3608  HE1 HIS   235      -9.008 -30.585 -24.850  1.00  0.00           
ATOM   3609  NE2 HIS   235      -8.273 -28.682 -24.372  1.00  0.00           
ATOM   3610  N   LEU   236     -10.350 -26.871 -27.074  1.00  0.00           
ATOM   3611  H   LEU   236     -10.357 -27.807 -27.451  1.00  0.00           
ATOM   3612  CA  LEU   236     -11.577 -26.550 -26.257  1.00  0.00           
ATOM   3613  HA  LEU   236     -11.339 -25.560 -25.867  1.00  0.00           
ATOM   3614  C   LEU   236     -11.650 -27.540 -25.094  1.00  0.00           
ATOM   3615  O   LEU   236     -12.031 -28.697 -25.272  1.00  0.00           
ATOM   3616  CB  LEU   236     -12.888 -26.476 -27.048  1.00  0.00           
ATOM   3617  1HB LEU   236     -12.749 -25.818 -27.906  1.00  0.00           
ATOM   3618  2HB LEU   236     -13.182 -27.483 -27.345  1.00  0.00           
ATOM   3619  CG  LEU   236     -14.098 -25.937 -26.177  1.00  0.00           
ATOM   3620  HG  LEU   236     -14.215 -26.654 -25.364  1.00  0.00           
ATOM   3621  CD1 LEU   236     -13.898 -24.547 -25.629  1.00  0.00           
ATOM   3622 1HD1 LEU   236     -14.657 -24.338 -24.876  1.00  0.00           
ATOM   3623 2HD1 LEU   236     -13.998 -23.838 -26.452  1.00  0.00           
ATOM   3624 3HD1 LEU   236     -12.908 -24.451 -25.184  1.00  0.00           
ATOM   3625  CD2 LEU   236     -15.396 -26.073 -27.019  1.00  0.00           
ATOM   3626 1HD2 LEU   236     -16.240 -25.709 -26.433  1.00  0.00           
ATOM   3627 2HD2 LEU   236     -15.535 -27.131 -27.239  1.00  0.00           
ATOM   3628 3HD2 LEU   236     -15.333 -25.513 -27.952  1.00  0.00           
ATOM   3629  N   THR   237     -11.414 -27.065 -23.860  1.00  0.00           
ATOM   3630  H   THR   237     -11.132 -26.096 -23.822  1.00  0.00           
ATOM   3631  CA  THR   237     -11.795 -27.635 -22.523  1.00  0.00           
ATOM   3632  HA  THR   237     -11.932 -28.711 -22.634  1.00  0.00           
ATOM   3633  C   THR   237     -13.148 -27.039 -22.054  1.00  0.00           
ATOM   3634  O   THR   237     -13.236 -25.803 -21.907  1.00  0.00           
ATOM   3635  CB  THR   237     -10.652 -27.384 -21.511  1.00  0.00           
ATOM   3636  HB  THR   237     -10.358 -26.337 -21.586  1.00  0.00           
ATOM   3637  OG1 THR   237      -9.561 -28.188 -21.818  1.00  0.00           
ATOM   3638  HG1 THR   237      -9.418 -28.201 -22.767  1.00  0.00           
ATOM   3639  CG2 THR   237     -10.923 -27.703 -20.050  1.00  0.00           
ATOM   3640 1HG2 THR   237     -10.053 -27.526 -19.417  1.00  0.00           
ATOM   3641 2HG2 THR   237     -11.175 -28.763 -20.035  1.00  0.00           
ATOM   3642 3HG2 THR   237     -11.767 -27.123 -19.678  1.00  0.00           
ATOM   3643  N   THR   238     -14.139 -27.843 -21.617  1.00  0.00           
ATOM   3644  H   THR   238     -14.060 -28.846 -21.707  1.00  0.00           
ATOM   3645  CA  THR   238     -15.507 -27.357 -21.278  1.00  0.00           
ATOM   3646  HA  THR   238     -15.389 -26.662 -20.446  1.00  0.00           
ATOM   3647  C   THR   238     -16.389 -28.541 -20.735  1.00  0.00           
ATOM   3648  O   THR   238     -15.889 -29.680 -20.617  1.00  0.00           
ATOM   3649  CB  THR   238     -16.156 -26.624 -22.488  1.00  0.00           
ATOM   3650  HB  THR   238     -15.457 -25.857 -22.820  1.00  0.00           
ATOM   3651  OG1 THR   238     -17.272 -25.977 -22.022  1.00  0.00           
ATOM   3652  HG1 THR   238     -17.579 -25.313 -22.644  1.00  0.00           
ATOM   3653  CG2 THR   238     -16.671 -27.402 -23.642  1.00  0.00           
ATOM   3654 1HG2 THR   238     -17.149 -26.730 -24.355  1.00  0.00           
ATOM   3655 2HG2 THR   238     -17.399 -28.131 -23.285  1.00  0.00           
ATOM   3656 3HG2 THR   238     -15.845 -27.921 -24.128  1.00  0.00           
ATOM   3657  N   GLN   239     -17.653 -28.298 -20.586  1.00  0.00           
ATOM   3658  H   GLN   239     -17.947 -27.353 -20.787  1.00  0.00           
ATOM   3659  CA  GLN   239     -18.593 -29.294 -20.231  1.00  0.00           
ATOM   3660  HA  GLN   239     -18.250 -30.264 -20.593  1.00  0.00           
ATOM   3661  C   GLN   239     -20.019 -29.050 -20.705  1.00  0.00           
ATOM   3662  O   GLN   239     -20.284 -27.897 -20.996  1.00  0.00           
ATOM   3663  CB  GLN   239     -18.594 -29.421 -18.692  1.00  0.00           
ATOM   3664  1HB GLN   239     -19.542 -29.824 -18.336  1.00  0.00           
ATOM   3665  2HB GLN   239     -17.930 -30.260 -18.481  1.00  0.00           
ATOM   3666  CG  GLN   239     -18.194 -28.230 -17.819  1.00  0.00           
ATOM   3667  1HG GLN   239     -17.109 -28.225 -17.930  1.00  0.00           
ATOM   3668  2HG GLN   239     -18.602 -27.283 -18.171  1.00  0.00           
ATOM   3669  CD  GLN   239     -18.551 -28.421 -16.350  1.00  0.00           
ATOM   3670  OE1 GLN   239     -17.813 -28.940 -15.556  1.00  0.00           
ATOM   3671  NE2 GLN   239     -19.716 -28.058 -15.888  1.00  0.00           
ATOM   3672 1HE2 GLN   239     -19.818 -28.063 -14.883  1.00  0.00           
ATOM   3673 2HE2 GLN   239     -20.224 -27.385 -16.444  1.00  0.00           
ATOM   3674  N   ILE   240     -20.868 -30.040 -20.794  1.00  0.00           
ATOM   3675  H   ILE   240     -20.556 -30.996 -20.704  1.00  0.00           
ATOM   3676  CA  ILE   240     -22.384 -29.963 -20.997  1.00  0.00           
ATOM   3677  HA  ILE   240     -22.648 -29.019 -21.474  1.00  0.00           
ATOM   3678  C   ILE   240     -23.116 -30.100 -19.678  1.00  0.00           
ATOM   3679  O   ILE   240     -22.954 -31.101 -18.921  1.00  0.00           
ATOM   3680  CB  ILE   240     -23.001 -31.064 -21.900  1.00  0.00           
ATOM   3681  HB  ILE   240     -22.577 -32.021 -21.595  1.00  0.00           
ATOM   3682  CG1 ILE   240     -22.529 -30.941 -23.406  1.00  0.00           
ATOM   3683 1HG1 ILE   240     -23.044 -30.069 -23.806  1.00  0.00           
ATOM   3684 2HG1 ILE   240     -21.456 -30.754 -23.364  1.00  0.00           
ATOM   3685  CG2 ILE   240     -24.525 -31.167 -21.829  1.00  0.00           
ATOM   3686 1HG2 ILE   240     -24.823 -31.760 -22.694  1.00  0.00           
ATOM   3687 2HG2 ILE   240     -24.903 -30.151 -21.937  1.00  0.00           
ATOM   3688 3HG2 ILE   240     -24.935 -31.614 -20.923  1.00  0.00           
ATOM   3689  CD1 ILE   240     -22.848 -32.023 -24.348  1.00  0.00           
ATOM   3690 1HD1 ILE   240     -22.114 -32.039 -25.154  1.00  0.00           
ATOM   3691 2HD1 ILE   240     -23.841 -31.856 -24.765  1.00  0.00           
ATOM   3692 3HD1 ILE   240     -22.830 -32.976 -23.820  1.00  0.00           
ATOM   3693  N   ASN   241     -24.028 -29.219 -19.360  1.00  0.00           
ATOM   3694  H   ASN   241     -24.190 -28.384 -19.904  1.00  0.00           
ATOM   3695  CA  ASN   241     -24.770 -29.235 -18.051  1.00  0.00           
ATOM   3696  HA  ASN   241     -24.217 -29.750 -17.265  1.00  0.00           
ATOM   3697  C   ASN   241     -26.125 -29.978 -18.225  1.00  0.00           
ATOM   3698  O   ASN   241     -26.610 -30.035 -19.350  1.00  0.00           
ATOM   3699  CB  ASN   241     -25.056 -27.788 -17.533  1.00  0.00           
ATOM   3700  1HB ASN   241     -25.835 -27.260 -18.082  1.00  0.00           
ATOM   3701  2HB ASN   241     -25.354 -27.884 -16.489  1.00  0.00           
ATOM   3702  CG  ASN   241     -23.777 -26.915 -17.577  1.00  0.00           
ATOM   3703  OD1 ASN   241     -22.836 -27.157 -16.885  1.00  0.00           
ATOM   3704  ND2 ASN   241     -23.655 -25.917 -18.464  1.00  0.00           
ATOM   3705 1HD2 ASN   241     -22.747 -25.496 -18.600  1.00  0.00           
ATOM   3706 2HD2 ASN   241     -24.448 -25.590 -18.997  1.00  0.00           
ATOM   3707  N   LEU   242     -26.761 -30.292 -17.125  1.00  0.00           
ATOM   3708  H   LEU   242     -26.285 -30.277 -16.235  1.00  0.00           
ATOM   3709  CA  LEU   242     -28.240 -30.201 -17.050  1.00  0.00           
ATOM   3710  HA  LEU   242     -28.775 -30.093 -17.994  1.00  0.00           
ATOM   3711  C   LEU   242     -28.717 -28.937 -16.185  1.00  0.00           
ATOM   3712  O   LEU   242     -28.045 -28.566 -15.194  1.00  0.00           
ATOM   3713  CB  LEU   242     -28.708 -31.574 -16.401  1.00  0.00           
ATOM   3714  1HB LEU   242     -28.341 -31.547 -15.375  1.00  0.00           
ATOM   3715  2HB LEU   242     -29.796 -31.518 -16.361  1.00  0.00           
ATOM   3716  CG  LEU   242     -28.303 -32.938 -16.993  1.00  0.00           
ATOM   3717  HG  LEU   242     -27.264 -33.135 -16.728  1.00  0.00           
ATOM   3718  CD1 LEU   242     -29.039 -34.130 -16.256  1.00  0.00           
ATOM   3719 1HD1 LEU   242     -28.537 -35.080 -16.441  1.00  0.00           
ATOM   3720 2HD1 LEU   242     -30.079 -34.201 -16.572  1.00  0.00           
ATOM   3721 3HD1 LEU   242     -28.996 -33.897 -15.192  1.00  0.00           
ATOM   3722  CD2 LEU   242     -28.295 -33.223 -18.517  1.00  0.00           
ATOM   3723 1HD2 LEU   242     -29.309 -33.270 -18.916  1.00  0.00           
ATOM   3724 2HD2 LEU   242     -27.801 -34.183 -18.668  1.00  0.00           
ATOM   3725 3HD2 LEU   242     -27.737 -32.441 -19.031  1.00  0.00           
ATOM   3726  N   ALA   243     -29.756 -28.161 -16.656  1.00  0.00           
ATOM   3727  H   ALA   243     -30.299 -28.556 -17.411  1.00  0.00           
ATOM   3728  CA  ALA   243     -30.091 -26.716 -16.378  1.00  0.00           
ATOM   3729  HA  ALA   243     -29.191 -26.193 -16.052  1.00  0.00           
ATOM   3730  C   ALA   243     -31.139 -26.565 -15.227  1.00  0.00           
ATOM   3731  O   ALA   243     -32.264 -27.135 -15.357  1.00  0.00           
ATOM   3732  CB  ALA   243     -30.586 -26.020 -17.651  1.00  0.00           
ATOM   3733  1HB ALA   243     -30.624 -24.960 -17.401  1.00  0.00           
ATOM   3734  2HB ALA   243     -31.587 -26.371 -17.904  1.00  0.00           
ATOM   3735  3HB ALA   243     -29.922 -26.170 -18.502  1.00  0.00           
ATOM   3736  N   GLY   244     -30.919 -25.858 -14.141  1.00  0.00           
ATOM   3737  H   GLY   244     -30.042 -25.366 -14.045  1.00  0.00           
ATOM   3738  CA  GLY   244     -31.984 -25.420 -13.196  1.00  0.00           
ATOM   3739  1HA GLY   244     -31.708 -24.431 -12.829  1.00  0.00           
ATOM   3740  2HA GLY   244     -32.952 -25.392 -13.697  1.00  0.00           
ATOM   3741  C   GLY   244     -32.167 -26.327 -11.930  1.00  0.00           
ATOM   3742  O   GLY   244     -33.116 -26.137 -11.105  1.00  0.00           
ATOM   3743  N   ASP   245     -31.286 -27.278 -11.698  1.00  0.00           
ATOM   3744  H   ASP   245     -30.625 -27.522 -12.422  1.00  0.00           
ATOM   3745  CA  ASP   245     -31.062 -27.898 -10.382  1.00  0.00           
ATOM   3746  HA  ASP   245     -31.843 -28.642 -10.220  1.00  0.00           
ATOM   3747  C   ASP   245     -31.058 -26.953  -9.149  1.00  0.00           
ATOM   3748  O   ASP   245     -30.680 -25.754  -9.230  1.00  0.00           
ATOM   3749  CB  ASP   245     -29.791 -28.700 -10.437  1.00  0.00           
ATOM   3750  1HB ASP   245     -29.733 -29.042 -11.470  1.00  0.00           
ATOM   3751  2HB ASP   245     -28.952 -28.028 -10.260  1.00  0.00           
ATOM   3752  CG  ASP   245     -29.755 -29.863  -9.486  1.00  0.00           
ATOM   3753  OD1 ASP   245     -29.268 -29.605  -8.395  1.00  0.00           
ATOM   3754  OD2 ASP   245     -30.317 -30.928  -9.845  1.00  0.00           
ATOM   3755  N   LYS   246     -31.437 -27.473  -7.984  1.00  0.00           
ATOM   3756  H   LYS   246     -31.571 -28.469  -8.086  1.00  0.00           
ATOM   3757  CA  LYS   246     -31.109 -26.979  -6.649  1.00  0.00           
ATOM   3758  HA  LYS   246     -31.790 -26.146  -6.475  1.00  0.00           
ATOM   3759  C   LYS   246     -29.669 -26.488  -6.483  1.00  0.00           
ATOM   3760  O   LYS   246     -29.471 -25.540  -5.805  1.00  0.00           
ATOM   3761  CB  LYS   246     -31.379 -28.137  -5.682  1.00  0.00           
ATOM   3762  1HB LYS   246     -32.359 -28.561  -5.899  1.00  0.00           
ATOM   3763  2HB LYS   246     -30.581 -28.874  -5.777  1.00  0.00           
ATOM   3764  CG  LYS   246     -31.327 -27.713  -4.251  1.00  0.00           
ATOM   3765  1HG LYS   246     -30.327 -27.390  -3.961  1.00  0.00           
ATOM   3766  2HG LYS   246     -32.059 -26.935  -4.033  1.00  0.00           
ATOM   3767  CD  LYS   246     -31.696 -29.027  -3.405  1.00  0.00           
ATOM   3768  1HD LYS   246     -32.707 -29.277  -3.726  1.00  0.00           
ATOM   3769  2HD LYS   246     -30.941 -29.756  -3.700  1.00  0.00           
ATOM   3770  CE  LYS   246     -31.587 -28.672  -1.926  1.00  0.00           
ATOM   3771  1HE LYS   246     -30.657 -28.133  -1.747  1.00  0.00           
ATOM   3772  2HE LYS   246     -32.452 -28.079  -1.628  1.00  0.00           
ATOM   3773  NZ  LYS   246     -31.623 -29.880  -1.075  1.00  0.00           
ATOM   3774  1HZ LYS   246     -31.320 -29.692  -0.131  1.00  0.00           
ATOM   3775  2HZ LYS   246     -30.987 -30.534  -1.510  1.00  0.00           
ATOM   3776  3HZ LYS   246     -32.553 -30.275  -1.058  1.00  0.00           
ATOM   3777  N   TYR   247     -28.750 -27.049  -7.291  1.00  0.00           
ATOM   3778  H   TYR   247     -29.049 -27.902  -7.742  1.00  0.00           
ATOM   3779  CA  TYR   247     -27.353 -26.732  -7.241  1.00  0.00           
ATOM   3780  HA  TYR   247     -27.101 -25.996  -6.478  1.00  0.00           
ATOM   3781  C   TYR   247     -26.709 -26.212  -8.578  1.00  0.00           
ATOM   3782  O   TYR   247     -25.503 -26.255  -8.787  1.00  0.00           
ATOM   3783  CB  TYR   247     -26.629 -27.923  -6.706  1.00  0.00           
ATOM   3784  1HB TYR   247     -26.610 -28.723  -7.446  1.00  0.00           
ATOM   3785  2HB TYR   247     -25.553 -27.771  -6.619  1.00  0.00           
ATOM   3786  CG  TYR   247     -27.175 -28.449  -5.404  1.00  0.00           
ATOM   3787  CD1 TYR   247     -27.017 -27.767  -4.183  1.00  0.00           
ATOM   3788  HD1 TYR   247     -26.572 -26.783  -4.203  1.00  0.00           
ATOM   3789  CD2 TYR   247     -27.844 -29.689  -5.379  1.00  0.00           
ATOM   3790  HD2 TYR   247     -27.942 -30.316  -6.253  1.00  0.00           
ATOM   3791  CE1 TYR   247     -27.396 -28.302  -2.917  1.00  0.00           
ATOM   3792  HE1 TYR   247     -27.228 -27.687  -2.045  1.00  0.00           
ATOM   3793  CE2 TYR   247     -28.194 -30.248  -4.115  1.00  0.00           
ATOM   3794  HE2 TYR   247     -28.552 -31.264  -4.039  1.00  0.00           
ATOM   3795  CZ  TYR   247     -27.942 -29.559  -2.858  1.00  0.00           
ATOM   3796  OH  TYR   247     -28.289 -30.120  -1.670  1.00  0.00           
ATOM   3797  HH  TYR   247     -28.769 -30.946  -1.763  1.00  0.00           
ATOM   3798  N   LEU   248     -27.602 -25.719  -9.517  1.00  0.00           
ATOM   3799  H   LEU   248     -28.583 -25.759  -9.281  1.00  0.00           
ATOM   3800  CA  LEU   248     -27.158 -25.015 -10.663  1.00  0.00           
ATOM   3801  HA  LEU   248     -26.367 -25.644 -11.071  1.00  0.00           
ATOM   3802  C   LEU   248     -26.436 -23.703 -10.155  1.00  0.00           
ATOM   3803  O   LEU   248     -25.263 -23.588 -10.427  1.00  0.00           
ATOM   3804  CB  LEU   248     -28.210 -24.688 -11.706  1.00  0.00           
ATOM   3805  1HB LEU   248     -28.633 -25.607 -12.112  1.00  0.00           
ATOM   3806  2HB LEU   248     -29.001 -24.083 -11.264  1.00  0.00           
ATOM   3807  CG  LEU   248     -27.685 -23.798 -12.885  1.00  0.00           
ATOM   3808  HG  LEU   248     -27.293 -22.884 -12.437  1.00  0.00           
ATOM   3809  CD1 LEU   248     -26.556 -24.456 -13.689  1.00  0.00           
ATOM   3810 1HD1 LEU   248     -26.224 -23.804 -14.497  1.00  0.00           
ATOM   3811 2HD1 LEU   248     -26.923 -25.394 -14.106  1.00  0.00           
ATOM   3812 3HD1 LEU   248     -25.721 -24.657 -13.018  1.00  0.00           
ATOM   3813  CD2 LEU   248     -28.752 -23.252 -13.903  1.00  0.00           
ATOM   3814 1HD2 LEU   248     -28.740 -23.826 -14.829  1.00  0.00           
ATOM   3815 2HD2 LEU   248     -28.565 -22.201 -14.124  1.00  0.00           
ATOM   3816 3HD2 LEU   248     -29.725 -23.355 -13.423  1.00  0.00           
ATOM   3817  N   TRP   249     -27.175 -22.825  -9.510  1.00  0.00           
ATOM   3818  H   TRP   249     -28.154 -23.064  -9.445  1.00  0.00           
ATOM   3819  CA  TRP   249     -26.820 -21.470  -9.030  1.00  0.00           
ATOM   3820  HA  TRP   249     -26.436 -20.905  -9.879  1.00  0.00           
ATOM   3821  C   TRP   249     -25.671 -21.499  -7.962  1.00  0.00           
ATOM   3822  O   TRP   249     -25.213 -20.448  -7.470  1.00  0.00           
ATOM   3823  CB  TRP   249     -28.038 -20.749  -8.468  1.00  0.00           
ATOM   3824  1HB TRP   249     -28.164 -21.132  -7.455  1.00  0.00           
ATOM   3825  2HB TRP   249     -27.777 -19.698  -8.343  1.00  0.00           
ATOM   3826  CG  TRP   249     -29.310 -20.874  -9.225  1.00  0.00           
ATOM   3827  CD1 TRP   249     -30.423 -21.491  -8.770  1.00  0.00           
ATOM   3828  HD1 TRP   249     -30.498 -22.022  -7.833  1.00  0.00           
ATOM   3829  CD2 TRP   249     -29.652 -20.549 -10.595  1.00  0.00           
ATOM   3830  NE1 TRP   249     -31.294 -21.738  -9.795  1.00  0.00           
ATOM   3831  HE1 TRP   249     -32.014 -22.446  -9.790  1.00  0.00           
ATOM   3832  CE2 TRP   249     -30.910 -21.054 -10.925  1.00  0.00           
ATOM   3833  CE3 TRP   249     -28.923 -19.845 -11.587  1.00  0.00           
ATOM   3834  HE3 TRP   249     -28.080 -19.243 -11.283  1.00  0.00           
ATOM   3835  CZ2 TRP   249     -31.427 -20.900 -12.228  1.00  0.00           
ATOM   3836  HZ2 TRP   249     -32.277 -21.495 -12.530  1.00  0.00           
ATOM   3837  CZ3 TRP   249     -29.303 -19.900 -12.933  1.00  0.00           
ATOM   3838  HZ3 TRP   249     -28.633 -19.539 -13.699  1.00  0.00           
ATOM   3839  CH2 TRP   249     -30.549 -20.373 -13.229  1.00  0.00           
ATOM   3840  HH2 TRP   249     -30.907 -20.365 -14.248  1.00  0.00           
ATOM   3841  N   ASP   250     -25.299 -22.669  -7.531  1.00  0.00           
ATOM   3842  H   ASP   250     -25.740 -23.430  -8.028  1.00  0.00           
ATOM   3843  CA  ASP   250     -24.592 -22.954  -6.310  1.00  0.00           
ATOM   3844  HA  ASP   250     -24.007 -22.102  -5.962  1.00  0.00           
ATOM   3845  C   ASP   250     -23.594 -24.134  -6.522  1.00  0.00           
ATOM   3846  O   ASP   250     -23.177 -24.672  -5.465  1.00  0.00           
ATOM   3847  CB  ASP   250     -25.629 -23.196  -5.186  1.00  0.00           
ATOM   3848  1HB ASP   250     -26.673 -23.074  -5.472  1.00  0.00           
ATOM   3849  2HB ASP   250     -25.593 -24.223  -4.823  1.00  0.00           
ATOM   3850  CG  ASP   250     -25.285 -22.237  -4.064  1.00  0.00           
ATOM   3851  OD1 ASP   250     -24.136 -22.134  -3.635  1.00  0.00           
ATOM   3852  OD2 ASP   250     -26.255 -21.625  -3.604  1.00  0.00           
ATOM   3853  N   ASP   251     -23.198 -24.539  -7.750  1.00  0.00           
ATOM   3854  H   ASP   251     -23.554 -23.937  -8.479  1.00  0.00           
ATOM   3855  CA  ASP   251     -22.034 -25.358  -8.073  1.00  0.00           
ATOM   3856  HA  ASP   251     -22.132 -26.337  -7.604  1.00  0.00           
ATOM   3857  C   ASP   251     -20.773 -24.680  -7.458  1.00  0.00           
ATOM   3858  O   ASP   251     -20.297 -23.608  -7.807  1.00  0.00           
ATOM   3859  CB  ASP   251     -21.770 -25.539  -9.623  1.00  0.00           
ATOM   3860  1HB ASP   251     -22.625 -25.963 -10.151  1.00  0.00           
ATOM   3861  2HB ASP   251     -21.612 -24.533 -10.011  1.00  0.00           
ATOM   3862  CG  ASP   251     -20.528 -26.386  -9.967  1.00  0.00           
ATOM   3863  OD1 ASP   251     -19.484 -26.301  -9.294  1.00  0.00           
ATOM   3864  OD2 ASP   251     -20.553 -27.195 -10.938  1.00  0.00           
ATOM   3865  N   PHE   252     -20.235 -25.371  -6.452  1.00  0.00           
ATOM   3866  H   PHE   252     -20.621 -26.300  -6.366  1.00  0.00           
ATOM   3867  CA  PHE   252     -19.271 -24.901  -5.520  1.00  0.00           
ATOM   3868  HA  PHE   252     -19.793 -24.032  -5.120  1.00  0.00           
ATOM   3869  C   PHE   252     -17.922 -24.467  -6.080  1.00  0.00           
ATOM   3870  O   PHE   252     -17.197 -23.738  -5.407  1.00  0.00           
ATOM   3871  CB  PHE   252     -19.044 -25.891  -4.388  1.00  0.00           
ATOM   3872  1HB PHE   252     -19.007 -25.416  -3.408  1.00  0.00           
ATOM   3873  2HB PHE   252     -19.872 -26.599  -4.407  1.00  0.00           
ATOM   3874  CG  PHE   252     -17.743 -26.777  -4.465  1.00  0.00           
ATOM   3875  CD1 PHE   252     -17.459 -27.471  -5.606  1.00  0.00           
ATOM   3876  HD1 PHE   252     -18.156 -27.451  -6.431  1.00  0.00           
ATOM   3877  CD2 PHE   252     -16.890 -26.842  -3.400  1.00  0.00           
ATOM   3878  HD2 PHE   252     -17.071 -26.323  -2.470  1.00  0.00           
ATOM   3879  CE1 PHE   252     -16.215 -28.162  -5.828  1.00  0.00           
ATOM   3880  HE1 PHE   252     -16.008 -28.685  -6.750  1.00  0.00           
ATOM   3881  CE2 PHE   252     -15.703 -27.653  -3.532  1.00  0.00           
ATOM   3882  HE2 PHE   252     -15.021 -27.646  -2.695  1.00  0.00           
ATOM   3883  CZ  PHE   252     -15.371 -28.233  -4.743  1.00  0.00           
ATOM   3884  HZ  PHE   252     -14.432 -28.749  -4.882  1.00  0.00           
ATOM   3885  N   ALA   253     -17.580 -24.850  -7.334  1.00  0.00           
ATOM   3886  H   ALA   253     -18.313 -25.302  -7.863  1.00  0.00           
ATOM   3887  CA  ALA   253     -16.408 -24.396  -8.081  1.00  0.00           
ATOM   3888  HA  ALA   253     -15.735 -23.857  -7.414  1.00  0.00           
ATOM   3889  C   ALA   253     -16.742 -23.407  -9.257  1.00  0.00           
ATOM   3890  O   ALA   253     -15.844 -23.056  -9.987  1.00  0.00           
ATOM   3891  CB  ALA   253     -15.656 -25.676  -8.606  1.00  0.00           
ATOM   3892  1HB ALA   253     -15.492 -26.400  -7.808  1.00  0.00           
ATOM   3893  2HB ALA   253     -14.696 -25.318  -8.976  1.00  0.00           
ATOM   3894  3HB ALA   253     -16.206 -26.150  -9.420  1.00  0.00           
ATOM   3895  N   TYR   254     -18.001 -22.898  -9.346  1.00  0.00           
ATOM   3896  H   TYR   254     -18.617 -22.983  -8.550  1.00  0.00           
ATOM   3897  CA  TYR   254     -18.448 -21.888 -10.357  1.00  0.00           
ATOM   3898  HA  TYR   254     -19.532 -22.003 -10.368  1.00  0.00           
ATOM   3899  C   TYR   254     -17.952 -22.168 -11.813  1.00  0.00           
ATOM   3900  O   TYR   254     -17.151 -21.507 -12.490  1.00  0.00           
ATOM   3901  CB  TYR   254     -18.092 -20.488  -9.804  1.00  0.00           
ATOM   3902  1HB TYR   254     -17.067 -20.277 -10.110  1.00  0.00           
ATOM   3903  2HB TYR   254     -18.711 -19.729 -10.282  1.00  0.00           
ATOM   3904  CG  TYR   254     -18.210 -20.375  -8.307  1.00  0.00           
ATOM   3905  CD1 TYR   254     -19.518 -20.364  -7.738  1.00  0.00           
ATOM   3906  HD1 TYR   254     -20.398 -20.468  -8.355  1.00  0.00           
ATOM   3907  CD2 TYR   254     -17.081 -20.406  -7.422  1.00  0.00           
ATOM   3908  HD2 TYR   254     -16.069 -20.502  -7.786  1.00  0.00           
ATOM   3909  CE1 TYR   254     -19.748 -20.221  -6.317  1.00  0.00           
ATOM   3910  HE1 TYR   254     -20.739 -20.231  -5.890  1.00  0.00           
ATOM   3911  CE2 TYR   254     -17.301 -20.261  -6.036  1.00  0.00           
ATOM   3912  HE2 TYR   254     -16.458 -20.207  -5.363  1.00  0.00           
ATOM   3913  CZ  TYR   254     -18.617 -20.204  -5.481  1.00  0.00           
ATOM   3914  OH  TYR   254     -18.729 -20.070  -4.164  1.00  0.00           
ATOM   3915  HH  TYR   254     -17.910 -20.105  -3.665  1.00  0.00           
ATOM   3916  N   ALA   255     -18.307 -23.443 -12.098  1.00  0.00           
ATOM   3917  H   ALA   255     -18.993 -23.876 -11.496  1.00  0.00           
ATOM   3918  CA  ALA   255     -17.583 -24.354 -13.006  1.00  0.00           
ATOM   3919  HA  ALA   255     -16.540 -24.039 -13.036  1.00  0.00           
ATOM   3920  C   ALA   255     -18.113 -24.341 -14.467  1.00  0.00           
ATOM   3921  O   ALA   255     -17.845 -25.271 -15.193  1.00  0.00           
ATOM   3922  CB  ALA   255     -17.743 -25.696 -12.419  1.00  0.00           
ATOM   3923  1HB ALA   255     -17.303 -25.828 -11.430  1.00  0.00           
ATOM   3924  2HB ALA   255     -17.224 -26.332 -13.136  1.00  0.00           
ATOM   3925  3HB ALA   255     -18.798 -25.971 -12.386  1.00  0.00           
ATOM   3926  N   THR   256     -18.869 -23.238 -14.813  1.00  0.00           
ATOM   3927  H   THR   256     -18.965 -22.514 -14.115  1.00  0.00           
ATOM   3928  CA  THR   256     -19.654 -23.120 -16.027  1.00  0.00           
ATOM   3929  HA  THR   256     -19.381 -23.959 -16.667  1.00  0.00           
ATOM   3930  C   THR   256     -19.421 -21.815 -16.780  1.00  0.00           
ATOM   3931  O   THR   256     -18.717 -20.868 -16.349  1.00  0.00           
ATOM   3932  CB  THR   256     -21.157 -23.422 -15.669  1.00  0.00           
ATOM   3933  HB  THR   256     -21.462 -22.653 -14.959  1.00  0.00           
ATOM   3934  OG1 THR   256     -21.233 -24.618 -15.021  1.00  0.00           
ATOM   3935  HG1 THR   256     -22.115 -24.795 -14.687  1.00  0.00           
ATOM   3936  CG2 THR   256     -22.014 -23.559 -16.913  1.00  0.00           
ATOM   3937 1HG2 THR   256     -21.554 -24.305 -17.562  1.00  0.00           
ATOM   3938 2HG2 THR   256     -22.218 -22.655 -17.487  1.00  0.00           
ATOM   3939 3HG2 THR   256     -22.946 -23.953 -16.510  1.00  0.00           
ATOM   3940  N   ARG   257     -19.999 -21.799 -17.994  1.00  0.00           
ATOM   3941  H   ARG   257     -20.576 -22.605 -18.191  1.00  0.00           
ATOM   3942  CA  ARG   257     -19.987 -20.695 -18.898  1.00  0.00           
ATOM   3943  HA  ARG   257     -20.239 -19.827 -18.289  1.00  0.00           
ATOM   3944  C   ARG   257     -21.104 -20.931 -19.915  1.00  0.00           
ATOM   3945  O   ARG   257     -21.700 -21.976 -20.046  1.00  0.00           
ATOM   3946  CB  ARG   257     -18.561 -20.534 -19.453  1.00  0.00           
ATOM   3947  1HB ARG   257     -17.844 -21.254 -19.058  1.00  0.00           
ATOM   3948  2HB ARG   257     -18.629 -20.708 -20.527  1.00  0.00           
ATOM   3949  CG  ARG   257     -18.057 -19.118 -19.196  1.00  0.00           
ATOM   3950  1HG ARG   257     -18.565 -18.366 -19.799  1.00  0.00           
ATOM   3951  2HG ARG   257     -18.167 -18.883 -18.138  1.00  0.00           
ATOM   3952  CD  ARG   257     -16.508 -18.922 -19.506  1.00  0.00           
ATOM   3953  1HD ARG   257     -15.965 -19.595 -18.843  1.00  0.00           
ATOM   3954  2HD ARG   257     -16.251 -19.212 -20.525  1.00  0.00           
ATOM   3955  NE  ARG   257     -16.157 -17.548 -19.253  1.00  0.00           
ATOM   3956  HE  ARG   257     -16.939 -16.917 -19.159  1.00  0.00           
ATOM   3957  CZ  ARG   257     -14.909 -16.977 -19.372  1.00  0.00           
ATOM   3958  NH1 ARG   257     -13.848 -17.643 -19.653  1.00  0.00           
ATOM   3959 1HH1 ARG   257     -13.916 -18.643 -19.526  1.00  0.00           
ATOM   3960 2HH1 ARG   257     -12.955 -17.220 -19.857  1.00  0.00           
ATOM   3961  NH2 ARG   257     -14.876 -15.683 -19.194  1.00  0.00           
ATOM   3962 1HH2 ARG   257     -15.751 -15.210 -19.020  1.00  0.00           
ATOM   3963 2HH2 ARG   257     -14.005 -15.177 -19.119  1.00  0.00           
ATOM   3964  N   ASP   258     -21.465 -19.918 -20.684  1.00  0.00           
ATOM   3965  H   ASP   258     -20.998 -19.039 -20.509  1.00  0.00           
ATOM   3966  CA  ASP   258     -22.665 -19.852 -21.536  1.00  0.00           
ATOM   3967  HA  ASP   258     -23.469 -20.098 -20.842  1.00  0.00           
ATOM   3968  C   ASP   258     -22.732 -20.789 -22.737  1.00  0.00           
ATOM   3969  O   ASP   258     -21.763 -21.236 -23.310  1.00  0.00           
ATOM   3970  CB  ASP   258     -22.974 -18.421 -21.942  1.00  0.00           
ATOM   3971  1HB ASP   258     -22.441 -17.714 -21.306  1.00  0.00           
ATOM   3972  2HB ASP   258     -22.665 -18.266 -22.975  1.00  0.00           
ATOM   3973  CG  ASP   258     -24.482 -18.112 -21.841  1.00  0.00           
ATOM   3974  OD1 ASP   258     -25.364 -18.997 -21.590  1.00  0.00           
ATOM   3975  OD2 ASP   258     -24.743 -16.904 -22.107  1.00  0.00           
ATOM   3976  N   GLY   259     -23.917 -20.970 -23.167  1.00  0.00           
ATOM   3977  H   GLY   259     -24.623 -20.438 -22.678  1.00  0.00           
ATOM   3978  CA  GLY   259     -24.394 -21.754 -24.324  1.00  0.00           
ATOM   3979  1HA GLY   259     -25.451 -21.547 -24.493  1.00  0.00           
ATOM   3980  2HA GLY   259     -23.763 -21.520 -25.182  1.00  0.00           
ATOM   3981  C   GLY   259     -24.294 -23.321 -24.140  1.00  0.00           
ATOM   3982  O   GLY   259     -24.787 -24.033 -24.973  1.00  0.00           
ATOM   3983  N   LEU   260     -23.558 -23.747 -23.102  1.00  0.00           
ATOM   3984  H   LEU   260     -23.251 -23.050 -22.438  1.00  0.00           
ATOM   3985  CA  LEU   260     -23.172 -25.158 -22.656  1.00  0.00           
ATOM   3986  HA  LEU   260     -22.799 -25.633 -23.563  1.00  0.00           
ATOM   3987  C   LEU   260     -24.420 -26.108 -22.237  1.00  0.00           
ATOM   3988  O   LEU   260     -24.399 -26.946 -21.272  1.00  0.00           
ATOM   3989  CB  LEU   260     -22.083 -25.114 -21.619  1.00  0.00           
ATOM   3990  1HB LEU   260     -22.430 -24.626 -20.708  1.00  0.00           
ATOM   3991  2HB LEU   260     -21.788 -26.119 -21.319  1.00  0.00           
ATOM   3992  CG  LEU   260     -20.742 -24.336 -21.995  1.00  0.00           
ATOM   3993  HG  LEU   260     -21.033 -23.287 -22.056  1.00  0.00           
ATOM   3994  CD1 LEU   260     -19.735 -24.463 -20.789  1.00  0.00           
ATOM   3995 1HD1 LEU   260     -18.915 -23.752 -20.889  1.00  0.00           
ATOM   3996 2HD1 LEU   260     -19.331 -25.470 -20.686  1.00  0.00           
ATOM   3997 3HD1 LEU   260     -20.325 -24.215 -19.907  1.00  0.00           
ATOM   3998  CD2 LEU   260     -20.051 -24.749 -23.309  1.00  0.00           
ATOM   3999 1HD2 LEU   260     -19.163 -24.117 -23.307  1.00  0.00           
ATOM   4000 2HD2 LEU   260     -20.659 -24.520 -24.184  1.00  0.00           
ATOM   4001 3HD2 LEU   260     -19.753 -25.797 -23.337  1.00  0.00           
ATOM   4002  N   VAL   261     -25.457 -25.954 -23.082  1.00  0.00           
ATOM   4003  H   VAL   261     -25.343 -25.199 -23.743  1.00  0.00           
ATOM   4004  CA  VAL   261     -26.819 -26.425 -22.842  1.00  0.00           
ATOM   4005  HA  VAL   261     -26.785 -27.370 -22.299  1.00  0.00           
ATOM   4006  C   VAL   261     -27.663 -26.674 -24.131  1.00  0.00           
ATOM   4007  O   VAL   261     -27.609 -25.844 -25.010  1.00  0.00           
ATOM   4008  CB  VAL   261     -27.673 -25.459 -21.935  1.00  0.00           
ATOM   4009  HB  VAL   261     -27.256 -24.462 -22.078  1.00  0.00           
ATOM   4010  CG1 VAL   261     -29.175 -25.355 -22.100  1.00  0.00           
ATOM   4011 1HG1 VAL   261     -29.664 -24.577 -21.514  1.00  0.00           
ATOM   4012 2HG1 VAL   261     -29.640 -26.317 -21.887  1.00  0.00           
ATOM   4013 3HG1 VAL   261     -29.278 -25.128 -23.162  1.00  0.00           
ATOM   4014  CG2 VAL   261     -27.425 -25.811 -20.485  1.00  0.00           
ATOM   4015 1HG2 VAL   261     -28.123 -25.286 -19.833  1.00  0.00           
ATOM   4016 2HG2 VAL   261     -26.403 -25.538 -20.220  1.00  0.00           
ATOM   4017 3HG2 VAL   261     -27.556 -26.887 -20.366  1.00  0.00           
ATOM   4018  N   GLY   262     -28.347 -27.860 -24.141  1.00  0.00           
ATOM   4019  H   GLY   262     -28.411 -28.339 -23.254  1.00  0.00           
ATOM   4020  CA  GLY   262     -29.397 -28.211 -25.127  1.00  0.00           
ATOM   4021  1HA GLY   262     -29.473 -27.471 -25.924  1.00  0.00           
ATOM   4022  2HA GLY   262     -29.125 -29.153 -25.603  1.00  0.00           
ATOM   4023  C   GLY   262     -30.726 -28.351 -24.417  1.00  0.00           
ATOM   4024  O   GLY   262     -31.009 -27.592 -23.486  1.00  0.00           
ATOM   4025  N   ASP   263     -31.441 -29.347 -24.901  1.00  0.00           
ATOM   4026  H   ASP   263     -31.151 -29.821 -25.745  1.00  0.00           
ATOM   4027  CA  ASP   263     -32.559 -29.944 -24.165  1.00  0.00           
ATOM   4028  HA  ASP   263     -33.074 -29.249 -23.501  1.00  0.00           
ATOM   4029  C   ASP   263     -32.328 -31.258 -23.358  1.00  0.00           
ATOM   4030  O   ASP   263     -31.182 -31.692 -23.187  1.00  0.00           
ATOM   4031  CB  ASP   263     -33.568 -30.122 -25.267  1.00  0.00           
ATOM   4032  1HB ASP   263     -33.441 -29.286 -25.955  1.00  0.00           
ATOM   4033  2HB ASP   263     -33.367 -31.071 -25.765  1.00  0.00           
ATOM   4034  CG  ASP   263     -35.042 -30.133 -24.801  1.00  0.00           
ATOM   4035  OD1 ASP   263     -35.218 -29.895 -23.582  1.00  0.00           
ATOM   4036  OD2 ASP   263     -35.963 -30.405 -25.563  1.00  0.00           
ATOM   4037  N   ILE   264     -33.379 -31.786 -22.791  1.00  0.00           
ATOM   4038  H   ILE   264     -34.270 -31.347 -22.975  1.00  0.00           
ATOM   4039  CA  ILE   264     -33.456 -33.199 -22.339  1.00  0.00           
ATOM   4040  HA  ILE   264     -32.890 -33.820 -23.034  1.00  0.00           
ATOM   4041  C   ILE   264     -34.932 -33.639 -22.396  1.00  0.00           
ATOM   4042  O   ILE   264     -35.793 -33.546 -21.516  1.00  0.00           
ATOM   4043  CB  ILE   264     -32.751 -33.570 -20.962  1.00  0.00           
ATOM   4044  HB  ILE   264     -31.736 -33.182 -21.047  1.00  0.00           
ATOM   4045  CG1 ILE   264     -32.516 -35.053 -20.718  1.00  0.00           
ATOM   4046 1HG1 ILE   264     -33.471 -35.562 -20.588  1.00  0.00           
ATOM   4047 2HG1 ILE   264     -32.056 -35.504 -21.597  1.00  0.00           
ATOM   4048  CG2 ILE   264     -33.407 -32.742 -19.819  1.00  0.00           
ATOM   4049 1HG2 ILE   264     -33.808 -31.809 -20.214  1.00  0.00           
ATOM   4050 2HG2 ILE   264     -32.671 -32.523 -19.045  1.00  0.00           
ATOM   4051 3HG2 ILE   264     -34.216 -33.336 -19.394  1.00  0.00           
ATOM   4052  CD1 ILE   264     -31.650 -35.219 -19.452  1.00  0.00           
ATOM   4053 1HD1 ILE   264     -31.385 -36.272 -19.545  1.00  0.00           
ATOM   4054 2HD1 ILE   264     -32.158 -35.055 -18.501  1.00  0.00           
ATOM   4055 3HD1 ILE   264     -30.747 -34.611 -19.492  1.00  0.00           
ATOM   4056  N   ARG   265     -35.167 -34.232 -23.611  1.00  0.00           
ATOM   4057  H   ARG   265     -34.412 -34.235 -24.281  1.00  0.00           
ATOM   4058  CA  ARG   265     -36.434 -34.795 -23.975  1.00  0.00           
ATOM   4059  HA  ARG   265     -37.215 -34.127 -23.613  1.00  0.00           
ATOM   4060  C   ARG   265     -36.606 -36.155 -23.256  1.00  0.00           
ATOM   4061  O   ARG   265     -36.154 -37.155 -23.734  1.00  0.00           
ATOM   4062  CB  ARG   265     -36.504 -34.841 -25.471  1.00  0.00           
ATOM   4063  1HB ARG   265     -35.748 -35.516 -25.872  1.00  0.00           
ATOM   4064  2HB ARG   265     -37.376 -35.414 -25.787  1.00  0.00           
ATOM   4065  CG  ARG   265     -36.466 -33.537 -26.313  1.00  0.00           
ATOM   4066  1HG ARG   265     -37.368 -32.943 -26.165  1.00  0.00           
ATOM   4067  2HG ARG   265     -35.542 -32.999 -26.099  1.00  0.00           
ATOM   4068  CD  ARG   265     -36.420 -33.871 -27.859  1.00  0.00           
ATOM   4069  1HD ARG   265     -36.602 -34.899 -28.172  1.00  0.00           
ATOM   4070  2HD ARG   265     -37.128 -33.284 -28.444  1.00  0.00           
ATOM   4071  NE  ARG   265     -35.047 -33.502 -28.328  1.00  0.00           
ATOM   4072  HE  ARG   265     -34.809 -32.572 -28.014  1.00  0.00           
ATOM   4073  CZ  ARG   265     -34.200 -34.200 -29.086  1.00  0.00           
ATOM   4074  NH1 ARG   265     -34.509 -35.391 -29.537  1.00  0.00           
ATOM   4075 1HH1 ARG   265     -35.439 -35.755 -29.387  1.00  0.00           
ATOM   4076 2HH1 ARG   265     -33.841 -35.922 -30.077  1.00  0.00           
ATOM   4077  NH2 ARG   265     -33.060 -33.608 -29.391  1.00  0.00           
ATOM   4078 1HH2 ARG   265     -32.853 -32.710 -28.978  1.00  0.00           
ATOM   4079 2HH2 ARG   265     -32.346 -34.103 -29.907  1.00  0.00           
ATOM   4080  N   PHE   266     -37.284 -36.111 -22.113  1.00  0.00           
ATOM   4081  H   PHE   266     -37.738 -35.255 -21.826  1.00  0.00           
ATOM   4082  CA  PHE   266     -37.798 -37.359 -21.563  1.00  0.00           
ATOM   4083  HA  PHE   266     -37.010 -38.100 -21.698  1.00  0.00           
ATOM   4084  C   PHE   266     -39.004 -37.766 -22.422  1.00  0.00           
ATOM   4085  O   PHE   266     -40.009 -36.977 -22.544  1.00  0.00           
ATOM   4086  CB  PHE   266     -38.113 -37.231 -20.091  1.00  0.00           
ATOM   4087  1HB PHE   266     -38.827 -36.440 -19.857  1.00  0.00           
ATOM   4088  2HB PHE   266     -38.548 -38.114 -19.624  1.00  0.00           
ATOM   4089  CG  PHE   266     -36.811 -36.906 -19.322  1.00  0.00           
ATOM   4090  CD1 PHE   266     -35.848 -37.931 -19.356  1.00  0.00           
ATOM   4091  HD1 PHE   266     -35.900 -38.794 -20.003  1.00  0.00           
ATOM   4092  CD2 PHE   266     -36.555 -35.679 -18.674  1.00  0.00           
ATOM   4093  HD2 PHE   266     -37.372 -34.992 -18.510  1.00  0.00           
ATOM   4094  CE1 PHE   266     -34.604 -37.706 -18.671  1.00  0.00           
ATOM   4095  HE1 PHE   266     -33.896 -38.516 -18.580  1.00  0.00           
ATOM   4096  CE2 PHE   266     -35.348 -35.455 -18.013  1.00  0.00           
ATOM   4097  HE2 PHE   266     -35.198 -34.553 -17.438  1.00  0.00           
ATOM   4098  CZ  PHE   266     -34.411 -36.522 -17.950  1.00  0.00           
ATOM   4099  HZ  PHE   266     -33.518 -36.385 -17.358  1.00  0.00           
ATOM   4100  N   ILE   267     -38.903 -38.913 -23.112  1.00  0.00           
ATOM   4101  H   ILE   267     -38.022 -39.402 -23.182  1.00  0.00           
ATOM   4102  CA  ILE   267     -40.002 -39.506 -23.936  1.00  0.00           
ATOM   4103  HA  ILE   267     -40.832 -38.800 -23.956  1.00  0.00           
ATOM   4104  C   ILE   267     -40.549 -40.827 -23.305  1.00  0.00           
ATOM   4105  O   ILE   267     -39.827 -41.806 -22.950  1.00  0.00           
ATOM   4106  CB  ILE   267     -39.449 -39.770 -25.384  1.00  0.00           
ATOM   4107  HB  ILE   267     -38.674 -40.530 -25.283  1.00  0.00           
ATOM   4108  CG1 ILE   267     -38.889 -38.366 -25.935  1.00  0.00           
ATOM   4109 1HG1 ILE   267     -39.778 -37.740 -26.013  1.00  0.00           
ATOM   4110 2HG1 ILE   267     -38.266 -37.992 -25.123  1.00  0.00           
ATOM   4111  CG2 ILE   267     -40.561 -40.377 -26.271  1.00  0.00           
ATOM   4112 1HG2 ILE   267     -40.096 -40.604 -27.230  1.00  0.00           
ATOM   4113 2HG2 ILE   267     -41.386 -39.681 -26.422  1.00  0.00           
ATOM   4114 3HG2 ILE   267     -40.937 -41.296 -25.822  1.00  0.00           
ATOM   4115  CD1 ILE   267     -37.980 -38.384 -27.159  1.00  0.00           
ATOM   4116 1HD1 ILE   267     -37.440 -37.448 -27.303  1.00  0.00           
ATOM   4117 2HD1 ILE   267     -38.639 -38.558 -28.010  1.00  0.00           
ATOM   4118 3HD1 ILE   267     -37.269 -39.205 -27.074  1.00  0.00           
ATOM   4119  N   ASP   268     -41.806 -40.766 -22.963  1.00  0.00           
ATOM   4120  H   ASP   268     -42.314 -39.934 -23.227  1.00  0.00           
ATOM   4121  CA  ASP   268     -42.633 -41.855 -22.389  1.00  0.00           
ATOM   4122  HA  ASP   268     -42.003 -42.565 -21.853  1.00  0.00           
ATOM   4123  C   ASP   268     -43.374 -42.661 -23.504  1.00  0.00           
ATOM   4124  O   ASP   268     -44.122 -43.595 -23.155  1.00  0.00           
ATOM   4125  CB  ASP   268     -43.591 -41.312 -21.272  1.00  0.00           
ATOM   4126  1HB ASP   268     -44.295 -40.604 -21.711  1.00  0.00           
ATOM   4127  2HB ASP   268     -44.180 -42.108 -20.815  1.00  0.00           
ATOM   4128  CG  ASP   268     -42.873 -40.560 -20.102  1.00  0.00           
ATOM   4129  OD1 ASP   268     -42.111 -41.200 -19.355  1.00  0.00           
ATOM   4130  OD2 ASP   268     -43.046 -39.331 -20.001  1.00  0.00           
ATOM   4131  N   ASP   269     -43.216 -42.370 -24.733  1.00  0.00           
ATOM   4132  H   ASP   269     -42.624 -41.573 -24.920  1.00  0.00           
ATOM   4133  CA  ASP   269     -43.796 -43.029 -25.921  1.00  0.00           
ATOM   4134  HA  ASP   269     -44.803 -43.359 -25.667  1.00  0.00           
ATOM   4135  C   ASP   269     -42.943 -44.326 -26.132  1.00  0.00           
ATOM   4136  O   ASP   269     -41.744 -44.290 -26.364  1.00  0.00           
ATOM   4137  CB  ASP   269     -43.852 -42.073 -27.074  1.00  0.00           
ATOM   4138  1HB ASP   269     -44.304 -41.108 -26.843  1.00  0.00           
ATOM   4139  2HB ASP   269     -42.810 -41.927 -27.360  1.00  0.00           
ATOM   4140  CG  ASP   269     -44.604 -42.697 -28.256  1.00  0.00           
ATOM   4141  OD1 ASP   269     -44.248 -43.791 -28.700  1.00  0.00           
ATOM   4142  OD2 ASP   269     -45.581 -42.017 -28.638  1.00  0.00           
ATOM   4143  N   THR   270     -43.656 -45.425 -26.173  1.00  0.00           
ATOM   4144  H   THR   270     -44.605 -45.201 -25.909  1.00  0.00           
ATOM   4145  CA  THR   270     -43.297 -46.816 -26.330  1.00  0.00           
ATOM   4146  HA  THR   270     -42.453 -47.056 -25.683  1.00  0.00           
ATOM   4147  C   THR   270     -42.963 -47.238 -27.761  1.00  0.00           
ATOM   4148  O   THR   270     -42.065 -48.040 -27.988  1.00  0.00           
ATOM   4149  CB  THR   270     -44.347 -47.819 -25.791  1.00  0.00           
ATOM   4150  HB  THR   270     -45.016 -48.078 -26.612  1.00  0.00           
ATOM   4151  OG1 THR   270     -45.109 -47.081 -24.841  1.00  0.00           
ATOM   4152  HG1 THR   270     -44.527 -46.868 -24.108  1.00  0.00           
ATOM   4153  CG2 THR   270     -44.000 -49.058 -25.043  1.00  0.00           
ATOM   4154 1HG2 THR   270     -43.448 -48.838 -24.130  1.00  0.00           
ATOM   4155 2HG2 THR   270     -43.384 -49.668 -25.703  1.00  0.00           
ATOM   4156 3HG2 THR   270     -44.913 -49.600 -24.795  1.00  0.00           
ATOM   4157  N   GLU   271     -43.603 -46.650 -28.747  1.00  0.00           
ATOM   4158  H   GLU   271     -44.353 -45.982 -28.637  1.00  0.00           
ATOM   4159  CA  GLU   271     -43.123 -46.808 -30.153  1.00  0.00           
ATOM   4160  HA  GLU   271     -42.955 -47.874 -30.306  1.00  0.00           
ATOM   4161  C   GLU   271     -41.760 -46.090 -30.329  1.00  0.00           
ATOM   4162  O   GLU   271     -40.905 -46.485 -31.089  1.00  0.00           
ATOM   4163  CB  GLU   271     -44.044 -46.458 -31.380  1.00  0.00           
ATOM   4164  1HB GLU   271     -44.098 -45.374 -31.481  1.00  0.00           
ATOM   4165  2HB GLU   271     -43.483 -46.773 -32.261  1.00  0.00           
ATOM   4166  CG  GLU   271     -45.480 -47.023 -31.500  1.00  0.00           
ATOM   4167  1HG GLU   271     -45.834 -47.271 -30.499  1.00  0.00           
ATOM   4168  2HG GLU   271     -46.128 -46.265 -31.939  1.00  0.00           
ATOM   4169  CD  GLU   271     -45.564 -48.292 -32.369  1.00  0.00           
ATOM   4170  OE1 GLU   271     -44.682 -49.149 -32.381  1.00  0.00           
ATOM   4171  OE2 GLU   271     -46.581 -48.395 -33.048  1.00  0.00           
ATOM   4172  N   ALA   272     -41.518 -44.920 -29.666  1.00  0.00           
ATOM   4173  H   ALA   272     -42.337 -44.503 -29.246  1.00  0.00           
ATOM   4174  CA  ALA   272     -40.354 -44.100 -29.879  1.00  0.00           
ATOM   4175  HA  ALA   272     -40.204 -43.905 -30.941  1.00  0.00           
ATOM   4176  C   ALA   272     -39.069 -44.781 -29.342  1.00  0.00           
ATOM   4177  O   ALA   272     -38.058 -44.720 -29.977  1.00  0.00           
ATOM   4178  CB  ALA   272     -40.617 -42.636 -29.337  1.00  0.00           
ATOM   4179  1HB ALA   272     -41.514 -42.193 -29.769  1.00  0.00           
ATOM   4180  2HB ALA   272     -39.748 -42.038 -29.610  1.00  0.00           
ATOM   4181  3HB ALA   272     -40.713 -42.665 -28.251  1.00  0.00           
ATOM   4182  N   ALA   273     -39.220 -45.336 -28.198  1.00  0.00           
ATOM   4183  H   ALA   273     -40.090 -45.170 -27.713  1.00  0.00           
ATOM   4184  CA  ALA   273     -38.268 -46.237 -27.519  1.00  0.00           
ATOM   4185  HA  ALA   273     -37.307 -45.730 -27.434  1.00  0.00           
ATOM   4186  C   ALA   273     -37.951 -47.541 -28.392  1.00  0.00           
ATOM   4187  O   ALA   273     -36.774 -47.832 -28.517  1.00  0.00           
ATOM   4188  CB  ALA   273     -38.901 -46.679 -26.213  1.00  0.00           
ATOM   4189  1HB ALA   273     -39.301 -45.868 -25.604  1.00  0.00           
ATOM   4190  2HB ALA   273     -38.133 -47.211 -25.651  1.00  0.00           
ATOM   4191  3HB ALA   273     -39.703 -47.368 -26.475  1.00  0.00           
ATOM   4192  N   ARG   274     -39.010 -48.153 -28.956  1.00  0.00           
ATOM   4193  H   ARG   274     -39.964 -47.899 -28.742  1.00  0.00           
ATOM   4194  CA  ARG   274     -38.797 -49.345 -29.764  1.00  0.00           
ATOM   4195  HA  ARG   274     -38.257 -50.089 -29.179  1.00  0.00           
ATOM   4196  C   ARG   274     -38.034 -48.939 -30.979  1.00  0.00           
ATOM   4197  O   ARG   274     -37.147 -49.662 -31.419  1.00  0.00           
ATOM   4198  CB  ARG   274     -40.187 -50.027 -30.079  1.00  0.00           
ATOM   4199  1HB ARG   274     -40.464 -50.337 -29.072  1.00  0.00           
ATOM   4200  2HB ARG   274     -40.872 -49.345 -30.583  1.00  0.00           
ATOM   4201  CG  ARG   274     -40.015 -51.283 -30.951  1.00  0.00           
ATOM   4202  1HG ARG   274     -39.501 -51.035 -31.880  1.00  0.00           
ATOM   4203  2HG ARG   274     -39.428 -52.038 -30.428  1.00  0.00           
ATOM   4204  CD  ARG   274     -41.393 -51.869 -31.286  1.00  0.00           
ATOM   4205  1HD ARG   274     -42.159 -51.113 -31.458  1.00  0.00           
ATOM   4206  2HD ARG   274     -41.283 -52.466 -32.191  1.00  0.00           
ATOM   4207  NE  ARG   274     -41.948 -52.800 -30.232  1.00  0.00           
ATOM   4208  HE  ARG   274     -41.583 -52.596 -29.313  1.00  0.00           
ATOM   4209  CZ  ARG   274     -42.879 -53.696 -30.444  1.00  0.00           
ATOM   4210  NH1 ARG   274     -43.171 -54.116 -31.648  1.00  0.00           
ATOM   4211 1HH1 ARG   274     -42.757 -53.669 -32.453  1.00  0.00           
ATOM   4212 2HH1 ARG   274     -43.860 -54.844 -31.773  1.00  0.00           
ATOM   4213  NH2 ARG   274     -43.511 -54.349 -29.428  1.00  0.00           
ATOM   4214 1HH2 ARG   274     -43.405 -54.038 -28.473  1.00  0.00           
ATOM   4215 2HH2 ARG   274     -44.060 -55.172 -29.632  1.00  0.00           
ATOM   4216  N   ALA   275     -38.281 -47.775 -31.565  1.00  0.00           
ATOM   4217  H   ALA   275     -39.099 -47.230 -31.333  1.00  0.00           
ATOM   4218  CA  ALA   275     -37.508 -47.290 -32.733  1.00  0.00           
ATOM   4219  HA  ALA   275     -37.486 -48.015 -33.547  1.00  0.00           
ATOM   4220  C   ALA   275     -36.021 -47.012 -32.339  1.00  0.00           
ATOM   4221  O   ALA   275     -35.164 -47.088 -33.227  1.00  0.00           
ATOM   4222  CB  ALA   275     -38.311 -46.025 -33.296  1.00  0.00           
ATOM   4223  1HB ALA   275     -39.202 -46.358 -33.829  1.00  0.00           
ATOM   4224  2HB ALA   275     -37.660 -45.480 -33.980  1.00  0.00           
ATOM   4225  3HB ALA   275     -38.602 -45.373 -32.473  1.00  0.00           
ATOM   4226  N   ARG   276     -35.757 -46.603 -31.100  1.00  0.00           
ATOM   4227  H   ARG   276     -36.488 -46.554 -30.404  1.00  0.00           
ATOM   4228  CA  ARG   276     -34.386 -46.308 -30.526  1.00  0.00           
ATOM   4229  HA  ARG   276     -33.709 -45.955 -31.305  1.00  0.00           
ATOM   4230  C   ARG   276     -33.680 -47.574 -29.893  1.00  0.00           
ATOM   4231  O   ARG   276     -32.560 -47.581 -29.380  1.00  0.00           
ATOM   4232  CB  ARG   276     -34.569 -45.403 -29.308  1.00  0.00           
ATOM   4233  1HB ARG   276     -35.484 -45.561 -28.738  1.00  0.00           
ATOM   4234  2HB ARG   276     -33.735 -45.537 -28.620  1.00  0.00           
ATOM   4235  CG  ARG   276     -34.557 -43.934 -29.795  1.00  0.00           
ATOM   4236  1HG ARG   276     -35.133 -43.938 -30.720  1.00  0.00           
ATOM   4237  2HG ARG   276     -35.077 -43.236 -29.139  1.00  0.00           
ATOM   4238  CD  ARG   276     -33.170 -43.284 -30.133  1.00  0.00           
ATOM   4239  1HD ARG   276     -32.595 -43.292 -29.207  1.00  0.00           
ATOM   4240  2HD ARG   276     -32.591 -43.973 -30.749  1.00  0.00           
ATOM   4241  NE  ARG   276     -33.220 -41.973 -30.712  1.00  0.00           
ATOM   4242  HE  ARG   276     -34.052 -41.429 -30.532  1.00  0.00           
ATOM   4243  CZ  ARG   276     -32.205 -41.528 -31.397  1.00  0.00           
ATOM   4244  NH1 ARG   276     -31.111 -42.202 -31.756  1.00  0.00           
ATOM   4245 1HH1 ARG   276     -31.037 -43.187 -31.544  1.00  0.00           
ATOM   4246 2HH1 ARG   276     -30.398 -41.750 -32.311  1.00  0.00           
ATOM   4247  NH2 ARG   276     -32.331 -40.344 -31.794  1.00  0.00           
ATOM   4248 1HH2 ARG   276     -32.965 -39.712 -31.327  1.00  0.00           
ATOM   4249 2HH2 ARG   276     -31.586 -39.979 -32.370  1.00  0.00           
ATOM   4250  N   GLY   277     -34.348 -48.710 -30.068  1.00  0.00           
ATOM   4251  H   GLY   277     -35.248 -48.614 -30.516  1.00  0.00           
ATOM   4252  CA  GLY   277     -34.013 -50.109 -29.659  1.00  0.00           
ATOM   4253  1HA GLY   277     -34.648 -50.876 -30.102  1.00  0.00           
ATOM   4254  2HA GLY   277     -32.997 -50.319 -29.991  1.00  0.00           
ATOM   4255  C   GLY   277     -34.017 -50.406 -28.104  1.00  0.00           
ATOM   4256  O   GLY   277     -33.360 -51.291 -27.599  1.00  0.00           
ATOM   4257  N   VAL   278     -34.700 -49.585 -27.282  1.00  0.00           
ATOM   4258  H   VAL   278     -35.203 -48.806 -27.682  1.00  0.00           
ATOM   4259  CA  VAL   278     -34.691 -49.571 -25.772  1.00  0.00           
ATOM   4260  HA  VAL   278     -34.170 -50.461 -25.418  1.00  0.00           
ATOM   4261  C   VAL   278     -36.168 -49.738 -25.101  1.00  0.00           
ATOM   4262  O   VAL   278     -37.117 -49.618 -25.876  1.00  0.00           
ATOM   4263  CB  VAL   278     -33.956 -48.371 -25.144  1.00  0.00           
ATOM   4264  HB  VAL   278     -34.132 -48.383 -24.069  1.00  0.00           
ATOM   4265  CG1 VAL   278     -32.438 -48.470 -25.480  1.00  0.00           
ATOM   4266 1HG1 VAL   278     -31.967 -47.533 -25.185  1.00  0.00           
ATOM   4267 2HG1 VAL   278     -32.331 -48.609 -26.556  1.00  0.00           
ATOM   4268 3HG1 VAL   278     -31.960 -49.298 -24.957  1.00  0.00           
ATOM   4269  CG2 VAL   278     -34.491 -47.057 -25.682  1.00  0.00           
ATOM   4270 1HG2 VAL   278     -34.047 -46.285 -25.053  1.00  0.00           
ATOM   4271 2HG2 VAL   278     -35.577 -47.023 -25.588  1.00  0.00           
ATOM   4272 3HG2 VAL   278     -34.211 -46.885 -26.721  1.00  0.00           
ATOM   4273  N   GLN   279     -36.342 -49.928 -23.773  1.00  0.00           
ATOM   4274  H   GLN   279     -35.488 -50.174 -23.294  1.00  0.00           
ATOM   4275  CA  GLN   279     -37.604 -50.155 -23.159  1.00  0.00           
ATOM   4276  HA  GLN   279     -38.416 -50.095 -23.883  1.00  0.00           
ATOM   4277  C   GLN   279     -37.886 -49.243 -21.984  1.00  0.00           
ATOM   4278  O   GLN   279     -36.981 -49.061 -21.238  1.00  0.00           
ATOM   4279  CB  GLN   279     -37.595 -51.601 -22.584  1.00  0.00           
ATOM   4280  1HB GLN   279     -37.395 -52.305 -23.391  1.00  0.00           
ATOM   4281  2HB GLN   279     -36.765 -51.697 -21.885  1.00  0.00           
ATOM   4282  CG  GLN   279     -38.882 -52.074 -21.855  1.00  0.00           
ATOM   4283  1HG GLN   279     -38.935 -51.390 -21.008  1.00  0.00           
ATOM   4284  2HG GLN   279     -39.732 -51.937 -22.524  1.00  0.00           
ATOM   4285  CD  GLN   279     -38.837 -53.506 -21.362  1.00  0.00           
ATOM   4286  OE1 GLN   279     -38.049 -53.872 -20.527  1.00  0.00           
ATOM   4287  NE2 GLN   279     -39.732 -54.337 -21.831  1.00  0.00           
ATOM   4288 1HE2 GLN   279     -39.727 -55.285 -21.482  1.00  0.00           
ATOM   4289 2HE2 GLN   279     -40.338 -54.085 -22.598  1.00  0.00           
ATOM   4290  N   GLY   280     -39.037 -48.641 -21.733  1.00  0.00           
ATOM   4291  H   GLY   280     -39.841 -48.942 -22.265  1.00  0.00           
ATOM   4292  CA  GLY   280     -39.302 -47.710 -20.626  1.00  0.00           
ATOM   4293  1HA GLY   280     -40.381 -47.663 -20.486  1.00  0.00           
ATOM   4294  2HA GLY   280     -38.913 -48.133 -19.700  1.00  0.00           
ATOM   4295  C   GLY   280     -38.730 -46.347 -20.878  1.00  0.00           
ATOM   4296  O   GLY   280     -38.108 -46.094 -21.934  1.00  0.00           
ATOM   4297  N   ARG   281     -38.856 -45.360 -20.006  1.00  0.00           
ATOM   4298  H   ARG   281     -39.386 -45.583 -19.175  1.00  0.00           
ATOM   4299  CA  ARG   281     -38.517 -43.936 -20.189  1.00  0.00           
ATOM   4300  HA  ARG   281     -39.154 -43.509 -20.963  1.00  0.00           
ATOM   4301  C   ARG   281     -37.055 -43.814 -20.630  1.00  0.00           
ATOM   4302  O   ARG   281     -36.157 -44.305 -19.955  1.00  0.00           
ATOM   4303  CB  ARG   281     -38.812 -43.131 -18.923  1.00  0.00           
ATOM   4304  1HB ARG   281     -39.884 -43.210 -18.746  1.00  0.00           
ATOM   4305  2HB ARG   281     -38.382 -43.598 -18.037  1.00  0.00           
ATOM   4306  CG  ARG   281     -38.404 -41.667 -18.984  1.00  0.00           
ATOM   4307  1HG ARG   281     -37.341 -41.566 -19.199  1.00  0.00           
ATOM   4308  2HG ARG   281     -38.854 -41.230 -19.876  1.00  0.00           
ATOM   4309  CD  ARG   281     -38.732 -40.733 -17.786  1.00  0.00           
ATOM   4310  1HD ARG   281     -38.863 -41.223 -16.821  1.00  0.00           
ATOM   4311  2HD ARG   281     -37.956 -39.984 -17.632  1.00  0.00           
ATOM   4312  NE  ARG   281     -40.002 -40.000 -18.086  1.00  0.00           
ATOM   4313  HE  ARG   281     -40.513 -40.349 -18.885  1.00  0.00           
ATOM   4314  CZ  ARG   281     -40.527 -38.945 -17.402  1.00  0.00           
ATOM   4315  NH1 ARG   281     -39.923 -38.440 -16.349  1.00  0.00           
ATOM   4316 1HH1 ARG   281     -38.996 -38.652 -16.009  1.00  0.00           
ATOM   4317 2HH1 ARG   281     -40.493 -37.757 -15.872  1.00  0.00           
ATOM   4318  NH2 ARG   281     -41.661 -38.335 -17.650  1.00  0.00           
ATOM   4319 1HH2 ARG   281     -42.134 -38.630 -18.492  1.00  0.00           
ATOM   4320 2HH2 ARG   281     -42.170 -37.841 -16.931  1.00  0.00           
ATOM   4321  N   PHE   282     -36.804 -43.043 -21.696  1.00  0.00           
ATOM   4322  H   PHE   282     -37.585 -42.696 -22.235  1.00  0.00           
ATOM   4323  CA  PHE   282     -35.464 -42.693 -22.259  1.00  0.00           
ATOM   4324  HA  PHE   282     -34.744 -42.964 -21.486  1.00  0.00           
ATOM   4325  C   PHE   282     -35.361 -41.145 -22.449  1.00  0.00           
ATOM   4326  O   PHE   282     -36.345 -40.417 -22.536  1.00  0.00           
ATOM   4327  CB  PHE   282     -35.049 -43.538 -23.425  1.00  0.00           
ATOM   4328  1HB PHE   282     -33.997 -43.308 -23.596  1.00  0.00           
ATOM   4329  2HB PHE   282     -35.183 -44.600 -23.221  1.00  0.00           
ATOM   4330  CG  PHE   282     -35.832 -43.185 -24.685  1.00  0.00           
ATOM   4331  CD1 PHE   282     -37.110 -43.589 -24.889  1.00  0.00           
ATOM   4332  HD1 PHE   282     -37.572 -44.204 -24.131  1.00  0.00           
ATOM   4333  CD2 PHE   282     -35.350 -42.294 -25.568  1.00  0.00           
ATOM   4334  HD2 PHE   282     -34.400 -41.787 -25.481  1.00  0.00           
ATOM   4335  CE1 PHE   282     -37.836 -43.368 -26.098  1.00  0.00           
ATOM   4336  HE1 PHE   282     -38.840 -43.741 -26.241  1.00  0.00           
ATOM   4337  CE2 PHE   282     -36.045 -41.956 -26.767  1.00  0.00           
ATOM   4338  HE2 PHE   282     -35.525 -41.353 -27.497  1.00  0.00           
ATOM   4339  CZ  PHE   282     -37.257 -42.538 -27.071  1.00  0.00           
ATOM   4340  HZ  PHE   282     -37.774 -42.329 -27.996  1.00  0.00           
ATOM   4341  N   ALA   283     -34.137 -40.550 -22.413  1.00  0.00           
ATOM   4342  H   ALA   283     -33.333 -41.147 -22.280  1.00  0.00           
ATOM   4343  CA  ALA   283     -33.807 -39.114 -22.654  1.00  0.00           
ATOM   4344  HA  ALA   283     -34.748 -38.564 -22.624  1.00  0.00           
ATOM   4345  C   ALA   283     -33.135 -38.895 -24.002  1.00  0.00           
ATOM   4346  O   ALA   283     -32.267 -39.653 -24.331  1.00  0.00           
ATOM   4347  CB  ALA   283     -32.962 -38.756 -21.445  1.00  0.00           
ATOM   4348  1HB ALA   283     -33.449 -39.069 -20.522  1.00  0.00           
ATOM   4349  2HB ALA   283     -32.881 -37.669 -21.463  1.00  0.00           
ATOM   4350  3HB ALA   283     -31.967 -39.197 -21.499  1.00  0.00           
ATOM   4351  N   GLU   284     -33.515 -37.841 -24.773  1.00  0.00           
ATOM   4352  H   GLU   284     -34.434 -37.459 -24.604  1.00  0.00           
ATOM   4353  CA  GLU   284     -32.732 -37.371 -25.866  1.00  0.00           
ATOM   4354  HA  GLU   284     -31.924 -38.068 -26.091  1.00  0.00           
ATOM   4355  C   GLU   284     -32.101 -36.016 -25.484  1.00  0.00           
ATOM   4356  O   GLU   284     -32.792 -35.240 -24.855  1.00  0.00           
ATOM   4357  CB  GLU   284     -33.595 -37.338 -27.165  1.00  0.00           
ATOM   4358  1HB GLU   284     -34.361 -36.569 -27.066  1.00  0.00           
ATOM   4359  2HB GLU   284     -32.811 -37.190 -27.908  1.00  0.00           
ATOM   4360  CG  GLU   284     -34.330 -38.668 -27.537  1.00  0.00           
ATOM   4361  1HG GLU   284     -33.653 -39.452 -27.199  1.00  0.00           
ATOM   4362  2HG GLU   284     -35.240 -38.834 -26.961  1.00  0.00           
ATOM   4363  CD  GLU   284     -34.589 -38.766 -29.006  1.00  0.00           
ATOM   4364  OE1 GLU   284     -35.765 -38.598 -29.453  1.00  0.00           
ATOM   4365  OE2 GLU   284     -33.692 -39.100 -29.805  1.00  0.00           
ATOM   4366  N   VAL   285     -30.830 -35.719 -25.811  1.00  0.00           
ATOM   4367  H   VAL   285     -30.248 -36.430 -26.230  1.00  0.00           
ATOM   4368  CA  VAL   285     -30.090 -34.371 -25.749  1.00  0.00           
ATOM   4369  HA  VAL   285     -30.635 -33.459 -25.507  1.00  0.00           
ATOM   4370  C   VAL   285     -29.408 -34.160 -27.123  1.00  0.00           
ATOM   4371  O   VAL   285     -28.777 -35.104 -27.564  1.00  0.00           
ATOM   4372  CB  VAL   285     -29.050 -34.511 -24.564  1.00  0.00           
ATOM   4373  HB  VAL   285     -28.398 -35.340 -24.840  1.00  0.00           
ATOM   4374  CG1 VAL   285     -28.162 -33.235 -24.510  1.00  0.00           
ATOM   4375 1HG1 VAL   285     -27.387 -33.286 -23.745  1.00  0.00           
ATOM   4376 2HG1 VAL   285     -28.875 -32.452 -24.253  1.00  0.00           
ATOM   4377 3HG1 VAL   285     -27.707 -33.011 -25.475  1.00  0.00           
ATOM   4378  CG2 VAL   285     -29.718 -34.758 -23.217  1.00  0.00           
ATOM   4379 1HG2 VAL   285     -28.888 -35.028 -22.564  1.00  0.00           
ATOM   4380 2HG2 VAL   285     -30.410 -35.597 -23.290  1.00  0.00           
ATOM   4381 3HG2 VAL   285     -30.237 -33.893 -22.806  1.00  0.00           
ATOM   4382  N   ASP   286     -29.457 -32.997 -27.653  1.00  0.00           
ATOM   4383  H   ASP   286     -29.971 -32.282 -27.159  1.00  0.00           
ATOM   4384  CA  ASP   286     -28.715 -32.624 -28.832  1.00  0.00           
ATOM   4385  HA  ASP   286     -28.020 -33.390 -29.176  1.00  0.00           
ATOM   4386  C   ASP   286     -27.880 -31.342 -28.544  1.00  0.00           
ATOM   4387  O   ASP   286     -28.450 -30.298 -28.125  1.00  0.00           
ATOM   4388  CB  ASP   286     -29.635 -32.455 -30.072  1.00  0.00           
ATOM   4389  1HB ASP   286     -30.504 -31.871 -29.768  1.00  0.00           
ATOM   4390  2HB ASP   286     -29.142 -31.755 -30.746  1.00  0.00           
ATOM   4391  CG  ASP   286     -30.065 -33.693 -30.818  1.00  0.00           
ATOM   4392  OD1 ASP   286     -29.888 -33.911 -32.048  1.00  0.00           
ATOM   4393  OD2 ASP   286     -30.698 -34.572 -30.272  1.00  0.00           
ATOM   4394  N   PHE   287     -26.561 -31.351 -28.595  1.00  0.00           
ATOM   4395  H   PHE   287     -26.091 -32.192 -28.898  1.00  0.00           
ATOM   4396  CA  PHE   287     -25.682 -30.172 -28.400  1.00  0.00           
ATOM   4397  HA  PHE   287     -26.192 -29.221 -28.552  1.00  0.00           
ATOM   4398  C   PHE   287     -24.423 -30.125 -29.367  1.00  0.00           
ATOM   4399  O   PHE   287     -23.807 -31.126 -29.607  1.00  0.00           
ATOM   4400  CB  PHE   287     -25.127 -30.192 -26.949  1.00  0.00           
ATOM   4401  1HB PHE   287     -25.899 -30.273 -26.184  1.00  0.00           
ATOM   4402  2HB PHE   287     -24.515 -31.094 -26.952  1.00  0.00           
ATOM   4403  CG  PHE   287     -24.275 -28.985 -26.704  1.00  0.00           
ATOM   4404  CD1 PHE   287     -22.871 -29.029 -26.651  1.00  0.00           
ATOM   4405  HD1 PHE   287     -22.335 -29.964 -26.718  1.00  0.00           
ATOM   4406  CD2 PHE   287     -24.949 -27.765 -26.678  1.00  0.00           
ATOM   4407  HD2 PHE   287     -26.027 -27.733 -26.738  1.00  0.00           
ATOM   4408  CE1 PHE   287     -22.203 -27.821 -26.550  1.00  0.00           
ATOM   4409  HE1 PHE   287     -21.126 -27.881 -26.488  1.00  0.00           
ATOM   4410  CE2 PHE   287     -24.268 -26.554 -26.616  1.00  0.00           
ATOM   4411  HE2 PHE   287     -24.795 -25.617 -26.720  1.00  0.00           
ATOM   4412  CZ  PHE   287     -22.857 -26.599 -26.475  1.00  0.00           
ATOM   4413  HZ  PHE   287     -22.314 -25.666 -26.436  1.00  0.00           
ATOM   4414  N   ASP   288     -24.270 -28.953 -30.035  1.00  0.00           
ATOM   4415  H   ASP   288     -24.889 -28.218 -29.723  1.00  0.00           
ATOM   4416  CA  ASP   288     -23.260 -28.634 -31.015  1.00  0.00           
ATOM   4417  HA  ASP   288     -22.755 -29.461 -31.515  1.00  0.00           
ATOM   4418  C   ASP   288     -22.156 -27.739 -30.380  1.00  0.00           
ATOM   4419  O   ASP   288     -22.401 -26.962 -29.502  1.00  0.00           
ATOM   4420  CB  ASP   288     -23.926 -27.939 -32.206  1.00  0.00           
ATOM   4421  1HB ASP   288     -24.306 -26.936 -32.015  1.00  0.00           
ATOM   4422  2HB ASP   288     -23.131 -27.947 -32.952  1.00  0.00           
ATOM   4423  CG  ASP   288     -25.120 -28.748 -32.830  1.00  0.00           
ATOM   4424  OD1 ASP   288     -24.960 -29.970 -33.196  1.00  0.00           
ATOM   4425  OD2 ASP   288     -26.147 -28.111 -33.063  1.00  0.00           
ATOM   4426  N   PHE   289     -20.953 -27.857 -31.014  1.00  0.00           
ATOM   4427  H   PHE   289     -20.894 -28.400 -31.864  1.00  0.00           
ATOM   4428  CA  PHE   289     -19.828 -27.065 -30.609  1.00  0.00           
ATOM   4429  HA  PHE   289     -20.061 -26.453 -29.738  1.00  0.00           
ATOM   4430  C   PHE   289     -19.280 -26.080 -31.703  1.00  0.00           
ATOM   4431  O   PHE   289     -19.399 -26.315 -32.897  1.00  0.00           
ATOM   4432  CB  PHE   289     -18.690 -28.051 -30.281  1.00  0.00           
ATOM   4433  1HB PHE   289     -18.632 -28.802 -31.069  1.00  0.00           
ATOM   4434  2HB PHE   289     -17.716 -27.566 -30.225  1.00  0.00           
ATOM   4435  CG  PHE   289     -18.885 -28.818 -28.947  1.00  0.00           
ATOM   4436  CD1 PHE   289     -18.554 -28.267 -27.701  1.00  0.00           
ATOM   4437  HD1 PHE   289     -18.129 -27.280 -27.600  1.00  0.00           
ATOM   4438  CD2 PHE   289     -19.498 -30.095 -29.032  1.00  0.00           
ATOM   4439  HD2 PHE   289     -19.826 -30.444 -30.000  1.00  0.00           
ATOM   4440  CE1 PHE   289     -18.686 -29.055 -26.516  1.00  0.00           
ATOM   4441  HE1 PHE   289     -18.363 -28.722 -25.541  1.00  0.00           
ATOM   4442  CE2 PHE   289     -19.735 -30.803 -27.856  1.00  0.00           
ATOM   4443  HE2 PHE   289     -20.270 -31.741 -27.878  1.00  0.00           
ATOM   4444  CZ  PHE   289     -19.314 -30.338 -26.600  1.00  0.00           
ATOM   4445  HZ  PHE   289     -19.502 -30.934 -25.719  1.00  0.00           
ATOM   4446  N   GLN   290     -18.542 -24.988 -31.434  1.00  0.00           
ATOM   4447  H   GLN   290     -18.421 -24.637 -30.495  1.00  0.00           
ATOM   4448  CA  GLN   290     -17.832 -24.187 -32.482  1.00  0.00           
ATOM   4449  HA  GLN   290     -17.765 -24.713 -33.434  1.00  0.00           
ATOM   4450  C   GLN   290     -16.399 -23.856 -32.015  1.00  0.00           
ATOM   4451  O   GLN   290     -16.233 -23.425 -30.866  1.00  0.00           
ATOM   4452  CB  GLN   290     -18.716 -22.938 -32.783  1.00  0.00           
ATOM   4453  1HB GLN   290     -19.671 -23.450 -32.909  1.00  0.00           
ATOM   4454  2HB GLN   290     -18.590 -22.237 -31.958  1.00  0.00           
ATOM   4455  CG  GLN   290     -18.321 -22.265 -34.092  1.00  0.00           
ATOM   4456  1HG GLN   290     -17.258 -22.020 -34.086  1.00  0.00           
ATOM   4457  2HG GLN   290     -18.357 -23.000 -34.896  1.00  0.00           
ATOM   4458  CD  GLN   290     -19.130 -21.041 -34.475  1.00  0.00           
ATOM   4459  OE1 GLN   290     -20.161 -20.759 -33.900  1.00  0.00           
ATOM   4460  NE2 GLN   290     -18.682 -20.369 -35.561  1.00  0.00           
ATOM   4461 1HE2 GLN   290     -19.290 -19.664 -35.954  1.00  0.00           
ATOM   4462 2HE2 GLN   290     -18.033 -20.865 -36.156  1.00  0.00           
ATOM   4463  N   LEU   291     -15.466 -24.009 -32.902  1.00  0.00           
ATOM   4464  H   LEU   291     -15.771 -24.396 -33.784  1.00  0.00           
ATOM   4465  CA  LEU   291     -14.080 -23.864 -32.621  1.00  0.00           
ATOM   4466  HA  LEU   291     -13.849 -23.894 -31.556  1.00  0.00           
ATOM   4467  C   LEU   291     -13.423 -22.565 -33.188  1.00  0.00           
ATOM   4468  O   LEU   291     -13.935 -21.985 -34.155  1.00  0.00           
ATOM   4469  CB  LEU   291     -13.268 -25.038 -33.246  1.00  0.00           
ATOM   4470  1HB LEU   291     -13.393 -24.979 -34.327  1.00  0.00           
ATOM   4471  2HB LEU   291     -12.213 -24.843 -33.049  1.00  0.00           
ATOM   4472  CG  LEU   291     -13.652 -26.450 -32.709  1.00  0.00           
ATOM   4473  HG  LEU   291     -14.637 -26.691 -33.110  1.00  0.00           
ATOM   4474  CD1 LEU   291     -12.706 -27.478 -33.288  1.00  0.00           
ATOM   4475 1HD1 LEU   291     -12.943 -28.476 -32.919  1.00  0.00           
ATOM   4476 2HD1 LEU   291     -11.685 -27.220 -33.008  1.00  0.00           
ATOM   4477 3HD1 LEU   291     -12.801 -27.460 -34.374  1.00  0.00           
ATOM   4478  CD2 LEU   291     -13.622 -26.609 -31.191  1.00  0.00           
ATOM   4479 1HD2 LEU   291     -13.873 -27.642 -30.951  1.00  0.00           
ATOM   4480 2HD2 LEU   291     -14.315 -25.938 -30.683  1.00  0.00           
ATOM   4481 3HD2 LEU   291     -12.604 -26.397 -30.863  1.00  0.00           
ATOM   4482  N   GLN   292     -12.393 -22.016 -32.479  1.00  0.00           
ATOM   4483  H   GLN   292     -12.001 -22.440 -31.650  1.00  0.00           
ATOM   4484  CA  GLN   292     -11.627 -20.938 -33.099  1.00  0.00           
ATOM   4485  HA  GLN   292     -12.196 -20.273 -33.749  1.00  0.00           
ATOM   4486  C   GLN   292     -10.440 -21.497 -33.928  1.00  0.00           
ATOM   4487  O   GLN   292      -9.950 -22.566 -33.724  1.00  0.00           
ATOM   4488  CB  GLN   292     -11.066 -19.986 -32.002  1.00  0.00           
ATOM   4489  1HB GLN   292     -10.441 -20.625 -31.379  1.00  0.00           
ATOM   4490  2HB GLN   292     -10.356 -19.260 -32.398  1.00  0.00           
ATOM   4491  CG  GLN   292     -12.127 -19.305 -31.179  1.00  0.00           
ATOM   4492  1HG GLN   292     -12.751 -18.677 -31.815  1.00  0.00           
ATOM   4493  2HG GLN   292     -12.871 -20.053 -30.902  1.00  0.00           
ATOM   4494  CD  GLN   292     -11.585 -18.580 -30.014  1.00  0.00           
ATOM   4495  OE1 GLN   292     -10.433 -18.178 -29.992  1.00  0.00           
ATOM   4496  NE2 GLN   292     -12.327 -18.350 -28.975  1.00  0.00           
ATOM   4497 1HE2 GLN   292     -11.976 -17.789 -28.212  1.00  0.00           
ATOM   4498 2HE2 GLN   292     -13.312 -18.564 -29.034  1.00  0.00           
ATOM   4499  N   LYS   293      -9.933 -20.513 -34.747  1.00  0.00           
ATOM   4500  H   LYS   293     -10.415 -19.628 -34.818  1.00  0.00           
ATOM   4501  CA  LYS   293      -8.604 -20.621 -35.300  1.00  0.00           
ATOM   4502  HA  LYS   293      -8.477 -21.573 -35.814  1.00  0.00           
ATOM   4503  C   LYS   293      -7.515 -20.580 -34.172  1.00  0.00           
ATOM   4504  O   LYS   293      -7.545 -19.636 -33.393  1.00  0.00           
ATOM   4505  CB  LYS   293      -8.338 -19.473 -36.344  1.00  0.00           
ATOM   4506  1HB LYS   293      -9.269 -19.340 -36.895  1.00  0.00           
ATOM   4507  2HB LYS   293      -8.286 -18.546 -35.773  1.00  0.00           
ATOM   4508  CG  LYS   293      -7.116 -19.605 -37.249  1.00  0.00           
ATOM   4509  1HG LYS   293      -6.231 -19.786 -36.640  1.00  0.00           
ATOM   4510  2HG LYS   293      -7.148 -20.565 -37.764  1.00  0.00           
ATOM   4511  CD  LYS   293      -6.961 -18.588 -38.356  1.00  0.00           
ATOM   4512  1HD LYS   293      -7.902 -18.462 -38.893  1.00  0.00           
ATOM   4513  2HD LYS   293      -6.509 -17.673 -37.974  1.00  0.00           
ATOM   4514  CE  LYS   293      -5.996 -19.135 -39.366  1.00  0.00           
ATOM   4515  1HE LYS   293      -4.964 -18.998 -39.042  1.00  0.00           
ATOM   4516  2HE LYS   293      -6.092 -20.217 -39.460  1.00  0.00           
ATOM   4517  NZ  LYS   293      -6.170 -18.544 -40.666  1.00  0.00           
ATOM   4518  1HZ LYS   293      -5.399 -18.773 -41.278  1.00  0.00           
ATOM   4519  2HZ LYS   293      -6.249 -17.541 -40.583  1.00  0.00           
ATOM   4520  3HZ LYS   293      -7.026 -18.919 -41.050  1.00  0.00           
ATOM   4521  N   ALA   294      -6.428 -21.431 -34.295  1.00  0.00           
ATOM   4522  H   ALA   294      -6.477 -22.130 -35.023  1.00  0.00           
ATOM   4523  CA  ALA   294      -5.227 -21.300 -33.525  1.00  0.00           
ATOM   4524  HA  ALA   294      -5.566 -21.085 -32.512  1.00  0.00           
ATOM   4525  C   ALA   294      -4.335 -20.142 -33.997  1.00  0.00           
ATOM   4526  O   ALA   294      -4.153 -20.138 -35.239  1.00  0.00           
ATOM   4527  CB  ALA   294      -4.421 -22.634 -33.681  1.00  0.00           
ATOM   4528  1HB ALA   294      -5.009 -23.365 -33.125  1.00  0.00           
ATOM   4529  2HB ALA   294      -3.427 -22.556 -33.242  1.00  0.00           
ATOM   4530  3HB ALA   294      -4.335 -22.951 -34.721  1.00  0.00           
ATOM   4531  N   PRO   295      -3.818 -19.250 -33.142  1.00  0.00           
ATOM   4532  CA  PRO   295      -2.696 -18.288 -33.341  1.00  0.00           
ATOM   4533  HA  PRO   295      -2.923 -17.580 -34.138  1.00  0.00           
ATOM   4534  C   PRO   295      -1.394 -19.040 -33.759  1.00  0.00           
ATOM   4535  O   PRO   295      -0.641 -18.543 -34.494  1.00  0.00           
ATOM   4536  CB  PRO   295      -2.471 -17.641 -31.993  1.00  0.00           
ATOM   4537  1HB PRO   295      -1.429 -17.421 -31.765  1.00  0.00           
ATOM   4538  2HB PRO   295      -2.994 -16.685 -31.981  1.00  0.00           
ATOM   4539  CG  PRO   295      -3.056 -18.589 -30.982  1.00  0.00           
ATOM   4540  1HG PRO   295      -2.304 -19.348 -30.768  1.00  0.00           
ATOM   4541  2HG PRO   295      -3.380 -18.056 -30.088  1.00  0.00           
ATOM   4542  CD  PRO   295      -4.196 -19.125 -31.767  1.00  0.00           
ATOM   4543  1HD PRO   295      -4.469 -20.096 -31.352  1.00  0.00           
ATOM   4544  2HD PRO   295      -5.089 -18.509 -31.666  1.00  0.00           
ATOM   4545  N   ALA   296      -1.228 -20.309 -33.365  1.00  0.00           
ATOM   4546  H   ALA   296      -1.928 -20.613 -32.704  1.00  0.00           
ATOM   4547  CA  ALA   296      -0.007 -21.106 -33.454  1.00  0.00           
ATOM   4548  HA  ALA   296       0.340 -21.045 -34.486  1.00  0.00           
ATOM   4549  C   ALA   296      -0.255 -22.542 -33.065  1.00  0.00           
ATOM   4550  O   ALA   296      -1.180 -22.752 -32.250  1.00  0.00           
ATOM   4551  CB  ALA   296       1.053 -20.486 -32.564  1.00  0.00           
ATOM   4552  1HB ALA   296       1.181 -19.432 -32.808  1.00  0.00           
ATOM   4553  2HB ALA   296       2.001 -21.007 -32.692  1.00  0.00           
ATOM   4554  3HB ALA   296       0.722 -20.583 -31.530  1.00  0.00           
ATOM   4555  N   PRO   297       0.479 -23.534 -33.534  1.00  0.00           
ATOM   4556  CA  PRO   297       0.301 -24.983 -33.224  1.00  0.00           
ATOM   4557  HA  PRO   297      -0.581 -25.407 -33.705  1.00  0.00           
ATOM   4558  C   PRO   297       0.257 -25.363 -31.728  1.00  0.00           
ATOM   4559  O   PRO   297      -0.468 -26.335 -31.416  1.00  0.00           
ATOM   4560  CB  PRO   297       1.506 -25.639 -33.919  1.00  0.00           
ATOM   4561  1HB PRO   297       2.429 -25.687 -33.342  1.00  0.00           
ATOM   4562  2HB PRO   297       1.113 -26.580 -34.306  1.00  0.00           
ATOM   4563  CG  PRO   297       1.770 -24.709 -35.141  1.00  0.00           
ATOM   4564  1HG PRO   297       2.764 -24.754 -35.586  1.00  0.00           
ATOM   4565  2HG PRO   297       1.065 -24.820 -35.965  1.00  0.00           
ATOM   4566  CD  PRO   297       1.571 -23.347 -34.480  1.00  0.00           
ATOM   4567  1HD PRO   297       2.485 -23.130 -33.928  1.00  0.00           
ATOM   4568  2HD PRO   297       1.251 -22.652 -35.257  1.00  0.00           
ATOM   4569  N   GLN   298       0.850 -24.528 -30.873  1.00  0.00           
ATOM   4570  H   GLN   298       1.372 -23.778 -31.304  1.00  0.00           
ATOM   4571  CA  GLN   298       0.778 -24.499 -29.400  1.00  0.00           
ATOM   4572  HA  GLN   298       1.155 -25.418 -28.951  1.00  0.00           
ATOM   4573  C   GLN   298      -0.693 -24.331 -28.828  1.00  0.00           
ATOM   4574  O   GLN   298      -1.090 -25.158 -28.002  1.00  0.00           
ATOM   4575  CB  GLN   298       1.753 -23.404 -28.810  1.00  0.00           
ATOM   4576  1HB GLN   298       1.525 -22.405 -29.184  1.00  0.00           
ATOM   4577  2HB GLN   298       1.621 -23.221 -27.744  1.00  0.00           
ATOM   4578  CG  GLN   298       3.277 -23.646 -29.048  1.00  0.00           
ATOM   4579  1HG GLN   298       3.910 -22.933 -28.520  1.00  0.00           
ATOM   4580  2HG GLN   298       3.526 -24.644 -28.689  1.00  0.00           
ATOM   4581  CD  GLN   298       3.655 -23.583 -30.551  1.00  0.00           
ATOM   4582  OE1 GLN   298       3.197 -22.759 -31.378  1.00  0.00           
ATOM   4583  NE2 GLN   298       4.585 -24.445 -30.967  1.00  0.00           
ATOM   4584 1HE2 GLN   298       5.058 -24.435 -31.859  1.00  0.00           
ATOM   4585 2HE2 GLN   298       4.933 -25.025 -30.217  1.00  0.00           
ATOM   4586  N   ALA   299      -1.500 -23.496 -29.483  1.00  0.00           
ATOM   4587  H   ALA   299      -1.133 -23.033 -30.302  1.00  0.00           
ATOM   4588  CA  ALA   299      -2.908 -23.326 -29.180  1.00  0.00           
ATOM   4589  HA  ALA   299      -2.912 -23.265 -28.091  1.00  0.00           
ATOM   4590  C   ALA   299      -3.716 -24.570 -29.595  1.00  0.00           
ATOM   4591  O   ALA   299      -4.746 -24.831 -29.074  1.00  0.00           
ATOM   4592  CB  ALA   299      -3.267 -21.966 -29.840  1.00  0.00           
ATOM   4593  1HB ALA   299      -2.664 -21.183 -29.381  1.00  0.00           
ATOM   4594  2HB ALA   299      -4.310 -21.841 -29.546  1.00  0.00           
ATOM   4595  3HB ALA   299      -3.185 -21.900 -30.925  1.00  0.00           
ATOM   4596  N   GLU   300      -3.211 -25.429 -30.488  1.00  0.00           
ATOM   4597  H   GLU   300      -2.301 -25.240 -30.884  1.00  0.00           
ATOM   4598  CA  GLU   300      -3.857 -26.680 -30.949  1.00  0.00           
ATOM   4599  HA  GLU   300      -4.922 -26.471 -31.046  1.00  0.00           
ATOM   4600  C   GLU   300      -3.763 -27.867 -29.897  1.00  0.00           
ATOM   4601  O   GLU   300      -4.456 -28.858 -30.125  1.00  0.00           
ATOM   4602  CB  GLU   300      -3.307 -27.147 -32.378  1.00  0.00           
ATOM   4603  1HB GLU   300      -2.298 -27.542 -32.254  1.00  0.00           
ATOM   4604  2HB GLU   300      -3.996 -27.916 -32.727  1.00  0.00           
ATOM   4605  CG  GLU   300      -3.267 -26.013 -33.415  1.00  0.00           
ATOM   4606  1HG GLU   300      -4.244 -25.564 -33.599  1.00  0.00           
ATOM   4607  2HG GLU   300      -2.594 -25.239 -33.046  1.00  0.00           
ATOM   4608  CD  GLU   300      -2.718 -26.568 -34.728  1.00  0.00           
ATOM   4609  OE1 GLU   300      -2.140 -25.766 -35.488  1.00  0.00           
ATOM   4610  OE2 GLU   300      -2.984 -27.768 -34.988  1.00  0.00           
ATOM   4611  N   GLN   301      -2.950 -27.728 -28.830  1.00  0.00           
ATOM   4612  H   GLN   301      -2.384 -26.892 -28.805  1.00  0.00           
ATOM   4613  CA  GLN   301      -2.575 -28.819 -27.942  1.00  0.00           
ATOM   4614  HA  GLN   301      -3.030 -29.717 -28.361  1.00  0.00           
ATOM   4615  C   GLN   301      -3.300 -28.572 -26.564  1.00  0.00           
ATOM   4616  O   GLN   301      -3.775 -27.468 -26.271  1.00  0.00           
ATOM   4617  CB  GLN   301      -1.018 -28.943 -27.716  1.00  0.00           
ATOM   4618  1HB GLN   301      -0.508 -28.002 -27.924  1.00  0.00           
ATOM   4619  2HB GLN   301      -0.824 -29.171 -26.668  1.00  0.00           
ATOM   4620  CG  GLN   301      -0.329 -30.046 -28.570  1.00  0.00           
ATOM   4621  1HG GLN   301      -0.657 -30.011 -29.609  1.00  0.00           
ATOM   4622  2HG GLN   301       0.738 -29.826 -28.519  1.00  0.00           
ATOM   4623  CD  GLN   301      -0.595 -31.425 -27.994  1.00  0.00           
ATOM   4624  OE1 GLN   301      -1.582 -31.598 -27.360  1.00  0.00           
ATOM   4625  NE2 GLN   301       0.245 -32.447 -28.135  1.00  0.00           
ATOM   4626 1HE2 GLN   301       0.049 -33.281 -27.599  1.00  0.00           
ATOM   4627 2HE2 GLN   301       1.065 -32.404 -28.722  1.00  0.00           
ATOM   4628  N   ARG   302      -3.259 -29.623 -25.737  1.00  0.00           
ATOM   4629  H   ARG   302      -2.929 -30.488 -26.140  1.00  0.00           
ATOM   4630  CA  ARG   302      -3.703 -29.664 -24.347  1.00  0.00           
ATOM   4631  HA  ARG   302      -4.600 -29.048 -24.391  1.00  0.00           
ATOM   4632  C   ARG   302      -2.705 -28.917 -23.390  1.00  0.00           
ATOM   4633  O   ARG   302      -1.507 -29.044 -23.560  1.00  0.00           
ATOM   4634  CB  ARG   302      -4.101 -31.067 -23.866  1.00  0.00           
ATOM   4635  1HB ARG   302      -3.580 -31.877 -24.375  1.00  0.00           
ATOM   4636  2HB ARG   302      -3.887 -31.263 -22.815  1.00  0.00           
ATOM   4637  CG  ARG   302      -5.629 -31.293 -24.077  1.00  0.00           
ATOM   4638  1HG ARG   302      -6.142 -30.896 -23.201  1.00  0.00           
ATOM   4639  2HG ARG   302      -6.023 -30.802 -24.966  1.00  0.00           
ATOM   4640  CD  ARG   302      -5.975 -32.804 -24.180  1.00  0.00           
ATOM   4641  1HD ARG   302      -5.725 -33.345 -23.268  1.00  0.00           
ATOM   4642  2HD ARG   302      -7.038 -32.800 -24.421  1.00  0.00           
ATOM   4643  NE  ARG   302      -5.232 -33.392 -25.304  1.00  0.00           
ATOM   4644  HE  ARG   302      -4.853 -32.747 -25.983  1.00  0.00           
ATOM   4645  CZ  ARG   302      -5.302 -34.708 -25.634  1.00  0.00           
ATOM   4646  NH1 ARG   302      -5.798 -35.657 -24.866  1.00  0.00           
ATOM   4647 1HH1 ARG   302      -5.776 -35.519 -23.865  1.00  0.00           
ATOM   4648 2HH1 ARG   302      -5.758 -36.591 -25.248  1.00  0.00           
ATOM   4649  NH2 ARG   302      -4.849 -34.967 -26.830  1.00  0.00           
ATOM   4650 1HH2 ARG   302      -4.463 -34.212 -27.378  1.00  0.00           
ATOM   4651 2HH2 ARG   302      -4.951 -35.886 -27.238  1.00  0.00           
ATOM   4652  N   SER   303      -3.218 -28.295 -22.309  1.00  0.00           
ATOM   4653  H   SER   303      -4.219 -28.305 -22.176  1.00  0.00           
ATOM   4654  CA  SER   303      -2.416 -27.807 -21.179  1.00  0.00           
ATOM   4655  HA  SER   303      -1.745 -27.018 -21.520  1.00  0.00           
ATOM   4656  C   SER   303      -1.550 -28.901 -20.505  1.00  0.00           
ATOM   4657  O   SER   303      -1.925 -30.094 -20.536  1.00  0.00           
ATOM   4658  CB  SER   303      -3.344 -27.201 -20.160  1.00  0.00           
ATOM   4659  1HB SER   303      -2.783 -26.706 -19.367  1.00  0.00           
ATOM   4660  2HB SER   303      -3.967 -26.429 -20.611  1.00  0.00           
ATOM   4661  OG  SER   303      -4.308 -28.189 -19.671  1.00  0.00           
ATOM   4662  HG  SER   303      -4.618 -27.829 -18.837  1.00  0.00           
ATOM   4663  N   LYS   304      -0.394 -28.499 -19.993  1.00  0.00           
ATOM   4664  H   LYS   304      -0.059 -27.561 -20.158  1.00  0.00           
ATOM   4665  CA  LYS   304       0.608 -29.462 -19.498  1.00  0.00           
ATOM   4666  HA  LYS   304       0.582 -30.373 -20.095  1.00  0.00           
ATOM   4667  C   LYS   304       0.313 -29.925 -18.012  1.00  0.00           
ATOM   4668  O   LYS   304       1.086 -30.609 -17.385  1.00  0.00           
ATOM   4669  CB  LYS   304       2.087 -29.007 -19.634  1.00  0.00           
ATOM   4670  1HB LYS   304       2.195 -28.068 -19.091  1.00  0.00           
ATOM   4671  2HB LYS   304       2.711 -29.766 -19.161  1.00  0.00           
ATOM   4672  CG  LYS   304       2.351 -28.890 -21.133  1.00  0.00           
ATOM   4673  1HG LYS   304       2.190 -29.858 -21.607  1.00  0.00           
ATOM   4674  2HG LYS   304       1.680 -28.146 -21.563  1.00  0.00           
ATOM   4675  CD  LYS   304       3.841 -28.503 -21.428  1.00  0.00           
ATOM   4676  1HD LYS   304       3.855 -27.429 -21.613  1.00  0.00           
ATOM   4677  2HD LYS   304       4.409 -28.733 -20.526  1.00  0.00           
ATOM   4678  CE  LYS   304       4.454 -29.204 -22.611  1.00  0.00           
ATOM   4679  1HE LYS   304       4.291 -30.280 -22.553  1.00  0.00           
ATOM   4680  2HE LYS   304       4.154 -28.727 -23.544  1.00  0.00           
ATOM   4681  NZ  LYS   304       5.912 -28.851 -22.581  1.00  0.00           
ATOM   4682  1HZ LYS   304       6.370 -29.204 -23.409  1.00  0.00           
ATOM   4683  2HZ LYS   304       6.358 -29.233 -21.760  1.00  0.00           
ATOM   4684  3HZ LYS   304       5.978 -27.843 -22.562  1.00  0.00           
ATOM   4685  N   ARG   305      -0.913 -29.632 -17.581  1.00  0.00           
ATOM   4686  H   ARG   305      -1.533 -29.148 -18.216  1.00  0.00           
ATOM   4687  CA  ARG   305      -1.510 -30.140 -16.342  1.00  0.00           
ATOM   4688  HA  ARG   305      -1.065 -29.568 -15.527  1.00  0.00           
ATOM   4689  C   ARG   305      -1.113 -31.633 -16.113  1.00  0.00           
ATOM   4690  O   ARG   305      -1.336 -32.367 -17.066  1.00  0.00           
ATOM   4691  CB  ARG   305      -3.021 -29.802 -16.348  1.00  0.00           
ATOM   4692  1HB ARG   305      -3.049 -28.735 -16.124  1.00  0.00           
ATOM   4693  2HB ARG   305      -3.459 -30.069 -17.310  1.00  0.00           
ATOM   4694  CG  ARG   305      -3.873 -30.519 -15.248  1.00  0.00           
ATOM   4695  1HG ARG   305      -4.038 -31.538 -15.599  1.00  0.00           
ATOM   4696  2HG ARG   305      -3.355 -30.559 -14.289  1.00  0.00           
ATOM   4697  CD  ARG   305      -5.286 -29.901 -14.972  1.00  0.00           
ATOM   4698  1HD ARG   305      -5.383 -28.819 -15.065  1.00  0.00           
ATOM   4699  2HD ARG   305      -5.995 -30.199 -15.745  1.00  0.00           
ATOM   4700  NE  ARG   305      -5.831 -30.307 -13.658  1.00  0.00           
ATOM   4701  HE  ARG   305      -5.403 -31.156 -13.317  1.00  0.00           
ATOM   4702  CZ  ARG   305      -6.862 -29.762 -13.007  1.00  0.00           
ATOM   4703  NH1 ARG   305      -7.636 -28.829 -13.483  1.00  0.00           
ATOM   4704 1HH1 ARG   305      -7.479 -28.592 -14.452  1.00  0.00           
ATOM   4705 2HH1 ARG   305      -8.405 -28.411 -12.980  1.00  0.00           
ATOM   4706  NH2 ARG   305      -7.225 -30.108 -11.794  1.00  0.00           
ATOM   4707 1HH2 ARG   305      -6.702 -30.850 -11.350  1.00  0.00           
ATOM   4708 2HH2 ARG   305      -7.837 -29.523 -11.244  1.00  0.00           
ATOM   4709  N   PRO   306      -0.608 -32.059 -14.879  1.00  0.00           
ATOM   4710  CA  PRO   306      -0.525 -33.481 -14.503  1.00  0.00           
ATOM   4711  HA  PRO   306      -0.026 -33.947 -15.353  1.00  0.00           
ATOM   4712  C   PRO   306      -1.879 -34.166 -14.288  1.00  0.00           
ATOM   4713  O   PRO   306      -2.673 -33.806 -13.402  1.00  0.00           
ATOM   4714  CB  PRO   306       0.457 -33.616 -13.395  1.00  0.00           
ATOM   4715  1HB PRO   306      -0.054 -33.842 -12.459  1.00  0.00           
ATOM   4716  2HB PRO   306       1.188 -34.380 -13.660  1.00  0.00           
ATOM   4717  CG  PRO   306       1.074 -32.252 -13.366  1.00  0.00           
ATOM   4718  1HG PRO   306       1.338 -32.026 -12.333  1.00  0.00           
ATOM   4719  2HG PRO   306       1.869 -32.270 -14.113  1.00  0.00           
ATOM   4720  CD  PRO   306      -0.045 -31.331 -13.827  1.00  0.00           
ATOM   4721  1HD PRO   306      -0.718 -31.216 -12.977  1.00  0.00           
ATOM   4722  2HD PRO   306       0.376 -30.377 -14.142  1.00  0.00           
ATOM   4723  N   ARG   307      -2.041 -35.256 -15.078  1.00  0.00           
ATOM   4724  H   ARG   307      -1.357 -35.338 -15.816  1.00  0.00           
ATOM   4725  CA  ARG   307      -3.219 -36.127 -15.180  1.00  0.00           
ATOM   4726  HA  ARG   307      -3.777 -35.926 -14.266  1.00  0.00           
ATOM   4727  C   ARG   307      -2.799 -37.624 -15.145  1.00  0.00           
ATOM   4728  O   ARG   307      -1.883 -38.133 -15.833  1.00  0.00           
ATOM   4729  CB  ARG   307      -4.014 -35.898 -16.530  1.00  0.00           
ATOM   4730  1HB ARG   307      -3.522 -36.287 -17.422  1.00  0.00           
ATOM   4731  2HB ARG   307      -4.949 -36.449 -16.434  1.00  0.00           
ATOM   4732  CG  ARG   307      -4.337 -34.412 -16.753  1.00  0.00           
ATOM   4733  1HG ARG   307      -4.725 -33.949 -15.846  1.00  0.00           
ATOM   4734  2HG ARG   307      -3.387 -33.915 -16.948  1.00  0.00           
ATOM   4735  CD  ARG   307      -5.295 -34.165 -17.909  1.00  0.00           
ATOM   4736  1HD ARG   307      -5.008 -34.652 -18.840  1.00  0.00           
ATOM   4737  2HD ARG   307      -6.200 -34.632 -17.519  1.00  0.00           
ATOM   4738  NE  ARG   307      -5.503 -32.748 -18.119  1.00  0.00           
ATOM   4739  HE  ARG   307      -6.336 -32.421 -17.651  1.00  0.00           
ATOM   4740  CZ  ARG   307      -4.692 -31.840 -18.713  1.00  0.00           
ATOM   4741  NH1 ARG   307      -3.527 -32.087 -19.275  1.00  0.00           
ATOM   4742 1HH1 ARG   307      -3.120 -33.011 -19.266  1.00  0.00           
ATOM   4743 2HH1 ARG   307      -3.008 -31.310 -19.658  1.00  0.00           
ATOM   4744  NH2 ARG   307      -5.235 -30.667 -18.847  1.00  0.00           
ATOM   4745 1HH2 ARG   307      -6.126 -30.598 -18.377  1.00  0.00           
ATOM   4746 2HH2 ARG   307      -4.805 -29.842 -19.240  1.00  0.00           
ATOM   4747  N   ALA   308      -3.604 -38.468 -14.468  1.00  0.00           
ATOM   4748  H   ALA   308      -4.384 -38.012 -14.016  1.00  0.00           
ATOM   4749  CA  ALA   308      -3.673 -39.948 -14.509  1.00  0.00           
ATOM   4750  HA  ALA   308      -2.889 -40.262 -13.818  1.00  0.00           
ATOM   4751  C   ALA   308      -3.437 -40.618 -15.864  1.00  0.00           
ATOM   4752  O   ALA   308      -4.220 -40.396 -16.774  1.00  0.00           
ATOM   4753  CB  ALA   308      -5.061 -40.380 -13.974  1.00  0.00           
ATOM   4754  1HB ALA   308      -5.197 -40.035 -12.949  1.00  0.00           
ATOM   4755  2HB ALA   308      -5.180 -41.463 -14.013  1.00  0.00           
ATOM   4756  3HB ALA   308      -5.803 -39.910 -14.618  1.00  0.00           
ATOM   4757  N   LEU   309      -2.284 -41.282 -15.922  1.00  0.00           
ATOM   4758  H   LEU   309      -1.693 -41.267 -15.103  1.00  0.00           
ATOM   4759  CA  LEU   309      -1.725 -42.049 -17.074  1.00  0.00           
ATOM   4760  HA  LEU   309      -0.929 -42.713 -16.739  1.00  0.00           
ATOM   4761  C   LEU   309      -1.242 -41.224 -18.255  1.00  0.00           
ATOM   4762  O   LEU   309      -0.678 -41.798 -19.159  1.00  0.00           
ATOM   4763  CB  LEU   309      -2.759 -43.079 -17.562  1.00  0.00           
ATOM   4764  1HB LEU   309      -3.654 -42.548 -17.886  1.00  0.00           
ATOM   4765  2HB LEU   309      -2.384 -43.541 -18.476  1.00  0.00           
ATOM   4766  CG  LEU   309      -3.156 -44.141 -16.500  1.00  0.00           
ATOM   4767  HG  LEU   309      -3.222 -43.635 -15.537  1.00  0.00           
ATOM   4768  CD1 LEU   309      -4.461 -44.726 -17.044  1.00  0.00           
ATOM   4769 1HD1 LEU   309      -4.676 -45.636 -16.483  1.00  0.00           
ATOM   4770 2HD1 LEU   309      -4.398 -44.960 -18.107  1.00  0.00           
ATOM   4771 3HD1 LEU   309      -5.256 -44.000 -16.879  1.00  0.00           
ATOM   4772  CD2 LEU   309      -2.088 -45.291 -16.398  1.00  0.00           
ATOM   4773 1HD2 LEU   309      -2.446 -46.169 -15.861  1.00  0.00           
ATOM   4774 2HD2 LEU   309      -1.230 -44.869 -15.876  1.00  0.00           
ATOM   4775 3HD2 LEU   309      -1.795 -45.577 -17.408  1.00  0.00           
ATOM   4776  N   GLN   310      -1.331 -39.866 -18.247  1.00  0.00           
ATOM   4777  H   GLN   310      -1.843 -39.411 -17.504  1.00  0.00           
ATOM   4778  CA  GLN   310      -0.993 -39.102 -19.422  1.00  0.00           
ATOM   4779  HA  GLN   310      -1.432 -39.574 -20.301  1.00  0.00           
ATOM   4780  C   GLN   310       0.556 -39.111 -19.634  1.00  0.00           
ATOM   4781  O   GLN   310       0.966 -39.386 -20.763  1.00  0.00           
ATOM   4782  CB  GLN   310      -1.505 -37.626 -19.229  1.00  0.00           
ATOM   4783  1HB GLN   310      -2.577 -37.519 -19.061  1.00  0.00           
ATOM   4784  2HB GLN   310      -1.063 -37.265 -18.301  1.00  0.00           
ATOM   4785  CG  GLN   310      -1.113 -36.611 -20.350  1.00  0.00           
ATOM   4786  1HG GLN   310      -0.024 -36.626 -20.393  1.00  0.00           
ATOM   4787  2HG GLN   310      -1.410 -36.994 -21.326  1.00  0.00           
ATOM   4788  CD  GLN   310      -1.594 -35.172 -20.204  1.00  0.00           
ATOM   4789  OE1 GLN   310      -2.378 -34.750 -19.382  1.00  0.00           
ATOM   4790  NE2 GLN   310      -1.263 -34.377 -21.196  1.00  0.00           
ATOM   4791 1HE2 GLN   310      -1.764 -33.503 -21.268  1.00  0.00           
ATOM   4792 2HE2 GLN   310      -0.540 -34.601 -21.865  1.00  0.00           
ATOM   4793  N   GLN   311       1.444 -38.882 -18.632  1.00  0.00           
ATOM   4794  H   GLN   311       1.131 -38.762 -17.680  1.00  0.00           
ATOM   4795  CA  GLN   311       2.881 -38.973 -18.858  1.00  0.00           
ATOM   4796  HA  GLN   311       3.135 -38.277 -19.657  1.00  0.00           
ATOM   4797  C   GLN   311       3.290 -40.379 -19.247  1.00  0.00           
ATOM   4798  O   GLN   311       4.226 -40.577 -20.034  1.00  0.00           
ATOM   4799  CB  GLN   311       3.644 -38.481 -17.609  1.00  0.00           
ATOM   4800  1HB GLN   311       3.503 -39.183 -16.787  1.00  0.00           
ATOM   4801  2HB GLN   311       4.699 -38.364 -17.856  1.00  0.00           
ATOM   4802  CG  GLN   311       3.162 -37.079 -17.074  1.00  0.00           
ATOM   4803  1HG GLN   311       3.337 -36.348 -17.863  1.00  0.00           
ATOM   4804  2HG GLN   311       2.079 -36.991 -16.985  1.00  0.00           
ATOM   4805  CD  GLN   311       3.808 -36.577 -15.781  1.00  0.00           
ATOM   4806  OE1 GLN   311       4.517 -37.286 -15.094  1.00  0.00           
ATOM   4807  NE2 GLN   311       3.733 -35.273 -15.404  1.00  0.00           
ATOM   4808 1HE2 GLN   311       3.906 -35.102 -14.424  1.00  0.00           
ATOM   4809 2HE2 GLN   311       3.106 -34.671 -15.919  1.00  0.00           
ATOM   4810  N   ALA   312       2.668 -41.354 -18.550  1.00  0.00           
ATOM   4811  H   ALA   312       2.014 -41.052 -17.842  1.00  0.00           
ATOM   4812  CA  ALA   312       2.897 -42.756 -18.745  1.00  0.00           
ATOM   4813  HA  ALA   312       3.952 -42.944 -18.548  1.00  0.00           
ATOM   4814  C   ALA   312       2.646 -43.236 -20.227  1.00  0.00           
ATOM   4815  O   ALA   312       3.418 -43.955 -20.851  1.00  0.00           
ATOM   4816  CB  ALA   312       2.060 -43.608 -17.800  1.00  0.00           
ATOM   4817  1HB ALA   312       2.388 -43.359 -16.790  1.00  0.00           
ATOM   4818  2HB ALA   312       2.188 -44.676 -17.971  1.00  0.00           
ATOM   4819  3HB ALA   312       1.009 -43.344 -17.916  1.00  0.00           
ATOM   4820  N   LEU   313       1.591 -42.636 -20.806  1.00  0.00           
ATOM   4821  H   LEU   313       0.958 -42.064 -20.266  1.00  0.00           
ATOM   4822  CA  LEU   313       1.177 -42.749 -22.261  1.00  0.00           
ATOM   4823  HA  LEU   313       1.402 -43.770 -22.570  1.00  0.00           
ATOM   4824  C   LEU   313       2.069 -41.828 -23.197  1.00  0.00           
ATOM   4825  O   LEU   313       2.427 -42.288 -24.239  1.00  0.00           
ATOM   4826  CB  LEU   313      -0.322 -42.456 -22.331  1.00  0.00           
ATOM   4827  1HB LEU   313      -0.552 -41.603 -21.692  1.00  0.00           
ATOM   4828  2HB LEU   313      -0.579 -42.133 -23.340  1.00  0.00           
ATOM   4829  CG  LEU   313      -1.079 -43.674 -21.836  1.00  0.00           
ATOM   4830  HG  LEU   313      -0.693 -43.987 -20.866  1.00  0.00           
ATOM   4831  CD1 LEU   313      -2.605 -43.327 -21.670  1.00  0.00           
ATOM   4832 1HD1 LEU   313      -3.119 -44.169 -21.206  1.00  0.00           
ATOM   4833 2HD1 LEU   313      -3.115 -43.054 -22.594  1.00  0.00           
ATOM   4834 3HD1 LEU   313      -2.608 -42.477 -20.988  1.00  0.00           
ATOM   4835  CD2 LEU   313      -1.017 -44.922 -22.801  1.00  0.00           
ATOM   4836 1HD2 LEU   313      -1.436 -45.753 -22.234  1.00  0.00           
ATOM   4837 2HD2 LEU   313       0.019 -45.142 -23.059  1.00  0.00           
ATOM   4838 3HD2 LEU   313      -1.596 -44.776 -23.714  1.00  0.00           
ATOM   4839  N   GLU   314       2.564 -40.677 -22.754  1.00  0.00           
ATOM   4840  H   GLU   314       2.201 -40.299 -21.891  1.00  0.00           
ATOM   4841  CA  GLU   314       3.445 -39.807 -23.535  1.00  0.00           
ATOM   4842  HA  GLU   314       2.991 -39.658 -24.515  1.00  0.00           
ATOM   4843  C   GLU   314       4.817 -40.472 -23.731  1.00  0.00           
ATOM   4844  O   GLU   314       5.379 -40.430 -24.812  1.00  0.00           
ATOM   4845  CB  GLU   314       3.753 -38.471 -22.820  1.00  0.00           
ATOM   4846  1HB GLU   314       3.978 -38.642 -21.768  1.00  0.00           
ATOM   4847  2HB GLU   314       4.626 -38.058 -23.327  1.00  0.00           
ATOM   4848  CG  GLU   314       2.603 -37.452 -22.917  1.00  0.00           
ATOM   4849  1HG GLU   314       2.296 -37.389 -23.961  1.00  0.00           
ATOM   4850  2HG GLU   314       1.630 -37.796 -22.565  1.00  0.00           
ATOM   4851  CD  GLU   314       2.943 -36.108 -22.363  1.00  0.00           
ATOM   4852  OE1 GLU   314       3.037 -35.132 -23.195  1.00  0.00           
ATOM   4853  OE2 GLU   314       3.141 -36.091 -21.150  1.00  0.00           
ATOM   4854  N   HIS   315       5.262 -41.256 -22.719  1.00  0.00           
ATOM   4855  H   HIS   315       4.664 -41.185 -21.908  1.00  0.00           
ATOM   4856  CA  HIS   315       6.359 -42.153 -22.736  1.00  0.00           
ATOM   4857  HA  HIS   315       7.230 -41.685 -23.195  1.00  0.00           
ATOM   4858  C   HIS   315       6.052 -43.416 -23.673  1.00  0.00           
ATOM   4859  O   HIS   315       6.903 -43.709 -24.440  1.00  0.00           
ATOM   4860  CB  HIS   315       6.621 -42.514 -21.246  1.00  0.00           
ATOM   4861  1HB HIS   315       5.694 -42.485 -20.673  1.00  0.00           
ATOM   4862  2HB HIS   315       6.858 -43.573 -21.135  1.00  0.00           
ATOM   4863  CG  HIS   315       7.668 -41.690 -20.548  1.00  0.00           
ATOM   4864  ND1 HIS   315       8.979 -41.620 -20.848  1.00  0.00           
ATOM   4865  HD1 HIS   315       9.463 -42.033 -21.633  1.00  0.00           
ATOM   4866  CD2 HIS   315       7.465 -40.749 -19.573  1.00  0.00           
ATOM   4867  HD2 HIS   315       6.505 -40.491 -19.152  1.00  0.00           
ATOM   4868  CE1 HIS   315       9.518 -40.686 -20.095  1.00  0.00           
ATOM   4869  HE1 HIS   315      10.558 -40.404 -20.027  1.00  0.00           
ATOM   4870  NE2 HIS   315       8.630 -40.188 -19.236  1.00  0.00           
ATOM   4871  N   HIS   316       4.924 -44.101 -23.642  1.00  0.00           
ATOM   4872  H   HIS   316       4.334 -43.922 -22.842  1.00  0.00           
ATOM   4873  CA  HIS   316       4.475 -45.169 -24.552  1.00  0.00           
ATOM   4874  HA  HIS   316       5.241 -45.944 -24.533  1.00  0.00           
ATOM   4875  C   HIS   316       4.389 -44.713 -26.073  1.00  0.00           
ATOM   4876  O   HIS   316       5.039 -45.257 -26.952  1.00  0.00           
ATOM   4877  CB  HIS   316       3.150 -45.779 -24.047  1.00  0.00           
ATOM   4878  1HB HIS   316       2.389 -45.007 -23.934  1.00  0.00           
ATOM   4879  2HB HIS   316       2.838 -46.424 -24.869  1.00  0.00           
ATOM   4880  CG  HIS   316       3.179 -46.611 -22.773  1.00  0.00           
ATOM   4881  ND1 HIS   316       3.874 -47.802 -22.707  1.00  0.00           
ATOM   4882  HD1 HIS   316       4.415 -48.220 -23.450  1.00  0.00           
ATOM   4883  CD2 HIS   316       2.537 -46.569 -21.552  1.00  0.00           
ATOM   4884  HD2 HIS   316       1.883 -45.754 -21.276  1.00  0.00           
ATOM   4885  CE1 HIS   316       3.723 -48.329 -21.529  1.00  0.00           
ATOM   4886  HE1 HIS   316       4.120 -49.253 -21.134  1.00  0.00           
ATOM   4887  NE2 HIS   316       2.907 -47.579 -20.789  1.00  0.00           
ATOM   4888  N   HIS   317       3.836 -43.518 -26.296  1.00  0.00           
ATOM   4889  H   HIS   317       3.417 -43.018 -25.526  1.00  0.00           
ATOM   4890  CA  HIS   317       3.938 -42.707 -27.557  1.00  0.00           
ATOM   4891  HA  HIS   317       3.470 -43.251 -28.378  1.00  0.00           
ATOM   4892  C   HIS   317       5.401 -42.400 -27.980  1.00  0.00           
ATOM   4893  O   HIS   317       5.747 -42.462 -29.188  1.00  0.00           
ATOM   4894  CB  HIS   317       3.086 -41.389 -27.571  1.00  0.00           
ATOM   4895  1HB HIS   317       3.146 -40.821 -26.643  1.00  0.00           
ATOM   4896  2HB HIS   317       3.397 -40.741 -28.391  1.00  0.00           
ATOM   4897  CG  HIS   317       1.621 -41.760 -27.799  1.00  0.00           
ATOM   4898  ND1 HIS   317       1.030 -42.082 -28.957  1.00  0.00           
ATOM   4899  HD1 HIS   317       1.578 -41.988 -29.800  1.00  0.00           
ATOM   4900  CD2 HIS   317       0.667 -41.878 -26.874  1.00  0.00           
ATOM   4901  HD2 HIS   317       0.725 -41.771 -25.801  1.00  0.00           
ATOM   4902  CE1 HIS   317      -0.194 -42.155 -28.794  1.00  0.00           
ATOM   4903  HE1 HIS   317      -0.909 -42.392 -29.567  1.00  0.00           
ATOM   4904  NE2 HIS   317      -0.505 -42.058 -27.539  1.00  0.00           
ATOM   4905  N   HIS   318       6.213 -42.080 -27.035  1.00  0.00           
ATOM   4906  H   HIS   318       5.876 -41.766 -26.136  1.00  0.00           
ATOM   4907  CA  HIS   318       7.593 -41.893 -27.374  1.00  0.00           
ATOM   4908  HA  HIS   318       7.695 -41.188 -28.199  1.00  0.00           
ATOM   4909  C   HIS   318       8.370 -43.168 -27.711  1.00  0.00           
ATOM   4910  O   HIS   318       9.238 -43.042 -28.596  1.00  0.00           
ATOM   4911  CB  HIS   318       8.409 -41.184 -26.251  1.00  0.00           
ATOM   4912  1HB HIS   318       7.973 -41.572 -25.330  1.00  0.00           
ATOM   4913  2HB HIS   318       9.466 -41.452 -26.264  1.00  0.00           
ATOM   4914  CG  HIS   318       8.236 -39.712 -26.338  1.00  0.00           
ATOM   4915  ND1 HIS   318       8.672 -38.877 -27.322  1.00  0.00           
ATOM   4916  HD1 HIS   318       8.926 -39.143 -28.263  1.00  0.00           
ATOM   4917  CD2 HIS   318       7.622 -38.907 -25.435  1.00  0.00           
ATOM   4918  HD2 HIS   318       7.212 -39.100 -24.454  1.00  0.00           
ATOM   4919  CE1 HIS   318       8.240 -37.627 -27.075  1.00  0.00           
ATOM   4920  HE1 HIS   318       8.215 -36.797 -27.767  1.00  0.00           
ATOM   4921  NE2 HIS   318       7.558 -37.589 -25.941  1.00  0.00           
ATOM   4922  N   HIS   319       8.048 -44.270 -27.045  1.00  0.00           
ATOM   4923  H   HIS   319       7.491 -44.081 -26.224  1.00  0.00           
ATOM   4924  CA  HIS   319       8.667 -45.590 -27.138  1.00  0.00           
ATOM   4925  HA  HIS   319       9.754 -45.531 -27.093  1.00  0.00           
ATOM   4926  C   HIS   319       8.333 -46.180 -28.567  1.00  0.00           
ATOM   4927  O   HIS   319       9.202 -46.423 -29.377  1.00  0.00           
ATOM   4928  CB  HIS   319       8.188 -46.440 -25.994  1.00  0.00           
ATOM   4929  1HB HIS   319       7.104 -46.443 -25.879  1.00  0.00           
ATOM   4930  2HB HIS   319       8.501 -47.451 -26.255  1.00  0.00           
ATOM   4931  CG  HIS   319       8.800 -46.098 -24.635  1.00  0.00           
ATOM   4932  ND1 HIS   319       9.930 -45.343 -24.472  1.00  0.00           
ATOM   4933  HD1 HIS   319      10.672 -45.247 -25.151  1.00  0.00           
ATOM   4934  CD2 HIS   319       8.348 -46.353 -23.347  1.00  0.00           
ATOM   4935  HD2 HIS   319       7.401 -46.738 -22.998  1.00  0.00           
ATOM   4936  CE1 HIS   319      10.188 -45.291 -23.165  1.00  0.00           
ATOM   4937  HE1 HIS   319      11.039 -44.775 -22.746  1.00  0.00           
ATOM   4938  NE2 HIS   319       9.276 -45.860 -22.425  1.00  0.00           
ATOM   4939  N   HIS   320       7.074 -46.138 -28.998  1.00  0.00           
ATOM   4940  H   HIS   320       6.369 -45.874 -28.324  1.00  0.00           
ATOM   4941  CA  HIS   320       6.585 -46.903 -30.165  1.00  0.00           
ATOM   4942  HA  HIS   320       6.945 -47.929 -30.243  1.00  0.00           
ATOM   4943  C   HIS   320       6.811 -46.256 -31.583  1.00  0.00           
ATOM   4944  O   HIS   320       7.134 -45.052 -31.611  1.00  0.00           
ATOM   4945  OXT HIS   320       6.649 -46.898 -32.630  1.00  0.00           
ATOM   4946  CB  HIS   320       5.039 -47.156 -29.996  1.00  0.00           
ATOM   4947  1HB HIS   320       4.638 -46.206 -29.642  1.00  0.00           
ATOM   4948  2HB HIS   320       4.548 -47.384 -30.942  1.00  0.00           
ATOM   4949  CG  HIS   320       4.778 -48.234 -29.001  1.00  0.00           
ATOM   4950  ND1 HIS   320       4.322 -49.499 -29.394  1.00  0.00           
ATOM   4951  HD1 HIS   320       4.024 -49.836 -30.298  1.00  0.00           
ATOM   4952  CD2 HIS   320       5.093 -48.277 -27.674  1.00  0.00           
ATOM   4953  HD2 HIS   320       5.520 -47.506 -27.050  1.00  0.00           
ATOM   4954  CE1 HIS   320       4.536 -50.263 -28.366  1.00  0.00           
ATOM   4955  HE1 HIS   320       4.554 -51.342 -28.337  1.00  0.00           
ATOM   4956  NE2 HIS   320       5.030 -49.582 -27.304  1.00  0.00           
ATOM   4957  N   MET     1       0.362  -5.293 -23.788  1.00  0.00           
ATOM   4958  1H  MET     1       0.465  -4.423 -24.291  1.00  0.00           
ATOM   4959  2H  MET     1      -0.560  -5.671 -23.953  1.00  0.00           
ATOM   4960  3H  MET     1       1.058  -5.952 -24.108  1.00  0.00           
ATOM   4961  CA  MET     1       0.458  -4.969 -22.355  1.00  0.00           
ATOM   4962  HA  MET     1       1.441  -4.622 -22.037  1.00  0.00           
ATOM   4963  C   MET     1       0.096  -6.202 -21.486  1.00  0.00           
ATOM   4964  O   MET     1      -0.708  -7.045 -21.936  1.00  0.00           
ATOM   4965  CB  MET     1      -0.504  -3.821 -21.964  1.00  0.00           
ATOM   4966  1HB MET     1      -0.308  -2.923 -22.551  1.00  0.00           
ATOM   4967  2HB MET     1      -1.511  -4.189 -22.161  1.00  0.00           
ATOM   4968  CG  MET     1      -0.458  -3.400 -20.459  1.00  0.00           
ATOM   4969  1HG MET     1      -0.589  -4.281 -19.830  1.00  0.00           
ATOM   4970  2HG MET     1       0.495  -2.995 -20.119  1.00  0.00           
ATOM   4971  SD  MET     1      -1.782  -2.228 -20.210  1.00  0.00           
ATOM   4972  CE  MET     1      -1.506  -1.586 -18.508  1.00  0.00           
ATOM   4973  1HE MET     1      -2.294  -0.952 -18.102  1.00  0.00           
ATOM   4974  2HE MET     1      -0.546  -1.077 -18.418  1.00  0.00           
ATOM   4975  3HE MET     1      -1.472  -2.525 -17.954  1.00  0.00           
ATOM   4976  N   THR     2       0.719  -6.412 -20.310  1.00  0.00           
ATOM   4977  H   THR     2       1.328  -5.673 -19.990  1.00  0.00           
ATOM   4978  CA  THR     2       0.482  -7.499 -19.323  1.00  0.00           
ATOM   4979  HA  THR     2       0.566  -8.486 -19.778  1.00  0.00           
ATOM   4980  C   THR     2      -0.982  -7.381 -18.780  1.00  0.00           
ATOM   4981  O   THR     2      -1.413  -6.296 -18.408  1.00  0.00           
ATOM   4982  CB  THR     2       1.468  -7.235 -18.181  1.00  0.00           
ATOM   4983  HB  THR     2       1.440  -6.176 -17.923  1.00  0.00           
ATOM   4984  OG1 THR     2       2.794  -7.528 -18.596  1.00  0.00           
ATOM   4985  HG1 THR     2       2.973  -8.446 -18.378  1.00  0.00           
ATOM   4986  CG2 THR     2       1.148  -8.012 -16.890  1.00  0.00           
ATOM   4987 1HG2 THR     2       1.999  -8.079 -16.212  1.00  0.00           
ATOM   4988 2HG2 THR     2       0.883  -9.010 -17.241  1.00  0.00           
ATOM   4989 3HG2 THR     2       0.299  -7.573 -16.366  1.00  0.00           
ATOM   4990  N   VAL     3      -1.669  -8.526 -18.593  1.00  0.00           
ATOM   4991  H   VAL     3      -1.344  -9.427 -18.914  1.00  0.00           
ATOM   4992  CA  VAL     3      -3.079  -8.457 -18.176  1.00  0.00           
ATOM   4993  HA  VAL     3      -3.483  -7.461 -18.356  1.00  0.00           
ATOM   4994  C   VAL     3      -3.387  -8.796 -16.677  1.00  0.00           
ATOM   4995  O   VAL     3      -3.061  -9.896 -16.237  1.00  0.00           
ATOM   4996  CB  VAL     3      -3.865  -9.474 -19.013  1.00  0.00           
ATOM   4997  HB  VAL     3      -3.284 -10.393 -19.092  1.00  0.00           
ATOM   4998  CG1 VAL     3      -5.295  -9.870 -18.673  1.00  0.00           
ATOM   4999 1HG1 VAL     3      -5.677 -10.528 -19.454  1.00  0.00           
ATOM   5000 2HG1 VAL     3      -5.891  -8.959 -18.641  1.00  0.00           
ATOM   5001 3HG1 VAL     3      -5.352 -10.377 -17.710  1.00  0.00           
ATOM   5002  CG2 VAL     3      -3.777  -8.946 -20.478  1.00  0.00           
ATOM   5003 1HG2 VAL     3      -4.312  -9.577 -21.188  1.00  0.00           
ATOM   5004 2HG2 VAL     3      -2.718  -8.925 -20.735  1.00  0.00           
ATOM   5005 3HG2 VAL     3      -4.181  -7.934 -20.515  1.00  0.00           
ATOM   5006  N   LYS     4      -4.129  -7.853 -16.088  1.00  0.00           
ATOM   5007  H   LYS     4      -4.196  -6.924 -16.477  1.00  0.00           
ATOM   5008  CA  LYS     4      -4.580  -7.919 -14.645  1.00  0.00           
ATOM   5009  HA  LYS     4      -4.397  -8.937 -14.302  1.00  0.00           
ATOM   5010  C   LYS     4      -6.061  -7.590 -14.476  1.00  0.00           
ATOM   5011  O   LYS     4      -6.523  -6.566 -14.956  1.00  0.00           
ATOM   5012  CB  LYS     4      -3.697  -6.947 -13.903  1.00  0.00           
ATOM   5013  1HB LYS     4      -3.909  -5.922 -14.208  1.00  0.00           
ATOM   5014  2HB LYS     4      -3.867  -7.014 -12.828  1.00  0.00           
ATOM   5015  CG  LYS     4      -2.135  -7.224 -14.117  1.00  0.00           
ATOM   5016  1HG LYS     4      -2.075  -8.288 -14.349  1.00  0.00           
ATOM   5017  2HG LYS     4      -1.870  -6.637 -14.996  1.00  0.00           
ATOM   5018  CD  LYS     4      -1.284  -6.756 -12.969  1.00  0.00           
ATOM   5019  1HD LYS     4      -1.477  -5.708 -12.740  1.00  0.00           
ATOM   5020  2HD LYS     4      -1.494  -7.328 -12.066  1.00  0.00           
ATOM   5021  CE  LYS     4       0.199  -7.005 -13.408  1.00  0.00           
ATOM   5022  1HE LYS     4       0.350  -8.085 -13.405  1.00  0.00           
ATOM   5023  2HE LYS     4       0.285  -6.656 -14.437  1.00  0.00           
ATOM   5024  NZ  LYS     4       1.182  -6.301 -12.537  1.00  0.00           
ATOM   5025  1HZ LYS     4       2.113  -6.333 -12.929  1.00  0.00           
ATOM   5026  2HZ LYS     4       1.184  -6.743 -11.628  1.00  0.00           
ATOM   5027  3HZ LYS     4       0.889  -5.339 -12.443  1.00  0.00           
ATOM   5028  N   ILE     5      -6.796  -8.396 -13.652  1.00  0.00           
ATOM   5029  H   ILE     5      -6.282  -9.166 -13.249  1.00  0.00           
ATOM   5030  CA  ILE     5      -8.238  -8.352 -13.329  1.00  0.00           
ATOM   5031  HA  ILE     5      -8.551  -7.342 -13.595  1.00  0.00           
ATOM   5032  C   ILE     5      -8.498  -8.555 -11.823  1.00  0.00           
ATOM   5033  O   ILE     5      -9.626  -8.346 -11.376  1.00  0.00           
ATOM   5034  CB  ILE     5      -9.165  -9.304 -14.171  1.00  0.00           
ATOM   5035  HB  ILE     5     -10.190  -9.057 -13.896  1.00  0.00           
ATOM   5036  CG1 ILE     5      -8.952 -10.809 -13.852  1.00  0.00           
ATOM   5037 1HG1 ILE     5      -7.914 -11.052 -14.078  1.00  0.00           
ATOM   5038 2HG1 ILE     5      -9.085 -10.942 -12.779  1.00  0.00           
ATOM   5039  CG2 ILE     5      -9.048  -8.899 -15.661  1.00  0.00           
ATOM   5040 1HG2 ILE     5      -9.926  -9.319 -16.152  1.00  0.00           
ATOM   5041 2HG2 ILE     5      -8.147  -9.350 -16.078  1.00  0.00           
ATOM   5042 3HG2 ILE     5      -9.022  -7.821 -15.820  1.00  0.00           
ATOM   5043  CD1 ILE     5      -9.941 -11.692 -14.507  1.00  0.00           
ATOM   5044 1HD1 ILE     5      -9.913 -12.715 -14.132  1.00  0.00           
ATOM   5045 2HD1 ILE     5      -9.803 -11.697 -15.588  1.00  0.00           
ATOM   5046 3HD1 ILE     5     -10.903 -11.242 -14.265  1.00  0.00           
ATOM   5047  N   SER     6      -7.575  -8.953 -10.968  1.00  0.00           
ATOM   5048  H   SER     6      -6.624  -9.143 -11.248  1.00  0.00           
ATOM   5049  CA  SER     6      -7.875  -9.343  -9.548  1.00  0.00           
ATOM   5050  HA  SER     6      -8.733 -10.014  -9.573  1.00  0.00           
ATOM   5051  C   SER     6      -8.236  -8.169  -8.594  1.00  0.00           
ATOM   5052  O   SER     6      -9.088  -8.305  -7.788  1.00  0.00           
ATOM   5053  CB  SER     6      -6.693 -10.014  -8.905  1.00  0.00           
ATOM   5054  1HB SER     6      -6.991 -10.553  -8.005  1.00  0.00           
ATOM   5055  2HB SER     6      -6.321 -10.830  -9.525  1.00  0.00           
ATOM   5056  OG  SER     6      -5.630  -9.094  -8.583  1.00  0.00           
ATOM   5057  HG  SER     6      -4.929  -9.265  -9.217  1.00  0.00           
ATOM   5058  N   HIS     7      -7.687  -6.961  -8.812  1.00  0.00           
ATOM   5059  H   HIS     7      -6.953  -6.785  -9.483  1.00  0.00           
ATOM   5060  CA  HIS     7      -8.247  -5.727  -8.179  1.00  0.00           
ATOM   5061  HA  HIS     7      -8.300  -5.817  -7.094  1.00  0.00           
ATOM   5062  C   HIS     7      -9.682  -5.291  -8.651  1.00  0.00           
ATOM   5063  O   HIS     7     -10.157  -4.274  -8.277  1.00  0.00           
ATOM   5064  CB  HIS     7      -7.252  -4.603  -8.451  1.00  0.00           
ATOM   5065  1HB HIS     7      -7.655  -3.719  -7.957  1.00  0.00           
ATOM   5066  2HB HIS     7      -6.375  -4.812  -7.838  1.00  0.00           
ATOM   5067  CG  HIS     7      -6.910  -4.355  -9.851  1.00  0.00           
ATOM   5068  ND1 HIS     7      -5.757  -4.687 -10.500  1.00  0.00           
ATOM   5069  HD1 HIS     7      -4.900  -5.085 -10.144  1.00  0.00           
ATOM   5070  CD2 HIS     7      -7.732  -3.765 -10.742  1.00  0.00           
ATOM   5071  HD2 HIS     7      -8.692  -3.363 -10.455  1.00  0.00           
ATOM   5072  CE1 HIS     7      -5.933  -4.431 -11.783  1.00  0.00           
ATOM   5073  HE1 HIS     7      -5.362  -4.748 -12.643  1.00  0.00           
ATOM   5074  NE2 HIS     7      -7.138  -3.868 -11.942  1.00  0.00           
ATOM   5075  HE2 HIS     7      -7.546  -3.520 -12.798  1.00  0.00           
ATOM   5076  N   THR     8     -10.321  -5.983  -9.605  1.00  0.00           
ATOM   5077  H   THR     8      -9.951  -6.899  -9.817  1.00  0.00           
ATOM   5078  CA  THR     8     -11.588  -5.600 -10.175  1.00  0.00           
ATOM   5079  HA  THR     8     -11.510  -4.529 -10.360  1.00  0.00           
ATOM   5080  C   THR     8     -12.838  -5.777  -9.225  1.00  0.00           
ATOM   5081  O   THR     8     -12.884  -6.666  -8.432  1.00  0.00           
ATOM   5082  CB  THR     8     -11.904  -6.147 -11.612  1.00  0.00           
ATOM   5083  HB  THR     8     -12.892  -5.770 -11.877  1.00  0.00           
ATOM   5084  OG1 THR     8     -12.032  -7.603 -11.651  1.00  0.00           
ATOM   5085  HG1 THR     8     -11.132  -7.923 -11.749  1.00  0.00           
ATOM   5086  CG2 THR     8     -10.828  -5.557 -12.601  1.00  0.00           
ATOM   5087 1HG2 THR     8     -11.075  -5.910 -13.602  1.00  0.00           
ATOM   5088 2HG2 THR     8      -9.816  -5.870 -12.344  1.00  0.00           
ATOM   5089 3HG2 THR     8     -10.891  -4.469 -12.572  1.00  0.00           
ATOM   5090  N   SER     9     -13.812  -4.869  -9.394  1.00  0.00           
ATOM   5091  H   SER     9     -13.598  -4.077  -9.983  1.00  0.00           
ATOM   5092  CA  SER     9     -15.108  -4.949  -8.777  1.00  0.00           
ATOM   5093  HA  SER     9     -14.987  -4.841  -7.699  1.00  0.00           
ATOM   5094  C   SER     9     -15.890  -6.317  -8.971  1.00  0.00           
ATOM   5095  O   SER     9     -16.822  -6.651  -8.229  1.00  0.00           
ATOM   5096  CB  SER     9     -15.924  -3.631  -9.251  1.00  0.00           
ATOM   5097  1HB SER     9     -16.891  -3.745  -8.760  1.00  0.00           
ATOM   5098  2HB SER     9     -15.310  -2.810  -8.881  1.00  0.00           
ATOM   5099  OG  SER     9     -16.164  -3.473 -10.686  1.00  0.00           
ATOM   5100  HG  SER     9     -15.288  -3.477 -11.079  1.00  0.00           
ATOM   5101  N   ASP    10     -15.445  -7.053  -9.986  1.00  0.00           
ATOM   5102  H   ASP    10     -14.841  -6.620 -10.670  1.00  0.00           
ATOM   5103  CA  ASP    10     -15.775  -8.478 -10.254  1.00  0.00           
ATOM   5104  HA  ASP    10     -16.848  -8.649 -10.172  1.00  0.00           
ATOM   5105  C   ASP    10     -15.089  -9.335  -9.149  1.00  0.00           
ATOM   5106  O   ASP    10     -15.691  -9.796  -8.171  1.00  0.00           
ATOM   5107  CB  ASP    10     -15.355  -8.861 -11.648  1.00  0.00           
ATOM   5108  1HB ASP    10     -14.269  -8.814 -11.724  1.00  0.00           
ATOM   5109  2HB ASP    10     -15.539  -9.934 -11.699  1.00  0.00           
ATOM   5110  CG  ASP    10     -16.001  -8.155 -12.809  1.00  0.00           
ATOM   5111  OD1 ASP    10     -17.116  -8.546 -13.284  1.00  0.00           
ATOM   5112  OD2 ASP    10     -15.399  -7.136 -13.258  1.00  0.00           
ATOM   5113  N   VAL    11     -13.790  -9.532  -9.394  1.00  0.00           
ATOM   5114  H   VAL    11     -13.367  -9.007 -10.146  1.00  0.00           
ATOM   5115  CA  VAL    11     -13.043 -10.548  -8.727  1.00  0.00           
ATOM   5116  HA  VAL    11     -13.647 -11.447  -8.852  1.00  0.00           
ATOM   5117  C   VAL    11     -12.926 -10.319  -7.172  1.00  0.00           
ATOM   5118  O   VAL    11     -12.894 -11.251  -6.431  1.00  0.00           
ATOM   5119  CB  VAL    11     -11.708 -10.796  -9.431  1.00  0.00           
ATOM   5120  HB  VAL    11     -11.107  -9.888  -9.392  1.00  0.00           
ATOM   5121  CG1 VAL    11     -10.982 -11.994  -8.708  1.00  0.00           
ATOM   5122 1HG1 VAL    11     -10.214 -12.351  -9.394  1.00  0.00           
ATOM   5123 2HG1 VAL    11     -11.583 -12.837  -8.365  1.00  0.00           
ATOM   5124 3HG1 VAL    11     -10.510 -11.512  -7.852  1.00  0.00           
ATOM   5125  CG2 VAL    11     -11.841 -11.127 -10.998  1.00  0.00           
ATOM   5126 1HG2 VAL    11     -10.884 -11.079 -11.517  1.00  0.00
[truncated: 7,315,086 more chars]
