# Supplementary material for: Investigating the quaternary structure of a homomultimeric catechol 1,2-dioxygenase: An integrative structural biology study
Source: PLoS One. 2025 May 5;20(5):e0315992. doi: 10.1371/journal.pone.0315992 (PMC12052123; doi:10.1371/journal.pone.0315992)
Supplement: S15 File — (PDB) [file pone.0315992.s015.pdb]

ATOM      1  N   MET A   1      -0.333 -20.558   7.813  0.00  0.00           N  
ATOM      2  CA  MET A   1      -1.047 -19.673   8.756  0.00  0.00           C  
ATOM      3  C   MET A   1      -0.417 -18.316   8.753  0.00  0.00           C  
ATOM      4  O   MET A   1       0.617 -18.090   9.388  0.00  0.00           O  
ATOM      5  CB  MET A   1      -1.059 -20.256  10.202  0.00  0.00           C  
ATOM      6  CG  MET A   1       0.108 -21.184  10.582  0.00  0.00           C  
ATOM      7  SD  MET A   1       0.641 -21.097  12.316  0.00  0.00           S  
ATOM      8  CE  MET A   1       2.277 -20.417  11.921  0.00  0.00           C  
ATOM      9  N   THR A   2      -1.033 -17.387   7.983  0.00  0.00           N  
ATOM     10  CA  THR A   2      -0.578 -16.025   7.861  0.00  0.00           C  
ATOM     11  C   THR A   2      -0.872 -15.322   9.161  0.00  0.00           C  
ATOM     12  O   THR A   2      -2.012 -15.312   9.635  0.00  0.00           O  
ATOM     13  CB  THR A   2      -1.255 -15.298   6.716  0.00  0.00           C  
ATOM     14  CG2 THR A   2      -0.731 -13.856   6.596  0.00  0.00           C  
ATOM     15  OG1 THR A   2      -1.006 -15.979   5.495  0.00  0.00           O  
ATOM     16  N   VAL A   3       0.185 -14.734   9.764  0.00  0.00           N  
ATOM     17  CA  VAL A   3       0.049 -14.026  11.007  0.00  0.00           C  
ATOM     18  C   VAL A   3      -0.019 -12.574  10.621  0.00  0.00           C  
ATOM     19  O   VAL A   3       0.961 -12.031  10.101  0.00  0.00           O  
ATOM     20  CB  VAL A   3       1.235 -14.223  11.942  0.00  0.00           C  
ATOM     21  CG1 VAL A   3       1.005 -13.434  13.244  0.00  0.00           C  
ATOM     22  CG2 VAL A   3       1.506 -15.721  12.165  0.00  0.00           C  
ATOM     23  N   LYS A   4      -1.189 -11.926  10.840  0.00  0.00           N  
ATOM     24  CA  LYS A   4      -1.282 -10.530  10.521  0.00  0.00           C  
ATOM     25  C   LYS A   4      -1.250  -9.697  11.752  0.00  0.00           C  
ATOM     26  O   LYS A   4      -2.203  -9.662  12.531  0.00  0.00           O  
ATOM     27  CB  LYS A   4      -2.437 -10.092   9.595  0.00  0.00           C  
ATOM     28  CG  LYS A   4      -2.266 -10.638   8.178  0.00  0.00           C  
ATOM     29  CD  LYS A   4      -3.278 -10.138   7.151  0.00  0.00           C  
ATOM     30  CE  LYS A   4      -2.946 -10.639   5.746  0.00  0.00           C  
ATOM     31  NZ  LYS A   4      -3.876 -10.077   4.748  0.00  0.00           N1+
ATOM     32  N   ILE A   5      -0.091  -9.035  11.953  0.00  0.00           N  
ATOM     33  CA  ILE A   5       0.150  -8.163  13.070  0.00  0.00           C  
ATOM     34  C   ILE A   5       0.306  -6.728  12.638  0.00  0.00           C  
ATOM     35  O   ILE A   5       0.267  -5.842  13.489  0.00  0.00           O  
ATOM     36  CB  ILE A   5       1.323  -8.571  13.954  0.00  0.00           C  
ATOM     37  CG1 ILE A   5       2.672  -8.589  13.209  0.00  0.00           C  
ATOM     38  CG2 ILE A   5       0.957  -9.889  14.664  0.00  0.00           C  
ATOM     39  CD1 ILE A   5       3.880  -8.763  14.131  0.00  0.00           C  
ATOM     40  N   SER A   6       0.426  -6.455  11.312  0.00  0.00           N  
ATOM     41  CA  SER A   6       0.600  -5.117  10.782  0.00  0.00           C  
ATOM     42  C   SER A   6      -0.575  -4.227  11.095  0.00  0.00           C  
ATOM     43  O   SER A   6      -0.412  -3.030  11.335  0.00  0.00           O  
ATOM     44  CB  SER A   6       0.827  -5.103   9.256  0.00  0.00           C  
ATOM     45  OG  SER A   6      -0.318  -5.587   8.563  0.00  0.00           O  
ATOM     46  N   HIS A   7      -1.782  -4.828  11.111  0.00  0.00           N  
ATOM     47  CA  HIS A   7      -3.038  -4.182  11.382  0.00  0.00           C  
ATOM     48  C   HIS A   7      -3.143  -3.734  12.816  0.00  0.00           C  
ATOM     49  O   HIS A   7      -3.833  -2.753  13.096  0.00  0.00           O  
ATOM     50  CB  HIS A   7      -4.221  -5.119  11.080  0.00  0.00           C  
ATOM     51  CG  HIS A   7      -4.350  -5.426   9.616  0.00  0.00           C  
ATOM     52  CD2 HIS A   7      -4.189  -6.609   8.962  0.00  0.00           C  
ATOM     53  ND1 HIS A   7      -4.632  -4.494   8.640  0.00  0.00           N  
ATOM     54  CE1 HIS A   7      -4.624  -5.155   7.454  0.00  0.00           C  
ATOM     55  NE2 HIS A   7      -4.360  -6.441   7.599  0.00  0.00           N  
ATOM     56  N   THR A   8      -2.452  -4.443  13.747  0.00  0.00           N  
ATOM     57  CA  THR A   8      -2.455  -4.176  15.164  0.00  0.00           C  
ATOM     58  C   THR A   8      -1.877  -2.812  15.448  0.00  0.00           C  
ATOM     59  O   THR A   8      -0.834  -2.414  14.919  0.00  0.00           O  
ATOM     60  CB  THR A   8      -1.708  -5.256  15.935  0.00  0.00           C  
ATOM     61  CG2 THR A   8      -1.788  -5.030  17.458  0.00  0.00           C  
ATOM     62  OG1 THR A   8      -2.288  -6.522  15.651  0.00  0.00           O  
ATOM     63  N   SER A   9      -2.585  -2.091  16.347  0.00  0.00           N  
ATOM     64  CA  SER A   9      -2.272  -0.761  16.785  0.00  0.00           C  
ATOM     65  C   SER A   9      -0.929  -0.690  17.448  0.00  0.00           C  
ATOM     66  O   SER A   9      -0.225   0.300  17.267  0.00  0.00           O  
ATOM     67  CB  SER A   9      -3.351  -0.205  17.739  0.00  0.00           C  
ATOM     68  OG  SER A   9      -3.444  -0.989  18.922  0.00  0.00           O  
ATOM     69  N   ASP A  10      -0.533  -1.751  18.192  0.00  0.00           N  
ATOM     70  CA  ASP A  10       0.735  -1.811  18.880  0.00  0.00           C  
ATOM     71  C   ASP A  10       1.890  -1.817  17.913  0.00  0.00           C  
ATOM     72  O   ASP A  10       2.873  -1.110  18.136  0.00  0.00           O  
ATOM     73  CB  ASP A  10       0.873  -3.067  19.770  0.00  0.00           C  
ATOM     74  CG  ASP A  10       0.003  -2.986  21.029  0.00  0.00           C  
ATOM     75  OD1 ASP A  10      -0.523  -1.897  21.384  0.00  0.00           O  
ATOM     76  OD2 ASP A  10      -0.143  -4.058  21.672  0.00  0.00           O1-
ATOM     77  N   VAL A  11       1.776  -2.584  16.797  0.00  0.00           N  
ATOM     78  CA  VAL A  11       2.814  -2.675  15.790  0.00  0.00           C  
ATOM     79  C   VAL A  11       2.898  -1.356  15.050  0.00  0.00           C  
ATOM     80  O   VAL A  11       3.998  -0.890  14.744  0.00  0.00           O  
ATOM     81  CB  VAL A  11       2.606  -3.850  14.849  0.00  0.00           C  
ATOM     82  CG1 VAL A  11       3.603  -3.844  13.670  0.00  0.00           C  
ATOM     83  CG2 VAL A  11       2.734  -5.138  15.686  0.00  0.00           C  
ATOM     84  N   GLN A  12       1.735  -0.704  14.793  0.00  0.00           N  
ATOM     85  CA  GLN A  12       1.696   0.567  14.110  0.00  0.00           C  
ATOM     86  C   GLN A  12       2.363   1.627  14.950  0.00  0.00           C  
ATOM     87  O   GLN A  12       3.115   2.442  14.419  0.00  0.00           O  
ATOM     88  CB  GLN A  12       0.267   1.014  13.766  0.00  0.00           C  
ATOM     89  CG  GLN A  12      -0.370   0.150  12.672  0.00  0.00           C  
ATOM     90  CD  GLN A  12      -1.788   0.635  12.408  0.00  0.00           C  
ATOM     91  NE2 GLN A  12      -2.004   1.216  11.199  0.00  0.00           N  
ATOM     92  OE1 GLN A  12      -2.684   0.501  13.242  0.00  0.00           O  
ATOM     93  N   GLN A  13       2.146   1.597  16.290  0.00  0.00           N  
ATOM     94  CA  GLN A  13       2.740   2.535  17.216  0.00  0.00           C  
ATOM     95  C   GLN A  13       4.230   2.335  17.292  0.00  0.00           C  
ATOM     96  O   GLN A  13       4.972   3.308  17.420  0.00  0.00           O  
ATOM     97  CB  GLN A  13       2.128   2.472  18.623  0.00  0.00           C  
ATOM     98  CG  GLN A  13       0.703   3.041  18.633  0.00  0.00           C  
ATOM     99  CD  GLN A  13      -0.001   2.840  19.973  0.00  0.00           C  
ATOM    100  NE2 GLN A  13      -1.267   3.329  20.004  0.00  0.00           N  
ATOM    101  OE1 GLN A  13       0.491   2.278  20.951  0.00  0.00           O  
ATOM    102  N   PHE A  14       4.690   1.063  17.184  0.00  0.00           N  
ATOM    103  CA  PHE A  14       6.083   0.686  17.192  0.00  0.00           C  
ATOM    104  C   PHE A  14       6.756   1.301  15.985  0.00  0.00           C  
ATOM    105  O   PHE A  14       7.830   1.889  16.123  0.00  0.00           O  
ATOM    106  CB  PHE A  14       6.196  -0.862  17.170  0.00  0.00           C  
ATOM    107  CG  PHE A  14       7.587  -1.378  17.041  0.00  0.00           C  
ATOM    108  CD1 PHE A  14       8.476  -1.367  18.118  0.00  0.00           C  
ATOM    109  CD2 PHE A  14       7.991  -1.922  15.815  0.00  0.00           C  
ATOM    110  CE1 PHE A  14       9.767  -1.865  17.958  0.00  0.00           C  
ATOM    111  CE2 PHE A  14       9.281  -2.419  15.654  0.00  0.00           C  
ATOM    112  CZ  PHE A  14      10.170  -2.385  16.727  0.00  0.00           C  
ATOM    113  N   PHE A  15       6.111   1.215  14.793  0.00  0.00           N  
ATOM    114  CA  PHE A  15       6.642   1.792  13.581  0.00  0.00           C  
ATOM    115  C   PHE A  15       6.691   3.292  13.652  0.00  0.00           C  
ATOM    116  O   PHE A  15       7.648   3.890  13.158  0.00  0.00           O  
ATOM    117  CB  PHE A  15       5.912   1.366  12.289  0.00  0.00           C  
ATOM    118  CG  PHE A  15       6.246  -0.046  11.890  0.00  0.00           C  
ATOM    119  CD1 PHE A  15       5.298  -0.775  11.167  0.00  0.00           C  
ATOM    120  CD2 PHE A  15       7.483  -0.655  12.175  0.00  0.00           C  
ATOM    121  CE1 PHE A  15       5.558  -2.084  10.755  0.00  0.00           C  
ATOM    122  CE2 PHE A  15       7.753  -1.963  11.767  0.00  0.00           C  
ATOM    123  CZ  PHE A  15       6.786  -2.675  11.057  0.00  0.00           C  
ATOM    124  N   LYS A  16       5.684   3.930  14.303  0.00  0.00           N  
ATOM    125  CA  LYS A  16       5.646   5.367  14.456  0.00  0.00           C  
ATOM    126  C   LYS A  16       6.803   5.819  15.307  0.00  0.00           C  
ATOM    127  O   LYS A  16       7.471   6.794  14.961  0.00  0.00           O  
ATOM    128  CB  LYS A  16       4.355   5.894  15.100  0.00  0.00           C  
ATOM    129  CG  LYS A  16       3.132   5.798  14.191  0.00  0.00           C  
ATOM    130  CD  LYS A  16       1.854   6.315  14.848  0.00  0.00           C  
ATOM    131  CE  LYS A  16       0.618   6.177  13.960  0.00  0.00           C  
ATOM    132  NZ  LYS A  16      -0.581   6.627  14.693  0.00  0.00           N1+
ATOM    133  N   GLU A  17       7.105   5.081  16.404  0.00  0.00           N  
ATOM    134  CA  GLU A  17       8.209   5.395  17.276  0.00  0.00           C  
ATOM    135  C   GLU A  17       9.520   5.257  16.576  0.00  0.00           C  
ATOM    136  O   GLU A  17      10.346   6.163  16.674  0.00  0.00           O  
ATOM    137  CB  GLU A  17       8.277   4.515  18.535  0.00  0.00           C  
ATOM    138  CG  GLU A  17       7.360   4.923  19.688  0.00  0.00           C  
ATOM    139  CD  GLU A  17       7.812   6.297  20.206  0.00  0.00           C  
ATOM    140  OE1 GLU A  17       6.950   7.206  20.296  0.00  0.00           O  
ATOM    141  OE2 GLU A  17       9.022   6.458  20.531  0.00  0.00           O1-
ATOM    142  N   ALA A  18       9.684   4.176  15.777  0.00  0.00           N  
ATOM    143  CA  ALA A  18      10.887   3.882  15.037  0.00  0.00           C  
ATOM    144  C   ALA A  18      11.185   4.941  14.018  0.00  0.00           C  
ATOM    145  O   ALA A  18      12.339   5.340  13.852  0.00  0.00           O  
ATOM    146  CB  ALA A  18      10.782   2.534  14.323  0.00  0.00           C  
ATOM    147  N   SER A  19      10.128   5.438  13.348  0.00  0.00           N  
ATOM    148  CA  SER A  19      10.224   6.467  12.354  0.00  0.00           C  
ATOM    149  C   SER A  19      10.298   7.838  12.979  0.00  0.00           C  
ATOM    150  O   SER A  19      10.600   8.809  12.286  0.00  0.00           O  
ATOM    151  CB  SER A  19       9.027   6.413  11.406  0.00  0.00           C  
ATOM    152  OG  SER A  19       7.844   6.660  12.149  0.00  0.00           O  
ATOM    153  N   GLY A  20       9.991   7.954  14.295  0.00  0.00           N  
ATOM    154  CA  GLY A  20      10.052   9.206  14.998  0.00  0.00           C  
ATOM    155  C   GLY A  20       8.919  10.099  14.611  0.00  0.00           C  
ATOM    156  O   GLY A  20       9.033  11.314  14.750  0.00  0.00           O  
ATOM    157  N   PHE A  21       7.798   9.505  14.135  0.00  0.00           N  
ATOM    158  CA  PHE A  21       6.621  10.209  13.694  0.00  0.00           C  
ATOM    159  C   PHE A  21       5.995  10.903  14.876  0.00  0.00           C  
ATOM    160  O   PHE A  21       5.482  12.015  14.741  0.00  0.00           O  
ATOM    161  CB  PHE A  21       5.615   9.217  13.073  0.00  0.00           C  
ATOM    162  CG  PHE A  21       4.456   9.881  12.405  0.00  0.00           C  
ATOM    163  CD1 PHE A  21       3.187   9.900  12.996  0.00  0.00           C  
ATOM    164  CD2 PHE A  21       4.635  10.488  11.153  0.00  0.00           C  
ATOM    165  CE1 PHE A  21       2.114  10.519  12.348  0.00  0.00           C  
ATOM    166  CE2 PHE A  21       3.567  11.108  10.500  0.00  0.00           C  
ATOM    167  CZ  PHE A  21       2.307  11.122  11.103  0.00  0.00           C  
ATOM    168  N   ASN A  22       6.062  10.258  16.065  0.00  0.00           N  
ATOM    169  CA  ASN A  22       5.523  10.779  17.292  0.00  0.00           C  
ATOM    170  C   ASN A  22       6.326  11.965  17.753  0.00  0.00           C  
ATOM    171  O   ASN A  22       5.755  12.928  18.268  0.00  0.00           O  
ATOM    172  CB  ASN A  22       5.470   9.701  18.395  0.00  0.00           C  
ATOM    173  CG  ASN A  22       4.352   8.691  18.082  0.00  0.00           C  
ATOM    174  ND2 ASN A  22       4.500   7.461  18.636  0.00  0.00           N  
ATOM    175  OD1 ASN A  22       3.384   8.941  17.361  0.00  0.00           O  
ATOM    176  N   ASN A  23       7.670  11.919  17.556  0.00  0.00           N  
ATOM    177  CA  ASN A  23       8.576  12.982  17.924  0.00  0.00           C  
ATOM    178  C   ASN A  23       8.357  14.160  17.020  0.00  0.00           C  
ATOM    179  O   ASN A  23       8.185  14.004  15.809  0.00  0.00           O  
ATOM    180  CB  ASN A  23      10.078  12.637  17.782  0.00  0.00           C  
ATOM    181  CG  ASN A  23      10.479  11.514  18.731  0.00  0.00           C  
ATOM    182  ND2 ASN A  23      11.047  10.426  18.151  0.00  0.00           N  
ATOM    183  OD1 ASN A  23      10.317  11.590  19.949  0.00  0.00           O  
ATOM    184  N   ASP A  24       8.339  15.375  17.611  0.00  0.00           N  
ATOM    185  CA  ASP A  24       8.155  16.606  16.880  0.00  0.00           C  
ATOM    186  C   ASP A  24       9.383  16.917  16.063  0.00  0.00           C  
ATOM    187  O   ASP A  24       9.279  17.384  14.928  0.00  0.00           O  
ATOM    188  CB  ASP A  24       7.887  17.821  17.799  0.00  0.00           C  
ATOM    189  CG  ASP A  24       6.482  17.800  18.415  0.00  0.00           C  
ATOM    190  OD1 ASP A  24       5.596  17.015  17.982  0.00  0.00           O  
ATOM    191  OD2 ASP A  24       6.279  18.610  19.356  0.00  0.00           O1-
ATOM    192  N   GLU A  25      10.572  16.622  16.636  0.00  0.00           N  
ATOM    193  CA  GLU A  25      11.877  16.845  16.065  0.00  0.00           C  
ATOM    194  C   GLU A  25      12.068  16.084  14.786  0.00  0.00           C  
ATOM    195  O   GLU A  25      11.712  14.908  14.700  0.00  0.00           O  
ATOM    196  CB  GLU A  25      13.030  16.399  16.994  0.00  0.00           C  
ATOM    197  CG  GLU A  25      13.173  17.194  18.303  0.00  0.00           C  
ATOM    198  CD  GLU A  25      12.293  16.649  19.442  0.00  0.00           C  
ATOM    199  OE1 GLU A  25      11.502  15.683  19.259  0.00  0.00           O  
ATOM    200  OE2 GLU A  25      12.406  17.236  20.549  0.00  0.00           O1-
ATOM    201  N   GLY A  26      12.632  16.767  13.766  0.00  0.00           N  
ATOM    202  CA  GLY A  26      12.903  16.181  12.479  0.00  0.00           C  
ATOM    203  C   GLY A  26      11.870  16.458  11.424  0.00  0.00           C  
ATOM    204  O   GLY A  26      10.771  16.942  11.709  0.00  0.00           O  
ATOM    205  N   SER A  27      12.236  16.098  10.165  0.00  0.00           N  
ATOM    206  CA  SER A  27      11.439  16.291   8.978  0.00  0.00           C  
ATOM    207  C   SER A  27      10.248  15.390   8.904  0.00  0.00           C  
ATOM    208  O   SER A  27      10.346  14.164   8.990  0.00  0.00           O  
ATOM    209  CB  SER A  27      12.251  16.117   7.672  0.00  0.00           C  
ATOM    210  OG  SER A  27      11.440  16.249   6.507  0.00  0.00           O  
ATOM    211  N   SER A  28       9.094  16.039   8.643  0.00  0.00           N  
ATOM    212  CA  SER A  28       7.807  15.418   8.534  0.00  0.00           C  
ATOM    213  C   SER A  28       7.732  14.533   7.330  0.00  0.00           C  
ATOM    214  O   SER A  28       7.178  13.437   7.434  0.00  0.00           O  
ATOM    215  CB  SER A  28       6.673  16.449   8.440  0.00  0.00           C  
ATOM    216  OG  SER A  28       6.591  17.182   9.654  0.00  0.00           O  
ATOM    217  N   ARG A  29       8.320  14.966   6.181  0.00  0.00           N  
ATOM    218  CA  ARG A  29       8.284  14.159   4.988  0.00  0.00           C  
ATOM    219  C   ARG A  29       9.047  12.890   5.138  0.00  0.00           C  
ATOM    220  O   ARG A  29       8.508  11.846   4.784  0.00  0.00           O  
ATOM    221  CB  ARG A  29       8.760  14.806   3.674  0.00  0.00           C  
ATOM    222  CG  ARG A  29       7.771  15.773   3.028  0.00  0.00           C  
ATOM    223  CD  ARG A  29       8.275  16.295   1.683  0.00  0.00           C  
ATOM    224  NE  ARG A  29       7.147  17.023   1.032  0.00  0.00           N  
ATOM    225  CZ  ARG A  29       7.193  17.399  -0.286  0.00  0.00           C  
ATOM    226  NH1 ARG A  29       6.109  18.016  -0.837  0.00  0.00           N1+
ATOM    227  NH2 ARG A  29       8.270  17.142  -1.088  0.00  0.00           N  
ATOM    228  N   MET A  30      10.260  12.932   5.740  0.00  0.00           N  
ATOM    229  CA  MET A  30      11.066  11.744   5.912  0.00  0.00           C  
ATOM    230  C   MET A  30      10.423  10.735   6.810  0.00  0.00           C  
ATOM    231  O   MET A  30      10.331   9.569   6.425  0.00  0.00           O  
ATOM    232  CB  MET A  30      12.488  12.008   6.434  0.00  0.00           C  
ATOM    233  CG  MET A  30      13.405  12.651   5.391  0.00  0.00           C  
ATOM    234  SD  MET A  30      13.694  11.648   3.894  0.00  0.00           S  
ATOM    235  CE  MET A  30      14.740  10.371   4.656  0.00  0.00           C  
ATOM    236  N   LYS A  31       9.728  11.217   7.866  0.00  0.00           N  
ATOM    237  CA  LYS A  31       9.043  10.383   8.824  0.00  0.00           C  
ATOM    238  C   LYS A  31       7.889   9.679   8.177  0.00  0.00           C  
ATOM    239  O   LYS A  31       7.727   8.473   8.361  0.00  0.00           O  
ATOM    240  CB  LYS A  31       8.416  11.229   9.934  0.00  0.00           C  
ATOM    241  CG  LYS A  31       9.426  11.869  10.866  0.00  0.00           C  
ATOM    242  CD  LYS A  31       8.765  12.861  11.805  0.00  0.00           C  
ATOM    243  CE  LYS A  31       9.799  13.638  12.595  0.00  0.00           C  
ATOM    244  NZ  LYS A  31       9.159  14.746  13.329  0.00  0.00           N1+
ATOM    245  N   THR A  32       7.102  10.414   7.355  0.00  0.00           N  
ATOM    246  CA  THR A  32       5.937   9.881   6.697  0.00  0.00           C  
ATOM    247  C   THR A  32       6.333   8.866   5.643  0.00  0.00           C  
ATOM    248  O   THR A  32       5.683   7.824   5.543  0.00  0.00           O  
ATOM    249  CB  THR A  32       5.084  10.989   6.116  0.00  0.00           C  
ATOM    250  CG2 THR A  32       3.792  10.398   5.515  0.00  0.00           C  
ATOM    251  OG1 THR A  32       4.680  11.863   7.163  0.00  0.00           O  
ATOM    252  N   VAL A  33       7.436   9.120   4.887  0.00  0.00           N  
ATOM    253  CA  VAL A  33       7.911   8.231   3.840  0.00  0.00           C  
ATOM    254  C   VAL A  33       8.323   6.925   4.469  0.00  0.00           C  
ATOM    255  O   VAL A  33       7.918   5.863   3.996  0.00  0.00           O  
ATOM    256  CB  VAL A  33       9.113   8.796   3.072  0.00  0.00           C  
ATOM    257  CG1 VAL A  33       9.730   7.779   2.089  0.00  0.00           C  
ATOM    258  CG2 VAL A  33       8.686  10.055   2.318  0.00  0.00           C  
ATOM    259  N   ILE A  34       9.072   6.993   5.594  0.00  0.00           N  
ATOM    260  CA  ILE A  34       9.551   5.826   6.281  0.00  0.00           C  
ATOM    261  C   ILE A  34       8.418   5.036   6.880  0.00  0.00           C  
ATOM    262  O   ILE A  34       8.432   3.812   6.752  0.00  0.00           O  
ATOM    263  CB  ILE A  34      10.678   6.182   7.230  0.00  0.00           C  
ATOM    264  CG1 ILE A  34      11.878   6.595   6.347  0.00  0.00           C  
ATOM    265  CG2 ILE A  34      11.009   5.035   8.199  0.00  0.00           C  
ATOM    266  CD1 ILE A  34      13.044   7.242   7.076  0.00  0.00           C  
ATOM    267  N   ASN A  35       7.389   5.701   7.467  0.00  0.00           N  
ATOM    268  CA  ASN A  35       6.256   5.007   8.048  0.00  0.00           C  
ATOM    269  C   ASN A  35       5.500   4.248   7.016  0.00  0.00           C  
ATOM    270  O   ASN A  35       5.152   3.090   7.250  0.00  0.00           O  
ATOM    271  CB  ASN A  35       5.181   5.912   8.676  0.00  0.00           C  
ATOM    272  CG  ASN A  35       5.562   6.255  10.087  0.00  0.00           C  
ATOM    273  ND2 ASN A  35       5.955   7.534  10.284  0.00  0.00           N  
ATOM    274  OD1 ASN A  35       5.552   5.418  10.989  0.00  0.00           O  
ATOM    275  N   ARG A  36       5.280   4.873   5.836  0.00  0.00           N  
ATOM    276  CA  ARG A  36       4.544   4.244   4.780  0.00  0.00           C  
ATOM    277  C   ARG A  36       5.275   3.079   4.194  0.00  0.00           C  
ATOM    278  O   ARG A  36       4.646   2.048   3.966  0.00  0.00           O  
ATOM    279  CB  ARG A  36       4.110   5.213   3.676  0.00  0.00           C  
ATOM    280  CG  ARG A  36       3.002   6.148   4.160  0.00  0.00           C  
ATOM    281  CD  ARG A  36       2.464   7.134   3.127  0.00  0.00           C  
ATOM    282  NE  ARG A  36       1.759   6.336   2.074  0.00  0.00           N  
ATOM    283  CZ  ARG A  36       1.116   6.935   1.026  0.00  0.00           C  
ATOM    284  NH1 ARG A  36       0.990   8.291   0.947  0.00  0.00           N1+
ATOM    285  NH2 ARG A  36       0.559   6.173   0.040  0.00  0.00           N  
ATOM    286  N   ILE A  37       6.616   3.188   4.005  0.00  0.00           N  
ATOM    287  CA  ILE A  37       7.408   2.110   3.453  0.00  0.00           C  
ATOM    288  C   ILE A  37       7.412   0.955   4.427  0.00  0.00           C  
ATOM    289  O   ILE A  37       7.266  -0.185   4.001  0.00  0.00           O  
ATOM    290  CB  ILE A  37       8.839   2.518   3.086  0.00  0.00           C  
ATOM    291  CG1 ILE A  37       8.806   3.506   1.904  0.00  0.00           C  
ATOM    292  CG2 ILE A  37       9.720   1.292   2.732  0.00  0.00           C  
ATOM    293  CD1 ILE A  37      10.148   4.177   1.611  0.00  0.00           C  
ATOM    294  N   LEU A  38       7.504   1.226   5.749  0.00  0.00           N  
ATOM    295  CA  LEU A  38       7.544   0.206   6.772  0.00  0.00           C  
ATOM    296  C   LEU A  38       6.272  -0.587   6.844  0.00  0.00           C  
ATOM    297  O   LEU A  38       6.321  -1.819   6.854  0.00  0.00           O  
ATOM    298  CB  LEU A  38       7.744   0.823   8.170  0.00  0.00           C  
ATOM    299  CG  LEU A  38       9.179   0.876   8.728  0.00  0.00           C  
ATOM    300  CD1 LEU A  38      10.254   1.123   7.656  0.00  0.00           C  
ATOM    301  CD2 LEU A  38       9.241   1.909   9.862  0.00  0.00           C  
ATOM    302  N   VAL A  39       5.107   0.106   6.827  0.00  0.00           N  
ATOM    303  CA  VAL A  39       3.814  -0.534   6.918  0.00  0.00           C  
ATOM    304  C   VAL A  39       3.548  -1.335   5.669  0.00  0.00           C  
ATOM    305  O   VAL A  39       3.079  -2.475   5.761  0.00  0.00           O  
ATOM    306  CB  VAL A  39       2.700   0.470   7.204  0.00  0.00           C  
ATOM    307  CG1 VAL A  39       1.296  -0.168   7.122  0.00  0.00           C  
ATOM    308  CG2 VAL A  39       2.951   1.065   8.604  0.00  0.00           C  
ATOM    309  N   ASP A  40       3.904  -0.786   4.486  0.00  0.00           N  
ATOM    310  CA  ASP A  40       3.687  -1.454   3.229  0.00  0.00           C  
ATOM    311  C   ASP A  40       4.531  -2.690   3.121  0.00  0.00           C  
ATOM    312  O   ASP A  40       4.020  -3.731   2.715  0.00  0.00           O  
ATOM    313  CB  ASP A  40       3.941  -0.530   2.021  0.00  0.00           C  
ATOM    314  CG  ASP A  40       2.804   0.503   1.884  0.00  0.00           C  
ATOM    315  OD1 ASP A  40       1.716   0.350   2.506  0.00  0.00           O  
ATOM    316  OD2 ASP A  40       3.029   1.499   1.150  0.00  0.00           O1-
ATOM    317  N   THR A  41       5.810  -2.624   3.564  0.00  0.00           N  
ATOM    318  CA  THR A  41       6.741  -3.730   3.528  0.00  0.00           C  
ATOM    319  C   THR A  41       6.255  -4.817   4.455  0.00  0.00           C  
ATOM    320  O   THR A  41       6.320  -5.992   4.097  0.00  0.00           O  
ATOM    321  CB  THR A  41       8.148  -3.292   3.882  0.00  0.00           C  
ATOM    322  CG2 THR A  41       9.137  -4.472   3.855  0.00  0.00           C  
ATOM    323  OG1 THR A  41       8.583  -2.334   2.927  0.00  0.00           O  
ATOM    324  N   ALA A  42       5.700  -4.439   5.632  0.00  0.00           N  
ATOM    325  CA  ALA A  42       5.185  -5.362   6.614  0.00  0.00           C  
ATOM    326  C   ALA A  42       4.045  -6.158   6.035  0.00  0.00           C  
ATOM    327  O   ALA A  42       3.996  -7.380   6.197  0.00  0.00           O  
ATOM    328  CB  ALA A  42       4.655  -4.617   7.849  0.00  0.00           C  
ATOM    329  N   LYS A  43       3.144  -5.472   5.290  0.00  0.00           N  
ATOM    330  CA  LYS A  43       2.005  -6.084   4.656  0.00  0.00           C  
ATOM    331  C   LYS A  43       2.420  -7.014   3.553  0.00  0.00           C  
ATOM    332  O   LYS A  43       1.820  -8.076   3.402  0.00  0.00           O  
ATOM    333  CB  LYS A  43       1.001  -5.063   4.100  0.00  0.00           C  
ATOM    334  CG  LYS A  43       0.239  -4.342   5.213  0.00  0.00           C  
ATOM    335  CD  LYS A  43      -0.779  -3.320   4.717  0.00  0.00           C  
ATOM    336  CE  LYS A  43      -1.522  -2.616   5.852  0.00  0.00           C  
ATOM    337  NZ  LYS A  43      -2.460  -1.622   5.294  0.00  0.00           N1+
ATOM    338  N   ILE A  44       3.477  -6.647   2.783  0.00  0.00           N  
ATOM    339  CA  ILE A  44       4.002  -7.441   1.689  0.00  0.00           C  
ATOM    340  C   ILE A  44       4.558  -8.732   2.252  0.00  0.00           C  
ATOM    341  O   ILE A  44       4.292  -9.798   1.696  0.00  0.00           O  
ATOM    342  CB  ILE A  44       5.089  -6.683   0.923  0.00  0.00           C  
ATOM    343  CG1 ILE A  44       4.461  -5.483   0.194  0.00  0.00           C  
ATOM    344  CG2 ILE A  44       5.832  -7.589  -0.086  0.00  0.00           C  
ATOM    345  CD1 ILE A  44       5.479  -4.485  -0.357  0.00  0.00           C  
ATOM    346  N   ILE A  45       5.277  -8.658   3.403  0.00  0.00           N  
ATOM    347  CA  ILE A  45       5.885  -9.801   4.045  0.00  0.00           C  
ATOM    348  C   ILE A  45       4.809 -10.750   4.496  0.00  0.00           C  
ATOM    349  O   ILE A  45       4.907 -11.943   4.215  0.00  0.00           O  
ATOM    350  CB  ILE A  45       6.772  -9.409   5.234  0.00  0.00           C  
ATOM    351  CG1 ILE A  45       8.008  -8.629   4.748  0.00  0.00           C  
ATOM    352  CG2 ILE A  45       7.225 -10.649   6.042  0.00  0.00           C  
ATOM    353  CD1 ILE A  45       8.794  -7.960   5.880  0.00  0.00           C  
ATOM    354  N   GLU A  46       3.736 -10.225   5.125  0.00  0.00           N  
ATOM    355  CA  GLU A  46       2.669 -11.046   5.629  0.00  0.00           C  
ATOM    356  C   GLU A  46       1.880 -11.734   4.568  0.00  0.00           C  
ATOM    357  O   GLU A  46       1.651 -12.937   4.670  0.00  0.00           O  
ATOM    358  CB  GLU A  46       1.657 -10.239   6.430  0.00  0.00           C  
ATOM    359  CG  GLU A  46       2.188  -9.754   7.769  0.00  0.00           C  
ATOM    360  CD  GLU A  46       1.195  -8.784   8.392  0.00  0.00           C  
ATOM    361  OE1 GLU A  46       0.211  -8.326   7.750  0.00  0.00           O  
ATOM    362  OE2 GLU A  46       1.419  -8.501   9.592  0.00  0.00           O1-
ATOM    363  N   ASP A  47       1.508 -10.998   3.499  0.00  0.00           N  
ATOM    364  CA  ASP A  47       0.706 -11.534   2.432  0.00  0.00           C  
ATOM    365  C   ASP A  47       1.432 -12.588   1.657  0.00  0.00           C  
ATOM    366  O   ASP A  47       0.863 -13.643   1.376  0.00  0.00           O  
ATOM    367  CB  ASP A  47       0.293 -10.450   1.420  0.00  0.00           C  
ATOM    368  CG  ASP A  47      -0.773  -9.485   1.947  0.00  0.00           C  
ATOM    369  OD1 ASP A  47      -1.449  -9.759   2.973  0.00  0.00           O  
ATOM    370  OD2 ASP A  47      -0.904  -8.413   1.299  0.00  0.00           O1-
ATOM    371  N   LEU A  48       2.717 -12.334   1.335  0.00  0.00           N  
ATOM    372  CA  LEU A  48       3.516 -13.253   0.571  0.00  0.00           C  
ATOM    373  C   LEU A  48       4.129 -14.346   1.390  0.00  0.00           C  
ATOM    374  O   LEU A  48       4.589 -15.340   0.824  0.00  0.00           O  
ATOM    375  CB  LEU A  48       4.615 -12.542  -0.232  0.00  0.00           C  
ATOM    376  CG  LEU A  48       4.052 -11.584  -1.303  0.00  0.00           C  
ATOM    377  CD1 LEU A  48       5.175 -10.813  -1.991  0.00  0.00           C  
ATOM    378  CD2 LEU A  48       3.135 -12.299  -2.310  0.00  0.00           C  
ATOM    379  N   GLU A  49       4.101 -14.198   2.740  0.00  0.00           N  
ATOM    380  CA  GLU A  49       4.667 -15.117   3.697  0.00  0.00           C  
ATOM    381  C   GLU A  49       6.155 -15.212   3.496  0.00  0.00           C  
ATOM    382  O   GLU A  49       6.746 -16.294   3.436  0.00  0.00           O  
ATOM    383  CB  GLU A  49       3.996 -16.512   3.737  0.00  0.00           C  
ATOM    384  CG  GLU A  49       2.516 -16.504   4.150  0.00  0.00           C  
ATOM    385  CD  GLU A  49       1.929 -17.923   4.153  0.00  0.00           C  
ATOM    386  OE1 GLU A  49       2.659 -18.921   3.907  0.00  0.00           O  
ATOM    387  OE2 GLU A  49       0.705 -18.027   4.426  0.00  0.00           O1-
ATOM    388  N   ILE A  50       6.782 -14.015   3.366  0.00  0.00           N  
ATOM    389  CA  ILE A  50       8.203 -13.867   3.185  0.00  0.00           C  
ATOM    390  C   ILE A  50       8.801 -14.315   4.488  0.00  0.00           C  
ATOM    391  O   ILE A  50       8.396 -13.871   5.566  0.00  0.00           O  
ATOM    392  CB  ILE A  50       8.619 -12.438   2.854  0.00  0.00           C  
ATOM    393  CG1 ILE A  50       8.018 -12.012   1.503  0.00  0.00           C  
ATOM    394  CG2 ILE A  50      10.152 -12.269   2.873  0.00  0.00           C  
ATOM    395  CD1 ILE A  50       8.183 -10.521   1.209  0.00  0.00           C  
ATOM    396  N   THR A  51       9.766 -15.250   4.385  0.00  0.00           N  
ATOM    397  CA  THR A  51      10.438 -15.794   5.534  0.00  0.00           C  
ATOM    398  C   THR A  51      11.404 -14.778   6.069  0.00  0.00           C  
ATOM    399  O   THR A  51      11.784 -13.835   5.365  0.00  0.00           O  
ATOM    400  CB  THR A  51      11.158 -17.103   5.276  0.00  0.00           C  
ATOM    401  CG2 THR A  51      10.137 -18.150   4.792  0.00  0.00           C  
ATOM    402  OG1 THR A  51      12.183 -16.945   4.306  0.00  0.00           O  
ATOM    403  N   GLN A  52      11.814 -14.953   7.352  0.00  0.00           N  
ATOM    404  CA  GLN A  52      12.758 -14.062   7.986  0.00  0.00           C  
ATOM    405  C   GLN A  52      14.037 -14.095   7.205  0.00  0.00           C  
ATOM    406  O   GLN A  52      14.631 -13.046   6.979  0.00  0.00           O  
ATOM    407  CB  GLN A  52      13.179 -14.456   9.414  0.00  0.00           C  
ATOM    408  CG  GLN A  52      12.133 -14.295  10.512  0.00  0.00           C  
ATOM    409  CD  GLN A  52      12.828 -14.679  11.815  0.00  0.00           C  
ATOM    410  NE2 GLN A  52      13.144 -13.650  12.645  0.00  0.00           N  
ATOM    411  OE1 GLN A  52      13.102 -15.846  12.093  0.00  0.00           O  
ATOM    412  N   ASP A  53      14.429 -15.297   6.716  0.00  0.00           N  
ATOM    413  CA  ASP A  53      15.624 -15.541   5.956  0.00  0.00           C  
ATOM    414  C   ASP A  53      15.616 -14.807   4.647  0.00  0.00           C  
ATOM    415  O   ASP A  53      16.634 -14.223   4.274  0.00  0.00           O  
ATOM    416  CB  ASP A  53      15.788 -17.045   5.689  0.00  0.00           C  
ATOM    417  CG  ASP A  53      16.192 -17.795   6.967  0.00  0.00           C  
ATOM    418  OD1 ASP A  53      16.632 -17.177   7.975  0.00  0.00           O  
ATOM    419  OD2 ASP A  53      16.027 -19.042   6.945  0.00  0.00           O1-
ATOM    420  N   GLU A  54      14.456 -14.784   3.946  0.00  0.00           N  
ATOM    421  CA  GLU A  54      14.322 -14.105   2.680  0.00  0.00           C  
ATOM    422  C   GLU A  54      14.412 -12.614   2.853  0.00  0.00           C  
ATOM    423  O   GLU A  54      15.046 -11.941   2.037  0.00  0.00           O  
ATOM    424  CB  GLU A  54      13.000 -14.426   1.968  0.00  0.00           C  
ATOM    425  CG  GLU A  54      12.912 -15.851   1.404  0.00  0.00           C  
ATOM    426  CD  GLU A  54      11.491 -16.192   0.941  0.00  0.00           C  
ATOM    427  OE1 GLU A  54      10.528 -15.409   1.165  0.00  0.00           O  
ATOM    428  OE2 GLU A  54      11.345 -17.288   0.340  0.00  0.00           O1-
ATOM    429  N   PHE A  55      13.804 -12.066   3.937  0.00  0.00           N  
ATOM    430  CA  PHE A  55      13.850 -10.644   4.173  0.00  0.00           C  
ATOM    431  C   PHE A  55      15.257 -10.255   4.592  0.00  0.00           C  
ATOM    432  O   PHE A  55      15.735  -9.190   4.192  0.00  0.00           O  
ATOM    433  CB  PHE A  55      12.796 -10.143   5.191  0.00  0.00           C  
ATOM    434  CG  PHE A  55      12.762  -8.639   5.181  0.00  0.00           C  
ATOM    435  CD1 PHE A  55      12.172  -7.973   4.097  0.00  0.00           C  
ATOM    436  CD2 PHE A  55      13.285  -7.872   6.230  0.00  0.00           C  
ATOM    437  CE1 PHE A  55      12.122  -6.579   4.053  0.00  0.00           C  
ATOM    438  CE2 PHE A  55      13.237  -6.477   6.195  0.00  0.00           C  
ATOM    439  CZ  PHE A  55      12.657  -5.830   5.103  0.00  0.00           C  
ATOM    440  N   TRP A  56      15.967 -11.132   5.362  0.00  0.00           N  
ATOM    441  CA  TRP A  56      17.322 -10.885   5.810  0.00  0.00           C  
ATOM    442  C   TRP A  56      18.189 -10.784   4.570  0.00  0.00           C  
ATOM    443  O   TRP A  56      19.070  -9.924   4.517  0.00  0.00           O  
ATOM    444  CB  TRP A  56      18.011 -12.004   6.638  0.00  0.00           C  
ATOM    445  CG  TRP A  56      17.618 -12.416   8.053  0.00  0.00           C  
ATOM    446  CD1 TRP A  56      17.248 -13.671   8.444  0.00  0.00           C  
ATOM    447  CD2 TRP A  56      17.560 -11.609   9.244  0.00  0.00           C  
ATOM    448  CE2 TRP A  56      17.149 -12.453  10.302  0.00  0.00           C  
ATOM    449  CE3 TRP A  56      17.820 -10.270   9.471  0.00  0.00           C  
ATOM    450  NE1 TRP A  56      16.964 -13.709   9.786  0.00  0.00           N  
ATOM    451  CZ2 TRP A  56      16.994 -11.966  11.594  0.00  0.00           C  
ATOM    452  CZ3 TRP A  56      17.675  -9.787  10.775  0.00  0.00           C  
ATOM    453  CH2 TRP A  56      17.266 -10.615  11.826  0.00  0.00           C  
ATOM    454  N   LYS A  57      17.929 -11.642   3.540  0.00  0.00           N  
ATOM    455  CA  LYS A  57      18.646 -11.649   2.282  0.00  0.00           C  
ATOM    456  C   LYS A  57      18.418 -10.362   1.542  0.00  0.00           C  
ATOM    457  O   LYS A  57      19.332  -9.881   0.874  0.00  0.00           O  
ATOM    458  CB  LYS A  57      18.239 -12.768   1.308  0.00  0.00           C  
ATOM    459  CG  LYS A  57      18.672 -14.177   1.693  0.00  0.00           C  
ATOM    460  CD  LYS A  57      18.229 -15.203   0.653  0.00  0.00           C  
ATOM    461  CE  LYS A  57      18.647 -16.633   0.972  0.00  0.00           C  
ATOM    462  NZ  LYS A  57      18.172 -17.542  -0.088  0.00  0.00           N1+
ATOM    463  N   ALA A  58      17.196  -9.773   1.644  0.00  0.00           N  
ATOM    464  CA  ALA A  58      16.875  -8.521   0.998  0.00  0.00           C  
ATOM    465  C   ALA A  58      17.705  -7.407   1.591  0.00  0.00           C  
ATOM    466  O   ALA A  58      18.243  -6.574   0.857  0.00  0.00           O  
ATOM    467  CB  ALA A  58      15.390  -8.135   1.118  0.00  0.00           C  
ATOM    468  N   VAL A  59      17.871  -7.418   2.938  0.00  0.00           N  
ATOM    469  CA  VAL A  59      18.648  -6.426   3.657  0.00  0.00           C  
ATOM    470  C   VAL A  59      20.111  -6.579   3.254  0.00  0.00           C  
ATOM    471  O   VAL A  59      20.811  -5.584   3.037  0.00  0.00           O  
ATOM    472  CB  VAL A  59      18.502  -6.576   5.165  0.00  0.00           C  
ATOM    473  CG1 VAL A  59      19.445  -5.626   5.932  0.00  0.00           C  
ATOM    474  CG2 VAL A  59      17.024  -6.389   5.544  0.00  0.00           C  
ATOM    475  N   ASP A  60      20.581  -7.846   3.106  0.00  0.00           N  
ATOM    476  CA  ASP A  60      21.939  -8.142   2.720  0.00  0.00           C  
ATOM    477  C   ASP A  60      22.204  -7.637   1.335  0.00  0.00           C  
ATOM    478  O   ASP A  60      23.291  -7.098   1.106  0.00  0.00           O  
ATOM    479  CB  ASP A  60      22.273  -9.643   2.691  0.00  0.00           C  
ATOM    480  CG  ASP A  60      23.764  -9.836   2.420  0.00  0.00           C  
ATOM    481  OD1 ASP A  60      24.080 -10.419   1.353  0.00  0.00           O  
ATOM    482  OD2 ASP A  60      24.599  -9.387   3.250  0.00  0.00           O1-
ATOM    483  N   TYR A  61      21.220  -7.782   0.396  0.00  0.00           N  
ATOM    484  CA  TYR A  61      21.462  -7.305  -0.934  0.00  0.00           C  
ATOM    485  C   TYR A  61      21.554  -5.820  -0.914  0.00  0.00           C  
ATOM    486  O   TYR A  61      22.379  -5.313  -1.649  0.00  0.00           O  
ATOM    487  CB  TYR A  61      20.620  -7.808  -2.157  0.00  0.00           C  
ATOM    488  CG  TYR A  61      19.277  -7.218  -2.486  0.00  0.00           C  
ATOM    489  CD1 TYR A  61      19.189  -6.024  -3.222  0.00  0.00           C  
ATOM    490  CD2 TYR A  61      18.094  -7.893  -2.184  0.00  0.00           C  
ATOM    491  CE1 TYR A  61      17.954  -5.472  -3.569  0.00  0.00           C  
ATOM    492  CE2 TYR A  61      16.849  -7.354  -2.527  0.00  0.00           C  
ATOM    493  CZ  TYR A  61      16.781  -6.137  -3.210  0.00  0.00           C  
ATOM    494  OH  TYR A  61      15.529  -5.587  -3.559  0.00  0.00           O  
ATOM    495  N   LEU A  62      20.780  -5.099  -0.060  0.00  0.00           N  
ATOM    496  CA  LEU A  62      20.864  -3.653   0.012  0.00  0.00           C  
ATOM    497  C   LEU A  62      22.246  -3.229   0.461  0.00  0.00           C  
ATOM    498  O   LEU A  62      22.814  -2.300  -0.118  0.00  0.00           O  
ATOM    499  CB  LEU A  62      19.836  -3.012   0.967  0.00  0.00           C  
ATOM    500  CG  LEU A  62      18.368  -3.061   0.492  0.00  0.00           C  
ATOM    501  CD1 LEU A  62      17.426  -2.582   1.607  0.00  0.00           C  
ATOM    502  CD2 LEU A  62      18.157  -2.285  -0.823  0.00  0.00           C  
ATOM    503  N   ASN A  63      22.841  -3.949   1.452  0.00  0.00           N  
ATOM    504  CA  ASN A  63      24.170  -3.647   1.956  0.00  0.00           C  
ATOM    505  C   ASN A  63      25.224  -3.833   0.895  0.00  0.00           C  
ATOM    506  O   ASN A  63      26.050  -2.946   0.669  0.00  0.00           O  
ATOM    507  CB  ASN A  63      24.614  -4.578   3.109  0.00  0.00           C  
ATOM    508  CG  ASN A  63      24.025  -4.167   4.447  0.00  0.00           C  
ATOM    509  ND2 ASN A  63      23.042  -4.965   4.937  0.00  0.00           N  
ATOM    510  OD1 ASN A  63      24.397  -3.153   5.038  0.00  0.00           O  
ATOM    511  N   ARG A  64      25.172  -4.971   0.169  0.00  0.00           N  
ATOM    512  CA  ARG A  64      26.139  -5.267  -0.857  0.00  0.00           C  
ATOM    513  C   ARG A  64      26.013  -4.365  -2.057  0.00  0.00           C  
ATOM    514  O   ARG A  64      27.017  -3.955  -2.636  0.00  0.00           O  
ATOM    515  CB  ARG A  64      26.054  -6.713  -1.360  0.00  0.00           C  
ATOM    516  CG  ARG A  64      26.503  -7.830  -0.419  0.00  0.00           C  
ATOM    517  CD  ARG A  64      26.399  -9.198  -1.102  0.00  0.00           C  
ATOM    518  NE  ARG A  64      24.956  -9.592  -1.133  0.00  0.00           N  
ATOM    519  CZ  ARG A  64      24.407 -10.301  -2.171  0.00  0.00           C  
ATOM    520  NH1 ARG A  64      25.119 -10.610  -3.298  0.00  0.00           N1+
ATOM    521  NH2 ARG A  64      23.100 -10.688  -2.078  0.00  0.00           N  
ATOM    522  N   LEU A  65      24.762  -4.001  -2.413  0.00  0.00           N  
ATOM    523  CA  LEU A  65      24.357  -3.179  -3.529  0.00  0.00           C  
ATOM    524  C   LEU A  65      24.931  -1.814  -3.331  0.00  0.00           C  
ATOM    525  O   LEU A  65      25.504  -1.243  -4.261  0.00  0.00           O  
ATOM    526  CB  LEU A  65      22.821  -3.054  -3.493  0.00  0.00           C  
ATOM    527  CG  LEU A  65      22.037  -2.400  -4.619  0.00  0.00           C  
ATOM    528  CD1 LEU A  65      22.194  -3.195  -5.915  0.00  0.00           C  
ATOM    529  CD2 LEU A  65      20.571  -2.223  -4.195  0.00  0.00           C  
ATOM    530  N   GLY A  66      24.843  -1.298  -2.081  0.00  0.00           N  
ATOM    531  CA  GLY A  66      25.367  -0.005  -1.770  0.00  0.00           C  
ATOM    532  C   GLY A  66      26.865  -0.034  -1.802  0.00  0.00           C  
ATOM    533  O   GLY A  66      27.456   0.899  -2.336  0.00  0.00           O  
ATOM    534  N   GLY A  67      27.506  -1.136  -1.318  0.00  0.00           N  
ATOM    535  CA  GLY A  67      28.951  -1.266  -1.308  0.00  0.00           C  
ATOM    536  C   GLY A  67      29.521  -1.221  -2.700  0.00  0.00           C  
ATOM    537  O   GLY A  67      30.588  -0.650  -2.926  0.00  0.00           O  
ATOM    538  N   ARG A  68      28.783  -1.813  -3.659  0.00  0.00           N  
ATOM    539  CA  ARG A  68      29.129  -1.865  -5.056  0.00  0.00           C  
ATOM    540  C   ARG A  68      28.741  -0.599  -5.789  0.00  0.00           C  
ATOM    541  O   ARG A  68      29.188  -0.392  -6.921  0.00  0.00           O  
ATOM    542  CB  ARG A  68      28.403  -3.025  -5.759  0.00  0.00           C  
ATOM    543  CG  ARG A  68      28.829  -4.421  -5.309  0.00  0.00           C  
ATOM    544  CD  ARG A  68      30.098  -4.925  -5.987  0.00  0.00           C  
ATOM    545  NE  ARG A  68      30.364  -6.293  -5.454  0.00  0.00           N  
ATOM    546  CZ  ARG A  68      31.217  -7.157  -6.086  0.00  0.00           C  
ATOM    547  NH1 ARG A  68      31.838  -6.831  -7.260  0.00  0.00           N1+
ATOM    548  NH2 ARG A  68      31.429  -8.392  -5.547  0.00  0.00           N  
ATOM    549  N   HIS A  69      27.936   0.293  -5.141  0.00  0.00           N  
ATOM    550  CA  HIS A  69      27.406   1.525  -5.683  0.00  0.00           C  
ATOM    551  C   HIS A  69      26.567   1.271  -6.899  0.00  0.00           C  
ATOM    552  O   HIS A  69      26.591   2.001  -7.893  0.00  0.00           O  
ATOM    553  CB  HIS A  69      28.434   2.667  -5.861  0.00  0.00           C  
ATOM    554  CG  HIS A  69      29.026   3.053  -4.539  0.00  0.00           C  
ATOM    555  CD2 HIS A  69      30.256   2.799  -4.016  0.00  0.00           C  
ATOM    556  ND1 HIS A  69      28.330   3.722  -3.555  0.00  0.00           N  
ATOM    557  CE1 HIS A  69      29.165   3.836  -2.493  0.00  0.00           C  
ATOM    558  NE2 HIS A  69      30.345   3.290  -2.725  0.00  0.00           N  
ATOM    559  N   GLU A  70      25.782   0.178  -6.795  0.00  0.00           N  
ATOM    560  CA  GLU A  70      24.889  -0.276  -7.804  0.00  0.00           C  
ATOM    561  C   GLU A  70      23.462   0.028  -7.426  0.00  0.00           C  
ATOM    562  O   GLU A  70      22.568  -0.370  -8.170  0.00  0.00           O  
ATOM    563  CB  GLU A  70      24.985  -1.794  -8.082  0.00  0.00           C  
ATOM    564  CG  GLU A  70      26.270  -2.324  -8.731  0.00  0.00           C  
ATOM    565  CD  GLU A  70      26.023  -3.779  -9.151  0.00  0.00           C  
ATOM    566  OE1 GLU A  70      25.546  -4.589  -8.310  0.00  0.00           O  
ATOM    567  OE2 GLU A  70      26.310  -4.097 -10.337  0.00  0.00           O1-
ATOM    568  N   ALA A  71      23.185   0.743  -6.293  0.00  0.00           N  
ATOM    569  CA  ALA A  71      21.817   1.029  -5.902  0.00  0.00           C  
ATOM    570  C   ALA A  71      21.136   1.926  -6.890  0.00  0.00           C  
ATOM    571  O   ALA A  71      19.941   1.754  -7.127  0.00  0.00           O  
ATOM    572  CB  ALA A  71      21.639   1.623  -4.490  0.00  0.00           C  
ATOM    573  N   GLY A  72      21.890   2.861  -7.527  0.00  0.00           N  
ATOM    574  CA  GLY A  72      21.337   3.748  -8.524  0.00  0.00           C  
ATOM    575  C   GLY A  72      20.945   2.951  -9.742  0.00  0.00           C  
ATOM    576  O   GLY A  72      19.905   3.207 -10.351  0.00  0.00           O  
ATOM    577  N   LEU A  73      21.763   1.923 -10.084  0.00  0.00           N  
ATOM    578  CA  LEU A  73      21.529   1.053 -11.209  0.00  0.00           C  
ATOM    579  C   LEU A  73      20.308   0.210 -10.947  0.00  0.00           C  
ATOM    580  O   LEU A  73      19.515  -0.003 -11.856  0.00  0.00           O  
ATOM    581  CB  LEU A  73      22.675   0.051 -11.467  0.00  0.00           C  
ATOM    582  CG  LEU A  73      24.021   0.628 -11.952  0.00  0.00           C  
ATOM    583  CD1 LEU A  73      25.092  -0.470 -11.970  0.00  0.00           C  
ATOM    584  CD2 LEU A  73      23.917   1.331 -13.311  0.00  0.00           C  
ATOM    585  N   LEU A  74      20.112  -0.251  -9.687  0.00  0.00           N  
ATOM    586  CA  LEU A  74      18.996  -1.072  -9.287  0.00  0.00           C  
ATOM    587  C   LEU A  74      17.705  -0.305  -9.384  0.00  0.00           C  
ATOM    588  O   LEU A  74      16.732  -0.820  -9.934  0.00  0.00           O  
ATOM    589  CB  LEU A  74      19.249  -1.627  -7.860  0.00  0.00           C  
ATOM    590  CG  LEU A  74      18.408  -2.801  -7.291  0.00  0.00           C  
ATOM    591  CD1 LEU A  74      17.146  -2.320  -6.564  0.00  0.00           C  
ATOM    592  CD2 LEU A  74      18.133  -3.893  -8.338  0.00  0.00           C  
ATOM    593  N   VAL A  75      17.697   0.968  -8.924  0.00  0.00           N  
ATOM    594  CA  VAL A  75      16.533   1.825  -8.950  0.00  0.00           C  
ATOM    595  C   VAL A  75      16.161   2.122 -10.390  0.00  0.00           C  
ATOM    596  O   VAL A  75      14.977   2.078 -10.740  0.00  0.00           O  
ATOM    597  CB  VAL A  75      16.774   3.074  -8.118  0.00  0.00           C  
ATOM    598  CG1 VAL A  75      15.653   4.110  -8.266  0.00  0.00           C  
ATOM    599  CG2 VAL A  75      16.890   2.626  -6.648  0.00  0.00           C  
ATOM    600  N   ALA A  76      17.176   2.360 -11.262  0.00  0.00           N  
ATOM    601  CA  ALA A  76      16.949   2.638 -12.660  0.00  0.00           C  
ATOM    602  C   ALA A  76      16.396   1.426 -13.360  0.00  0.00           C  
ATOM    603  O   ALA A  76      15.442   1.546 -14.126  0.00  0.00           O  
ATOM    604  CB  ALA A  76      18.231   3.032 -13.405  0.00  0.00           C  
ATOM    605  N   GLY A  77      16.921   0.221 -13.028  0.00  0.00           N  
ATOM    606  CA  GLY A  77      16.513  -1.037 -13.602  0.00  0.00           C  
ATOM    607  C   GLY A  77      15.102  -1.381 -13.258  0.00  0.00           C  
ATOM    608  O   GLY A  77      14.406  -1.999 -14.062  0.00  0.00           O  
ATOM    609  N   LEU A  78      14.656  -0.962 -12.050  0.00  0.00           N  
ATOM    610  CA  LEU A  78      13.313  -1.210 -11.606  0.00  0.00           C  
ATOM    611  C   LEU A  78      12.372  -0.167 -12.161  0.00  0.00           C  
ATOM    612  O   LEU A  78      11.156  -0.256 -11.969  0.00  0.00           O  
ATOM    613  CB  LEU A  78      13.180  -1.261 -10.077  0.00  0.00           C  
ATOM    614  CG  LEU A  78      13.993  -2.396  -9.418  0.00  0.00           C  
ATOM    615  CD1 LEU A  78      13.821  -2.358  -7.897  0.00  0.00           C  
ATOM    616  CD2 LEU A  78      13.770  -3.775 -10.059  0.00  0.00           C  
ATOM    617  N   GLY A  79      12.919   0.847 -12.874  0.00  0.00           N  
ATOM    618  CA  GLY A  79      12.151   1.879 -13.488  0.00  0.00           C  
ATOM    619  C   GLY A  79      11.747   2.981 -12.578  0.00  0.00           C  
ATOM    620  O   GLY A  79      10.937   3.798 -13.004  0.00  0.00           O  
ATOM    621  N   LEU A  80      12.289   3.063 -11.336  0.00  0.00           N  
ATOM    622  CA  LEU A  80      11.904   4.131 -10.445  0.00  0.00           C  
ATOM    623  C   LEU A  80      12.490   5.443 -10.877  0.00  0.00           C  
ATOM    624  O   LEU A  80      11.828   6.475 -10.753  0.00  0.00           O  
ATOM    625  CB  LEU A  80      12.206   3.873  -8.960  0.00  0.00           C  
ATOM    626  CG  LEU A  80      11.343   2.772  -8.309  0.00  0.00           C  
ATOM    627  CD1 LEU A  80      11.834   2.459  -6.887  0.00  0.00           C  
ATOM    628  CD2 LEU A  80       9.844   3.129  -8.332  0.00  0.00           C  
ATOM    629  N   GLU A  81      13.727   5.431 -11.440  0.00  0.00           N  
ATOM    630  CA  GLU A  81      14.340   6.654 -11.906  0.00  0.00           C  
ATOM    631  C   GLU A  81      13.614   7.147 -13.135  0.00  0.00           C  
ATOM    632  O   GLU A  81      13.341   8.343 -13.265  0.00  0.00           O  
ATOM    633  CB  GLU A  81      15.854   6.557 -12.189  0.00  0.00           C  
ATOM    634  CG  GLU A  81      16.715   6.418 -10.919  0.00  0.00           C  
ATOM    635  CD  GLU A  81      18.229   6.350 -11.199  0.00  0.00           C  
ATOM    636  OE1 GLU A  81      18.665   6.321 -12.384  0.00  0.00           O  
ATOM    637  OE2 GLU A  81      18.985   6.360 -10.187  0.00  0.00           O1-
ATOM    638  N   HIS A  82      13.224   6.204 -14.033  0.00  0.00           N  
ATOM    639  CA  HIS A  82      12.499   6.535 -15.236  0.00  0.00           C  
ATOM    640  C   HIS A  82      11.122   7.041 -14.862  0.00  0.00           C  
ATOM    641  O   HIS A  82      10.589   7.921 -15.535  0.00  0.00           O  
ATOM    642  CB  HIS A  82      12.389   5.374 -16.243  0.00  0.00           C  
ATOM    643  CG  HIS A  82      11.869   5.824 -17.583  0.00  0.00           C  
ATOM    644  CD2 HIS A  82      10.704   5.529 -18.223  0.00  0.00           C  
ATOM    645  ND1 HIS A  82      12.541   6.693 -18.415  0.00  0.00           N  
ATOM    646  CE1 HIS A  82      11.755   6.878 -19.505  0.00  0.00           C  
ATOM    647  NE2 HIS A  82      10.630   6.193 -19.434  0.00  0.00           N  
ATOM    648  N   TYR A  83      10.528   6.506 -13.765  0.00  0.00           N  
ATOM    649  CA  TYR A  83       9.239   6.897 -13.246  0.00  0.00           C  
ATOM    650  C   TYR A  83       9.310   8.339 -12.798  0.00  0.00           C  
ATOM    651  O   TYR A  83       8.375   9.099 -13.055  0.00  0.00           O  
ATOM    652  CB  TYR A  83       8.828   5.987 -12.063  0.00  0.00           C  
ATOM    653  CG  TYR A  83       7.536   6.376 -11.443  0.00  0.00           C  
ATOM    654  CD1 TYR A  83       6.330   6.088 -12.084  0.00  0.00           C  
ATOM    655  CD2 TYR A  83       7.529   7.011 -10.195  0.00  0.00           C  
ATOM    656  CE1 TYR A  83       5.125   6.451 -11.493  0.00  0.00           C  
ATOM    657  CE2 TYR A  83       6.323   7.376  -9.603  0.00  0.00           C  
ATOM    658  CZ  TYR A  83       5.124   7.096 -10.259  0.00  0.00           C  
ATOM    659  OH  TYR A  83       3.898   7.450  -9.680  0.00  0.00           O  
ATOM    660  N   LEU A  84      10.431   8.747 -12.147  0.00  0.00           N  
ATOM    661  CA  LEU A  84      10.622  10.109 -11.696  0.00  0.00           C  
ATOM    662  C   LEU A  84      10.658  11.029 -12.885  0.00  0.00           C  
ATOM    663  O   LEU A  84      10.070  12.111 -12.847  0.00  0.00           O  
ATOM    664  CB  LEU A  84      11.954  10.352 -10.969  0.00  0.00           C  
ATOM    665  CG  LEU A  84      12.110   9.709  -9.588  0.00  0.00           C  
ATOM    666  CD1 LEU A  84      13.555   9.908  -9.108  0.00  0.00           C  
ATOM    667  CD2 LEU A  84      11.048  10.205  -8.590  0.00  0.00           C  
ATOM    668  N   ASP A  85      11.328  10.586 -13.979  0.00  0.00           N  
ATOM    669  CA  ASP A  85      11.434  11.350 -15.199  0.00  0.00           C  
ATOM    670  C   ASP A  85      10.079  11.522 -15.829  0.00  0.00           C  
ATOM    671  O   ASP A  85       9.778  12.603 -16.334  0.00  0.00           O  
ATOM    672  CB  ASP A  85      12.351  10.688 -16.242  0.00  0.00           C  
ATOM    673  CG  ASP A  85      13.825  10.783 -15.853  0.00  0.00           C  
ATOM    674  OD1 ASP A  85      14.211  11.556 -14.933  0.00  0.00           O  
ATOM    675  OD2 ASP A  85      14.599  10.045 -16.514  0.00  0.00           O1-
ATOM    676  N   LEU A  86       9.223  10.468 -15.778  0.00  0.00           N  
ATOM    677  CA  LEU A  86       7.883  10.481 -16.321  0.00  0.00           C  
ATOM    678  C   LEU A  86       7.041  11.479 -15.571  0.00  0.00           C  
ATOM    679  O   LEU A  86       6.275  12.213 -16.195  0.00  0.00           O  
ATOM    680  CB  LEU A  86       7.155   9.125 -16.206  0.00  0.00           C  
ATOM    681  CG  LEU A  86       7.696   7.984 -17.092  0.00  0.00           C  
ATOM    682  CD1 LEU A  86       7.012   6.652 -16.740  0.00  0.00           C  
ATOM    683  CD2 LEU A  86       7.631   8.321 -18.590  0.00  0.00           C  
ATOM    684  N   LEU A  87       7.197  11.549 -14.221  0.00  0.00           N  
ATOM    685  CA  LEU A  87       6.470  12.472 -13.376  0.00  0.00           C  
ATOM    686  C   LEU A  87       6.836  13.882 -13.730  0.00  0.00           C  
ATOM    687  O   LEU A  87       5.950  14.731 -13.832  0.00  0.00           O  
ATOM    688  CB  LEU A  87       6.793  12.337 -11.875  0.00  0.00           C  
ATOM    689  CG  LEU A  87       6.275  11.083 -11.155  0.00  0.00           C  
ATOM    690  CD1 LEU A  87       6.880  11.009  -9.749  0.00  0.00           C  
ATOM    691  CD2 LEU A  87       4.739  11.043 -11.102  0.00  0.00           C  
ATOM    692  N   GLN A  88       8.148  14.145 -13.970  0.00  0.00           N  
ATOM    693  CA  GLN A  88       8.618  15.461 -14.324  0.00  0.00           C  
ATOM    694  C   GLN A  88       8.068  15.882 -15.659  0.00  0.00           C  
ATOM    695  O   GLN A  88       7.638  17.027 -15.800  0.00  0.00           O  
ATOM    696  CB  GLN A  88      10.161  15.568 -14.364  0.00  0.00           C  
ATOM    697  CG  GLN A  88      10.714  16.987 -14.616  0.00  0.00           C  
ATOM    698  CD  GLN A  88      10.306  17.939 -13.488  0.00  0.00           C  
ATOM    699  NE2 GLN A  88       9.628  19.055 -13.868  0.00  0.00           N  
ATOM    700  OE1 GLN A  88      10.542  17.697 -12.304  0.00  0.00           O  
ATOM    701  N   ASP A  89       8.014  14.945 -16.636  0.00  0.00           N  
ATOM    702  CA  ASP A  89       7.513  15.203 -17.965  0.00  0.00           C  
ATOM    703  C   ASP A  89       6.058  15.554 -17.911  0.00  0.00           C  
ATOM    704  O   ASP A  89       5.626  16.481 -18.594  0.00  0.00           O  
ATOM    705  CB  ASP A  89       7.603  13.975 -18.885  0.00  0.00           C  
ATOM    706  CG  ASP A  89       9.025  13.652 -19.319  0.00  0.00           C  
ATOM    707  OD1 ASP A  89       9.976  14.471 -19.192  0.00  0.00           O  
ATOM    708  OD2 ASP A  89       9.166  12.497 -19.788  0.00  0.00           O1-
ATOM    709  N   ALA A  90       5.284  14.838 -17.060  0.00  0.00           N  
ATOM    710  CA  ALA A  90       3.871  15.059 -16.895  0.00  0.00           C  
ATOM    711  C   ALA A  90       3.611  16.411 -16.292  0.00  0.00           C  
ATOM    712  O   ALA A  90       2.698  17.108 -16.736  0.00  0.00           O  
ATOM    713  CB  ALA A  90       3.221  13.991 -16.009  0.00  0.00           C  
ATOM    714  N   LYS A  91       4.442  16.827 -15.302  0.00  0.00           N  
ATOM    715  CA  LYS A  91       4.311  18.109 -14.647  0.00  0.00           C  
ATOM    716  C   LYS A  91       4.575  19.225 -15.616  0.00  0.00           C  
ATOM    717  O   LYS A  91       3.849  20.219 -15.615  0.00  0.00           O  
ATOM    718  CB  LYS A  91       5.307  18.316 -13.496  0.00  0.00           C  
ATOM    719  CG  LYS A  91       5.034  17.471 -12.259  0.00  0.00           C  
ATOM    720  CD  LYS A  91       6.046  17.731 -11.151  0.00  0.00           C  
ATOM    721  CE  LYS A  91       5.828  16.872  -9.912  0.00  0.00           C  
ATOM    722  NZ  LYS A  91       6.837  17.229  -8.902  0.00  0.00           N1+
ATOM    723  N   ASP A  92       5.592  19.045 -16.495  0.00  0.00           N  
ATOM    724  CA  ASP A  92       5.983  20.018 -17.485  0.00  0.00           C  
ATOM    725  C   ASP A  92       4.877  20.217 -18.479  0.00  0.00           C  
ATOM    726  O   ASP A  92       4.546  21.357 -18.805  0.00  0.00           O  
ATOM    727  CB  ASP A  92       7.226  19.568 -18.280  0.00  0.00           C  
ATOM    728  CG  ASP A  92       8.497  19.627 -17.435  0.00  0.00           C  
ATOM    729  OD1 ASP A  92       8.526  20.244 -16.336  0.00  0.00           O  
ATOM    730  OD2 ASP A  92       9.501  19.029 -17.902  0.00  0.00           O1-
ATOM    731  N   GLU A  93       4.238  19.108 -18.925  0.00  0.00           N  
ATOM    732  CA  GLU A  93       3.161  19.139 -19.884  0.00  0.00           C  
ATOM    733  C   GLU A  93       1.955  19.836 -19.324  0.00  0.00           C  
ATOM    734  O   GLU A  93       1.311  20.603 -20.042  0.00  0.00           O  
ATOM    735  CB  GLU A  93       2.745  17.734 -20.346  0.00  0.00           C  
ATOM    736  CG  GLU A  93       3.794  17.054 -21.240  0.00  0.00           C  
ATOM    737  CD  GLU A  93       3.448  15.591 -21.538  0.00  0.00           C  
ATOM    738  OE1 GLU A  93       4.221  14.989 -22.327  0.00  0.00           O  
ATOM    739  OE2 GLU A  93       2.444  15.040 -21.010  0.00  0.00           O1-
ATOM    740  N   GLN A  94       1.649  19.614 -18.020  0.00  0.00           N  
ATOM    741  CA  GLN A  94       0.524  20.235 -17.364  0.00  0.00           C  
ATOM    742  C   GLN A  94       0.732  21.721 -17.231  0.00  0.00           C  
ATOM    743  O   GLN A  94      -0.216  22.489 -17.394  0.00  0.00           O  
ATOM    744  CB  GLN A  94       0.240  19.664 -15.966  0.00  0.00           C  
ATOM    745  CG  GLN A  94      -0.304  18.232 -16.011  0.00  0.00           C  
ATOM    746  CD  GLN A  94      -0.515  17.669 -14.608  0.00  0.00           C  
ATOM    747  NE2 GLN A  94      -0.881  16.361 -14.580  0.00  0.00           N  
ATOM    748  OE1 GLN A  94      -0.362  18.307 -13.567  0.00  0.00           O  
ATOM    749  N   GLU A  95       1.993  22.150 -16.962  0.00  0.00           N  
ATOM    750  CA  GLU A  95       2.334  23.546 -16.821  0.00  0.00           C  
ATOM    751  C   GLU A  95       2.345  24.222 -18.172  0.00  0.00           C  
ATOM    752  O   GLU A  95       2.144  25.437 -18.253  0.00  0.00           O  
ATOM    753  CB  GLU A  95       3.711  23.755 -16.164  0.00  0.00           C  
ATOM    754  CG  GLU A  95       3.730  23.377 -14.675  0.00  0.00           C  
ATOM    755  CD  GLU A  95       5.120  23.517 -14.046  0.00  0.00           C  
ATOM    756  OE1 GLU A  95       5.203  23.217 -12.826  0.00  0.00           O  
ATOM    757  OE2 GLU A  95       6.100  23.937 -14.717  0.00  0.00           O1-
ATOM    758  N   GLY A  96       2.521  23.435 -19.264  0.00  0.00           N  
ATOM    759  CA  GLY A  96       2.541  23.948 -20.606  0.00  0.00           C  
ATOM    760  C   GLY A  96       3.920  24.109 -21.163  0.00  0.00           C  
ATOM    761  O   GLY A  96       4.061  24.657 -22.258  0.00  0.00           O  
ATOM    762  N   LEU A  97       4.963  23.652 -20.427  0.00  0.00           N  
ATOM    763  CA  LEU A  97       6.319  23.744 -20.898  0.00  0.00           C  
ATOM    764  C   LEU A  97       6.519  22.605 -21.852  0.00  0.00           C  
ATOM    765  O   LEU A  97       6.396  21.433 -21.485  0.00  0.00           O  
ATOM    766  CB  LEU A  97       7.382  23.582 -19.786  0.00  0.00           C  
ATOM    767  CG  LEU A  97       7.420  24.665 -18.690  0.00  0.00           C  
ATOM    768  CD1 LEU A  97       8.373  24.238 -17.565  0.00  0.00           C  
ATOM    769  CD2 LEU A  97       7.790  26.048 -19.252  0.00  0.00           C  
ATOM    770  N   VAL A  98       6.833  22.949 -23.115  0.00  0.00           N  
ATOM    771  CA  VAL A  98       7.072  21.967 -24.137  0.00  0.00           C  
ATOM    772  C   VAL A  98       8.570  21.949 -24.260  0.00  0.00           C  
ATOM    773  O   VAL A  98       9.208  22.994 -24.424  0.00  0.00           O  
ATOM    774  CB  VAL A  98       6.428  22.306 -25.473  0.00  0.00           C  
ATOM    775  CG1 VAL A  98       6.769  21.232 -26.527  0.00  0.00           C  
ATOM    776  CG2 VAL A  98       4.906  22.459 -25.270  0.00  0.00           C  
ATOM    777  N   GLY A  99       9.152  20.735 -24.163  0.00  0.00           N  
ATOM    778  CA  GLY A  99      10.571  20.544 -24.246  0.00  0.00           C  
ATOM    779  C   GLY A  99      11.083  20.709 -25.639  0.00  0.00           C  
ATOM    780  O   GLY A  99      10.329  20.737 -26.614  0.00  0.00           O  
ATOM    781  N   GLY A 100      12.421  20.831 -25.726  0.00  0.00           N  
ATOM    782  CA  GLY A 100      13.113  20.973 -26.969  0.00  0.00           C  
ATOM    783  C   GLY A 100      13.814  19.668 -27.094  0.00  0.00           C  
ATOM    784  O   GLY A 100      13.194  18.611 -26.965  0.00  0.00           O  
ATOM    785  N   THR A 101      15.142  19.735 -27.338  0.00  0.00           N  
ATOM    786  CA  THR A 101      15.941  18.545 -27.461  0.00  0.00           C  
ATOM    787  C   THR A 101      16.449  18.208 -26.068  0.00  0.00           C  
ATOM    788  O   THR A 101      17.312  18.924 -25.551  0.00  0.00           O  
ATOM    789  CB  THR A 101      17.060  18.708 -28.472  0.00  0.00           C  
ATOM    790  CG2 THR A 101      17.879  17.412 -28.613  0.00  0.00           C  
ATOM    791  OG1 THR A 101      16.492  18.994 -29.741  0.00  0.00           O  
ATOM    792  N   PRO A 102      15.906  17.177 -25.413  0.00  0.00           N  
ATOM    793  CA  PRO A 102      16.312  16.758 -24.089  0.00  0.00           C  
ATOM    794  C   PRO A 102      17.709  16.206 -23.991  0.00  0.00           C  
ATOM    795  O   PRO A 102      18.343  15.938 -25.012  0.00  0.00           O  
ATOM    796  CB  PRO A 102      15.218  15.812 -23.589  0.00  0.00           C  
ATOM    797  CG  PRO A 102      14.547  15.285 -24.865  0.00  0.00           C  
ATOM    798  CD  PRO A 102      14.745  16.417 -25.885  0.00  0.00           C  
ATOM    799  N   ARG A 103      18.196  16.092 -22.740  0.00  0.00           N  
ATOM    800  CA  ARG A 103      19.511  15.639 -22.372  0.00  0.00           C  
ATOM    801  C   ARG A 103      19.579  14.140 -22.350  0.00  0.00           C  
ATOM    802  O   ARG A 103      18.570  13.469 -22.129  0.00  0.00           O  
ATOM    803  CB  ARG A 103      19.871  16.086 -20.938  0.00  0.00           C  
ATOM    804  CG  ARG A 103      20.060  17.593 -20.800  0.00  0.00           C  
ATOM    805  CD  ARG A 103      20.341  18.110 -19.386  0.00  0.00           C  
ATOM    806  NE  ARG A 103      20.485  19.592 -19.526  0.00  0.00           N  
ATOM    807  CZ  ARG A 103      21.686  20.168 -19.848  0.00  0.00           C  
ATOM    808  NH1 ARG A 103      22.850  19.449 -19.827  0.00  0.00           N1+
ATOM    809  NH2 ARG A 103      21.734  21.480 -20.223  0.00  0.00           N  
ATOM    810  N   THR A 104      20.785  13.590 -22.608  0.00  0.00           N  
ATOM    811  CA  THR A 104      21.020  12.168 -22.570  0.00  0.00           C  
ATOM    812  C   THR A 104      22.443  11.915 -22.100  0.00  0.00           C  
ATOM    813  O   THR A 104      23.226  12.853 -21.930  0.00  0.00           O  
ATOM    814  CB  THR A 104      20.679  11.455 -23.862  0.00  0.00           C  
ATOM    815  CG2 THR A 104      21.657  11.867 -24.952  0.00  0.00           C  
ATOM    816  OG1 THR A 104      20.705  10.048 -23.691  0.00  0.00           O  
ATOM    817  N   ILE A 105      22.788  10.621 -21.872  0.00  0.00           N  
ATOM    818  CA  ILE A 105      24.087  10.213 -21.389  0.00  0.00           C  
ATOM    819  C   ILE A 105      25.227  10.518 -22.322  0.00  0.00           C  
ATOM    820  O   ILE A 105      25.128  10.407 -23.548  0.00  0.00           O  
ATOM    821  CB  ILE A 105      24.214   8.764 -20.957  0.00  0.00           C  
ATOM    822  CG1 ILE A 105      23.898   7.760 -22.079  0.00  0.00           C  
ATOM    823  CG2 ILE A 105      23.306   8.582 -19.727  0.00  0.00           C  
ATOM    824  CD1 ILE A 105      24.266   6.325 -21.722  0.00  0.00           C  
ATOM    825  N   GLU A 106      26.335  10.955 -21.690  0.00  0.00           N  
ATOM    826  CA  GLU A 106      27.565  11.330 -22.327  0.00  0.00           C  
ATOM    827  C   GLU A 106      28.373  10.121 -22.685  0.00  0.00           C  
ATOM    828  O   GLU A 106      28.891  10.038 -23.796  0.00  0.00           O  
ATOM    829  CB  GLU A 106      28.404  12.210 -21.378  0.00  0.00           C  
ATOM    830  CG  GLU A 106      27.710  13.552 -21.114  0.00  0.00           C  
ATOM    831  CD  GLU A 106      28.414  14.478 -20.135  0.00  0.00           C  
ATOM    832  OE1 GLU A 106      29.439  14.092 -19.520  0.00  0.00           O  
ATOM    833  OE2 GLU A 106      27.918  15.628 -20.009  0.00  0.00           O1-
ATOM    834  N   GLY A 107      28.455   9.135 -21.762  0.00  0.00           N  
ATOM    835  CA  GLY A 107      29.210   7.925 -21.962  0.00  0.00           C  
ATOM    836  C   GLY A 107      30.652   8.120 -21.534  0.00  0.00           C  
ATOM    837  O   GLY A 107      31.083   9.252 -21.279  0.00  0.00           O  
ATOM    838  N   PRO A 108      31.428   7.041 -21.437  0.00  0.00           N  
ATOM    839  CA  PRO A 108      32.817   7.097 -21.035  0.00  0.00           C  
ATOM    840  C   PRO A 108      33.770   7.670 -22.053  0.00  0.00           C  
ATOM    841  O   PRO A 108      34.803   8.198 -21.640  0.00  0.00           O  
ATOM    842  CB  PRO A 108      33.190   5.671 -20.622  0.00  0.00           C  
ATOM    843  CG  PRO A 108      32.176   4.771 -21.354  0.00  0.00           C  
ATOM    844  CD  PRO A 108      30.939   5.665 -21.541  0.00  0.00           C  
ATOM    845  N   LEU A 109      33.458   7.580 -23.367  0.00  0.00           N  
ATOM    846  CA  LEU A 109      34.513   7.496 -24.351  0.00  0.00           C  
ATOM    847  C   LEU A 109      34.847   8.791 -25.063  0.00  0.00           C  
ATOM    848  O   LEU A 109      35.361   8.796 -26.187  0.00  0.00           O  
ATOM    849  CB  LEU A 109      34.358   6.301 -25.332  0.00  0.00           C  
ATOM    850  CG  LEU A 109      34.383   4.905 -24.659  0.00  0.00           C  
ATOM    851  CD1 LEU A 109      34.120   3.783 -25.670  0.00  0.00           C  
ATOM    852  CD2 LEU A 109      35.685   4.657 -23.874  0.00  0.00           C  
ATOM    853  N   TYR A 110      34.462   9.936 -24.456  0.00  0.00           N  
ATOM    854  CA  TYR A 110      34.742  11.249 -24.975  0.00  0.00           C  
ATOM    855  C   TYR A 110      36.217  11.546 -24.874  0.00  0.00           C  
ATOM    856  O   TYR A 110      36.854  11.309 -23.844  0.00  0.00           O  
ATOM    857  CB  TYR A 110      33.878  12.324 -24.268  0.00  0.00           C  
ATOM    858  CG  TYR A 110      34.197  13.741 -24.638  0.00  0.00           C  
ATOM    859  CD1 TYR A 110      33.919  14.293 -25.894  0.00  0.00           C  
ATOM    860  CD2 TYR A 110      34.775  14.554 -23.657  0.00  0.00           C  
ATOM    861  CE1 TYR A 110      34.233  15.631 -26.163  0.00  0.00           C  
ATOM    862  CE2 TYR A 110      35.089  15.884 -23.915  0.00  0.00           C  
ATOM    863  CZ  TYR A 110      34.819  16.424 -25.170  0.00  0.00           C  
ATOM    864  OH  TYR A 110      35.147  17.774 -25.404  0.00  0.00           O  
ATOM    865  N   VAL A 111      36.781  12.042 -25.998  0.00  0.00           N  
ATOM    866  CA  VAL A 111      38.168  12.413 -26.097  0.00  0.00           C  
ATOM    867  C   VAL A 111      38.129  13.860 -26.504  0.00  0.00           C  
ATOM    868  O   VAL A 111      37.491  14.219 -27.497  0.00  0.00           O  
ATOM    869  CB  VAL A 111      38.972  11.617 -27.119  0.00  0.00           C  
ATOM    870  CG1 VAL A 111      40.431  12.114 -27.176  0.00  0.00           C  
ATOM    871  CG2 VAL A 111      38.916  10.121 -26.756  0.00  0.00           C  
ATOM    872  N   ALA A 112      38.803  14.715 -25.705  0.00  0.00           N  
ATOM    873  CA  ALA A 112      38.893  16.133 -25.926  0.00  0.00           C  
ATOM    874  C   ALA A 112      39.973  16.448 -26.920  0.00  0.00           C  
ATOM    875  O   ALA A 112      40.858  15.626 -27.167  0.00  0.00           O  
ATOM    876  CB  ALA A 112      39.169  16.931 -24.642  0.00  0.00           C  
ATOM    877  N   GLY A 113      39.920  17.673 -27.499  0.00  0.00           N  
ATOM    878  CA  GLY A 113      40.891  18.096 -28.472  0.00  0.00           C  
ATOM    879  C   GLY A 113      40.508  17.723 -29.873  0.00  0.00           C  
ATOM    880  O   GLY A 113      41.384  17.581 -30.726  0.00  0.00           O  
ATOM    881  N   ALA A 114      39.188  17.550 -30.137  0.00  0.00           N  
ATOM    882  CA  ALA A 114      38.675  17.196 -31.440  0.00  0.00           C  
ATOM    883  C   ALA A 114      38.940  18.329 -32.413  0.00  0.00           C  
ATOM    884  O   ALA A 114      38.767  19.494 -32.040  0.00  0.00           O  
ATOM    885  CB  ALA A 114      37.164  16.883 -31.418  0.00  0.00           C  
ATOM    886  N   PRO A 115      39.371  18.030 -33.649  0.00  0.00           N  
ATOM    887  CA  PRO A 115      39.703  19.005 -34.669  0.00  0.00           C  
ATOM    888  C   PRO A 115      38.567  19.904 -35.024  0.00  0.00           C  
ATOM    889  O   PRO A 115      37.431  19.436 -35.104  0.00  0.00           O  
ATOM    890  CB  PRO A 115      40.163  18.204 -35.886  0.00  0.00           C  
ATOM    891  CG  PRO A 115      40.640  16.874 -35.298  0.00  0.00           C  
ATOM    892  CD  PRO A 115      39.725  16.684 -34.083  0.00  0.00           C  
ATOM    893  N   ILE A 116      38.882  21.196 -35.231  0.00  0.00           N  
ATOM    894  CA  ILE A 116      37.875  22.212 -35.309  0.00  0.00           C  
ATOM    895  C   ILE A 116      37.761  22.659 -36.735  0.00  0.00           C  
ATOM    896  O   ILE A 116      38.759  22.989 -37.378  0.00  0.00           O  
ATOM    897  CB  ILE A 116      38.165  23.394 -34.386  0.00  0.00           C  
ATOM    898  CG1 ILE A 116      38.209  22.903 -32.922  0.00  0.00           C  
ATOM    899  CG2 ILE A 116      37.123  24.517 -34.583  0.00  0.00           C  
ATOM    900  CD1 ILE A 116      38.713  23.925 -31.906  0.00  0.00           C  
ATOM    901  N   ALA A 117      36.517  22.626 -37.262  0.00  0.00           N  
ATOM    902  CA  ALA A 117      36.266  23.074 -38.603  0.00  0.00           C  
ATOM    903  C   ALA A 117      35.070  23.973 -38.604  0.00  0.00           C  
ATOM    904  O   ALA A 117      34.179  23.864 -37.756  0.00  0.00           O  
ATOM    905  CB  ALA A 117      36.119  21.970 -39.656  0.00  0.00           C  
ATOM    906  N   GLN A 118      35.060  24.925 -39.563  0.00  0.00           N  
ATOM    907  CA  GLN A 118      33.995  25.878 -39.663  0.00  0.00           C  
ATOM    908  C   GLN A 118      32.941  25.449 -40.633  0.00  0.00           C  
ATOM    909  O   GLN A 118      33.206  25.247 -41.823  0.00  0.00           O  
ATOM    910  CB  GLN A 118      34.466  27.276 -40.120  0.00  0.00           C  
ATOM    911  CG  GLN A 118      35.477  27.983 -39.202  0.00  0.00           C  
ATOM    912  CD  GLN A 118      34.866  28.327 -37.847  0.00  0.00           C  
ATOM    913  NE2 GLN A 118      35.560  27.879 -36.768  0.00  0.00           N  
ATOM    914  OE1 GLN A 118      33.824  28.973 -37.728  0.00  0.00           O  
ATOM    915  N   GLY A 119      31.713  25.272 -40.105  0.00  0.00           N  
ATOM    916  CA  GLY A 119      30.557  24.932 -40.891  0.00  0.00           C  
ATOM    917  C   GLY A 119      30.442  23.523 -41.380  0.00  0.00           C  
ATOM    918  O   GLY A 119      29.603  22.764 -40.892  0.00  0.00           O  
ATOM    919  N   VAL A 120      31.269  23.167 -42.395  0.00  0.00           N  
ATOM    920  CA  VAL A 120      31.224  21.854 -42.989  0.00  0.00           C  
ATOM    921  C   VAL A 120      32.453  21.075 -42.615  0.00  0.00           C  
ATOM    922  O   VAL A 120      33.578  21.576 -42.683  0.00  0.00           O  
ATOM    923  CB  VAL A 120      31.073  21.889 -44.513  0.00  0.00           C  
ATOM    924  CG1 VAL A 120      31.045  20.467 -45.122  0.00  0.00           C  
ATOM    925  CG2 VAL A 120      29.809  22.691 -44.877  0.00  0.00           C  
ATOM    926  N   THR A 121      32.223  19.812 -42.191  0.00  0.00           N  
ATOM    927  CA  THR A 121      33.265  18.895 -41.804  0.00  0.00           C  
ATOM    928  C   THR A 121      33.140  17.573 -42.502  0.00  0.00           C  
ATOM    929  O   THR A 121      32.054  17.168 -42.916  0.00  0.00           O  
ATOM    930  CB  THR A 121      33.280  18.534 -40.325  0.00  0.00           C  
ATOM    931  CG2 THR A 121      33.563  19.766 -39.477  0.00  0.00           C  
ATOM    932  OG1 THR A 121      32.056  17.934 -39.921  0.00  0.00           O  
ATOM    933  N   ARG A 122      34.295  16.893 -42.667  0.00  0.00           N  
ATOM    934  CA  ARG A 122      34.336  15.570 -43.218  0.00  0.00           C  
ATOM    935  C   ARG A 122      34.888  14.854 -42.019  0.00  0.00           C  
ATOM    936  O   ARG A 122      36.079  14.921 -41.703  0.00  0.00           O  
ATOM    937  CB  ARG A 122      35.217  15.340 -44.461  0.00  0.00           C  
ATOM    938  CG  ARG A 122      34.931  13.954 -45.046  0.00  0.00           C  
ATOM    939  CD  ARG A 122      35.626  13.593 -46.354  0.00  0.00           C  
ATOM    940  NE  ARG A 122      35.362  12.135 -46.552  0.00  0.00           N  
ATOM    941  CZ  ARG A 122      35.740  11.458 -47.679  0.00  0.00           C  
ATOM    942  NH1 ARG A 122      36.322  12.082 -48.747  0.00  0.00           N1+
ATOM    943  NH2 ARG A 122      35.507  10.115 -47.729  0.00  0.00           N  
ATOM    944  N   MET A 123      33.966  14.180 -41.309  0.00  0.00           N  
ATOM    945  CA  MET A 123      34.200  13.456 -40.090  0.00  0.00           C  
ATOM    946  C   MET A 123      35.040  12.237 -40.339  0.00  0.00           C  
ATOM    947  O   MET A 123      35.855  11.852 -39.495  0.00  0.00           O  
ATOM    948  CB  MET A 123      32.867  12.943 -39.511  0.00  0.00           C  
ATOM    949  CG  MET A 123      31.854  14.005 -39.059  0.00  0.00           C  
ATOM    950  SD  MET A 123      32.356  15.128 -37.734  0.00  0.00           S  
ATOM    951  CE  MET A 123      32.387  13.826 -36.476  0.00  0.00           C  
ATOM    952  N   ASP A 124      34.704  11.519 -41.431  0.00  0.00           N  
ATOM    953  CA  ASP A 124      35.360  10.316 -41.853  0.00  0.00           C  
ATOM    954  C   ASP A 124      36.674  10.576 -42.525  0.00  0.00           C  
ATOM    955  O   ASP A 124      36.980  11.701 -42.927  0.00  0.00           O  
ATOM    956  CB  ASP A 124      34.455   9.420 -42.746  0.00  0.00           C  
ATOM    957  CG  ASP A 124      34.061  10.066 -44.080  0.00  0.00           C  
ATOM    958  OD1 ASP A 124      33.326  11.090 -44.090  0.00  0.00           O  
ATOM    959  OD2 ASP A 124      34.479   9.516 -45.130  0.00  0.00           O1-
ATOM    960  N   ASP A 125      37.506   9.511 -42.612  0.00  0.00           N  
ATOM    961  CA  ASP A 125      38.793   9.548 -43.262  0.00  0.00           C  
ATOM    962  C   ASP A 125      38.569   9.650 -44.761  0.00  0.00           C  
ATOM    963  O   ASP A 125      37.435   9.545 -45.237  0.00  0.00           O  
ATOM    964  CB  ASP A 125      39.719   8.353 -42.902  0.00  0.00           C  
ATOM    965  CG  ASP A 125      39.129   7.012 -43.330  0.00  0.00           C  
ATOM    966  OD1 ASP A 125      38.138   6.561 -42.697  0.00  0.00           O  
ATOM    967  OD2 ASP A 125      39.665   6.424 -44.306  0.00  0.00           O1-
ATOM    968  N   GLY A 126      39.649   9.877 -45.548  0.00  0.00           N  
ATOM    969  CA  GLY A 126      39.558  10.035 -46.985  0.00  0.00           C  
ATOM    970  C   GLY A 126      39.318   8.740 -47.707  0.00  0.00           C  
ATOM    971  O   GLY A 126      40.185   8.243 -48.425  0.00  0.00           O  
ATOM    972  N   SER A 127      38.108   8.177 -47.503  0.00  0.00           N  
ATOM    973  CA  SER A 127      37.639   6.948 -48.078  0.00  0.00           C  
ATOM    974  C   SER A 127      36.975   7.198 -49.408  0.00  0.00           C  
ATOM    975  O   SER A 127      36.505   8.303 -49.694  0.00  0.00           O  
ATOM    976  CB  SER A 127      36.621   6.250 -47.158  0.00  0.00           C  
ATOM    977  OG  SER A 127      37.236   5.883 -45.931  0.00  0.00           O  
ATOM    978  N   GLU A 128      36.973   6.154 -50.269  0.00  0.00           N  
ATOM    979  CA  GLU A 128      36.361   6.177 -51.578  0.00  0.00           C  
ATOM    980  C   GLU A 128      34.858   6.134 -51.426  0.00  0.00           C  
ATOM    981  O   GLU A 128      34.137   6.755 -52.212  0.00  0.00           O  
ATOM    982  CB  GLU A 128      36.828   5.006 -52.464  0.00  0.00           C  
ATOM    983  CG  GLU A 128      38.290   5.161 -52.908  0.00  0.00           C  
ATOM    984  CD  GLU A 128      38.743   3.952 -53.720  0.00  0.00           C  
ATOM    985  OE1 GLU A 128      38.114   3.637 -54.765  0.00  0.00           O  
ATOM    986  OE2 GLU A 128      39.748   3.324 -53.298  0.00  0.00           O1-
ATOM    987  N   ASP A 129      34.383   5.412 -50.374  0.00  0.00           N  
ATOM    988  CA  ASP A 129      33.004   5.229 -49.989  0.00  0.00           C  
ATOM    989  C   ASP A 129      32.118   4.629 -51.045  0.00  0.00           C  
ATOM    990  O   ASP A 129      31.037   5.141 -51.349  0.00  0.00           O  
ATOM    991  CB  ASP A 129      32.363   6.506 -49.372  0.00  0.00           C  
ATOM    992  CG  ASP A 129      32.993   6.843 -48.020  0.00  0.00           C  
ATOM    993  OD1 ASP A 129      33.047   5.953 -47.132  0.00  0.00           O  
ATOM    994  OD2 ASP A 129      33.440   8.010 -47.871  0.00  0.00           O1-
ATOM    995  N   ASP A 130      32.592   3.522 -51.666  0.00  0.00           N  
ATOM    996  CA  ASP A 130      31.821   2.845 -52.675  0.00  0.00           C  
ATOM    997  C   ASP A 130      30.739   2.021 -52.023  0.00  0.00           C  
ATOM    998  O   ASP A 130      29.567   2.150 -52.377  0.00  0.00           O  
ATOM    999  CB  ASP A 130      32.680   1.922 -53.575  0.00  0.00           C  
ATOM   1000  CG  ASP A 130      33.580   2.709 -54.538  0.00  0.00           C  
ATOM   1001  OD1 ASP A 130      33.385   3.936 -54.759  0.00  0.00           O  
ATOM   1002  OD2 ASP A 130      34.506   2.055 -55.083  0.00  0.00           O1-
ATOM   1003  N   VAL A 131      31.118   1.170 -51.041  0.00  0.00           N  
ATOM   1004  CA  VAL A 131      30.188   0.323 -50.332  0.00  0.00           C  
ATOM   1005  C   VAL A 131      29.541   0.981 -49.143  0.00  0.00           C  
ATOM   1006  O   VAL A 131      28.348   0.783 -48.904  0.00  0.00           O  
ATOM   1007  CB  VAL A 131      30.758  -1.036 -49.939  0.00  0.00           C  
ATOM   1008  CG1 VAL A 131      31.122  -1.798 -51.227  0.00  0.00           C  
ATOM   1009  CG2 VAL A 131      31.970  -0.897 -48.989  0.00  0.00           C  
ATOM   1010  N   ALA A 132      30.322   1.790 -48.385  0.00  0.00           N  
ATOM   1011  CA  ALA A 132      29.866   2.463 -47.193  0.00  0.00           C  
ATOM   1012  C   ALA A 132      28.818   3.496 -47.448  0.00  0.00           C  
ATOM   1013  O   ALA A 132      28.915   4.278 -48.396  0.00  0.00           O  
ATOM   1014  CB  ALA A 132      31.000   3.143 -46.404  0.00  0.00           C  
ATOM   1015  N   THR A 133      27.758   3.464 -46.603  0.00  0.00           N  
ATOM   1016  CA  THR A 133      26.680   4.406 -46.696  0.00  0.00           C  
ATOM   1017  C   THR A 133      27.147   5.640 -45.962  0.00  0.00           C  
ATOM   1018  O   THR A 133      27.607   5.584 -44.816  0.00  0.00           O  
ATOM   1019  CB  THR A 133      25.370   3.875 -46.156  0.00  0.00           C  
ATOM   1020  CG2 THR A 133      24.248   4.914 -46.372  0.00  0.00           C  
ATOM   1021  OG1 THR A 133      25.009   2.703 -46.875  0.00  0.00           O  
ATOM   1022  N   VAL A 134      27.067   6.778 -46.673  0.00  0.00           N  
ATOM   1023  CA  VAL A 134      27.464   8.063 -46.172  0.00  0.00           C  
ATOM   1024  C   VAL A 134      26.268   8.719 -45.546  0.00  0.00           C  
ATOM   1025  O   VAL A 134      25.182   8.724 -46.118  0.00  0.00           O  
ATOM   1026  CB  VAL A 134      28.048   8.942 -47.260  0.00  0.00           C  
ATOM   1027  CG1 VAL A 134      28.412  10.341 -46.726  0.00  0.00           C  
ATOM   1028  CG2 VAL A 134      29.260   8.210 -47.861  0.00  0.00           C  
ATOM   1029  N   MET A 135      26.463   9.248 -44.328  0.00  0.00           N  
ATOM   1030  CA  MET A 135      25.469   9.940 -43.574  0.00  0.00           C  
ATOM   1031  C   MET A 135      25.784  11.406 -43.560  0.00  0.00           C  
ATOM   1032  O   MET A 135      26.895  11.816 -43.213  0.00  0.00           O  
ATOM   1033  CB  MET A 135      25.383   9.502 -42.094  0.00  0.00           C  
ATOM   1034  CG  MET A 135      24.302  10.224 -41.274  0.00  0.00           C  
ATOM   1035  SD  MET A 135      24.160   9.706 -39.541  0.00  0.00           S  
ATOM   1036  CE  MET A 135      23.300   8.173 -39.966  0.00  0.00           C  
ATOM   1037  N   PHE A 136      24.861  12.194 -44.147  0.00  0.00           N  
ATOM   1038  CA  PHE A 136      24.962  13.617 -44.142  0.00  0.00           C  
ATOM   1039  C   PHE A 136      24.160  14.040 -42.961  0.00  0.00           C  
ATOM   1040  O   PHE A 136      22.930  13.923 -42.932  0.00  0.00           O  
ATOM   1041  CB  PHE A 136      24.425  14.342 -45.394  0.00  0.00           C  
ATOM   1042  CG  PHE A 136      25.381  14.163 -46.520  0.00  0.00           C  
ATOM   1043  CD1 PHE A 136      25.265  13.099 -47.417  0.00  0.00           C  
ATOM   1044  CD2 PHE A 136      26.411  15.094 -46.697  0.00  0.00           C  
ATOM   1045  CE1 PHE A 136      26.171  12.959 -48.469  0.00  0.00           C  
ATOM   1046  CE2 PHE A 136      27.321  14.959 -47.747  0.00  0.00           C  
ATOM   1047  CZ  PHE A 136      27.201  13.888 -48.634  0.00  0.00           C  
ATOM   1048  N   LEU A 137      24.890  14.495 -41.929  0.00  0.00           N  
ATOM   1049  CA  LEU A 137      24.295  14.969 -40.725  0.00  0.00           C  
ATOM   1050  C   LEU A 137      24.246  16.446 -40.876  0.00  0.00           C  
ATOM   1051  O   LEU A 137      25.265  17.109 -41.044  0.00  0.00           O  
ATOM   1052  CB  LEU A 137      25.061  14.539 -39.470  0.00  0.00           C  
ATOM   1053  CG  LEU A 137      24.541  15.111 -38.146  0.00  0.00           C  
ATOM   1054  CD1 LEU A 137      23.108  14.685 -37.795  0.00  0.00           C  
ATOM   1055  CD2 LEU A 137      25.531  14.711 -37.066  0.00  0.00           C  
ATOM   1056  N   GLN A 138      23.023  16.983 -40.830  0.00  0.00           N  
ATOM   1057  CA  GLN A 138      22.795  18.385 -40.996  0.00  0.00           C  
ATOM   1058  C   GLN A 138      21.965  18.840 -39.846  0.00  0.00           C  
ATOM   1059  O   GLN A 138      21.161  18.076 -39.305  0.00  0.00           O  
ATOM   1060  CB  GLN A 138      22.003  18.649 -42.289  0.00  0.00           C  
ATOM   1061  CG  GLN A 138      22.777  18.249 -43.552  0.00  0.00           C  
ATOM   1062  CD  GLN A 138      21.837  18.270 -44.742  0.00  0.00           C  
ATOM   1063  NE2 GLN A 138      21.439  17.044 -45.163  0.00  0.00           N  
ATOM   1064  OE1 GLN A 138      21.471  19.307 -45.295  0.00  0.00           O  
ATOM   1065  N   GLY A 139      22.181  20.094 -39.411  0.00  0.00           N  
ATOM   1066  CA  GLY A 139      21.362  20.563 -38.326  0.00  0.00           C  
ATOM   1067  C   GLY A 139      21.551  21.995 -38.038  0.00  0.00           C  
ATOM   1068  O   GLY A 139      22.511  22.615 -38.489  0.00  0.00           O  
ATOM   1069  N   ARG A 140      20.595  22.555 -37.272  0.00  0.00           N  
ATOM   1070  CA  ARG A 140      20.664  23.932 -36.884  0.00  0.00           C  
ATOM   1071  C   ARG A 140      20.601  24.047 -35.402  0.00  0.00           C  
ATOM   1072  O   ARG A 140      19.855  23.330 -34.736  0.00  0.00           O  
ATOM   1073  CB  ARG A 140      19.587  24.861 -37.469  0.00  0.00           C  
ATOM   1074  CG  ARG A 140      19.670  25.107 -38.972  0.00  0.00           C  
ATOM   1075  CD  ARG A 140      18.539  26.007 -39.469  0.00  0.00           C  
ATOM   1076  NE  ARG A 140      18.680  26.164 -40.948  0.00  0.00           N  
ATOM   1077  CZ  ARG A 140      19.429  27.175 -41.496  0.00  0.00           C  
ATOM   1078  NH1 ARG A 140      20.042  28.122 -40.723  0.00  0.00           N1+
ATOM   1079  NH2 ARG A 140      19.556  27.250 -42.851  0.00  0.00           N  
ATOM   1080  N   VAL A 141      21.445  24.951 -34.862  0.00  0.00           N  
ATOM   1081  CA  VAL A 141      21.493  25.198 -33.449  0.00  0.00           C  
ATOM   1082  C   VAL A 141      20.712  26.463 -33.243  0.00  0.00           C  
ATOM   1083  O   VAL A 141      20.999  27.503 -33.842  0.00  0.00           O  
ATOM   1084  CB  VAL A 141      22.897  25.327 -32.895  0.00  0.00           C  
ATOM   1085  CG1 VAL A 141      22.858  25.611 -31.381  0.00  0.00           C  
ATOM   1086  CG2 VAL A 141      23.657  24.031 -33.210  0.00  0.00           C  
ATOM   1087  N   PHE A 142      19.688  26.365 -32.379  0.00  0.00           N  
ATOM   1088  CA  PHE A 142      18.814  27.446 -32.049  0.00  0.00           C  
ATOM   1089  C   PHE A 142      18.878  27.809 -30.595  0.00  0.00           C  
ATOM   1090  O   PHE A 142      19.246  27.019 -29.724  0.00  0.00           O  
ATOM   1091  CB  PHE A 142      17.315  27.166 -32.303  0.00  0.00           C  
ATOM   1092  CG  PHE A 142      17.006  26.954 -33.743  0.00  0.00           C  
ATOM   1093  CD1 PHE A 142      16.838  25.663 -34.253  0.00  0.00           C  
ATOM   1094  CD2 PHE A 142      16.884  28.050 -34.604  0.00  0.00           C  
ATOM   1095  CE1 PHE A 142      16.539  25.477 -35.604  0.00  0.00           C  
ATOM   1096  CE2 PHE A 142      16.588  27.868 -35.956  0.00  0.00           C  
ATOM   1097  CZ  PHE A 142      16.413  26.577 -36.456  0.00  0.00           C  
ATOM   1098  N   ASP A 143      18.517  29.083 -30.346  0.00  0.00           N  
ATOM   1099  CA  ASP A 143      18.410  29.725 -29.064  0.00  0.00           C  
ATOM   1100  C   ASP A 143      17.046  29.343 -28.507  0.00  0.00           C  
ATOM   1101  O   ASP A 143      16.207  28.869 -29.281  0.00  0.00           O  
ATOM   1102  CB  ASP A 143      18.438  31.278 -29.184  0.00  0.00           C  
ATOM   1103  CG  ASP A 143      19.774  31.806 -29.688  0.00  0.00           C  
ATOM   1104  OD1 ASP A 143      20.829  31.369 -29.164  0.00  0.00           O  
ATOM   1105  OD2 ASP A 143      19.758  32.675 -30.599  0.00  0.00           O1-
ATOM   1106  N   PRO A 144      16.748  29.482 -27.210  0.00  0.00           N  
ATOM   1107  CA  PRO A 144      15.443  29.158 -26.656  0.00  0.00           C  
ATOM   1108  C   PRO A 144      14.319  30.003 -27.217  0.00  0.00           C  
ATOM   1109  O   PRO A 144      13.169  29.572 -27.130  0.00  0.00           O  
ATOM   1110  CB  PRO A 144      15.592  29.241 -25.138  0.00  0.00           C  
ATOM   1111  CG  PRO A 144      16.818  30.141 -24.927  0.00  0.00           C  
ATOM   1112  CD  PRO A 144      17.690  29.871 -26.161  0.00  0.00           C  
ATOM   1113  N   SER A 145      14.635  31.182 -27.803  0.00  0.00           N  
ATOM   1114  CA  SER A 145      13.707  32.022 -28.514  0.00  0.00           C  
ATOM   1115  C   SER A 145      13.388  31.497 -29.900  0.00  0.00           C  
ATOM   1116  O   SER A 145      12.382  31.899 -30.489  0.00  0.00           O  
ATOM   1117  CB  SER A 145      14.280  33.445 -28.669  0.00  0.00           C  
ATOM   1118  OG  SER A 145      15.453  33.428 -29.477  0.00  0.00           O  
ATOM   1119  N   GLY A 146      14.217  30.562 -30.423  0.00  0.00           N  
ATOM   1120  CA  GLY A 146      14.042  29.991 -31.732  0.00  0.00           C  
ATOM   1121  C   GLY A 146      14.860  30.683 -32.786  0.00  0.00           C  
ATOM   1122  O   GLY A 146      14.637  30.446 -33.974  0.00  0.00           O  
ATOM   1123  N   LYS A 147      15.803  31.566 -32.379  0.00  0.00           N  
ATOM   1124  CA  LYS A 147      16.663  32.279 -33.293  0.00  0.00           C  
ATOM   1125  C   LYS A 147      17.931  31.495 -33.525  0.00  0.00           C  
ATOM   1126  O   LYS A 147      18.398  30.849 -32.588  0.00  0.00           O  
ATOM   1127  CB  LYS A 147      17.064  33.677 -32.784  0.00  0.00           C  
ATOM   1128  CG  LYS A 147      15.908  34.674 -32.728  0.00  0.00           C  
ATOM   1129  CD  LYS A 147      16.337  36.044 -32.209  0.00  0.00           C  
ATOM   1130  CE  LYS A 147      15.196  37.051 -32.103  0.00  0.00           C  
ATOM   1131  NZ  LYS A 147      15.720  38.334 -31.594  0.00  0.00           N1+
ATOM   1132  N   PRO A 148      18.521  31.494 -34.726  0.00  0.00           N  
ATOM   1133  CA  PRO A 148      19.740  30.763 -35.010  0.00  0.00           C  
ATOM   1134  C   PRO A 148      20.910  31.253 -34.206  0.00  0.00           C  
ATOM   1135  O   PRO A 148      21.032  32.461 -33.986  0.00  0.00           O  
ATOM   1136  CB  PRO A 148      19.969  30.895 -36.512  0.00  0.00           C  
ATOM   1137  CG  PRO A 148      18.565  31.149 -37.078  0.00  0.00           C  
ATOM   1138  CD  PRO A 148      17.858  31.926 -35.957  0.00  0.00           C  
ATOM   1139  N   LEU A 149      21.758  30.308 -33.761  0.00  0.00           N  
ATOM   1140  CA  LEU A 149      22.859  30.591 -32.895  0.00  0.00           C  
ATOM   1141  C   LEU A 149      24.129  30.315 -33.638  0.00  0.00           C  
ATOM   1142  O   LEU A 149      24.413  29.193 -34.068  0.00  0.00           O  
ATOM   1143  CB  LEU A 149      22.726  29.776 -31.604  0.00  0.00           C  
ATOM   1144  CG  LEU A 149      23.839  29.865 -30.561  0.00  0.00           C  
ATOM   1145  CD1 LEU A 149      24.042  31.270 -29.968  0.00  0.00           C  
ATOM   1146  CD2 LEU A 149      23.452  28.879 -29.468  0.00  0.00           C  
ATOM   1147  N   ALA A 150      24.907  31.402 -33.805  0.00  0.00           N  
ATOM   1148  CA  ALA A 150      26.164  31.393 -34.496  0.00  0.00           C  
ATOM   1149  C   ALA A 150      27.285  31.345 -33.513  0.00  0.00           C  
ATOM   1150  O   ALA A 150      27.201  31.927 -32.428  0.00  0.00           O  
ATOM   1151  CB  ALA A 150      26.382  32.640 -35.365  0.00  0.00           C  
ATOM   1152  N   GLY A 151      28.371  30.632 -33.887  0.00  0.00           N  
ATOM   1153  CA  GLY A 151      29.532  30.499 -33.053  0.00  0.00           C  
ATOM   1154  C   GLY A 151      29.397  29.410 -32.029  0.00  0.00           C  
ATOM   1155  O   GLY A 151      30.253  29.303 -31.151  0.00  0.00           O  
ATOM   1156  N   ALA A 152      28.321  28.588 -32.110  0.00  0.00           N  
ATOM   1157  CA  ALA A 152      28.093  27.503 -31.193  0.00  0.00           C  
ATOM   1158  C   ALA A 152      28.974  26.372 -31.617  0.00  0.00           C  
ATOM   1159  O   ALA A 152      29.103  26.102 -32.813  0.00  0.00           O  
ATOM   1160  CB  ALA A 152      26.648  26.976 -31.195  0.00  0.00           C  
ATOM   1161  N   VAL A 153      29.623  25.703 -30.640  0.00  0.00           N  
ATOM   1162  CA  VAL A 153      30.491  24.601 -30.942  0.00  0.00           C  
ATOM   1163  C   VAL A 153      29.693  23.347 -30.720  0.00  0.00           C  
ATOM   1164  O   VAL A 153      29.224  23.083 -29.610  0.00  0.00           O  
ATOM   1165  CB  VAL A 153      31.751  24.574 -30.089  0.00  0.00           C  
ATOM   1166  CG1 VAL A 153      32.623  23.352 -30.445  0.00  0.00           C  
ATOM   1167  CG2 VAL A 153      32.503  25.907 -30.270  0.00  0.00           C  
ATOM   1168  N   VAL A 154      29.510  22.560 -31.799  0.00  0.00           N  
ATOM   1169  CA  VAL A 154      28.793  21.323 -31.712  0.00  0.00           C  
ATOM   1170  C   VAL A 154      29.894  20.306 -31.886  0.00  0.00           C  
ATOM   1171  O   VAL A 154      30.492  20.203 -32.959  0.00  0.00           O  
ATOM   1172  CB  VAL A 154      27.747  21.159 -32.800  0.00  0.00           C  
ATOM   1173  CG1 VAL A 154      27.013  19.821 -32.627  0.00  0.00           C  
ATOM   1174  CG2 VAL A 154      26.797  22.362 -32.793  0.00  0.00           C  
ATOM   1175  N   ASP A 155      30.223  19.572 -30.803  0.00  0.00           N  
ATOM   1176  CA  ASP A 155      31.246  18.563 -30.843  0.00  0.00           C  
ATOM   1177  C   ASP A 155      30.500  17.289 -31.119  0.00  0.00           C  
ATOM   1178  O   ASP A 155      29.571  16.933 -30.395  0.00  0.00           O  
ATOM   1179  CB  ASP A 155      32.056  18.493 -29.523  0.00  0.00           C  
ATOM   1180  CG  ASP A 155      33.279  17.561 -29.553  0.00  0.00           C  
ATOM   1181  OD1 ASP A 155      33.455  16.720 -30.475  0.00  0.00           O  
ATOM   1182  OD2 ASP A 155      34.123  17.764 -28.636  0.00  0.00           O1-
ATOM   1183  N   LEU A 156      30.886  16.625 -32.224  0.00  0.00           N  
ATOM   1184  CA  LEU A 156      30.324  15.400 -32.709  0.00  0.00           C  
ATOM   1185  C   LEU A 156      31.320  14.309 -32.483  0.00  0.00           C  
ATOM   1186  O   LEU A 156      32.493  14.442 -32.832  0.00  0.00           O  
ATOM   1187  CB  LEU A 156      30.128  15.368 -34.231  0.00  0.00           C  
ATOM   1188  CG  LEU A 156      28.893  16.021 -34.851  0.00  0.00           C  
ATOM   1189  CD1 LEU A 156      28.838  17.534 -34.646  0.00  0.00           C  
ATOM   1190  CD2 LEU A 156      28.847  15.656 -36.333  0.00  0.00           C  
ATOM   1191  N   TRP A 157      30.831  13.195 -31.919  0.00  0.00           N  
ATOM   1192  CA  TRP A 157      31.591  12.022 -31.605  0.00  0.00           C  
ATOM   1193  C   TRP A 157      30.773  10.807 -31.964  0.00  0.00           C  
ATOM   1194  O   TRP A 157      29.685  10.627 -31.417  0.00  0.00           O  
ATOM   1195  CB  TRP A 157      31.889  12.049 -30.091  0.00  0.00           C  
ATOM   1196  CG  TRP A 157      32.464  10.812 -29.470  0.00  0.00           C  
ATOM   1197  CD1 TRP A 157      33.259   9.815 -29.949  0.00  0.00           C  
ATOM   1198  CD2 TRP A 157      31.965  10.365 -28.207  0.00  0.00           C  
ATOM   1199  CE2 TRP A 157      32.458   9.072 -28.002  0.00  0.00           C  
ATOM   1200  CE3 TRP A 157      31.108  10.957 -27.298  0.00  0.00           C  
ATOM   1201  NE1 TRP A 157      33.263   8.760 -29.068  0.00  0.00           N  
ATOM   1202  CZ2 TRP A 157      32.071   8.339 -26.893  0.00  0.00           C  
ATOM   1203  CZ3 TRP A 157      30.776  10.247 -26.143  0.00  0.00           C  
ATOM   1204  CH2 TRP A 157      31.243   8.945 -25.943  0.00  0.00           C  
ATOM   1205  N   HIS A 158      31.272   9.938 -32.884  0.00  0.00           N  
ATOM   1206  CA  HIS A 158      30.496   8.763 -33.218  0.00  0.00           C  
ATOM   1207  C   HIS A 158      31.197   7.496 -33.572  0.00  0.00           C  
ATOM   1208  O   HIS A 158      32.396   7.467 -33.848  0.00  0.00           O  
ATOM   1209  CB  HIS A 158      29.397   9.006 -34.261  0.00  0.00           C  
ATOM   1210  CG  HIS A 158      29.817   9.452 -35.619  0.00  0.00           C  
ATOM   1211  CD2 HIS A 158      29.863   8.784 -36.801  0.00  0.00           C  
ATOM   1212  ND1 HIS A 158      30.142  10.756 -35.901  0.00  0.00           N  
ATOM   1213  CE1 HIS A 158      30.362  10.817 -37.233  0.00  0.00           C  
ATOM   1214  NE2 HIS A 158      30.205   9.646 -37.823  0.00  0.00           N  
ATOM   1215  N   ALA A 159      30.402   6.400 -33.491  0.00  0.00           N  
ATOM   1216  CA  ALA A 159      30.773   5.041 -33.777  0.00  0.00           C  
ATOM   1217  C   ALA A 159      30.924   4.816 -35.251  0.00  0.00           C  
ATOM   1218  O   ALA A 159      30.241   5.435 -36.066  0.00  0.00           O  
ATOM   1219  CB  ALA A 159      29.741   4.025 -33.255  0.00  0.00           C  
ATOM   1220  N   ASN A 160      31.870   3.930 -35.616  0.00  0.00           N  
ATOM   1221  CA  ASN A 160      32.154   3.568 -36.981  0.00  0.00           C  
ATOM   1222  C   ASN A 160      31.280   2.422 -37.445  0.00  0.00           C  
ATOM   1223  O   ASN A 160      30.331   2.033 -36.763  0.00  0.00           O  
ATOM   1224  CB  ASN A 160      33.672   3.309 -37.225  0.00  0.00           C  
ATOM   1225  CG  ASN A 160      34.226   2.084 -36.495  0.00  0.00           C  
ATOM   1226  ND2 ASN A 160      35.573   1.970 -36.501  0.00  0.00           N  
ATOM   1227  OD1 ASN A 160      33.531   1.250 -35.923  0.00  0.00           O  
ATOM   1228  N   THR A 161      31.576   1.873 -38.649  0.00  0.00           N  
ATOM   1229  CA  THR A 161      30.878   0.755 -39.244  0.00  0.00           C  
ATOM   1230  C   THR A 161      31.005  -0.501 -38.402  0.00  0.00           C  
ATOM   1231  O   THR A 161      30.123  -1.359 -38.439  0.00  0.00           O  
ATOM   1232  CB  THR A 161      31.335   0.458 -40.653  0.00  0.00           C  
ATOM   1233  CG2 THR A 161      30.931   1.612 -41.592  0.00  0.00           C  
ATOM   1234  OG1 THR A 161      32.740   0.236 -40.687  0.00  0.00           O  
ATOM   1235  N   LYS A 162      32.117  -0.645 -37.640  0.00  0.00           N  
ATOM   1236  CA  LYS A 162      32.353  -1.773 -36.767  0.00  0.00           C  
ATOM   1237  C   LYS A 162      31.626  -1.548 -35.450  0.00  0.00           C  
ATOM   1238  O   LYS A 162      31.426  -2.496 -34.688  0.00  0.00           O  
ATOM   1239  CB  LYS A 162      33.832  -1.893 -36.343  0.00  0.00           C  
ATOM   1240  CG  LYS A 162      34.865  -2.200 -37.425  0.00  0.00           C  
ATOM   1241  CD  LYS A 162      36.286  -2.229 -36.851  0.00  0.00           C  
ATOM   1242  CE  LYS A 162      37.377  -2.564 -37.866  0.00  0.00           C  
ATOM   1243  NZ  LYS A 162      38.698  -2.591 -37.206  0.00  0.00           N1+
ATOM   1244  N   GLY A 163      31.194  -0.287 -35.171  0.00  0.00           N  
ATOM   1245  CA  GLY A 163      30.528   0.109 -33.957  0.00  0.00           C  
ATOM   1246  C   GLY A 163      31.528   0.626 -32.948  0.00  0.00           C  
ATOM   1247  O   GLY A 163      31.144   1.107 -31.883  0.00  0.00           O  
ATOM   1248  N   ASN A 164      32.836   0.556 -33.284  0.00  0.00           N  
ATOM   1249  CA  ASN A 164      33.936   0.975 -32.457  0.00  0.00           C  
ATOM   1250  C   ASN A 164      34.204   2.447 -32.578  0.00  0.00           C  
ATOM   1251  O   ASN A 164      33.854   3.086 -33.571  0.00  0.00           O  
ATOM   1252  CB  ASN A 164      35.260   0.285 -32.842  0.00  0.00           C  
ATOM   1253  CG  ASN A 164      35.254  -1.209 -32.518  0.00  0.00           C  
ATOM   1254  ND2 ASN A 164      36.181  -1.934 -33.198  0.00  0.00           N  
ATOM   1255  OD1 ASN A 164      34.491  -1.738 -31.707  0.00  0.00           O  
ATOM   1256  N   TYR A 165      34.792   3.019 -31.507  0.00  0.00           N  
ATOM   1257  CA  TYR A 165      35.171   4.406 -31.455  0.00  0.00           C  
ATOM   1258  C   TYR A 165      36.650   4.551 -31.665  0.00  0.00           C  
ATOM   1259  O   TYR A 165      37.408   3.656 -31.299  0.00  0.00           O  
ATOM   1260  CB  TYR A 165      34.898   5.103 -30.112  0.00  0.00           C  
ATOM   1261  CG  TYR A 165      33.443   5.264 -29.852  0.00  0.00           C  
ATOM   1262  CD1 TYR A 165      32.765   4.479 -28.913  0.00  0.00           C  
ATOM   1263  CD2 TYR A 165      32.725   6.200 -30.592  0.00  0.00           C  
ATOM   1264  CE1 TYR A 165      31.399   4.672 -28.676  0.00  0.00           C  
ATOM   1265  CE2 TYR A 165      31.367   6.395 -30.360  0.00  0.00           C  
ATOM   1266  CZ  TYR A 165      30.705   5.642 -29.405  0.00  0.00           C  
ATOM   1267  OH  TYR A 165      29.336   5.888 -29.209  0.00  0.00           O  
ATOM   1268  N   SER A 166      37.095   5.691 -32.256  0.00  0.00           N  
ATOM   1269  CA  SER A 166      38.500   5.989 -32.474  0.00  0.00           C  
ATOM   1270  C   SER A 166      39.150   6.189 -31.130  0.00  0.00           C  
ATOM   1271  O   SER A 166      38.455   6.525 -30.167  0.00  0.00           O  
ATOM   1272  CB  SER A 166      38.745   7.202 -33.388  0.00  0.00           C  
ATOM   1273  OG  SER A 166      38.272   8.405 -32.799  0.00  0.00           O  
ATOM   1274  N   TYR A 167      40.490   5.971 -31.026  0.00  0.00           N  
ATOM   1275  CA  TYR A 167      41.240   6.038 -29.778  0.00  0.00           C  
ATOM   1276  C   TYR A 167      41.067   4.765 -29.021  0.00  0.00           C  
ATOM   1277  O   TYR A 167      42.065   4.132 -28.676  0.00  0.00           O  
ATOM   1278  CB  TYR A 167      41.018   7.218 -28.791  0.00  0.00           C  
ATOM   1279  CG  TYR A 167      41.717   8.437 -29.252  0.00  0.00           C  
ATOM   1280  CD1 TYR A 167      41.116   9.432 -30.027  0.00  0.00           C  
ATOM   1281  CD2 TYR A 167      43.038   8.587 -28.824  0.00  0.00           C  
ATOM   1282  CE1 TYR A 167      41.862  10.555 -30.393  0.00  0.00           C  
ATOM   1283  CE2 TYR A 167      43.780   9.704 -29.186  0.00  0.00           C  
ATOM   1284  CZ  TYR A 167      43.191  10.687 -29.973  0.00  0.00           C  
ATOM   1285  OH  TYR A 167      43.945  11.817 -30.334  0.00  0.00           O  
ATOM   1286  N   PHE A 168      39.797   4.363 -28.755  0.00  0.00           N  
ATOM   1287  CA  PHE A 168      39.463   3.143 -28.065  0.00  0.00           C  
ATOM   1288  C   PHE A 168      39.898   2.030 -29.004  0.00  0.00           C  
ATOM   1289  O   PHE A 168      40.526   1.065 -28.565  0.00  0.00           O  
ATOM   1290  CB  PHE A 168      37.938   3.092 -27.790  0.00  0.00           C  
ATOM   1291  CG  PHE A 168      37.540   1.927 -26.945  0.00  0.00           C  
ATOM   1292  CD1 PHE A 168      37.810   1.940 -25.569  0.00  0.00           C  
ATOM   1293  CD2 PHE A 168      36.861   0.832 -27.493  0.00  0.00           C  
ATOM   1294  CE1 PHE A 168      37.436   0.867 -24.755  0.00  0.00           C  
ATOM   1295  CE2 PHE A 168      36.484  -0.245 -26.684  0.00  0.00           C  
ATOM   1296  CZ  PHE A 168      36.773  -0.228 -25.316  0.00  0.00           C  
ATOM   1297  N   ASP A 169      39.586   2.174 -30.319  0.00  0.00           N  
ATOM   1298  CA  ASP A 169      39.973   1.246 -31.344  0.00  0.00           C  
ATOM   1299  C   ASP A 169      41.200   1.900 -31.913  0.00  0.00           C  
ATOM   1300  O   ASP A 169      41.151   2.999 -32.475  0.00  0.00           O  
ATOM   1301  CB  ASP A 169      38.919   1.061 -32.470  0.00  0.00           C  
ATOM   1302  CG  ASP A 169      39.269  -0.013 -33.517  0.00  0.00           C  
ATOM   1303  OD1 ASP A 169      40.380  -0.608 -33.486  0.00  0.00           O  
ATOM   1304  OD2 ASP A 169      38.385  -0.266 -34.380  0.00  0.00           O1-
ATOM   1305  N   LYS A 170      42.330   1.185 -31.767  0.00  0.00           N  
ATOM   1306  CA  LYS A 170      43.634   1.594 -32.208  0.00  0.00           C  
ATOM   1307  C   LYS A 170      43.763   1.592 -33.703  0.00  0.00           C  
ATOM   1308  O   LYS A 170      44.542   2.376 -34.248  0.00  0.00           O  
ATOM   1309  CB  LYS A 170      44.744   0.694 -31.639  0.00  0.00           C  
ATOM   1310  CG  LYS A 170      44.958   0.866 -30.134  0.00  0.00           C  
ATOM   1311  CD  LYS A 170      46.052  -0.037 -29.571  0.00  0.00           C  
ATOM   1312  CE  LYS A 170      46.275   0.130 -28.068  0.00  0.00           C  
ATOM   1313  NZ  LYS A 170      47.337  -0.790 -27.613  0.00  0.00           N1+
ATOM   1314  N   SER A 171      42.995   0.715 -34.392  0.00  0.00           N  
ATOM   1315  CA  SER A 171      43.013   0.576 -35.828  0.00  0.00           C  
ATOM   1316  C   SER A 171      42.569   1.835 -36.516  0.00  0.00           C  
ATOM   1317  O   SER A 171      43.091   2.164 -37.583  0.00  0.00           O  
ATOM   1318  CB  SER A 171      42.112  -0.567 -36.323  0.00  0.00           C  
ATOM   1319  OG  SER A 171      42.616  -1.816 -35.870  0.00  0.00           O  
ATOM   1320  N   GLN A 172      41.596   2.561 -35.915  0.00  0.00           N  
ATOM   1321  CA  GLN A 172      41.085   3.790 -36.460  0.00  0.00           C  
ATOM   1322  C   GLN A 172      42.051   4.922 -36.339  0.00  0.00           C  
ATOM   1323  O   GLN A 172      42.852   4.979 -35.404  0.00  0.00           O  
ATOM   1324  CB  GLN A 172      39.745   4.236 -35.853  0.00  0.00           C  
ATOM   1325  CG  GLN A 172      38.595   3.276 -36.161  0.00  0.00           C  
ATOM   1326  CD  GLN A 172      38.371   3.223 -37.675  0.00  0.00           C  
ATOM   1327  NE2 GLN A 172      38.463   1.991 -38.240  0.00  0.00           N  
ATOM   1328  OE1 GLN A 172      38.121   4.227 -38.342  0.00  0.00           O  
ATOM   1329  N   SER A 173      41.981   5.845 -37.326  0.00  0.00           N  
ATOM   1330  CA  SER A 173      42.816   7.012 -37.390  0.00  0.00           C  
ATOM   1331  C   SER A 173      42.516   7.955 -36.256  0.00  0.00           C  
ATOM   1332  O   SER A 173      41.435   7.910 -35.657  0.00  0.00           O  
ATOM   1333  CB  SER A 173      42.759   7.735 -38.757  0.00  0.00           C  
ATOM   1334  OG  SER A 173      41.478   8.290 -39.017  0.00  0.00           O  
ATOM   1335  N   GLU A 174      43.518   8.803 -35.921  0.00  0.00           N  
ATOM   1336  CA  GLU A 174      43.425   9.753 -34.849  0.00  0.00           C  
ATOM   1337  C   GLU A 174      42.311  10.715 -35.145  0.00  0.00           C  
ATOM   1338  O   GLU A 174      42.242  11.331 -36.212  0.00  0.00           O  
ATOM   1339  CB  GLU A 174      44.760  10.489 -34.620  0.00  0.00           C  
ATOM   1340  CG  GLU A 174      44.791  11.410 -33.398  0.00  0.00           C  
ATOM   1341  CD  GLU A 174      46.161  12.049 -33.159  0.00  0.00           C  
ATOM   1342  OE1 GLU A 174      47.134  11.800 -33.920  0.00  0.00           O  
ATOM   1343  OE2 GLU A 174      46.251  12.809 -32.159  0.00  0.00           O1-
ATOM   1344  N   TYR A 175      41.400  10.807 -34.149  0.00  0.00           N  
ATOM   1345  CA  TYR A 175      40.204  11.607 -34.150  0.00  0.00           C  
ATOM   1346  C   TYR A 175      39.266  11.321 -35.296  0.00  0.00           C  
ATOM   1347  O   TYR A 175      38.505  12.201 -35.713  0.00  0.00           O  
ATOM   1348  CB  TYR A 175      40.415  13.138 -34.056  0.00  0.00           C  
ATOM   1349  CG  TYR A 175      41.031  13.585 -32.777  0.00  0.00           C  
ATOM   1350  CD1 TYR A 175      40.280  13.606 -31.596  0.00  0.00           C  
ATOM   1351  CD2 TYR A 175      42.344  14.058 -32.760  0.00  0.00           C  
ATOM   1352  CE1 TYR A 175      40.850  14.048 -30.401  0.00  0.00           C  
ATOM   1353  CE2 TYR A 175      42.922  14.502 -31.571  0.00  0.00           C  
ATOM   1354  CZ  TYR A 175      42.175  14.492 -30.391  0.00  0.00           C  
ATOM   1355  OH  TYR A 175      42.764  14.943 -29.193  0.00  0.00           O  
ATOM   1356  N   ASN A 176      39.253  10.064 -35.815  0.00  0.00           N  
ATOM   1357  CA  ASN A 176      38.360   9.709 -36.897  0.00  0.00           C  
ATOM   1358  C   ASN A 176      37.001   9.730 -36.242  0.00  0.00           C  
ATOM   1359  O   ASN A 176      36.816   9.162 -35.163  0.00  0.00           O  
ATOM   1360  CB  ASN A 176      38.620   8.300 -37.485  0.00  0.00           C  
ATOM   1361  CG  ASN A 176      37.863   8.024 -38.793  0.00  0.00           C  
ATOM   1362  ND2 ASN A 176      38.413   7.040 -39.551  0.00  0.00           N  
ATOM   1363  OD1 ASN A 176      36.860   8.628 -39.172  0.00  0.00           O  
ATOM   1364  N   LEU A 177      36.032  10.416 -36.890  0.00  0.00           N  
ATOM   1365  CA  LEU A 177      34.676  10.581 -36.421  0.00  0.00           C  
ATOM   1366  C   LEU A 177      34.560  11.338 -35.108  0.00  0.00           C  
ATOM   1367  O   LEU A 177      33.650  11.095 -34.309  0.00  0.00           O  
ATOM   1368  CB  LEU A 177      33.895   9.239 -36.339  0.00  0.00           C  
ATOM   1369  CG  LEU A 177      33.856   8.404 -37.636  0.00  0.00           C  
ATOM   1370  CD1 LEU A 177      33.122   7.093 -37.391  0.00  0.00           C  
ATOM   1371  CD2 LEU A 177      33.293   9.162 -38.844  0.00  0.00           C  
ATOM   1372  N   ARG A 178      35.496  12.298 -34.873  0.00  0.00           N  
ATOM   1373  CA  ARG A 178      35.488  13.140 -33.697  0.00  0.00           C  
ATOM   1374  C   ARG A 178      35.830  14.511 -34.237  0.00  0.00           C  
ATOM   1375  O   ARG A 178      36.954  14.735 -34.695  0.00  0.00           O  
ATOM   1376  CB  ARG A 178      36.555  12.770 -32.639  0.00  0.00           C  
ATOM   1377  CG  ARG A 178      36.345  11.433 -31.918  0.00  0.00           C  
ATOM   1378  CD  ARG A 178      37.505  11.090 -30.978  0.00  0.00           C  
ATOM   1379  NE  ARG A 178      37.324   9.707 -30.431  0.00  0.00           N  
ATOM   1380  CZ  ARG A 178      36.608   9.432 -29.295  0.00  0.00           C  
ATOM   1381  NH1 ARG A 178      35.984  10.403 -28.562  0.00  0.00           N1+
ATOM   1382  NH2 ARG A 178      36.538   8.151 -28.831  0.00  0.00           N  
ATOM   1383  N   ARG A 179      34.849  15.448 -34.246  0.00  0.00           N  
ATOM   1384  CA  ARG A 179      35.078  16.793 -34.754  0.00  0.00           C  
ATOM   1385  C   ARG A 179      34.254  17.845 -34.090  0.00  0.00           C  
ATOM   1386  O   ARG A 179      33.098  17.611 -33.751  0.00  0.00           O  
ATOM   1387  CB  ARG A 179      34.711  17.033 -36.242  0.00  0.00           C  
ATOM   1388  CG  ARG A 179      35.463  16.275 -37.331  0.00  0.00           C  
ATOM   1389  CD  ARG A 179      36.879  16.776 -37.591  0.00  0.00           C  
ATOM   1390  NE  ARG A 179      37.389  15.989 -38.753  0.00  0.00           N  
ATOM   1391  CZ  ARG A 179      37.996  14.775 -38.582  0.00  0.00           C  
ATOM   1392  NH1 ARG A 179      38.341  14.055 -39.689  0.00  0.00           N1+
ATOM   1393  NH2 ARG A 179      38.251  14.271 -37.336  0.00  0.00           N  
ATOM   1394  N   ARG A 180      34.848  19.045 -33.897  0.00  0.00           N  
ATOM   1395  CA  ARG A 180      34.148  20.170 -33.339  0.00  0.00           C  
ATOM   1396  C   ARG A 180      33.808  21.070 -34.488  0.00  0.00           C  
ATOM   1397  O   ARG A 180      34.690  21.632 -35.145  0.00  0.00           O  
ATOM   1398  CB  ARG A 180      34.931  20.974 -32.290  0.00  0.00           C  
ATOM   1399  CG  ARG A 180      35.212  20.166 -31.035  0.00  0.00           C  
ATOM   1400  CD  ARG A 180      36.057  20.869 -29.985  0.00  0.00           C  
ATOM   1401  NE  ARG A 180      36.151  19.922 -28.836  0.00  0.00           N  
ATOM   1402  CZ  ARG A 180      36.902  20.213 -27.730  0.00  0.00           C  
ATOM   1403  NH1 ARG A 180      37.582  21.395 -27.608  0.00  0.00           N1+
ATOM   1404  NH2 ARG A 180      36.972  19.298 -26.724  0.00  0.00           N  
ATOM   1405  N   ILE A 181      32.495  21.206 -34.759  0.00  0.00           N  
ATOM   1406  CA  ILE A 181      32.018  22.025 -35.830  0.00  0.00           C  
ATOM   1407  C   ILE A 181      31.593  23.321 -35.197  0.00  0.00           C  
ATOM   1408  O   ILE A 181      30.762  23.331 -34.286  0.00  0.00           O  
ATOM   1409  CB  ILE A 181      30.795  21.455 -36.529  0.00  0.00           C  
ATOM   1410  CG1 ILE A 181      31.076  20.055 -37.095  0.00  0.00           C  
ATOM   1411  CG2 ILE A 181      30.415  22.414 -37.677  0.00  0.00           C  
ATOM   1412  CD1 ILE A 181      29.849  19.333 -37.644  0.00  0.00           C  
ATOM   1413  N   VAL A 182      32.186  24.445 -35.649  0.00  0.00           N  
ATOM   1414  CA  VAL A 182      31.779  25.729 -35.142  0.00  0.00           C  
ATOM   1415  C   VAL A 182      30.750  26.170 -36.147  0.00  0.00           C  
ATOM   1416  O   VAL A 182      31.014  26.200 -37.354  0.00  0.00           O  
ATOM   1417  CB  VAL A 182      32.885  26.741 -34.975  0.00  0.00           C  
ATOM   1418  CG1 VAL A 182      32.315  28.086 -34.477  0.00  0.00           C  
ATOM   1419  CG2 VAL A 182      33.906  26.165 -33.981  0.00  0.00           C  
ATOM   1420  N   THR A 183      29.538  26.482 -35.639  0.00  0.00           N  
ATOM   1421  CA  THR A 183      28.422  26.896 -36.446  0.00  0.00           C  
ATOM   1422  C   THR A 183      28.608  28.255 -37.036  0.00  0.00           C  
ATOM   1423  O   THR A 183      29.040  29.193 -36.365  0.00  0.00           O  
ATOM   1424  CB  THR A 183      27.065  26.906 -35.757  0.00  0.00           C  
ATOM   1425  CG2 THR A 183      26.710  25.469 -35.341  0.00  0.00           C  
ATOM   1426  OG1 THR A 183      27.026  27.779 -34.629  0.00  0.00           O  
ATOM   1427  N   ASP A 184      28.210  28.349 -38.319  0.00  0.00           N  
ATOM   1428  CA  ASP A 184      28.249  29.524 -39.146  0.00  0.00           C  
ATOM   1429  C   ASP A 184      27.221  30.549 -38.731  0.00  0.00           C  
ATOM   1430  O   ASP A 184      26.453  30.330 -37.794  0.00  0.00           O  
ATOM   1431  CB  ASP A 184      28.133  29.169 -40.659  0.00  0.00           C  
ATOM   1432  CG  ASP A 184      26.786  28.570 -41.114  0.00  0.00           C  
ATOM   1433  OD1 ASP A 184      25.766  28.603 -40.377  0.00  0.00           O  
ATOM   1434  OD2 ASP A 184      26.776  28.067 -42.267  0.00  0.00           O1-
ATOM   1435  N   GLU A 185      27.202  31.708 -39.435  0.00  0.00           N  
ATOM   1436  CA  GLU A 185      26.303  32.818 -39.203  0.00  0.00           C  
ATOM   1437  C   GLU A 185      24.851  32.387 -39.273  0.00  0.00           C  
ATOM   1438  O   GLU A 185      24.018  32.920 -38.537  0.00  0.00           O  
ATOM   1439  CB  GLU A 185      26.530  33.935 -40.249  0.00  0.00           C  
ATOM   1440  CG  GLU A 185      25.766  35.249 -40.011  0.00  0.00           C  
ATOM   1441  CD  GLU A 185      26.110  36.315 -41.057  0.00  0.00           C  
ATOM   1442  OE1 GLU A 185      26.950  36.085 -41.967  0.00  0.00           O  
ATOM   1443  OE2 GLU A 185      25.505  37.413 -40.947  0.00  0.00           O1-
ATOM   1444  N   ASN A 186      24.534  31.392 -40.134  0.00  0.00           N  
ATOM   1445  CA  ASN A 186      23.194  30.880 -40.305  0.00  0.00           C  
ATOM   1446  C   ASN A 186      22.808  29.941 -39.185  0.00  0.00           C  
ATOM   1447  O   ASN A 186      21.624  29.629 -39.042  0.00  0.00           O  
ATOM   1448  CB  ASN A 186      23.040  30.076 -41.614  0.00  0.00           C  
ATOM   1449  CG  ASN A 186      23.097  30.977 -42.846  0.00  0.00           C  
ATOM   1450  ND2 ASN A 186      23.458  30.344 -43.992  0.00  0.00           N  
ATOM   1451  OD1 ASN A 186      22.846  32.182 -42.829  0.00  0.00           O  
ATOM   1452  N   GLY A 187      23.786  29.473 -38.367  0.00  0.00           N  
ATOM   1453  CA  GLY A 187      23.554  28.573 -37.263  0.00  0.00           C  
ATOM   1454  C   GLY A 187      23.400  27.151 -37.715  0.00  0.00           C  
ATOM   1455  O   GLY A 187      22.852  26.333 -36.980  0.00  0.00           O  
ATOM   1456  N   TYR A 188      23.872  26.845 -38.940  0.00  0.00           N  
ATOM   1457  CA  TYR A 188      23.798  25.560 -39.566  0.00  0.00           C  
ATOM   1458  C   TYR A 188      25.134  24.870 -39.564  0.00  0.00           C  
ATOM   1459  O   TYR A 188      26.179  25.505 -39.738  0.00  0.00           O  
ATOM   1460  CB  TYR A 188      23.276  25.772 -41.013  0.00  0.00           C  
ATOM   1461  CG  TYR A 188      23.264  24.582 -41.916  0.00  0.00           C  
ATOM   1462  CD1 TYR A 188      24.275  24.475 -42.877  0.00  0.00           C  
ATOM   1463  CD2 TYR A 188      22.277  23.590 -41.846  0.00  0.00           C  
ATOM   1464  CE1 TYR A 188      24.312  23.397 -43.757  0.00  0.00           C  
ATOM   1465  CE2 TYR A 188      22.309  22.505 -42.729  0.00  0.00           C  
ATOM   1466  CZ  TYR A 188      23.329  22.413 -43.685  0.00  0.00           C  
ATOM   1467  OH  TYR A 188      23.390  21.337 -44.593  0.00  0.00           O  
ATOM   1468  N   TYR A 189      25.103  23.536 -39.328  0.00  0.00           N  
ATOM   1469  CA  TYR A 189      26.299  22.746 -39.357  0.00  0.00           C  
ATOM   1470  C   TYR A 189      26.021  21.611 -40.308  0.00  0.00           C  
ATOM   1471  O   TYR A 189      24.888  21.119 -40.400  0.00  0.00           O  
ATOM   1472  CB  TYR A 189      26.820  22.178 -37.997  0.00  0.00           C  
ATOM   1473  CG  TYR A 189      25.957  21.166 -37.307  0.00  0.00           C  
ATOM   1474  CD1 TYR A 189      26.203  19.810 -37.561  0.00  0.00           C  
ATOM   1475  CD2 TYR A 189      24.947  21.515 -36.404  0.00  0.00           C  
ATOM   1476  CE1 TYR A 189      25.446  18.813 -36.963  0.00  0.00           C  
ATOM   1477  CE2 TYR A 189      24.177  20.516 -35.795  0.00  0.00           C  
ATOM   1478  CZ  TYR A 189      24.429  19.168 -36.083  0.00  0.00           C  
ATOM   1479  OH  TYR A 189      23.668  18.145 -35.491  0.00  0.00           O  
ATOM   1480  N   ARG A 190      27.076  21.210 -41.051  0.00  0.00           N  
ATOM   1481  CA  ARG A 190      26.989  20.128 -41.988  0.00  0.00           C  
ATOM   1482  C   ARG A 190      28.163  19.220 -41.767  0.00  0.00           C  
ATOM   1483  O   ARG A 190      29.313  19.654 -41.684  0.00  0.00           O  
ATOM   1484  CB  ARG A 190      26.921  20.595 -43.458  0.00  0.00           C  
ATOM   1485  CG  ARG A 190      26.816  19.496 -44.522  0.00  0.00           C  
ATOM   1486  CD  ARG A 190      26.654  20.070 -45.926  0.00  0.00           C  
ATOM   1487  NE  ARG A 190      26.666  18.938 -46.900  0.00  0.00           N  
ATOM   1488  CZ  ARG A 190      26.405  19.139 -48.230  0.00  0.00           C  
ATOM   1489  NH1 ARG A 190      26.590  18.108 -49.104  0.00  0.00           N1+
ATOM   1490  NH2 ARG A 190      25.973  20.347 -48.706  0.00  0.00           N  
ATOM   1491  N   ALA A 191      27.877  17.912 -41.649  0.00  0.00           N  
ATOM   1492  CA  ALA A 191      28.888  16.925 -41.428  0.00  0.00           C  
ATOM   1493  C   ALA A 191      28.701  15.767 -42.348  0.00  0.00           C  
ATOM   1494  O   ALA A 191      27.616  15.193 -42.432  0.00  0.00           O  
ATOM   1495  CB  ALA A 191      28.869  16.366 -39.996  0.00  0.00           C  
ATOM   1496  N   ARG A 192      29.768  15.436 -43.103  0.00  0.00           N  
ATOM   1497  CA  ARG A 192      29.765  14.310 -43.996  0.00  0.00           C  
ATOM   1498  C   ARG A 192      30.428  13.271 -43.129  0.00  0.00           C  
ATOM   1499  O   ARG A 192      31.563  13.450 -42.681  0.00  0.00           O  
ATOM   1500  CB  ARG A 192      30.654  14.474 -45.242  0.00  0.00           C  
ATOM   1501  CG  ARG A 192      30.569  13.285 -46.200  0.00  0.00           C  
ATOM   1502  CD  ARG A 192      31.504  13.381 -47.403  0.00  0.00           C  
ATOM   1503  NE  ARG A 192      31.302  12.176 -48.267  0.00  0.00           N  
ATOM   1504  CZ  ARG A 192      31.972  10.994 -48.088  0.00  0.00           C  
ATOM   1505  NH1 ARG A 192      32.651  10.679 -46.945  0.00  0.00           N1+
ATOM   1506  NH2 ARG A 192      31.926  10.064 -49.084  0.00  0.00           N  
ATOM   1507  N   SER A 193      29.726  12.159 -42.877  0.00  0.00           N  
ATOM   1508  CA  SER A 193      30.222  11.113 -42.029  0.00  0.00           C  
ATOM   1509  C   SER A 193      29.821   9.766 -42.546  0.00  0.00           C  
ATOM   1510  O   SER A 193      29.108   9.673 -43.534  0.00  0.00           O  
ATOM   1511  CB  SER A 193      29.586  11.282 -40.634  0.00  0.00           C  
ATOM   1512  OG  SER A 193      28.172  11.101 -40.665  0.00  0.00           O  
ATOM   1513  N   ILE A 194      30.333   8.675 -41.940  0.00  0.00           N  
ATOM   1514  CA  ILE A 194      29.919   7.335 -42.295  0.00  0.00           C  
ATOM   1515  C   ILE A 194      28.763   6.978 -41.379  0.00  0.00           C  
ATOM   1516  O   ILE A 194      28.630   7.563 -40.299  0.00  0.00           O  
ATOM   1517  CB  ILE A 194      31.013   6.281 -42.267  0.00  0.00           C  
ATOM   1518  CG1 ILE A 194      31.634   6.097 -40.867  0.00  0.00           C  
ATOM   1519  CG2 ILE A 194      32.006   6.598 -43.403  0.00  0.00           C  
ATOM   1520  CD1 ILE A 194      32.580   4.905 -40.745  0.00  0.00           C  
ATOM   1521  N   VAL A 195      27.878   6.034 -41.795  0.00  0.00           N  
ATOM   1522  CA  VAL A 195      26.751   5.642 -40.967  0.00  0.00           C  
ATOM   1523  C   VAL A 195      27.238   4.815 -39.790  0.00  0.00           C  
ATOM   1524  O   VAL A 195      27.929   3.811 -39.989  0.00  0.00           O  
ATOM   1525  CB  VAL A 195      25.651   4.903 -41.736  0.00  0.00           C  
ATOM   1526  CG1 VAL A 195      24.505   4.420 -40.819  0.00  0.00           C  
ATOM   1527  CG2 VAL A 195      25.087   5.869 -42.785  0.00  0.00           C  
ATOM   1528  N   PRO A 196      26.923   5.243 -38.555  0.00  0.00           N  
ATOM   1529  CA  PRO A 196      27.296   4.545 -37.349  0.00  0.00           C  
ATOM   1530  C   PRO A 196      26.576   3.238 -37.235  0.00  0.00           C  
ATOM   1531  O   PRO A 196      25.391   3.177 -37.577  0.00  0.00           O  
ATOM   1532  CB  PRO A 196      26.981   5.495 -36.190  0.00  0.00           C  
ATOM   1533  CG  PRO A 196      25.924   6.460 -36.747  0.00  0.00           C  
ATOM   1534  CD  PRO A 196      26.213   6.489 -38.255  0.00  0.00           C  
ATOM   1535  N   SER A 197      27.276   2.191 -36.762  0.00  0.00           N  
ATOM   1536  CA  SER A 197      26.616   0.958 -36.445  0.00  0.00           C  
ATOM   1537  C   SER A 197      26.356   0.887 -34.973  0.00  0.00           C  
ATOM   1538  O   SER A 197      27.015   1.563 -34.176  0.00  0.00           O  
ATOM   1539  CB  SER A 197      27.412  -0.282 -36.867  0.00  0.00           C  
ATOM   1540  OG  SER A 197      27.519  -0.306 -38.283  0.00  0.00           O  
ATOM   1541  N   GLY A 198      25.343   0.067 -34.596  0.00  0.00           N  
ATOM   1542  CA  GLY A 198      24.961  -0.136 -33.223  0.00  0.00           C  
ATOM   1543  C   GLY A 198      26.074  -0.859 -32.543  0.00  0.00           C  
ATOM   1544  O   GLY A 198      26.642  -1.807 -33.096  0.00  0.00           O  
ATOM   1545  N   TYR A 199      26.382  -0.421 -31.307  0.00  0.00           N  
ATOM   1546  CA  TYR A 199      27.450  -1.014 -30.568  0.00  0.00           C  
ATOM   1547  C   TYR A 199      26.962  -1.624 -29.310  0.00  0.00           C  
ATOM   1548  O   TYR A 199      25.972  -1.198 -28.712  0.00  0.00           O  
ATOM   1549  CB  TYR A 199      28.648  -0.054 -30.330  0.00  0.00           C  
ATOM   1550  CG  TYR A 199      28.338   1.149 -29.495  0.00  0.00           C  
ATOM   1551  CD1 TYR A 199      28.541   1.146 -28.108  0.00  0.00           C  
ATOM   1552  CD2 TYR A 199      27.813   2.294 -30.105  0.00  0.00           C  
ATOM   1553  CE1 TYR A 199      28.246   2.278 -27.347  0.00  0.00           C  
ATOM   1554  CE2 TYR A 199      27.513   3.423 -29.348  0.00  0.00           C  
ATOM   1555  CZ  TYR A 199      27.731   3.417 -27.968  0.00  0.00           C  
ATOM   1556  OH  TYR A 199      27.432   4.562 -27.197  0.00  0.00           O  
ATOM   1557  N   GLY A 200      27.679  -2.680 -28.912  0.00  0.00           N  
ATOM   1558  CA  GLY A 200      27.353  -3.385 -27.726  0.00  0.00           C  
ATOM   1559  C   GLY A 200      28.588  -3.586 -26.932  0.00  0.00           C  
ATOM   1560  O   GLY A 200      29.691  -3.160 -27.294  0.00  0.00           O  
ATOM   1561  N   CYS A 201      28.380  -4.255 -25.790  0.00  0.00           N  
ATOM   1562  CA  CYS A 201      29.423  -4.589 -24.871  0.00  0.00           C  
ATOM   1563  C   CYS A 201      30.225  -5.726 -25.437  0.00  0.00           C  
ATOM   1564  O   CYS A 201      29.729  -6.500 -26.262  0.00  0.00           O  
ATOM   1565  CB  CYS A 201      28.882  -5.017 -23.497  0.00  0.00           C  
ATOM   1566  SG  CYS A 201      27.969  -3.680 -22.676  0.00  0.00           S  
ATOM   1567  N   SER A 202      31.514  -5.820 -25.024  0.00  0.00           N  
ATOM   1568  CA  SER A 202      32.400  -6.866 -25.475  0.00  0.00           C  
ATOM   1569  C   SER A 202      31.888  -8.155 -24.865  0.00  0.00           C  
ATOM   1570  O   SER A 202      31.632  -8.169 -23.660  0.00  0.00           O  
ATOM   1571  CB  SER A 202      33.862  -6.652 -25.025  0.00  0.00           C  
ATOM   1572  OG  SER A 202      34.682  -7.714 -25.488  0.00  0.00           O  
ATOM   1573  N   PRO A 203      31.745  -9.241 -25.630  0.00  0.00           N  
ATOM   1574  CA  PRO A 203      31.226 -10.506 -25.145  0.00  0.00           C  
ATOM   1575  C   PRO A 203      32.001 -11.138 -24.027  0.00  0.00           C  
ATOM   1576  O   PRO A 203      31.377 -11.803 -23.198  0.00  0.00           O  
ATOM   1577  CB  PRO A 203      31.149 -11.418 -26.368  0.00  0.00           C  
ATOM   1578  CG  PRO A 203      31.023 -10.448 -27.552  0.00  0.00           C  
ATOM   1579  CD  PRO A 203      31.803  -9.210 -27.092  0.00  0.00           C  
ATOM   1580  N   ASP A 204      33.334 -10.944 -23.986  0.00  0.00           N  
ATOM   1581  CA  ASP A 204      34.144 -11.443 -22.907  0.00  0.00           C  
ATOM   1582  C   ASP A 204      34.339 -10.420 -21.814  0.00  0.00           C  
ATOM   1583  O   ASP A 204      34.958 -10.720 -20.790  0.00  0.00           O  
ATOM   1584  CB  ASP A 204      35.518 -11.994 -23.392  0.00  0.00           C  
ATOM   1585  CG  ASP A 204      36.435 -10.965 -24.068  0.00  0.00           C  
ATOM   1586  OD1 ASP A 204      36.033  -9.796 -24.307  0.00  0.00           O  
ATOM   1587  OD2 ASP A 204      37.602 -11.350 -24.339  0.00  0.00           O1-
ATOM   1588  N   GLY A 205      33.793  -9.195 -22.008  0.00  0.00           N  
ATOM   1589  CA  GLY A 205      33.916  -8.123 -21.063  0.00  0.00           C  
ATOM   1590  C   GLY A 205      33.007  -8.285 -19.873  0.00  0.00           C  
ATOM   1591  O   GLY A 205      31.935  -8.894 -19.964  0.00  0.00           O  
ATOM   1592  N   PRO A 206      33.401  -7.677 -18.756  0.00  0.00           N  
ATOM   1593  CA  PRO A 206      32.660  -7.748 -17.523  0.00  0.00           C  
ATOM   1594  C   PRO A 206      31.322  -7.093 -17.527  0.00  0.00           C  
ATOM   1595  O   PRO A 206      30.488  -7.571 -16.758  0.00  0.00           O  
ATOM   1596  CB  PRO A 206      33.550  -7.193 -16.424  0.00  0.00           C  
ATOM   1597  CG  PRO A 206      34.955  -7.341 -16.999  0.00  0.00           C  
ATOM   1598  CD  PRO A 206      34.775  -7.245 -18.513  0.00  0.00           C  
ATOM   1599  N   THR A 207      31.071  -6.051 -18.362  0.00  0.00           N  
ATOM   1600  CA  THR A 207      29.749  -5.466 -18.429  0.00  0.00           C  
ATOM   1601  C   THR A 207      28.812  -6.495 -19.008  0.00  0.00           C  
ATOM   1602  O   THR A 207      27.709  -6.660 -18.488  0.00  0.00           O  
ATOM   1603  CB  THR A 207      29.684  -4.195 -19.254  0.00  0.00           C  
ATOM   1604  CG2 THR A 207      28.258  -3.604 -19.251  0.00  0.00           C  
ATOM   1605  OG1 THR A 207      30.530  -3.220 -18.672  0.00  0.00           O  
ATOM   1606  N   GLN A 208      29.273  -7.264 -20.027  0.00  0.00           N  
ATOM   1607  CA  GLN A 208      28.465  -8.271 -20.669  0.00  0.00           C  
ATOM   1608  C   GLN A 208      28.213  -9.404 -19.722  0.00  0.00           C  
ATOM   1609  O   GLN A 208      27.103  -9.929 -19.692  0.00  0.00           O  
ATOM   1610  CB  GLN A 208      29.093  -8.829 -21.959  0.00  0.00           C  
ATOM   1611  CG  GLN A 208      28.192  -9.766 -22.784  0.00  0.00           C  
ATOM   1612  CD  GLN A 208      26.961  -9.008 -23.290  0.00  0.00           C  
ATOM   1613  NE2 GLN A 208      25.760  -9.532 -22.941  0.00  0.00           N  
ATOM   1614  OE1 GLN A 208      27.045  -7.970 -23.946  0.00  0.00           O  
ATOM   1615  N   GLU A 209      29.226  -9.774 -18.905  0.00  0.00           N  
ATOM   1616  CA  GLU A 209      29.121 -10.844 -17.942  0.00  0.00           C  
ATOM   1617  C   GLU A 209      28.072 -10.510 -16.902  0.00  0.00           C  
ATOM   1618  O   GLU A 209      27.216 -11.345 -16.607  0.00  0.00           O  
ATOM   1619  CB  GLU A 209      30.490 -11.061 -17.268  0.00  0.00           C  
ATOM   1620  CG  GLU A 209      30.630 -12.233 -16.290  0.00  0.00           C  
ATOM   1621  CD  GLU A 209      32.084 -12.271 -15.816  0.00  0.00           C  
ATOM   1622  OE1 GLU A 209      32.314 -12.147 -14.585  0.00  0.00           O  
ATOM   1623  OE2 GLU A 209      32.995 -12.436 -16.671  0.00  0.00           O1-
ATOM   1624  N   VAL A 210      28.077  -9.252 -16.391  0.00  0.00           N  
ATOM   1625  CA  VAL A 210      27.140  -8.785 -15.394  0.00  0.00           C  
ATOM   1626  C   VAL A 210      25.754  -8.747 -15.991  0.00  0.00           C  
ATOM   1627  O   VAL A 210      24.814  -9.213 -15.349  0.00  0.00           O  
ATOM   1628  CB  VAL A 210      27.543  -7.430 -14.820  0.00  0.00           C  
ATOM   1629  CG1 VAL A 210      26.457  -6.833 -13.905  0.00  0.00           C  
ATOM   1630  CG2 VAL A 210      28.850  -7.622 -14.032  0.00  0.00           C  
ATOM   1631  N   LEU A 211      25.605  -8.267 -17.251  0.00  0.00           N  
ATOM   1632  CA  LEU A 211      24.324  -8.186 -17.914  0.00  0.00           C  
ATOM   1633  C   LEU A 211      23.738  -9.546 -18.156  0.00  0.00           C  
ATOM   1634  O   LEU A 211      22.529  -9.711 -18.005  0.00  0.00           O  
ATOM   1635  CB  LEU A 211      24.356  -7.377 -19.225  0.00  0.00           C  
ATOM   1636  CG  LEU A 211      24.557  -5.856 -19.009  0.00  0.00           C  
ATOM   1637  CD1 LEU A 211      24.792  -5.139 -20.341  0.00  0.00           C  
ATOM   1638  CD2 LEU A 211      23.410  -5.214 -18.205  0.00  0.00           C  
ATOM   1639  N   ASP A 212      24.581 -10.556 -18.488  0.00  0.00           N  
ATOM   1640  CA  ASP A 212      24.140 -11.917 -18.713  0.00  0.00           C  
ATOM   1641  C   ASP A 212      23.627 -12.494 -17.420  0.00  0.00           C  
ATOM   1642  O   ASP A 212      22.580 -13.147 -17.416  0.00  0.00           O  
ATOM   1643  CB  ASP A 212      25.257 -12.846 -19.239  0.00  0.00           C  
ATOM   1644  CG  ASP A 212      25.600 -12.575 -20.708  0.00  0.00           C  
ATOM   1645  OD1 ASP A 212      24.828 -11.891 -21.432  0.00  0.00           O  
ATOM   1646  OD2 ASP A 212      26.679 -13.066 -21.130  0.00  0.00           O1-
ATOM   1647  N   MET A 213      24.320 -12.201 -16.290  0.00  0.00           N  
ATOM   1648  CA  MET A 213      23.952 -12.645 -14.962  0.00  0.00           C  
ATOM   1649  C   MET A 213      22.637 -12.021 -14.559  0.00  0.00           C  
ATOM   1650  O   MET A 213      21.897 -12.618 -13.779  0.00  0.00           O  
ATOM   1651  CB  MET A 213      24.990 -12.269 -13.883  0.00  0.00           C  
ATOM   1652  CG  MET A 213      26.331 -13.006 -14.002  0.00  0.00           C  
ATOM   1653  SD  MET A 213      26.279 -14.817 -13.844  0.00  0.00           S  
ATOM   1654  CE  MET A 213      26.069 -14.829 -12.042  0.00  0.00           C  
ATOM   1655  N   LEU A 214      22.368 -10.768 -15.011  0.00  0.00           N  
ATOM   1656  CA  LEU A 214      21.154 -10.046 -14.719  0.00  0.00           C  
ATOM   1657  C   LEU A 214      20.028 -10.426 -15.660  0.00  0.00           C  
ATOM   1658  O   LEU A 214      18.861 -10.165 -15.358  0.00  0.00           O  
ATOM   1659  CB  LEU A 214      21.342  -8.521 -14.855  0.00  0.00           C  
ATOM   1660  CG  LEU A 214      22.378  -7.888 -13.896  0.00  0.00           C  
ATOM   1661  CD1 LEU A 214      22.512  -6.383 -14.161  0.00  0.00           C  
ATOM   1662  CD2 LEU A 214      22.176  -8.268 -12.423  0.00  0.00           C  
ATOM   1663  N   GLY A 215      20.349 -11.076 -16.809  0.00  0.00           N  
ATOM   1664  CA  GLY A 215      19.368 -11.496 -17.778  0.00  0.00           C  
ATOM   1665  C   GLY A 215      19.006 -10.460 -18.807  0.00  0.00           C  
ATOM   1666  O   GLY A 215      17.931 -10.565 -19.399  0.00  0.00           O  
ATOM   1667  N   ARG A 216      19.869  -9.436 -19.029  0.00  0.00           N  
ATOM   1668  CA  ARG A 216      19.593  -8.407 -20.005  0.00  0.00           C  
ATOM   1669  C   ARG A 216      20.582  -8.347 -21.139  0.00  0.00           C  
ATOM   1670  O   ARG A 216      21.717  -8.815 -21.037  0.00  0.00           O  
ATOM   1671  CB  ARG A 216      19.540  -6.967 -19.461  0.00  0.00           C  
ATOM   1672  CG  ARG A 216      18.468  -6.673 -18.413  0.00  0.00           C  
ATOM   1673  CD  ARG A 216      18.456  -5.191 -18.026  0.00  0.00           C  
ATOM   1674  NE  ARG A 216      17.957  -4.414 -19.210  0.00  0.00           N  
ATOM   1675  CZ  ARG A 216      16.620  -4.237 -19.471  0.00  0.00           C  
ATOM   1676  NH1 ARG A 216      15.655  -4.579 -18.562  0.00  0.00           N1+
ATOM   1677  NH2 ARG A 216      16.255  -3.665 -20.656  0.00  0.00           N  
ATOM   1678  N   HIS A 217      20.114  -7.767 -22.272  0.00  0.00           N  
ATOM   1679  CA  HIS A 217      20.846  -7.542 -23.498  0.00  0.00           C  
ATOM   1680  C   HIS A 217      21.880  -6.467 -23.287  0.00  0.00           C  
ATOM   1681  O   HIS A 217      21.693  -5.562 -22.471  0.00  0.00           O  
ATOM   1682  CB  HIS A 217      19.960  -7.065 -24.665  0.00  0.00           C  
ATOM   1683  CG  HIS A 217      19.034  -8.118 -25.191  0.00  0.00           C  
ATOM   1684  CD2 HIS A 217      19.143  -8.919 -26.288  0.00  0.00           C  
ATOM   1685  ND1 HIS A 217      17.828  -8.438 -24.609  0.00  0.00           N  
ATOM   1686  CE1 HIS A 217      17.271  -9.411 -25.373  0.00  0.00           C  
ATOM   1687  NE2 HIS A 217      18.032  -9.736 -26.403  0.00  0.00           N  
ATOM   1688  N   GLY A 218      23.006  -6.569 -24.030  0.00  0.00           N  
ATOM   1689  CA  GLY A 218      24.103  -5.644 -23.932  0.00  0.00           C  
ATOM   1690  C   GLY A 218      24.303  -4.717 -25.089  0.00  0.00           C  
ATOM   1691  O   GLY A 218      25.452  -4.350 -25.344  0.00  0.00           O  
ATOM   1692  N   GLN A 219      23.231  -4.337 -25.826  0.00  0.00           N  
ATOM   1693  CA  GLN A 219      23.376  -3.463 -26.966  0.00  0.00           C  
ATOM   1694  C   GLN A 219      22.736  -2.104 -26.859  0.00  0.00           C  
ATOM   1695  O   GLN A 219      21.803  -1.880 -26.080  0.00  0.00           O  
ATOM   1696  CB  GLN A 219      22.888  -4.110 -28.275  0.00  0.00           C  
ATOM   1697  CG  GLN A 219      23.744  -5.301 -28.717  0.00  0.00           C  
ATOM   1698  CD  GLN A 219      23.196  -5.838 -30.027  0.00  0.00           C  
ATOM   1699  NE2 GLN A 219      22.598  -7.057 -29.963  0.00  0.00           N  
ATOM   1700  OE1 GLN A 219      23.284  -5.203 -31.078  0.00  0.00           O  
ATOM   1701  N   ARG A 220      23.312  -1.155 -27.642  0.00  0.00           N  
ATOM   1702  CA  ARG A 220      22.895   0.218 -27.779  0.00  0.00           C  
ATOM   1703  C   ARG A 220      22.619   0.495 -29.246  0.00  0.00           C  
ATOM   1704  O   ARG A 220      23.252  -0.127 -30.104  0.00  0.00           O  
ATOM   1705  CB  ARG A 220      23.941   1.278 -27.350  0.00  0.00           C  
ATOM   1706  CG  ARG A 220      24.269   1.339 -25.869  0.00  0.00           C  
ATOM   1707  CD  ARG A 220      25.193   2.506 -25.556  0.00  0.00           C  
ATOM   1708  NE  ARG A 220      25.479   2.519 -24.094  0.00  0.00           N  
ATOM   1709  CZ  ARG A 220      26.373   3.404 -23.553  0.00  0.00           C  
ATOM   1710  NH1 ARG A 220      27.084   4.282 -24.323  0.00  0.00           N1+
ATOM   1711  NH2 ARG A 220      26.561   3.401 -22.202  0.00  0.00           N  
ATOM   1712  N   PRO A 221      21.690   1.405 -29.582  0.00  0.00           N  
ATOM   1713  CA  PRO A 221      21.338   1.772 -30.939  0.00  0.00           C  
ATOM   1714  C   PRO A 221      22.430   2.520 -31.656  0.00  0.00           C  
ATOM   1715  O   PRO A 221      23.383   2.965 -31.011  0.00  0.00           O  
ATOM   1716  CB  PRO A 221      20.054   2.597 -30.832  0.00  0.00           C  
ATOM   1717  CG  PRO A 221      20.113   3.213 -29.429  0.00  0.00           C  
ATOM   1718  CD  PRO A 221      20.892   2.169 -28.620  0.00  0.00           C  
ATOM   1719  N   ALA A 222      22.328   2.626 -33.004  0.00  0.00           N  
ATOM   1720  CA  ALA A 222      23.206   3.482 -33.760  0.00  0.00           C  
ATOM   1721  C   ALA A 222      22.911   4.921 -33.456  0.00  0.00           C  
ATOM   1722  O   ALA A 222      21.766   5.373 -33.539  0.00  0.00           O  
ATOM   1723  CB  ALA A 222      23.093   3.276 -35.276  0.00  0.00           C  
ATOM   1724  N   HIS A 223      23.971   5.662 -33.068  0.00  0.00           N  
ATOM   1725  CA  HIS A 223      23.859   7.056 -32.735  0.00  0.00           C  
ATOM   1726  C   HIS A 223      25.147   7.811 -32.790  0.00  0.00           C  
ATOM   1727  O   HIS A 223      26.238   7.242 -32.722  0.00  0.00           O  
ATOM   1728  CB  HIS A 223      23.224   7.331 -31.345  0.00  0.00           C  
ATOM   1729  CG  HIS A 223      23.911   6.706 -30.165  0.00  0.00           C  
ATOM   1730  CD2 HIS A 223      24.862   7.191 -29.324  0.00  0.00           C  
ATOM   1731  ND1 HIS A 223      23.664   5.420 -29.748  0.00  0.00           N  
ATOM   1732  CE1 HIS A 223      24.463   5.193 -28.679  0.00  0.00           C  
ATOM   1733  NE2 HIS A 223      25.211   6.238 -28.383  0.00  0.00           N  
ATOM   1734  N   ILE A 224      25.000   9.142 -32.967  0.00  0.00           N  
ATOM   1735  CA  ILE A 224      26.080  10.087 -32.987  0.00  0.00           C  
ATOM   1736  C   ILE A 224      25.847  10.884 -31.728  0.00  0.00           C  
ATOM   1737  O   ILE A 224      24.725  11.335 -31.476  0.00  0.00           O  
ATOM   1738  CB  ILE A 224      26.105  11.000 -34.215  0.00  0.00           C  
ATOM   1739  CG1 ILE A 224      26.269  10.152 -35.500  0.00  0.00           C  
ATOM   1740  CG2 ILE A 224      27.189  12.096 -34.073  0.00  0.00           C  
ATOM   1741  CD1 ILE A 224      26.179  10.895 -36.835  0.00  0.00           C  
ATOM   1742  N   HIS A 225      26.904  10.993 -30.889  0.00  0.00           N  
ATOM   1743  CA  HIS A 225      26.886  11.736 -29.656  0.00  0.00           C  
ATOM   1744  C   HIS A 225      27.255  13.155 -29.967  0.00  0.00           C  
ATOM   1745  O   HIS A 225      28.129  13.415 -30.797  0.00  0.00           O  
ATOM   1746  CB  HIS A 225      27.895  11.267 -28.604  0.00  0.00           C  
ATOM   1747  CG  HIS A 225      27.698   9.898 -28.028  0.00  0.00           C  
ATOM   1748  CD2 HIS A 225      28.186   8.698 -28.441  0.00  0.00           C  
ATOM   1749  ND1 HIS A 225      26.990   9.640 -26.875  0.00  0.00           N  
ATOM   1750  CE1 HIS A 225      27.093   8.307 -26.643  0.00  0.00           C  
ATOM   1751  NE2 HIS A 225      27.808   7.693 -27.567  0.00  0.00           N  
ATOM   1752  N   PHE A 226      26.571  14.098 -29.295  0.00  0.00           N  
ATOM   1753  CA  PHE A 226      26.784  15.504 -29.470  0.00  0.00           C  
ATOM   1754  C   PHE A 226      26.915  16.172 -28.152  0.00  0.00           C  
ATOM   1755  O   PHE A 226      26.223  15.840 -27.190  0.00  0.00           O  
ATOM   1756  CB  PHE A 226      25.601  16.298 -30.022  0.00  0.00           C  
ATOM   1757  CG  PHE A 226      25.197  15.867 -31.359  0.00  0.00           C  
ATOM   1758  CD1 PHE A 226      24.230  14.876 -31.483  0.00  0.00           C  
ATOM   1759  CD2 PHE A 226      25.751  16.468 -32.487  0.00  0.00           C  
ATOM   1760  CE1 PHE A 226      23.830  14.479 -32.745  0.00  0.00           C  
ATOM   1761  CE2 PHE A 226      25.345  16.063 -33.752  0.00  0.00           C  
ATOM   1762  CZ  PHE A 226      24.382  15.066 -33.879  0.00  0.00           C  
ATOM   1763  N   PHE A 227      27.811  17.170 -28.136  0.00  0.00           N  
ATOM   1764  CA  PHE A 227      28.092  18.013 -27.015  0.00  0.00           C  
ATOM   1765  C   PHE A 227      27.923  19.372 -27.622  0.00  0.00           C  
ATOM   1766  O   PHE A 227      28.805  19.838 -28.341  0.00  0.00           O  
ATOM   1767  CB  PHE A 227      29.544  17.864 -26.492  0.00  0.00           C  
ATOM   1768  CG  PHE A 227      29.759  16.477 -25.992  0.00  0.00           C  
ATOM   1769  CD1 PHE A 227      30.240  15.475 -26.841  0.00  0.00           C  
ATOM   1770  CD2 PHE A 227      29.499  16.172 -24.652  0.00  0.00           C  
ATOM   1771  CE1 PHE A 227      30.433  14.183 -26.355  0.00  0.00           C  
ATOM   1772  CE2 PHE A 227      29.696  14.881 -24.162  0.00  0.00           C  
ATOM   1773  CZ  PHE A 227      30.161  13.882 -25.017  0.00  0.00           C  
ATOM   1774  N   ILE A 228      26.753  20.021 -27.401  0.00  0.00           N  
ATOM   1775  CA  ILE A 228      26.516  21.321 -27.973  0.00  0.00           C  
ATOM   1776  C   ILE A 228      26.823  22.284 -26.861  0.00  0.00           C  
ATOM   1777  O   ILE A 228      26.236  22.201 -25.779  0.00  0.00           O  
ATOM   1778  CB  ILE A 228      25.088  21.573 -28.440  0.00  0.00           C  
ATOM   1779  CG1 ILE A 228      24.638  20.561 -29.502  0.00  0.00           C  
ATOM   1780  CG2 ILE A 228      25.035  22.972 -29.089  0.00  0.00           C  
ATOM   1781  CD1 ILE A 228      23.955  19.344 -28.887  0.00  0.00           C  
ATOM   1782  N   SER A 229      27.771  23.206 -27.112  0.00  0.00           N  
ATOM   1783  CA  SER A 229      28.140  24.186 -26.134  0.00  0.00           C  
ATOM   1784  C   SER A 229      28.267  25.505 -26.829  0.00  0.00           C  
ATOM   1785  O   SER A 229      29.003  25.647 -27.808  0.00  0.00           O  
ATOM   1786  CB  SER A 229      29.462  23.846 -25.408  0.00  0.00           C  
ATOM   1787  OG  SER A 229      29.797  24.834 -24.442  0.00  0.00           O  
ATOM   1788  N   ALA A 230      27.512  26.502 -26.333  0.00  0.00           N  
ATOM   1789  CA  ALA A 230      27.546  27.824 -26.888  0.00  0.00           C  
ATOM   1790  C   ALA A 230      27.736  28.801 -25.767  0.00  0.00           C  
ATOM   1791  O   ALA A 230      27.229  28.547 -24.670  0.00  0.00           O  
ATOM   1792  CB  ALA A 230      26.242  28.205 -27.579  0.00  0.00           C  
ATOM   1793  N   PRO A 231      28.450  29.913 -25.985  0.00  0.00           N  
ATOM   1794  CA  PRO A 231      28.674  30.915 -24.964  0.00  0.00           C  
ATOM   1795  C   PRO A 231      27.363  31.490 -24.502  0.00  0.00           C  
ATOM   1796  O   PRO A 231      26.573  31.925 -25.344  0.00  0.00           O  
ATOM   1797  CB  PRO A 231      29.592  31.958 -25.599  0.00  0.00           C  
ATOM   1798  CG  PRO A 231      30.330  31.180 -26.700  0.00  0.00           C  
ATOM   1799  CD  PRO A 231      29.303  30.135 -27.156  0.00  0.00           C  
ATOM   1800  N   GLY A 232      27.130  31.484 -23.172  0.00  0.00           N  
ATOM   1801  CA  GLY A 232      25.917  31.994 -22.592  0.00  0.00           C  
ATOM   1802  C   GLY A 232      24.824  30.964 -22.546  0.00  0.00           C  
ATOM   1803  O   GLY A 232      23.788  31.214 -21.926  0.00  0.00           O  
ATOM   1804  N   HIS A 233      25.022  29.785 -23.186  0.00  0.00           N  
ATOM   1805  CA  HIS A 233      24.026  28.751 -23.211  0.00  0.00           C  
ATOM   1806  C   HIS A 233      24.515  27.535 -22.501  0.00  0.00           C  
ATOM   1807  O   HIS A 233      25.721  27.302 -22.380  0.00  0.00           O  
ATOM   1808  CB  HIS A 233      23.574  28.362 -24.631  0.00  0.00           C  
ATOM   1809  CG  HIS A 233      22.898  29.496 -25.338  0.00  0.00           C  
ATOM   1810  CD2 HIS A 233      23.418  30.461 -26.143  0.00  0.00           C  
ATOM   1811  ND1 HIS A 233      21.557  29.783 -25.224  0.00  0.00           N  
ATOM   1812  CE1 HIS A 233      21.335  30.901 -25.960  0.00  0.00           C  
ATOM   1813  NE2 HIS A 233      22.436  31.348 -26.537  0.00  0.00           N  
ATOM   1814  N   ARG A 234      23.549  26.748 -21.973  0.00  0.00           N  
ATOM   1815  CA  ARG A 234      23.842  25.546 -21.254  0.00  0.00           C  
ATOM   1816  C   ARG A 234      24.350  24.485 -22.166  0.00  0.00           C  
ATOM   1817  O   ARG A 234      23.866  24.319 -23.291  0.00  0.00           O  
ATOM   1818  CB  ARG A 234      22.691  24.864 -20.490  0.00  0.00           C  
ATOM   1819  CG  ARG A 234      22.087  25.687 -19.360  0.00  0.00           C  
ATOM   1820  CD  ARG A 234      21.297  24.855 -18.353  0.00  0.00           C  
ATOM   1821  NE  ARG A 234      20.087  24.234 -18.958  0.00  0.00           N  
ATOM   1822  CZ  ARG A 234      19.530  23.133 -18.366  0.00  0.00           C  
ATOM   1823  NH1 ARG A 234      20.140  22.507 -17.313  0.00  0.00           N1+
ATOM   1824  NH2 ARG A 234      18.358  22.617 -18.836  0.00  0.00           N  
ATOM   1825  N   HIS A 235      25.370  23.754 -21.660  0.00  0.00           N  
ATOM   1826  CA  HIS A 235      25.990  22.654 -22.347  0.00  0.00           C  
ATOM   1827  C   HIS A 235      24.937  21.585 -22.398  0.00  0.00           C  
ATOM   1828  O   HIS A 235      24.334  21.253 -21.375  0.00  0.00           O  
ATOM   1829  CB  HIS A 235      27.231  22.122 -21.605  0.00  0.00           C  
ATOM   1830  CG  HIS A 235      27.888  20.945 -22.255  0.00  0.00           C  
ATOM   1831  CD2 HIS A 235      27.961  19.648 -21.847  0.00  0.00           C  
ATOM   1832  ND1 HIS A 235      28.572  21.009 -23.446  0.00  0.00           N  
ATOM   1833  CE1 HIS A 235      29.024  19.758 -23.695  0.00  0.00           C  
ATOM   1834  NE2 HIS A 235      28.680  18.898 -22.755  0.00  0.00           N  
ATOM   1835  N   LEU A 236      24.703  21.042 -23.606  0.00  0.00           N  
ATOM   1836  CA  LEU A 236      23.694  20.050 -23.801  0.00  0.00           C  
ATOM   1837  C   LEU A 236      24.298  18.826 -24.421  0.00  0.00           C  
ATOM   1838  O   LEU A 236      24.945  18.909 -25.464  0.00  0.00           O  
ATOM   1839  CB  LEU A 236      22.599  20.638 -24.719  0.00  0.00           C  
ATOM   1840  CG  LEU A 236      21.402  19.759 -25.104  0.00  0.00           C  
ATOM   1841  CD1 LEU A 236      20.547  19.389 -23.889  0.00  0.00           C  
ATOM   1842  CD2 LEU A 236      20.581  20.433 -26.212  0.00  0.00           C  
ATOM   1843  N   THR A 237      24.125  17.661 -23.759  0.00  0.00           N  
ATOM   1844  CA  THR A 237      24.633  16.430 -24.298  0.00  0.00           C  
ATOM   1845  C   THR A 237      23.444  15.696 -24.843  0.00  0.00           C  
ATOM   1846  O   THR A 237      22.477  15.426 -24.127  0.00  0.00           O  
ATOM   1847  CB  THR A 237      25.384  15.578 -23.318  0.00  0.00           C  
ATOM   1848  CG2 THR A 237      25.907  14.325 -24.062  0.00  0.00           C  
ATOM   1849  OG1 THR A 237      26.496  16.312 -22.819  0.00  0.00           O  
ATOM   1850  N   THR A 238      23.528  15.362 -26.146  0.00  0.00           N  
ATOM   1851  CA  THR A 238      22.492  14.683 -26.880  0.00  0.00           C  
ATOM   1852  C   THR A 238      23.028  13.565 -27.731  0.00  0.00           C  
ATOM   1853  O   THR A 238      24.232  13.418 -27.905  0.00  0.00           O  
ATOM   1854  CB  THR A 238      21.704  15.602 -27.785  0.00  0.00           C  
ATOM   1855  CG2 THR A 238      20.925  16.650 -26.989  0.00  0.00           C  
ATOM   1856  OG1 THR A 238      22.573  16.219 -28.720  0.00  0.00           O  
ATOM   1857  N   GLN A 239      22.112  12.706 -28.225  0.00  0.00           N  
ATOM   1858  CA  GLN A 239      22.418  11.597 -29.096  0.00  0.00           C  
ATOM   1859  C   GLN A 239      21.358  11.638 -30.164  0.00  0.00           C  
ATOM   1860  O   GLN A 239      20.208  11.979 -29.866  0.00  0.00           O  
ATOM   1861  CB  GLN A 239      22.323  10.219 -28.413  0.00  0.00           C  
ATOM   1862  CG  GLN A 239      23.393   9.963 -27.342  0.00  0.00           C  
ATOM   1863  CD  GLN A 239      23.132   8.646 -26.609  0.00  0.00           C  
ATOM   1864  NE2 GLN A 239      23.791   8.503 -25.431  0.00  0.00           N  
ATOM   1865  OE1 GLN A 239      22.371   7.769 -27.019  0.00  0.00           O  
ATOM   1866  N   ILE A 240      21.731  11.307 -31.434  0.00  0.00           N  
ATOM   1867  CA  ILE A 240      20.767  11.318 -32.528  0.00  0.00           C  
ATOM   1868  C   ILE A 240      19.747  10.229 -32.344  0.00  0.00           C  
ATOM   1869  O   ILE A 240      18.555  10.534 -32.374  0.00  0.00           O  
ATOM   1870  CB  ILE A 240      21.317  11.066 -33.945  0.00  0.00           C  
ATOM   1871  CG1 ILE A 240      22.211  12.187 -34.419  0.00  0.00           C  
ATOM   1872  CG2 ILE A 240      20.195  10.893 -35.008  0.00  0.00           C  
ATOM   1873  CD1 ILE A 240      22.934  11.831 -35.708  0.00  0.00           C  
ATOM   1874  N   ASN A 241      20.211   8.969 -32.124  0.00  0.00           N  
ATOM   1875  CA  ASN A 241      19.391   7.786 -31.970  0.00  0.00           C  
ATOM   1876  C   ASN A 241      18.637   7.569 -33.258  0.00  0.00           C  
ATOM   1877  O   ASN A 241      17.551   8.110 -33.477  0.00  0.00           O  
ATOM   1878  CB  ASN A 241      18.447   7.759 -30.750  0.00  0.00           C  
ATOM   1879  CG  ASN A 241      19.259   7.841 -29.466  0.00  0.00           C  
ATOM   1880  ND2 ASN A 241      18.980   8.930 -28.704  0.00  0.00           N  
ATOM   1881  OD1 ASN A 241      20.110   7.012 -29.143  0.00  0.00           O  
ATOM   1882  N   LEU A 242      19.277   6.828 -34.186  0.00  0.00           N  
ATOM   1883  CA  LEU A 242      18.741   6.539 -35.494  0.00  0.00           C  
ATOM   1884  C   LEU A 242      17.449   5.766 -35.468  0.00  0.00           C  
ATOM   1885  O   LEU A 242      17.307   4.746 -34.789  0.00  0.00           O  
ATOM   1886  CB  LEU A 242      19.731   5.730 -36.350  0.00  0.00           C  
ATOM   1887  CG  LEU A 242      20.714   6.523 -37.238  0.00  0.00           C  
ATOM   1888  CD1 LEU A 242      21.570   7.544 -36.466  0.00  0.00           C  
ATOM   1889  CD2 LEU A 242      21.588   5.534 -38.019  0.00  0.00           C  
ATOM   1890  N   ALA A 243      16.461   6.290 -36.226  0.00  0.00           N  
ATOM   1891  CA  ALA A 243      15.152   5.713 -36.368  0.00  0.00           C  
ATOM   1892  C   ALA A 243      15.224   4.419 -37.117  0.00  0.00           C  
ATOM   1893  O   ALA A 243      15.986   4.276 -38.075  0.00  0.00           O  
ATOM   1894  CB  ALA A 243      14.152   6.617 -37.110  0.00  0.00           C  
ATOM   1895  N   GLY A 244      14.416   3.441 -36.664  0.00  0.00           N  
ATOM   1896  CA  GLY A 244      14.353   2.144 -37.274  0.00  0.00           C  
ATOM   1897  C   GLY A 244      15.204   1.116 -36.596  0.00  0.00           C  
ATOM   1898  O   GLY A 244      15.129  -0.053 -36.978  0.00  0.00           O  
ATOM   1899  N   ASP A 245      16.031   1.508 -35.591  0.00  0.00           N  
ATOM   1900  CA  ASP A 245      16.847   0.557 -34.875  0.00  0.00           C  
ATOM   1901  C   ASP A 245      15.965  -0.266 -33.980  0.00  0.00           C  
ATOM   1902  O   ASP A 245      15.088   0.257 -33.292  0.00  0.00           O  
ATOM   1903  CB  ASP A 245      17.965   1.192 -34.016  0.00  0.00           C  
ATOM   1904  CG  ASP A 245      19.144   1.613 -34.891  0.00  0.00           C  
ATOM   1905  OD1 ASP A 245      18.969   2.457 -35.807  0.00  0.00           O  
ATOM   1906  OD2 ASP A 245      20.263   1.101 -34.621  0.00  0.00           O1-
ATOM   1907  N   LYS A 246      16.205  -1.596 -33.966  0.00  0.00           N  
ATOM   1908  CA  LYS A 246      15.448  -2.542 -33.176  0.00  0.00           C  
ATOM   1909  C   LYS A 246      15.645  -2.321 -31.702  0.00  0.00           C  
ATOM   1910  O   LYS A 246      14.710  -2.486 -30.919  0.00  0.00           O  
ATOM   1911  CB  LYS A 246      15.815  -4.004 -33.479  0.00  0.00           C  
ATOM   1912  CG  LYS A 246      15.342  -4.470 -34.857  0.00  0.00           C  
ATOM   1913  CD  LYS A 246      15.696  -5.921 -35.166  0.00  0.00           C  
ATOM   1914  CE  LYS A 246      15.195  -6.383 -36.533  0.00  0.00           C  
ATOM   1915  NZ  LYS A 246      15.576  -7.790 -36.758  0.00  0.00           N1+
ATOM   1916  N   TYR A 247      16.870  -1.903 -31.323  0.00  0.00           N  
ATOM   1917  CA  TYR A 247      17.275  -1.638 -29.969  0.00  0.00           C  
ATOM   1918  C   TYR A 247      17.016  -0.227 -29.519  0.00  0.00           C  
ATOM   1919  O   TYR A 247      17.412   0.135 -28.409  0.00  0.00           O  
ATOM   1920  CB  TYR A 247      18.769  -1.954 -29.717  0.00  0.00           C  
ATOM   1921  CG  TYR A 247      18.964  -3.431 -29.762  0.00  0.00           C  
ATOM   1922  CD1 TYR A 247      19.434  -4.059 -30.922  0.00  0.00           C  
ATOM   1923  CD2 TYR A 247      18.687  -4.208 -28.629  0.00  0.00           C  
ATOM   1924  CE1 TYR A 247      19.612  -5.443 -30.952  0.00  0.00           C  
ATOM   1925  CE2 TYR A 247      18.865  -5.593 -28.654  0.00  0.00           C  
ATOM   1926  CZ  TYR A 247      19.327  -6.211 -29.817  0.00  0.00           C  
ATOM   1927  OH  TYR A 247      19.507  -7.610 -29.843  0.00  0.00           O  
ATOM   1928  N   LEU A 248      16.302   0.588 -30.337  0.00  0.00           N  
ATOM   1929  CA  LEU A 248      16.038   1.972 -30.037  0.00  0.00           C  
ATOM   1930  C   LEU A 248      15.298   2.150 -28.739  0.00  0.00           C  
ATOM   1931  O   LEU A 248      15.717   2.967 -27.924  0.00  0.00           O  
ATOM   1932  CB  LEU A 248      15.217   2.624 -31.179  0.00  0.00           C  
ATOM   1933  CG  LEU A 248      14.885   4.127 -31.092  0.00  0.00           C  
ATOM   1934  CD1 LEU A 248      16.158   4.983 -31.119  0.00  0.00           C  
ATOM   1935  CD2 LEU A 248      13.891   4.531 -32.190  0.00  0.00           C  
ATOM   1936  N   TRP A 249      14.237   1.354 -28.486  0.00  0.00           N  
ATOM   1937  CA  TRP A 249      13.488   1.507 -27.271  0.00  0.00           C  
ATOM   1938  C   TRP A 249      13.940   0.634 -26.142  0.00  0.00           C  
ATOM   1939  O   TRP A 249      13.559   0.887 -24.998  0.00  0.00           O  
ATOM   1940  CB  TRP A 249      11.969   1.384 -27.501  0.00  0.00           C  
ATOM   1941  CG  TRP A 249      11.465   2.463 -28.437  0.00  0.00           C  
ATOM   1942  CD1 TRP A 249      11.144   2.352 -29.759  0.00  0.00           C  
ATOM   1943  CD2 TRP A 249      11.320   3.858 -28.102  0.00  0.00           C  
ATOM   1944  CE2 TRP A 249      10.920   4.524 -29.279  0.00  0.00           C  
ATOM   1945  CE3 TRP A 249      11.516   4.560 -26.915  0.00  0.00           C  
ATOM   1946  NE1 TRP A 249      10.819   3.583 -30.278  0.00  0.00           N  
ATOM   1947  CZ2 TRP A 249      10.711   5.897 -29.287  0.00  0.00           C  
ATOM   1948  CZ3 TRP A 249      11.292   5.943 -26.920  0.00  0.00           C  
ATOM   1949  CH2 TRP A 249      10.895   6.603 -28.091  0.00  0.00           C  
ATOM   1950  N   ASP A 250      14.745  -0.416 -26.430  0.00  0.00           N  
ATOM   1951  CA  ASP A 250      15.222  -1.289 -25.391  0.00  0.00           C  
ATOM   1952  C   ASP A 250      16.716  -1.242 -25.195  0.00  0.00           C  
ATOM   1953  O   ASP A 250      17.359  -2.280 -25.022  0.00  0.00           O  
ATOM   1954  CB  ASP A 250      14.665  -2.748 -25.426  0.00  0.00           C  
ATOM   1955  CG  ASP A 250      14.955  -3.561 -26.685  0.00  0.00           C  
ATOM   1956  OD1 ASP A 250      15.465  -3.010 -27.690  0.00  0.00           O  
ATOM   1957  OD2 ASP A 250      14.661  -4.784 -26.645  0.00  0.00           O1-
ATOM   1958  N   ASP A 251      17.303  -0.017 -25.202  0.00  0.00           N  
ATOM   1959  CA  ASP A 251      18.721   0.193 -25.012  0.00  0.00           C  
ATOM   1960  C   ASP A 251      19.167  -0.203 -23.634  0.00  0.00           C  
ATOM   1961  O   ASP A 251      18.523   0.159 -22.646  0.00  0.00           O  
ATOM   1962  CB  ASP A 251      19.179   1.639 -25.324  0.00  0.00           C  
ATOM   1963  CG  ASP A 251      18.453   2.771 -24.581  0.00  0.00           C  
ATOM   1964  OD1 ASP A 251      17.387   2.560 -23.942  0.00  0.00           O  
ATOM   1965  OD2 ASP A 251      18.981   3.910 -24.665  0.00  0.00           O1-
ATOM   1966  N   PHE A 252      20.309  -0.946 -23.547  0.00  0.00           N  
ATOM   1967  CA  PHE A 252      20.798  -1.425 -22.262  0.00  0.00           C  
ATOM   1968  C   PHE A 252      21.147  -0.287 -21.339  0.00  0.00           C  
ATOM   1969  O   PHE A 252      20.920  -0.368 -20.135  0.00  0.00           O  
ATOM   1970  CB  PHE A 252      21.980  -2.450 -22.316  0.00  0.00           C  
ATOM   1971  CG  PHE A 252      23.382  -1.927 -22.506  0.00  0.00           C  
ATOM   1972  CD1 PHE A 252      23.935  -1.707 -23.766  0.00  0.00           C  
ATOM   1973  CD2 PHE A 252      24.200  -1.715 -21.389  0.00  0.00           C  
ATOM   1974  CE1 PHE A 252      25.247  -1.242 -23.911  0.00  0.00           C  
ATOM   1975  CE2 PHE A 252      25.509  -1.248 -21.516  0.00  0.00           C  
ATOM   1976  CZ  PHE A 252      26.033  -1.005 -22.784  0.00  0.00           C  
ATOM   1977  N   ALA A 253      21.697   0.793 -21.928  0.00  0.00           N  
ATOM   1978  CA  ALA A 253      22.115   2.001 -21.281  0.00  0.00           C  
ATOM   1979  C   ALA A 253      20.982   2.849 -20.779  0.00  0.00           C  
ATOM   1980  O   ALA A 253      21.194   3.633 -19.853  0.00  0.00           O  
ATOM   1981  CB  ALA A 253      22.906   2.892 -22.240  0.00  0.00           C  
ATOM   1982  N   TYR A 254      19.763   2.709 -21.373  0.00  0.00           N  
ATOM   1983  CA  TYR A 254      18.578   3.486 -21.055  0.00  0.00           C  
ATOM   1984  C   TYR A 254      18.745   4.905 -21.561  0.00  0.00           C  
ATOM   1985  O   TYR A 254      18.284   5.873 -20.952  0.00  0.00           O  
ATOM   1986  CB  TYR A 254      18.206   3.551 -19.549  0.00  0.00           C  
ATOM   1987  CG  TYR A 254      17.955   2.218 -18.947  0.00  0.00           C  
ATOM   1988  CD1 TYR A 254      18.917   1.636 -18.114  0.00  0.00           C  
ATOM   1989  CD2 TYR A 254      16.752   1.546 -19.185  0.00  0.00           C  
ATOM   1990  CE1 TYR A 254      18.683   0.391 -17.531  0.00  0.00           C  
ATOM   1991  CE2 TYR A 254      16.512   0.301 -18.604  0.00  0.00           C  
ATOM   1992  CZ  TYR A 254      17.478  -0.272 -17.778  0.00  0.00           C  
ATOM   1993  OH  TYR A 254      17.229  -1.526 -17.193  0.00  0.00           O  
ATOM   1994  N   ALA A 255      19.434   5.043 -22.713  0.00  0.00           N  
ATOM   1995  CA  ALA A 255      19.706   6.304 -23.336  0.00  0.00           C  
ATOM   1996  C   ALA A 255      18.524   6.840 -24.079  0.00  0.00           C  
ATOM   1997  O   ALA A 255      18.205   8.022 -23.945  0.00  0.00           O  
ATOM   1998  CB  ALA A 255      20.867   6.199 -24.336  0.00  0.00           C  
ATOM   1999  N   THR A 256      17.835   5.957 -24.839  0.00  0.00           N  
ATOM   2000  CA  THR A 256      16.718   6.306 -25.678  0.00  0.00           C  
ATOM   2001  C   THR A 256      15.555   6.875 -24.912  0.00  0.00           C  
ATOM   2002  O   THR A 256      15.120   6.351 -23.883  0.00  0.00           O  
ATOM   2003  CB  THR A 256      16.280   5.133 -26.528  0.00  0.00           C  
ATOM   2004  CG2 THR A 256      15.183   5.560 -27.530  0.00  0.00           C  
ATOM   2005  OG1 THR A 256      17.391   4.672 -27.286  0.00  0.00           O  
ATOM   2006  N   ARG A 257      15.065   8.017 -25.437  0.00  0.00           N  
ATOM   2007  CA  ARG A 257      13.960   8.758 -24.906  0.00  0.00           C  
ATOM   2008  C   ARG A 257      13.100   9.168 -26.069  0.00  0.00           C  
ATOM   2009  O   ARG A 257      13.537   9.164 -27.226  0.00  0.00           O  
ATOM   2010  CB  ARG A 257      14.380  10.070 -24.213  0.00  0.00           C  
ATOM   2011  CG  ARG A 257      15.216   9.920 -22.941  0.00  0.00           C  
ATOM   2012  CD  ARG A 257      15.506  11.272 -22.300  0.00  0.00           C  
ATOM   2013  NE  ARG A 257      16.273  11.052 -21.037  0.00  0.00           N  
ATOM   2014  CZ  ARG A 257      16.551  12.094 -20.193  0.00  0.00           C  
ATOM   2015  NH1 ARG A 257      16.180  13.376 -20.495  0.00  0.00           N1+
ATOM   2016  NH2 ARG A 257      17.201  11.863 -19.016  0.00  0.00           N  
ATOM   2017  N   ASP A 258      11.823   9.502 -25.770  0.00  0.00           N  
ATOM   2018  CA  ASP A 258      10.872   9.952 -26.754  0.00  0.00           C  
ATOM   2019  C   ASP A 258      11.355  11.301 -27.233  0.00  0.00           C  
ATOM   2020  O   ASP A 258      11.720  12.166 -26.433  0.00  0.00           O  
ATOM   2021  CB  ASP A 258       9.434  10.068 -26.195  0.00  0.00           C  
ATOM   2022  CG  ASP A 258       8.440  10.450 -27.291  0.00  0.00           C  
ATOM   2023  OD1 ASP A 258       7.949  11.608 -27.266  0.00  0.00           O  
ATOM   2024  OD2 ASP A 258       8.154   9.591 -28.165  0.00  0.00           O1-
ATOM   2025  N   GLY A 259      11.377  11.477 -28.570  0.00  0.00           N  
ATOM   2026  CA  GLY A 259      11.830  12.695 -29.186  0.00  0.00           C  
ATOM   2027  C   GLY A 259      13.289  12.626 -29.549  0.00  0.00           C  
ATOM   2028  O   GLY A 259      13.794  13.542 -30.197  0.00  0.00           O  
ATOM   2029  N   LEU A 260      13.991  11.536 -29.157  0.00  0.00           N  
ATOM   2030  CA  LEU A 260      15.383  11.330 -29.461  0.00  0.00           C  
ATOM   2031  C   LEU A 260      15.521  10.213 -30.451  0.00  0.00           C  
ATOM   2032  O   LEU A 260      16.432   9.392 -30.346  0.00  0.00           O  
ATOM   2033  CB  LEU A 260      16.312  11.075 -28.243  0.00  0.00           C  
ATOM   2034  CG  LEU A 260      16.576  12.284 -27.337  0.00  0.00           C  
ATOM   2035  CD1 LEU A 260      17.383  11.871 -26.100  0.00  0.00           C  
ATOM   2036  CD2 LEU A 260      17.285  13.406 -28.117  0.00  0.00           C  
ATOM   2037  N   VAL A 261      14.561  10.115 -31.404  0.00  0.00           N  
ATOM   2038  CA  VAL A 261      14.605   9.101 -32.421  0.00  0.00           C  
ATOM   2039  C   VAL A 261      14.757   9.854 -33.717  0.00  0.00           C  
ATOM   2040  O   VAL A 261      13.973  10.757 -34.031  0.00  0.00           O  
ATOM   2041  CB  VAL A 261      13.373   8.206 -32.468  0.00  0.00           C  
ATOM   2042  CG1 VAL A 261      13.504   7.175 -33.606  0.00  0.00           C  
ATOM   2043  CG2 VAL A 261      13.182   7.522 -31.097  0.00  0.00           C  
ATOM   2044  N   GLY A 262      15.805   9.485 -34.484  0.00  0.00           N  
ATOM   2045  CA  GLY A 262      16.088  10.099 -35.749  0.00  0.00           C  
ATOM   2046  C   GLY A 262      15.612   9.176 -36.815  0.00  0.00           C  
ATOM   2047  O   GLY A 262      16.015   8.011 -36.874  0.00  0.00           O  
ATOM   2048  N   ASP A 263      14.749   9.717 -37.701  0.00  0.00           N  
ATOM   2049  CA  ASP A 263      14.182   8.989 -38.801  0.00  0.00           C  
ATOM   2050  C   ASP A 263      15.274   8.819 -39.819  0.00  0.00           C  
ATOM   2051  O   ASP A 263      15.868   9.802 -40.269  0.00  0.00           O  
ATOM   2052  CB  ASP A 263      13.026   9.792 -39.461  0.00  0.00           C  
ATOM   2053  CG  ASP A 263      12.275   9.079 -40.593  0.00  0.00           C  
ATOM   2054  OD1 ASP A 263      12.547   7.895 -40.926  0.00  0.00           O  
ATOM   2055  OD2 ASP A 263      11.403   9.774 -41.179  0.00  0.00           O1-
ATOM   2056  N   ILE A 264      15.559   7.547 -40.173  0.00  0.00           N  
ATOM   2057  CA  ILE A 264      16.554   7.259 -41.165  0.00  0.00           C  
ATOM   2058  C   ILE A 264      15.777   7.006 -42.427  0.00  0.00           C  
ATOM   2059  O   ILE A 264      14.977   6.073 -42.532  0.00  0.00           O  
ATOM   2060  CB  ILE A 264      17.544   6.161 -40.794  0.00  0.00           C  
ATOM   2061  CG1 ILE A 264      18.615   6.015 -41.889  0.00  0.00           C  
ATOM   2062  CG2 ILE A 264      16.847   4.853 -40.380  0.00  0.00           C  
ATOM   2063  CD1 ILE A 264      19.825   5.186 -41.470  0.00  0.00           C  
ATOM   2064  N   ARG A 265      15.987   7.907 -43.403  0.00  0.00           N  
ATOM   2065  CA  ARG A 265      15.318   7.857 -44.671  0.00  0.00           C  
ATOM   2066  C   ARG A 265      16.296   7.259 -45.636  0.00  0.00           C  
ATOM   2067  O   ARG A 265      17.355   7.839 -45.866  0.00  0.00           O  
ATOM   2068  CB  ARG A 265      14.968   9.291 -45.122  0.00  0.00           C  
ATOM   2069  CG  ARG A 265      14.010   9.969 -44.137  0.00  0.00           C  
ATOM   2070  CD  ARG A 265      13.843  11.474 -44.314  0.00  0.00           C  
ATOM   2071  NE  ARG A 265      13.022  11.937 -43.154  0.00  0.00           N  
ATOM   2072  CZ  ARG A 265      12.770  13.261 -42.919  0.00  0.00           C  
ATOM   2073  NH1 ARG A 265      13.293  14.249 -43.708  0.00  0.00           N1+
ATOM   2074  NH2 ARG A 265      11.996  13.603 -41.847  0.00  0.00           N  
ATOM   2075  N   PHE A 266      15.984   6.068 -46.195  0.00  0.00           N  
ATOM   2076  CA  PHE A 266      16.859   5.440 -47.151  0.00  0.00           C  
ATOM   2077  C   PHE A 266      16.442   5.900 -48.507  0.00  0.00           C  
ATOM   2078  O   PHE A 266      15.296   5.696 -48.921  0.00  0.00           O  
ATOM   2079  CB  PHE A 266      16.874   3.897 -47.134  0.00  0.00           C  
ATOM   2080  CG  PHE A 266      17.575   3.400 -45.912  0.00  0.00           C  
ATOM   2081  CD1 PHE A 266      16.862   3.092 -44.746  0.00  0.00           C  
ATOM   2082  CD2 PHE A 266      18.966   3.224 -45.925  0.00  0.00           C  
ATOM   2083  CE1 PHE A 266      17.528   2.619 -43.612  0.00  0.00           C  
ATOM   2084  CE2 PHE A 266      19.637   2.751 -44.794  0.00  0.00           C  
ATOM   2085  CZ  PHE A 266      18.914   2.449 -43.638  0.00  0.00           C  
ATOM   2086  N   ILE A 267      17.381   6.565 -49.209  0.00  0.00           N  
ATOM   2087  CA  ILE A 267      17.126   7.078 -50.517  0.00  0.00           C  
ATOM   2088  C   ILE A 267      17.963   6.285 -51.475  0.00  0.00           C  
ATOM   2089  O   ILE A 267      19.198   6.330 -51.474  0.00  0.00           O  
ATOM   2090  CB  ILE A 267      17.375   8.574 -50.617  0.00  0.00           C  
ATOM   2091  CG1 ILE A 267      16.458   9.318 -49.616  0.00  0.00           C  
ATOM   2092  CG2 ILE A 267      17.137   9.041 -52.068  0.00  0.00           C  
ATOM   2093  CD1 ILE A 267      16.734  10.809 -49.441  0.00  0.00           C  
ATOM   2094  N   ASP A 268      17.233   5.511 -52.297  0.00  0.00           N  
ATOM   2095  CA  ASP A 268      17.768   4.670 -53.325  0.00  0.00           C  
ATOM   2096  C   ASP A 268      17.515   5.281 -54.682  0.00  0.00           C  
ATOM   2097  O   ASP A 268      17.943   4.722 -55.693  0.00  0.00           O  
ATOM   2098  CB  ASP A 268      17.219   3.215 -53.260  0.00  0.00           C  
ATOM   2099  CG  ASP A 268      15.699   3.060 -53.433  0.00  0.00           C  
ATOM   2100  OD1 ASP A 268      14.946   4.062 -53.568  0.00  0.00           O  
ATOM   2101  OD2 ASP A 268      15.269   1.878 -53.425  0.00  0.00           O1-
ATOM   2102  N   ASP A 269      16.806   6.445 -54.720  0.00  0.00           N  
ATOM   2103  CA  ASP A 269      16.470   7.160 -55.923  0.00  0.00           C  
ATOM   2104  C   ASP A 269      17.752   7.612 -56.548  0.00  0.00           C  
ATOM   2105  O   ASP A 269      18.589   8.253 -55.910  0.00  0.00           O  
ATOM   2106  CB  ASP A 269      15.548   8.376 -55.665  0.00  0.00           C  
ATOM   2107  CG  ASP A 269      15.141   9.043 -56.974  0.00  0.00           C  
ATOM   2108  OD1 ASP A 269      14.373   8.419 -57.752  0.00  0.00           O  
ATOM   2109  OD2 ASP A 269      15.584  10.196 -57.209  0.00  0.00           O1-
ATOM   2110  N   THR A 270      17.880   7.281 -57.847  0.00  0.00           N  
ATOM   2111  CA  THR A 270      19.042   7.550 -58.638  0.00  0.00           C  
ATOM   2112  C   THR A 270      19.272   9.028 -58.806  0.00  0.00           C  
ATOM   2113  O   THR A 270      20.404   9.470 -58.620  0.00  0.00           O  
ATOM   2114  CB  THR A 270      18.935   6.853 -59.982  0.00  0.00           C  
ATOM   2115  CG2 THR A 270      20.208   7.077 -60.821  0.00  0.00           C  
ATOM   2116  OG1 THR A 270      18.815   5.453 -59.770  0.00  0.00           O  
ATOM   2117  N   GLU A 271      18.210   9.824 -59.080  0.00  0.00           N  
ATOM   2118  CA  GLU A 271      18.348  11.249 -59.287  0.00  0.00           C  
ATOM   2119  C   GLU A 271      18.771  11.970 -58.039  0.00  0.00           C  
ATOM   2120  O   GLU A 271      19.672  12.810 -58.087  0.00  0.00           O  
ATOM   2121  CB  GLU A 271      17.044  11.905 -59.786  0.00  0.00           C  
ATOM   2122  CG  GLU A 271      16.619  11.528 -61.217  0.00  0.00           C  
ATOM   2123  CD  GLU A 271      17.681  11.900 -62.251  0.00  0.00           C  
ATOM   2124  OE1 GLU A 271      18.116  13.081 -62.293  0.00  0.00           O  
ATOM   2125  OE2 GLU A 271      18.074  10.989 -63.025  0.00  0.00           O1-
ATOM   2126  N   ALA A 272      18.166  11.606 -56.883  0.00  0.00           N  
ATOM   2127  CA  ALA A 272      18.465  12.214 -55.610  0.00  0.00           C  
ATOM   2128  C   ALA A 272      19.865  11.882 -55.186  0.00  0.00           C  
ATOM   2129  O   ALA A 272      20.577  12.742 -54.665  0.00  0.00           O  
ATOM   2130  CB  ALA A 272      17.512  11.758 -54.496  0.00  0.00           C  
ATOM   2131  N   ALA A 273      20.295  10.627 -55.452  0.00  0.00           N  
ATOM   2132  CA  ALA A 273      21.607  10.149 -55.115  0.00  0.00           C  
ATOM   2133  C   ALA A 273      22.658  10.854 -55.918  0.00  0.00           C  
ATOM   2134  O   ALA A 273      23.678  11.250 -55.358  0.00  0.00           O  
ATOM   2135  CB  ALA A 273      21.737   8.642 -55.337  0.00  0.00           C  
ATOM   2136  N   ARG A 274      22.394  11.073 -57.231  0.00  0.00           N  
ATOM   2137  CA  ARG A 274      23.294  11.752 -58.137  0.00  0.00           C  
ATOM   2138  C   ARG A 274      23.456  13.190 -57.726  0.00  0.00           C  
ATOM   2139  O   ARG A 274      24.554  13.733 -57.847  0.00  0.00           O  
ATOM   2140  CB  ARG A 274      22.784  11.821 -59.589  0.00  0.00           C  
ATOM   2141  CG  ARG A 274      22.800  10.528 -60.397  0.00  0.00           C  
ATOM   2142  CD  ARG A 274      22.126  10.727 -61.754  0.00  0.00           C  
ATOM   2143  NE  ARG A 274      22.110   9.420 -62.471  0.00  0.00           N  
ATOM   2144  CZ  ARG A 274      21.353   9.224 -63.598  0.00  0.00           C  
ATOM   2145  NH1 ARG A 274      20.561  10.208 -64.120  0.00  0.00           N1+
ATOM   2146  NH2 ARG A 274      21.373   8.000 -64.199  0.00  0.00           N  
ATOM   2147  N   ALA A 275      22.360  13.823 -57.221  0.00  0.00           N  
ATOM   2148  CA  ALA A 275      22.350  15.202 -56.782  0.00  0.00           C  
ATOM   2149  C   ALA A 275      23.289  15.380 -55.623  0.00  0.00           C  
ATOM   2150  O   ALA A 275      24.016  16.372 -55.567  0.00  0.00           O  
ATOM   2151  CB  ALA A 275      20.957  15.675 -56.334  0.00  0.00           C  
ATOM   2152  N   ARG A 276      23.308  14.398 -54.690  0.00  0.00           N  
ATOM   2153  CA  ARG A 276      24.186  14.410 -53.545  0.00  0.00           C  
ATOM   2154  C   ARG A 276      25.606  14.104 -53.958  0.00  0.00           C  
ATOM   2155  O   ARG A 276      25.876  13.770 -55.113  0.00  0.00           O  
ATOM   2156  CB  ARG A 276      23.777  13.430 -52.429  0.00  0.00           C  
ATOM   2157  CG  ARG A 276      22.441  13.722 -51.744  0.00  0.00           C  
ATOM   2158  CD  ARG A 276      22.477  14.927 -50.801  0.00  0.00           C  
ATOM   2159  NE  ARG A 276      21.167  14.987 -50.086  0.00  0.00           N  
ATOM   2160  CZ  ARG A 276      20.843  16.019 -49.243  0.00  0.00           C  
ATOM   2161  NH1 ARG A 276      21.679  17.080 -49.027  0.00  0.00           N1+
ATOM   2162  NH2 ARG A 276      19.647  15.991 -48.587  0.00  0.00           N  
ATOM   2163  N   GLY A 277      26.566  14.261 -53.012  0.00  0.00           N  
ATOM   2164  CA  GLY A 277      27.971  14.013 -53.248  0.00  0.00           C  
ATOM   2165  C   GLY A 277      28.262  12.574 -53.582  0.00  0.00           C  
ATOM   2166  O   GLY A 277      29.267  12.288 -54.236  0.00  0.00           O  
ATOM   2167  N   VAL A 278      27.398  11.640 -53.117  0.00  0.00           N  
ATOM   2168  CA  VAL A 278      27.541  10.228 -53.380  0.00  0.00           C  
ATOM   2169  C   VAL A 278      27.107   9.878 -54.773  0.00  0.00           C  
ATOM   2170  O   VAL A 278      26.331  10.596 -55.402  0.00  0.00           O  
ATOM   2171  CB  VAL A 278      26.866   9.307 -52.380  0.00  0.00           C  
ATOM   2172  CG1 VAL A 278      27.509   9.570 -51.015  0.00  0.00           C  
ATOM   2173  CG2 VAL A 278      25.333   9.487 -52.379  0.00  0.00           C  
ATOM   2174  N   GLN A 279      27.657   8.759 -55.291  0.00  0.00           N  
ATOM   2175  CA  GLN A 279      27.362   8.259 -56.609  0.00  0.00           C  
ATOM   2176  C   GLN A 279      25.956   7.719 -56.598  0.00  0.00           C  
ATOM   2177  O   GLN A 279      25.154   8.064 -57.468  0.00  0.00           O  
ATOM   2178  CB  GLN A 279      28.281   7.071 -56.966  0.00  0.00           C  
ATOM   2179  CG  GLN A 279      29.765   7.419 -57.139  0.00  0.00           C  
ATOM   2180  CD  GLN A 279      30.536   6.129 -57.404  0.00  0.00           C  
ATOM   2181  NE2 GLN A 279      31.328   5.677 -56.395  0.00  0.00           N  
ATOM   2182  OE1 GLN A 279      30.442   5.531 -58.475  0.00  0.00           O  
ATOM   2183  N   GLY A 280      25.625   6.906 -55.564  0.00  0.00           N  
ATOM   2184  CA  GLY A 280      24.316   6.335 -55.447  0.00  0.00           C  
ATOM   2185  C   GLY A 280      24.129   5.623 -54.147  0.00  0.00           C  
ATOM   2186  O   GLY A 280      25.087   5.132 -53.550  0.00  0.00           O  
ATOM   2187  N   ARG A 281      22.839   5.540 -53.726  0.00  0.00           N  
ATOM   2188  CA  ARG A 281      22.334   4.904 -52.527  0.00  0.00           C  
ATOM   2189  C   ARG A 281      22.889   5.461 -51.245  0.00  0.00           C  
ATOM   2190  O   ARG A 281      24.058   5.251 -50.912  0.00  0.00           O  
ATOM   2191  CB  ARG A 281      22.432   3.357 -52.542  0.00  0.00           C  
ATOM   2192  CG  ARG A 281      21.794   2.634 -51.345  0.00  0.00           C  
ATOM   2193  CD  ARG A 281      21.895   1.104 -51.418  0.00  0.00           C  
ATOM   2194  NE  ARG A 281      21.059   0.626 -52.567  0.00  0.00           N  
ATOM   2195  CZ  ARG A 281      19.711   0.400 -52.456  0.00  0.00           C  
ATOM   2196  NH1 ARG A 281      19.047   0.543 -51.268  0.00  0.00           N1+
ATOM   2197  NH2 ARG A 281      19.015   0.029 -53.568  0.00  0.00           N  
ATOM   2198  N   PHE A 282      22.025   6.188 -50.497  0.00  0.00           N  
ATOM   2199  CA  PHE A 282      22.433   6.780 -49.250  0.00  0.00           C  
ATOM   2200  C   PHE A 282      21.304   6.807 -48.249  0.00  0.00           C  
ATOM   2201  O   PHE A 282      20.160   6.472 -48.553  0.00  0.00           O  
ATOM   2202  CB  PHE A 282      23.025   8.218 -49.409  0.00  0.00           C  
ATOM   2203  CG  PHE A 282      22.040   9.249 -49.879  0.00  0.00           C  
ATOM   2204  CD1 PHE A 282      21.397  10.080 -48.950  0.00  0.00           C  
ATOM   2205  CD2 PHE A 282      21.738   9.400 -51.234  0.00  0.00           C  
ATOM   2206  CE1 PHE A 282      20.480  11.046 -49.357  0.00  0.00           C  
ATOM   2207  CE2 PHE A 282      20.818  10.365 -51.649  0.00  0.00           C  
ATOM   2208  CZ  PHE A 282      20.190  11.188 -50.713  0.00  0.00           C  
ATOM   2209  N   ALA A 283      21.647   7.178 -47.003  0.00  0.00           N  
ATOM   2210  CA  ALA A 283      20.761   7.319 -45.884  0.00  0.00           C  
ATOM   2211  C   ALA A 283      20.789   8.782 -45.518  0.00  0.00           C  
ATOM   2212  O   ALA A 283      21.832   9.434 -45.593  0.00  0.00           O  
ATOM   2213  CB  ALA A 283      21.226   6.527 -44.656  0.00  0.00           C  
ATOM   2214  N   GLU A 284      19.621   9.340 -45.144  0.00  0.00           N  
ATOM   2215  CA  GLU A 284      19.503  10.725 -44.775  0.00  0.00           C  
ATOM   2216  C   GLU A 284      18.841  10.818 -43.432  0.00  0.00           C  
ATOM   2217  O   GLU A 284      17.800  10.201 -43.204  0.00  0.00           O  
ATOM   2218  CB  GLU A 284      18.660  11.506 -45.806  0.00  0.00           C  
ATOM   2219  CG  GLU A 284      18.507  13.007 -45.549  0.00  0.00           C  
ATOM   2220  CD  GLU A 284      17.688  13.624 -46.675  0.00  0.00           C  
ATOM   2221  OE1 GLU A 284      16.557  14.095 -46.384  0.00  0.00           O  
ATOM   2222  OE2 GLU A 284      18.183  13.668 -47.834  0.00  0.00           O1-
ATOM   2223  N   VAL A 285      19.468  11.577 -42.500  0.00  0.00           N  
ATOM   2224  CA  VAL A 285      18.922  11.779 -41.177  0.00  0.00           C  
ATOM   2225  C   VAL A 285      18.946  13.272 -40.953  0.00  0.00           C  
ATOM   2226  O   VAL A 285      20.013  13.888 -40.958  0.00  0.00           O  
ATOM   2227  CB  VAL A 285      19.696  11.111 -40.036  0.00  0.00           C  
ATOM   2228  CG1 VAL A 285      19.014  11.413 -38.684  0.00  0.00           C  
ATOM   2229  CG2 VAL A 285      19.816   9.597 -40.277  0.00  0.00           C  
ATOM   2230  N   ASP A 286      17.747  13.877 -40.782  0.00  0.00           N  
ATOM   2231  CA  ASP A 286      17.614  15.291 -40.528  0.00  0.00           C  
ATOM   2232  C   ASP A 286      17.168  15.385 -39.092  0.00  0.00           C  
ATOM   2233  O   ASP A 286      16.120  14.829 -38.744  0.00  0.00           O  
ATOM   2234  CB  ASP A 286      16.577  15.974 -41.456  0.00  0.00           C  
ATOM   2235  CG  ASP A 286      16.457  17.469 -41.155  0.00  0.00           C  
ATOM   2236  OD1 ASP A 286      17.469  18.207 -41.290  0.00  0.00           O  
ATOM   2237  OD2 ASP A 286      15.330  17.891 -40.784  0.00  0.00           O1-
ATOM   2238  N   PHE A 287      17.950  16.086 -38.231  0.00  0.00           N  
ATOM   2239  CA  PHE A 287      17.559  16.173 -36.848  0.00  0.00           C  
ATOM   2240  C   PHE A 287      17.862  17.574 -36.376  0.00  0.00           C  
ATOM   2241  O   PHE A 287      19.006  18.032 -36.434  0.00  0.00           O  
ATOM   2242  CB  PHE A 287      18.317  15.136 -35.973  0.00  0.00           C  
ATOM   2243  CG  PHE A 287      17.633  14.951 -34.655  0.00  0.00           C  
ATOM   2244  CD1 PHE A 287      16.562  14.050 -34.577  0.00  0.00           C  
ATOM   2245  CD2 PHE A 287      18.012  15.632 -33.499  0.00  0.00           C  
ATOM   2246  CE1 PHE A 287      15.888  13.834 -33.372  0.00  0.00           C  
ATOM   2247  CE2 PHE A 287      17.347  15.425 -32.288  0.00  0.00           C  
ATOM   2248  CZ  PHE A 287      16.284  14.524 -32.225  0.00  0.00           C  
ATOM   2249  N   ASP A 288      16.805  18.291 -35.928  0.00  0.00           N  
ATOM   2250  CA  ASP A 288      16.927  19.639 -35.437  0.00  0.00           C  
ATOM   2251  C   ASP A 288      17.119  19.645 -33.948  0.00  0.00           C  
ATOM   2252  O   ASP A 288      16.465  18.889 -33.224  0.00  0.00           O  
ATOM   2253  CB  ASP A 288      15.732  20.541 -35.806  0.00  0.00           C  
ATOM   2254  CG  ASP A 288      15.709  20.858 -37.308  0.00  0.00           C  
ATOM   2255  OD1 ASP A 288      16.727  20.676 -38.030  0.00  0.00           O  
ATOM   2256  OD2 ASP A 288      14.623  21.305 -37.761  0.00  0.00           O1-
ATOM   2257  N   PHE A 289      18.056  20.497 -33.472  0.00  0.00           N  
ATOM   2258  CA  PHE A 289      18.361  20.610 -32.068  0.00  0.00           C  
ATOM   2259  C   PHE A 289      17.943  21.939 -31.539  0.00  0.00           C  
ATOM   2260  O   PHE A 289      18.423  22.962 -32.022  0.00  0.00           O  
ATOM   2261  CB  PHE A 289      19.863  20.515 -31.725  0.00  0.00           C  
ATOM   2262  CG  PHE A 289      20.344  19.161 -32.071  0.00  0.00           C  
ATOM   2263  CD1 PHE A 289      20.980  18.942 -33.295  0.00  0.00           C  
ATOM   2264  CD2 PHE A 289      20.136  18.096 -31.193  0.00  0.00           C  
ATOM   2265  CE1 PHE A 289      21.426  17.666 -33.626  0.00  0.00           C  
ATOM   2266  CE2 PHE A 289      20.584  16.824 -31.533  0.00  0.00           C  
ATOM   2267  CZ  PHE A 289      21.231  16.607 -32.746  0.00  0.00           C  
ATOM   2268  N   GLN A 290      17.049  21.955 -30.526  0.00  0.00           N  
ATOM   2269  CA  GLN A 290      16.616  23.192 -29.943  0.00  0.00           C  
ATOM   2270  C   GLN A 290      17.251  23.284 -28.582  0.00  0.00           C  
ATOM   2271  O   GLN A 290      17.020  22.445 -27.705  0.00  0.00           O  
ATOM   2272  CB  GLN A 290      15.085  23.309 -29.832  0.00  0.00           C  
ATOM   2273  CG  GLN A 290      14.595  24.669 -29.324  0.00  0.00           C  
ATOM   2274  CD  GLN A 290      13.067  24.737 -29.349  0.00  0.00           C  
ATOM   2275  NE2 GLN A 290      12.563  25.996 -29.305  0.00  0.00           N  
ATOM   2276  OE1 GLN A 290      12.324  23.758 -29.434  0.00  0.00           O  
ATOM   2277  N   LEU A 291      18.095  24.324 -28.427  0.00  0.00           N  
ATOM   2278  CA  LEU A 291      18.830  24.633 -27.228  0.00  0.00           C  
ATOM   2279  C   LEU A 291      18.064  25.390 -26.188  0.00  0.00           C  
ATOM   2280  O   LEU A 291      16.961  25.882 -26.432  0.00  0.00           O  
ATOM   2281  CB  LEU A 291      20.169  25.357 -27.478  0.00  0.00           C  
ATOM   2282  CG  LEU A 291      21.195  24.538 -28.283  0.00  0.00           C  
ATOM   2283  CD1 LEU A 291      22.469  25.342 -28.529  0.00  0.00           C  
ATOM   2284  CD2 LEU A 291      21.516  23.206 -27.600  0.00  0.00           C  
ATOM   2285  N   GLN A 292      18.642  25.426 -24.965  0.00  0.00           N  
ATOM   2286  CA  GLN A 292      18.082  26.107 -23.829  0.00  0.00           C  
ATOM   2287  C   GLN A 292      19.044  27.207 -23.475  0.00  0.00           C  
ATOM   2288  O   GLN A 292      20.248  27.056 -23.673  0.00  0.00           O  
ATOM   2289  CB  GLN A 292      17.992  25.233 -22.559  0.00  0.00           C  
ATOM   2290  CG  GLN A 292      17.285  23.879 -22.720  0.00  0.00           C  
ATOM   2291  CD  GLN A 292      18.260  22.814 -23.250  0.00  0.00           C  
ATOM   2292  NE2 GLN A 292      17.842  22.107 -24.334  0.00  0.00           N  
ATOM   2293  OE1 GLN A 292      19.371  22.634 -22.747  0.00  0.00           O  
ATOM   2294  N   LYS A 293      18.539  28.364 -22.981  0.00  0.00           N  
ATOM   2295  CA  LYS A 293      19.401  29.452 -22.576  0.00  0.00           C  
ATOM   2296  C   LYS A 293      20.067  29.108 -21.275  0.00  0.00           C  
ATOM   2297  O   LYS A 293      19.466  28.466 -20.410  0.00  0.00           O  
ATOM   2298  CB  LYS A 293      18.732  30.836 -22.501  0.00  0.00           C  
ATOM   2299  CG  LYS A 293      18.411  31.376 -23.894  0.00  0.00           C  
ATOM   2300  CD  LYS A 293      17.794  32.772 -23.932  0.00  0.00           C  
ATOM   2301  CE  LYS A 293      17.471  33.238 -25.354  0.00  0.00           C  
ATOM   2302  NZ  LYS A 293      16.902  34.599 -25.322  0.00  0.00           N1+
ATOM   2303  N   ALA A 294      21.348  29.517 -21.128  0.00  0.00           N  
ATOM   2304  CA  ALA A 294      22.120  29.218 -19.950  0.00  0.00           C  
ATOM   2305  C   ALA A 294      21.958  30.240 -18.864  0.00  0.00           C  
ATOM   2306  O   ALA A 294      22.285  31.410 -19.076  0.00  0.00           O  
ATOM   2307  CB  ALA A 294      23.626  29.096 -20.247  0.00  0.00           C  
ATOM   2308  N   PRO A 295      21.427  29.844 -17.700  0.00  0.00           N  
ATOM   2309  CA  PRO A 295      21.254  30.732 -16.572  0.00  0.00           C  
ATOM   2310  C   PRO A 295      22.573  31.071 -15.927  0.00  0.00           C  
ATOM   2311  O   PRO A 295      22.701  32.173 -15.393  0.00  0.00           O  
ATOM   2312  CB  PRO A 295      20.308  30.007 -15.611  0.00  0.00           C  
ATOM   2313  CG  PRO A 295      20.460  28.515 -15.960  0.00  0.00           C  
ATOM   2314  CD  PRO A 295      20.879  28.510 -17.439  0.00  0.00           C  
ATOM   2315  N   ALA A 296      23.539  30.127 -15.965  0.00  0.00           N  
ATOM   2316  CA  ALA A 296      24.764  30.197 -15.224  0.00  0.00           C  
ATOM   2317  C   ALA A 296      25.869  29.727 -16.141  0.00  0.00           C  
ATOM   2318  O   ALA A 296      25.582  28.940 -17.050  0.00  0.00           O  
ATOM   2319  CB  ALA A 296      24.738  29.243 -14.006  0.00  0.00           C  
ATOM   2320  N   PRO A 297      27.126  30.154 -15.958  0.00  0.00           N  
ATOM   2321  CA  PRO A 297      28.248  29.739 -16.773  0.00  0.00           C  
ATOM   2322  C   PRO A 297      28.538  28.264 -16.660  0.00  0.00           C  
ATOM   2323  O   PRO A 297      29.147  27.731 -17.584  0.00  0.00           O  
ATOM   2324  CB  PRO A 297      29.428  30.616 -16.353  0.00  0.00           C  
ATOM   2325  CG  PRO A 297      29.068  31.092 -14.936  0.00  0.00           C  
ATOM   2326  CD  PRO A 297      27.534  31.137 -14.951  0.00  0.00           C  
ATOM   2327  N   GLN A 298      28.079  27.596 -15.569  0.00  0.00           N  
ATOM   2328  CA  GLN A 298      28.217  26.178 -15.330  0.00  0.00           C  
ATOM   2329  C   GLN A 298      27.567  25.383 -16.427  0.00  0.00           C  
ATOM   2330  O   GLN A 298      28.069  24.323 -16.801  0.00  0.00           O  
ATOM   2331  CB  GLN A 298      27.535  25.729 -14.018  0.00  0.00           C  
ATOM   2332  CG  GLN A 298      28.258  26.037 -12.697  0.00  0.00           C  
ATOM   2333  CD  GLN A 298      29.623  25.350 -12.622  0.00  0.00           C  
ATOM   2334  NE2 GLN A 298      29.652  23.992 -12.699  0.00  0.00           N  
ATOM   2335  OE1 GLN A 298      30.646  26.016 -12.480  0.00  0.00           O  
ATOM   2336  N   ALA A 299      26.463  25.915 -16.999  0.00  0.00           N  
ATOM   2337  CA  ALA A 299      25.723  25.290 -18.058  0.00  0.00           C  
ATOM   2338  C   ALA A 299      26.507  25.207 -19.347  0.00  0.00           C  
ATOM   2339  O   ALA A 299      26.252  24.325 -20.166  0.00  0.00           O  
ATOM   2340  CB  ALA A 299      24.422  26.039 -18.318  0.00  0.00           C  
ATOM   2341  N   GLU A 300      27.456  26.148 -19.552  0.00  0.00           N  
ATOM   2342  CA  GLU A 300      28.301  26.268 -20.712  0.00  0.00           C  
ATOM   2343  C   GLU A 300      29.669  25.652 -20.501  0.00  0.00           C  
ATOM   2344  O   GLU A 300      30.473  25.627 -21.431  0.00  0.00           O  
ATOM   2345  CB  GLU A 300      28.619  27.749 -20.978  0.00  0.00           C  
ATOM   2346  CG  GLU A 300      27.439  28.671 -21.304  0.00  0.00           C  
ATOM   2347  CD  GLU A 300      27.919  30.124 -21.450  0.00  0.00           C  
ATOM   2348  OE1 GLU A 300      27.030  30.979 -21.684  0.00  0.00           O  
ATOM   2349  OE2 GLU A 300      29.141  30.424 -21.353  0.00  0.00           O1-
ATOM   2350  N   GLN A 301      29.992  25.170 -19.281  0.00  0.00           N  
ATOM   2351  CA  GLN A 301      31.292  24.621 -18.971  0.00  0.00           C  
ATOM   2352  C   GLN A 301      31.653  23.279 -19.520  0.00  0.00           C  
ATOM   2353  O   GLN A 301      32.842  23.004 -19.684  0.00  0.00           O  
ATOM   2354  CB  GLN A 301      31.610  24.600 -17.468  0.00  0.00           C  
ATOM   2355  CG  GLN A 301      31.847  26.009 -16.919  0.00  0.00           C  
ATOM   2356  CD  GLN A 301      32.128  25.991 -15.423  0.00  0.00           C  
ATOM   2357  NE2 GLN A 301      31.955  27.192 -14.814  0.00  0.00           N  
ATOM   2358  OE1 GLN A 301      32.448  24.990 -14.782  0.00  0.00           O  
ATOM   2359  N   ARG A 302      30.643  22.428 -19.821  0.00  0.00           N  
ATOM   2360  CA  ARG A 302      30.793  21.075 -20.311  0.00  0.00           C  
ATOM   2361  C   ARG A 302      30.294  20.091 -19.292  0.00  0.00           C  
ATOM   2362  O   ARG A 302      29.643  20.464 -18.310  0.00  0.00           O  
ATOM   2363  CB  ARG A 302      32.194  20.621 -20.821  0.00  0.00           C  
ATOM   2364  CG  ARG A 302      32.713  21.271 -22.104  0.00  0.00           C  
ATOM   2365  CD  ARG A 302      34.017  20.617 -22.573  0.00  0.00           C  
ATOM   2366  NE  ARG A 302      34.426  21.222 -23.878  0.00  0.00           N  
ATOM   2367  CZ  ARG A 302      35.510  20.755 -24.577  0.00  0.00           C  
ATOM   2368  NH1 ARG A 302      36.277  19.719 -24.118  0.00  0.00           N1+
ATOM   2369  NH2 ARG A 302      35.825  21.325 -25.777  0.00  0.00           N  
ATOM   2370  N   SER A 303      30.577  18.789 -19.537  0.00  0.00           N  
ATOM   2371  CA  SER A 303      30.150  17.723 -18.674  0.00  0.00           C  
ATOM   2372  C   SER A 303      30.051  18.198 -17.261  0.00  0.00           C  
ATOM   2373  O   SER A 303      30.941  18.864 -16.730  0.00  0.00           O  
ATOM   2374  CB  SER A 303      31.071  16.488 -18.721  0.00  0.00           C  
ATOM   2375  OG  SER A 303      30.629  15.467 -17.834  0.00  0.00           O  
ATOM   2376  N   LYS A 304      28.902  17.842 -16.655  0.00  0.00           N  
ATOM   2377  CA  LYS A 304      28.576  18.172 -15.301  0.00  0.00           C  
ATOM   2378  C   LYS A 304      29.661  17.730 -14.364  0.00  0.00           C  
ATOM   2379  O   LYS A 304      29.957  18.461 -13.416  0.00  0.00           O  
ATOM   2380  CB  LYS A 304      27.227  17.589 -14.846  0.00  0.00           C  
ATOM   2381  CG  LYS A 304      26.036  18.192 -15.591  0.00  0.00           C  
ATOM   2382  CD  LYS A 304      24.688  17.611 -15.171  0.00  0.00           C  
ATOM   2383  CE  LYS A 304      23.532  18.167 -15.997  0.00  0.00           C  
ATOM   2384  NZ  LYS A 304      22.263  17.526 -15.599  0.00  0.00           N1+
ATOM   2385  N   ARG A 305      30.282  16.537 -14.606  0.00  0.00           N  
ATOM   2386  CA  ARG A 305      31.348  16.019 -13.776  0.00  0.00           C  
ATOM   2387  C   ARG A 305      32.420  17.079 -13.776  0.00  0.00           C  
ATOM   2388  O   ARG A 305      32.604  17.739 -14.807  0.00  0.00           O  
ATOM   2389  CB  ARG A 305      32.060  14.752 -14.341  0.00  0.00           C  
ATOM   2390  CG  ARG A 305      33.165  14.157 -13.445  0.00  0.00           C  
ATOM   2391  CD  ARG A 305      34.103  13.111 -14.065  0.00  0.00           C  
ATOM   2392  NE  ARG A 305      33.524  11.746 -13.975  0.00  0.00           N  
ATOM   2393  CZ  ARG A 305      34.025  10.706 -14.710  0.00  0.00           C  
ATOM   2394  NH1 ARG A 305      33.577   9.435 -14.487  0.00  0.00           N1+
ATOM   2395  NH2 ARG A 305      34.934  10.917 -15.707  0.00  0.00           N  
ATOM   2396  N   PRO A 306      33.103  17.287 -12.645  0.00  0.00           N  
ATOM   2397  CA  PRO A 306      34.165  18.252 -12.558  0.00  0.00           C  
ATOM   2398  C   PRO A 306      35.311  17.777 -13.397  0.00  0.00           C  
ATOM   2399  O   PRO A 306      35.934  16.764 -13.081  0.00  0.00           O  
ATOM   2400  CB  PRO A 306      34.473  18.424 -11.070  0.00  0.00           C  
ATOM   2401  CG  PRO A 306      33.954  17.136 -10.408  0.00  0.00           C  
ATOM   2402  CD  PRO A 306      32.864  16.618 -11.364  0.00  0.00           C  
ATOM   2403  N   ARG A 307      35.578  18.502 -14.486  0.00  0.00           N  
ATOM   2404  CA  ARG A 307      36.532  18.112 -15.485  0.00  0.00           C  
ATOM   2405  C   ARG A 307      37.377  19.317 -15.755  0.00  0.00           C  
ATOM   2406  O   ARG A 307      37.141  20.391 -15.191  0.00  0.00           O  
ATOM   2407  CB  ARG A 307      35.874  17.575 -16.779  0.00  0.00           C  
ATOM   2408  CG  ARG A 307      35.147  16.255 -16.515  0.00  0.00           C  
ATOM   2409  CD  ARG A 307      34.352  15.644 -17.659  0.00  0.00           C  
ATOM   2410  NE  ARG A 307      33.748  14.407 -17.092  0.00  0.00           N  
ATOM   2411  CZ  ARG A 307      32.806  13.658 -17.738  0.00  0.00           C  
ATOM   2412  NH1 ARG A 307      32.303  14.005 -18.960  0.00  0.00           N1+
ATOM   2413  NH2 ARG A 307      32.330  12.536 -17.118  0.00  0.00           N  
ATOM   2414  N   ALA A 308      38.414  19.150 -16.607  0.00  0.00           N  
ATOM   2415  CA  ALA A 308      39.316  20.224 -16.919  0.00  0.00           C  
ATOM   2416  C   ALA A 308      38.609  21.383 -17.556  0.00  0.00           C  
ATOM   2417  O   ALA A 308      37.776  21.229 -18.449  0.00  0.00           O  
ATOM   2418  CB  ALA A 308      40.504  19.807 -17.799  0.00  0.00           C  
ATOM   2419  N   LEU A 309      38.924  22.574 -17.006  0.00  0.00           N  
ATOM   2420  CA  LEU A 309      38.437  23.879 -17.364  0.00  0.00           C  
ATOM   2421  C   LEU A 309      36.942  24.071 -17.331  0.00  0.00           C  
ATOM   2422  O   LEU A 309      36.412  24.953 -18.014  0.00  0.00           O  
ATOM   2423  CB  LEU A 309      39.057  24.429 -18.680  0.00  0.00           C  
ATOM   2424  CG  LEU A 309      40.603  24.519 -18.676  0.00  0.00           C  
ATOM   2425  CD1 LEU A 309      41.136  25.011 -20.026  0.00  0.00           C  
ATOM   2426  CD2 LEU A 309      41.134  25.367 -17.508  0.00  0.00           C  
ATOM   2427  N   GLN A 310      36.224  23.264 -16.507  0.00  0.00           N  
ATOM   2428  CA  GLN A 310      34.797  23.422 -16.374  0.00  0.00           C  
ATOM   2429  C   GLN A 310      34.502  24.565 -15.449  0.00  0.00           C  
ATOM   2430  O   GLN A 310      33.624  25.383 -15.733  0.00  0.00           O  
ATOM   2431  CB  GLN A 310      34.021  22.198 -15.849  0.00  0.00           C  
ATOM   2432  CG  GLN A 310      33.903  21.033 -16.838  0.00  0.00           C  
ATOM   2433  CD  GLN A 310      32.992  19.942 -16.265  0.00  0.00           C  
ATOM   2434  NE2 GLN A 310      32.590  19.002 -17.157  0.00  0.00           N  
ATOM   2435  OE1 GLN A 310      32.631  19.895 -15.089  0.00  0.00           O  
ATOM   2436  N   GLN A 311      35.279  24.652 -14.335  0.00  0.00           N  
ATOM   2437  CA  GLN A 311      35.178  25.650 -13.294  0.00  0.00           C  
ATOM   2438  C   GLN A 311      33.792  25.699 -12.692  0.00  0.00           C  
ATOM   2439  O   GLN A 311      33.229  26.765 -12.430  0.00  0.00           O  
ATOM   2440  CB  GLN A 311      35.681  27.045 -13.745  0.00  0.00           C  
ATOM   2441  CG  GLN A 311      37.158  27.038 -14.161  0.00  0.00           C  
ATOM   2442  CD  GLN A 311      37.556  28.426 -14.639  0.00  0.00           C  
ATOM   2443  NE2 GLN A 311      37.634  28.605 -15.983  0.00  0.00           N  
ATOM   2444  OE1 GLN A 311      37.812  29.329 -13.845  0.00  0.00           O  
ATOM   2445  N   ALA A 312      33.227  24.491 -12.469  0.00  0.00           N  
ATOM   2446  CA  ALA A 312      31.921  24.302 -11.900  0.00  0.00           C  
ATOM   2447  C   ALA A 312      32.062  24.181 -10.372  0.00  0.00           C  
ATOM   2448  O   ALA A 312      33.198  23.983  -9.863  0.00  0.00           O  
ATOM   2449  CB  ALA A 312      31.241  23.017 -12.419  0.00  0.00           C  
ATOM   2450  OXT ALA A 312      31.016  24.291  -9.682  0.00  0.00           O1-
TER   
ATOM   2451  N   MET B   1      -0.333  20.558  -7.813  0.00  0.00           N  
ATOM   2452  CA  MET B   1      -1.047  19.673  -8.756  0.00  0.00           C  
ATOM   2453  C   MET B   1      -0.417  18.316  -8.753  0.00  0.00           C  
ATOM   2454  O   MET B   1       0.617  18.090  -9.388  0.00  0.00           O  
ATOM   2455  CB  MET B   1      -1.059  20.256 -10.202  0.00  0.00           C  
ATOM   2456  CG  MET B   1       0.108  21.184 -10.582  0.00  0.00           C  
ATOM   2457  SD  MET B   1       0.641  21.097 -12.316  0.00  0.00           S  
ATOM   2458  CE  MET B   1       2.277  20.417 -11.921  0.00  0.00           C  
ATOM   2459  N   THR B   2      -1.033  17.387  -7.983  0.00  0.00           N  
ATOM   2460  CA  THR B   2      -0.578  16.025  -7.861  0.00  0.00           C  
ATOM   2461  C   THR B   2      -0.872  15.322  -9.161  0.00  0.00           C  
ATOM   2462  O   THR B   2      -2.012  15.312  -9.635  0.00  0.00           O  
ATOM   2463  CB  THR B   2      -1.255  15.298  -6.716  0.00  0.00           C  
ATOM   2464  CG2 THR B   2      -0.731  13.856  -6.596  0.00  0.00           C  
ATOM   2465  OG1 THR B   2      -1.006  15.979  -5.495  0.00  0.00           O  
ATOM   2466  N   VAL B   3       0.185  14.734  -9.764  0.00  0.00           N  
ATOM   2467  CA  VAL B   3       0.049  14.026 -11.007  0.00  0.00           C  
ATOM   2468  C   VAL B   3      -0.019  12.574 -10.621  0.00  0.00           C  
ATOM   2469  O   VAL B   3       0.961  12.031 -10.101  0.00  0.00           O  
ATOM   2470  CB  VAL B   3       1.235  14.223 -11.942  0.00  0.00           C  
ATOM   2471  CG1 VAL B   3       1.005  13.434 -13.244  0.00  0.00           C  
ATOM   2472  CG2 VAL B   3       1.506  15.721 -12.165  0.00  0.00           C  
ATOM   2473  N   LYS B   4      -1.189  11.926 -10.840  0.00  0.00           N  
ATOM   2474  CA  LYS B   4      -1.282  10.530 -10.521  0.00  0.00           C  
ATOM   2475  C   LYS B   4      -1.250   9.697 -11.752  0.00  0.00           C  
ATOM   2476  O   LYS B   4      -2.203   9.662 -12.531  0.00  0.00           O  
ATOM   2477  CB  LYS B   4      -2.437  10.092  -9.595  0.00  0.00           C  
ATOM   2478  CG  LYS B   4      -2.266  10.638  -8.178  0.00  0.00           C  
ATOM   2479  CD  LYS B   4      -3.278  10.138  -7.151  0.00  0.00           C  
ATOM   2480  CE  LYS B   4      -2.946  10.639  -5.746  0.00  0.00           C  
ATOM   2481  NZ  LYS B   4      -3.876  10.077  -4.748  0.00  0.00           N1+
ATOM   2482  N   ILE B   5      -0.091   9.035 -11.953  0.00  0.00           N  
ATOM   2483  CA  ILE B   5       0.150   8.163 -13.070  0.00  0.00           C  
ATOM   2484  C   ILE B   5       0.306   6.728 -12.638  0.00  0.00           C  
ATOM   2485  O   ILE B   5       0.267   5.842 -13.489  0.00  0.00           O  
ATOM   2486  CB  ILE B   5       1.323   8.571 -13.954  0.00  0.00           C  
ATOM   2487  CG1 ILE B   5       2.672   8.589 -13.209  0.00  0.00           C  
ATOM   2488  CG2 ILE B   5       0.957   9.889 -14.664  0.00  0.00           C  
ATOM   2489  CD1 ILE B   5       3.880   8.763 -14.131  0.00  0.00           C  
ATOM   2490  N   SER B   6       0.426   6.455 -11.312  0.00  0.00           N  
ATOM   2491  CA  SER B   6       0.600   5.117 -10.782  0.00  0.00           C  
ATOM   2492  C   SER B   6      -0.575   4.227 -11.095  0.00  0.00           C  
ATOM   2493  O   SER B   6      -0.412   3.030 -11.335  0.00  0.00           O  
ATOM   2494  CB  SER B   6       0.827   5.103  -9.256  0.00  0.00           C  
ATOM   2495  OG  SER B   6      -0.318   5.587  -8.563  0.00  0.00           O  
ATOM   2496  N   HIS B   7      -1.782   4.828 -11.111  0.00  0.00           N  
ATOM   2497  CA  HIS B   7      -3.038   4.182 -11.382  0.00  0.00           C  
ATOM   2498  C   HIS B   7      -3.143   3.734 -12.816  0.00  0.00           C  
ATOM   2499  O   HIS B   7      -3.833   2.753 -13.096  0.00  0.00           O  
ATOM   2500  CB  HIS B   7      -4.221   5.119 -11.080  0.00  0.00           C  
ATOM   2501  CG  HIS B   7      -4.350   5.426  -9.616  0.00  0.00           C  
ATOM   2502  CD2 HIS B   7      -4.189   6.609  -8.962  0.00  0.00           C  
ATOM   2503  ND1 HIS B   7      -4.632   4.494  -8.640  0.00  0.00           N  
ATOM   2504  CE1 HIS B   7      -4.624   5.155  -7.454  0.00  0.00           C  
ATOM   2505  NE2 HIS B   7      -4.360   6.441  -7.599  0.00  0.00           N  
ATOM   2506  N   THR B   8      -2.452   4.443 -13.747  0.00  0.00           N  
ATOM   2507  CA  THR B   8      -2.455   4.176 -15.164  0.00  0.00           C  
ATOM   2508  C   THR B   8      -1.877   2.812 -15.448  0.00  0.00           C  
ATOM   2509  O   THR B   8      -0.834   2.414 -14.919  0.00  0.00           O  
ATOM   2510  CB  THR B   8      -1.708   5.256 -15.935  0.00  0.00           C  
ATOM   2511  CG2 THR B   8      -1.788   5.030 -17.458  0.00  0.00           C  
ATOM   2512  OG1 THR B   8      -2.288   6.522 -15.651  0.00  0.00           O  
ATOM   2513  N   SER B   9      -2.585   2.091 -16.347  0.00  0.00           N  
ATOM   2514  CA  SER B   9      -2.272   0.761 -16.785  0.00  0.00           C  
ATOM   2515  C   SER B   9      -0.929   0.690 -17.448  0.00  0.00           C  
ATOM   2516  O   SER B   9      -0.225  -0.300 -17.267  0.00  0.00           O  
ATOM   2517  CB  SER B   9      -3.351   0.205 -17.739  0.00  0.00           C  
ATOM   2518  OG  SER B   9      -3.444   0.989 -18.922  0.00  0.00           O  
ATOM   2519  N   ASP B  10      -0.533   1.751 -18.192  0.00  0.00           N  
ATOM   2520  CA  ASP B  10       0.735   1.811 -18.880  0.00  0.00           C  
ATOM   2521  C   ASP B  10       1.890   1.817 -17.913  0.00  0.00           C  
ATOM   2522  O   ASP B  10       2.873   1.110 -18.136  0.00  0.00           O  
ATOM   2523  CB  ASP B  10       0.873   3.067 -19.770  0.00  0.00           C  
ATOM   2524  CG  ASP B  10       0.003   2.986 -21.029  0.00  0.00           C  
ATOM   2525  OD1 ASP B  10      -0.523   1.897 -21.384  0.00  0.00           O  
ATOM   2526  OD2 ASP B  10      -0.143   4.058 -21.672  0.00  0.00           O1-
ATOM   2527  N   VAL B  11       1.776   2.584 -16.797  0.00  0.00           N  
ATOM   2528  CA  VAL B  11       2.814   2.675 -15.790  0.00  0.00           C  
ATOM   2529  C   VAL B  11       2.898   1.356 -15.050  0.00  0.00           C  
ATOM   2530  O   VAL B  11       3.998   0.890 -14.744  0.00  0.00           O  
ATOM   2531  CB  VAL B  11       2.606   3.850 -14.849  0.00  0.00           C  
ATOM   2532  CG1 VAL B  11       3.603   3.844 -13.670  0.00  0.00           C  
ATOM   2533  CG2 VAL B  11       2.734   5.138 -15.686  0.00  0.00           C  
ATOM   2534  N   GLN B  12       1.735   0.704 -14.793  0.00  0.00           N  
ATOM   2535  CA  GLN B  12       1.696  -0.567 -14.110  0.00  0.00           C  
ATOM   2536  C   GLN B  12       2.363  -1.627 -14.950  0.00  0.00           C  
ATOM   2537  O   GLN B  12       3.115  -2.442 -14.419  0.00  0.00           O  
ATOM   2538  CB  GLN B  12       0.267  -1.014 -13.766  0.00  0.00           C  
ATOM   2539  CG  GLN B  12      -0.370  -0.150 -12.672  0.00  0.00           C  
ATOM   2540  CD  GLN B  12      -1.788  -0.635 -12.408  0.00  0.00           C  
ATOM   2541  NE2 GLN B  12      -2.004  -1.216 -11.199  0.00  0.00           N  
ATOM   2542  OE1 GLN B  12      -2.684  -0.501 -13.242  0.00  0.00           O  
ATOM   2543  N   GLN B  13       2.146  -1.597 -16.290  0.00  0.00           N  
ATOM   2544  CA  GLN B  13       2.740  -2.535 -17.216  0.00  0.00           C  
ATOM   2545  C   GLN B  13       4.230  -2.335 -17.292  0.00  0.00           C  
ATOM   2546  O   GLN B  13       4.972  -3.308 -17.420  0.00  0.00           O  
ATOM   2547  CB  GLN B  13       2.128  -2.472 -18.623  0.00  0.00           C  
ATOM   2548  CG  GLN B  13       0.703  -3.041 -18.633  0.00  0.00           C  
ATOM   2549  CD  GLN B  13      -0.001  -2.840 -19.973  0.00  0.00           C  
ATOM   2550  NE2 GLN B  13      -1.267  -3.329 -20.004  0.00  0.00           N  
ATOM   2551  OE1 GLN B  13       0.491  -2.278 -20.951  0.00  0.00           O  
ATOM   2552  N   PHE B  14       4.690  -1.063 -17.184  0.00  0.00           N  
ATOM   2553  CA  PHE B  14       6.083  -0.686 -17.192  0.00  0.00           C  
ATOM   2554  C   PHE B  14       6.756  -1.301 -15.985  0.00  0.00           C  
ATOM   2555  O   PHE B  14       7.830  -1.889 -16.123  0.00  0.00           O  
ATOM   2556  CB  PHE B  14       6.196   0.862 -17.170  0.00  0.00           C  
ATOM   2557  CG  PHE B  14       7.587   1.378 -17.041  0.00  0.00           C  
ATOM   2558  CD1 PHE B  14       8.476   1.367 -18.118  0.00  0.00           C  
ATOM   2559  CD2 PHE B  14       7.991   1.922 -15.815  0.00  0.00           C  
ATOM   2560  CE1 PHE B  14       9.767   1.865 -17.958  0.00  0.00           C  
ATOM   2561  CE2 PHE B  14       9.281   2.419 -15.654  0.00  0.00           C  
ATOM   2562  CZ  PHE B  14      10.170   2.385 -16.727  0.00  0.00           C  
ATOM   2563  N   PHE B  15       6.111  -1.215 -14.793  0.00  0.00           N  
ATOM   2564  CA  PHE B  15       6.642  -1.792 -13.581  0.00  0.00           C  
ATOM   2565  C   PHE B  15       6.691  -3.292 -13.652  0.00  0.00           C  
ATOM   2566  O   PHE B  15       7.648  -3.890 -13.158  0.00  0.00           O  
ATOM   2567  CB  PHE B  15       5.912  -1.366 -12.289  0.00  0.00           C  
ATOM   2568  CG  PHE B  15       6.246   0.046 -11.890  0.00  0.00           C  
ATOM   2569  CD1 PHE B  15       5.298   0.775 -11.167  0.00  0.00           C  
ATOM   2570  CD2 PHE B  15       7.483   0.655 -12.175  0.00  0.00           C  
ATOM   2571  CE1 PHE B  15       5.558   2.084 -10.755  0.00  0.00           C  
ATOM   2572  CE2 PHE B  15       7.753   1.963 -11.767  0.00  0.00           C  
ATOM   2573  CZ  PHE B  15       6.786   2.675 -11.057  0.00  0.00           C  
ATOM   2574  N   LYS B  16       5.684  -3.930 -14.303  0.00  0.00           N  
ATOM   2575  CA  LYS B  16       5.646  -5.367 -14.456  0.00  0.00           C  
ATOM   2576  C   LYS B  16       6.803  -5.819 -15.307  0.00  0.00           C  
ATOM   2577  O   LYS B  16       7.471  -6.794 -14.961  0.00  0.00           O  
ATOM   2578  CB  LYS B  16       4.355  -5.894 -15.100  0.00  0.00           C  
ATOM   2579  CG  LYS B  16       3.132  -5.798 -14.191  0.00  0.00           C  
ATOM   2580  CD  LYS B  16       1.854  -6.315 -14.848  0.00  0.00           C  
ATOM   2581  CE  LYS B  16       0.618  -6.177 -13.960  0.00  0.00           C  
ATOM   2582  NZ  LYS B  16      -0.581  -6.627 -14.693  0.00  0.00           N1+
ATOM   2583  N   GLU B  17       7.105  -5.081 -16.404  0.00  0.00           N  
ATOM   2584  CA  GLU B  17       8.209  -5.395 -17.276  0.00  0.00           C  
ATOM   2585  C   GLU B  17       9.520  -5.257 -16.576  0.00  0.00           C  
ATOM   2586  O   GLU B  17      10.346  -6.163 -16.674  0.00  0.00           O  
ATOM   2587  CB  GLU B  17       8.277  -4.515 -18.535  0.00  0.00           C  
ATOM   2588  CG  GLU B  17       7.360  -4.923 -19.688  0.00  0.00           C  
ATOM   2589  CD  GLU B  17       7.812  -6.297 -20.206  0.00  0.00           C  
ATOM   2590  OE1 GLU B  17       6.950  -7.206 -20.296  0.00  0.00           O  
ATOM   2591  OE2 GLU B  17       9.022  -6.458 -20.531  0.00  0.00           O1-
ATOM   2592  N   ALA B  18       9.684  -4.176 -15.777  0.00  0.00           N  
ATOM   2593  CA  ALA B  18      10.887  -3.882 -15.037  0.00  0.00           C  
ATOM   2594  C   ALA B  18      11.185  -4.941 -14.018  0.00  0.00           C  
ATOM   2595  O   ALA B  18      12.339  -5.340 -13.852  0.00  0.00           O  
ATOM   2596  CB  ALA B  18      10.782  -2.534 -14.323  0.00  0.00           C  
ATOM   2597  N   SER B  19      10.128  -5.438 -13.348  0.00  0.00           N  
ATOM   2598  CA  SER B  19      10.224  -6.467 -12.354  0.00  0.00           C  
ATOM   2599  C   SER B  19      10.298  -7.838 -12.979  0.00  0.00           C  
ATOM   2600  O   SER B  19      10.600  -8.809 -12.286  0.00  0.00           O  
ATOM   2601  CB  SER B  19       9.027  -6.413 -11.406  0.00  0.00           C  
ATOM   2602  OG  SER B  19       7.844  -6.660 -12.149  0.00  0.00           O  
ATOM   2603  N   GLY B  20       9.991  -7.954 -14.295  0.00  0.00           N  
ATOM   2604  CA  GLY B  20      10.052  -9.206 -14.998  0.00  0.00           C  
ATOM   2605  C   GLY B  20       8.919 -10.099 -14.611  0.00  0.00           C  
ATOM   2606  O   GLY B  20       9.033 -11.314 -14.750  0.00  0.00           O  
ATOM   2607  N   PHE B  21       7.798  -9.505 -14.135  0.00  0.00           N  
ATOM   2608  CA  PHE B  21       6.621 -10.209 -13.694  0.00  0.00           C  
ATOM   2609  C   PHE B  21       5.995 -10.903 -14.876  0.00  0.00           C  
ATOM   2610  O   PHE B  21       5.482 -12.015 -14.741  0.00  0.00           O  
ATOM   2611  CB  PHE B  21       5.615  -9.217 -13.073  0.00  0.00           C  
ATOM   2612  CG  PHE B  21       4.456  -9.881 -12.405  0.00  0.00           C  
ATOM   2613  CD1 PHE B  21       3.187  -9.900 -12.996  0.00  0.00           C  
ATOM   2614  CD2 PHE B  21       4.635 -10.488 -11.153  0.00  0.00           C  
ATOM   2615  CE1 PHE B  21       2.114 -10.519 -12.348  0.00  0.00           C  
ATOM   2616  CE2 PHE B  21       3.567 -11.108 -10.500  0.00  0.00           C  
ATOM   2617  CZ  PHE B  21       2.307 -11.122 -11.103  0.00  0.00           C  
ATOM   2618  N   ASN B  22       6.062 -10.258 -16.065  0.00  0.00           N  
ATOM   2619  CA  ASN B  22       5.523 -10.779 -17.292  0.00  0.00           C  
ATOM   2620  C   ASN B  22       6.326 -11.965 -17.753  0.00  0.00           C  
ATOM   2621  O   ASN B  22       5.755 -12.928 -18.268  0.00  0.00           O  
ATOM   2622  CB  ASN B  22       5.470  -9.701 -18.395  0.00  0.00           C  
ATOM   2623  CG  ASN B  22       4.352  -8.691 -18.082  0.00  0.00           C  
ATOM   2624  ND2 ASN B  22       4.500  -7.461 -18.636  0.00  0.00           N  
ATOM   2625  OD1 ASN B  22       3.384  -8.941 -17.361  0.00  0.00           O  
ATOM   2626  N   ASN B  23       7.670 -11.919 -17.556  0.00  0.00           N  
ATOM   2627  CA  ASN B  23       8.576 -12.982 -17.924  0.00  0.00           C  
ATOM   2628  C   ASN B  23       8.357 -14.160 -17.020  0.00  0.00           C  
ATOM   2629  O   ASN B  23       8.185 -14.004 -15.809  0.00  0.00           O  
ATOM   2630  CB  ASN B  23      10.078 -12.637 -17.782  0.00  0.00           C  
ATOM   2631  CG  ASN B  23      10.479 -11.514 -18.731  0.00  0.00           C  
ATOM   2632  ND2 ASN B  23      11.047 -10.426 -18.151  0.00  0.00           N  
ATOM   2633  OD1 ASN B  23      10.317 -11.590 -19.949  0.00  0.00           O  
ATOM   2634  N   ASP B  24       8.339 -15.375 -17.611  0.00  0.00           N  
ATOM   2635  CA  ASP B  24       8.155 -16.606 -16.880  0.00  0.00           C  
ATOM   2636  C   ASP B  24       9.383 -16.917 -16.063  0.00  0.00           C  
ATOM   2637  O   ASP B  24       9.279 -17.384 -14.928  0.00  0.00           O  
ATOM   2638  CB  ASP B  24       7.887 -17.821 -17.799  0.00  0.00           C  
ATOM   2639  CG  ASP B  24       6.482 -17.800 -18.415  0.00  0.00           C  
ATOM   2640  OD1 ASP B  24       5.596 -17.015 -17.982  0.00  0.00           O  
ATOM   2641  OD2 ASP B  24       6.279 -18.610 -19.356  0.00  0.00           O1-
ATOM   2642  N   GLU B  25      10.572 -16.622 -16.636  0.00  0.00           N  
ATOM   2643  CA  GLU B  25      11.877 -16.845 -16.065  0.00  0.00           C  
ATOM   2644  C   GLU B  25      12.068 -16.084 -14.786  0.00  0.00           C  
ATOM   2645  O   GLU B  25      11.712 -14.908 -14.700  0.00  0.00           O  
ATOM   2646  CB  GLU B  25      13.030 -16.399 -16.994  0.00  0.00           C  
ATOM   2647  CG  GLU B  25      13.173 -17.194 -18.303  0.00  0.00           C  
ATOM   2648  CD  GLU B  25      12.293 -16.649 -19.442  0.00  0.00           C  
ATOM   2649  OE1 GLU B  25      11.502 -15.683 -19.259  0.00  0.00           O  
ATOM   2650  OE2 GLU B  25      12.406 -17.236 -20.549  0.00  0.00           O1-
ATOM   2651  N   GLY B  26      12.632 -16.767 -13.766  0.00  0.00           N  
ATOM   2652  CA  GLY B  26      12.903 -16.181 -12.479  0.00  0.00           C  
ATOM   2653  C   GLY B  26      11.870 -16.458 -11.424  0.00  0.00           C  
ATOM   2654  O   GLY B  26      10.771 -16.942 -11.709  0.00  0.00           O  
ATOM   2655  N   SER B  27      12.236 -16.098 -10.165  0.00  0.00           N  
ATOM   2656  CA  SER B  27      11.439 -16.291  -8.978  0.00  0.00           C  
ATOM   2657  C   SER B  27      10.248 -15.390  -8.904  0.00  0.00           C  
ATOM   2658  O   SER B  27      10.346 -14.164  -8.990  0.00  0.00           O  
ATOM   2659  CB  SER B  27      12.251 -16.117  -7.672  0.00  0.00           C  
ATOM   2660  OG  SER B  27      11.440 -16.249  -6.507  0.00  0.00           O  
ATOM   2661  N   SER B  28       9.094 -16.039  -8.643  0.00  0.00           N  
ATOM   2662  CA  SER B  28       7.807 -15.418  -8.534  0.00  0.00           C  
ATOM   2663  C   SER B  28       7.732 -14.533  -7.330  0.00  0.00           C  
ATOM   2664  O   SER B  28       7.178 -13.437  -7.434  0.00  0.00           O  
ATOM   2665  CB  SER B  28       6.673 -16.449  -8.440  0.00  0.00           C  
ATOM   2666  OG  SER B  28       6.591 -17.182  -9.654  0.00  0.00           O  
ATOM   2667  N   ARG B  29       8.320 -14.966  -6.181  0.00  0.00           N  
ATOM   2668  CA  ARG B  29       8.284 -14.159  -4.988  0.00  0.00           C  
ATOM   2669  C   ARG B  29       9.047 -12.890  -5.138  0.00  0.00           C  
ATOM   2670  O   ARG B  29       8.508 -11.846  -4.784  0.00  0.00           O  
ATOM   2671  CB  ARG B  29       8.760 -14.806  -3.674  0.00  0.00           C  
ATOM   2672  CG  ARG B  29       7.771 -15.773  -3.028  0.00  0.00           C  
ATOM   2673  CD  ARG B  29       8.275 -16.295  -1.683  0.00  0.00           C  
ATOM   2674  NE  ARG B  29       7.147 -17.023  -1.032  0.00  0.00           N  
ATOM   2675  CZ  ARG B  29       7.193 -17.399   0.286  0.00  0.00           C  
ATOM   2676  NH1 ARG B  29       6.109 -18.016   0.837  0.00  0.00           N1+
ATOM   2677  NH2 ARG B  29       8.270 -17.142   1.088  0.00  0.00           N  
ATOM   2678  N   MET B  30      10.260 -12.932  -5.740  0.00  0.00           N  
ATOM   2679  CA  MET B  30      11.066 -11.744  -5.912  0.00  0.00           C  
ATOM   2680  C   MET B  30      10.423 -10.735  -6.810  0.00  0.00           C  
ATOM   2681  O   MET B  30      10.331  -9.569  -6.425  0.00  0.00           O  
ATOM   2682  CB  MET B  30      12.488 -12.008  -6.434  0.00  0.00           C  
ATOM   2683  CG  MET B  30      13.405 -12.651  -5.391  0.00  0.00           C  
ATOM   2684  SD  MET B  30      13.694 -11.648  -3.894  0.00  0.00           S  
ATOM   2685  CE  MET B  30      14.740 -10.371  -4.656  0.00  0.00           C  
ATOM   2686  N   LYS B  31       9.728 -11.217  -7.866  0.00  0.00           N  
ATOM   2687  CA  LYS B  31       9.043 -10.383  -8.824  0.00  0.00           C  
ATOM   2688  C   LYS B  31       7.889  -9.679  -8.177  0.00  0.00           C  
ATOM   2689  O   LYS B  31       7.727  -8.473  -8.361  0.00  0.00           O  
ATOM   2690  CB  LYS B  31       8.416 -11.229  -9.934  0.00  0.00           C  
ATOM   2691  CG  LYS B  31       9.426 -11.869 -10.866  0.00  0.00           C  
ATOM   2692  CD  LYS B  31       8.765 -12.861 -11.805  0.00  0.00           C  
ATOM   2693  CE  LYS B  31       9.799 -13.638 -12.595  0.00  0.00           C  
ATOM   2694  NZ  LYS B  31       9.159 -14.746 -13.329  0.00  0.00           N1+
ATOM   2695  N   THR B  32       7.102 -10.414  -7.355  0.00  0.00           N  
ATOM   2696  CA  THR B  32       5.937  -9.881  -6.697  0.00  0.00           C  
ATOM   2697  C   THR B  32       6.333  -8.866  -5.643  0.00  0.00           C  
ATOM   2698  O   THR B  32       5.683  -7.824  -5.543  0.00  0.00           O  
ATOM   2699  CB  THR B  32       5.084 -10.989  -6.116  0.00  0.00           C  
ATOM   2700  CG2 THR B  32       3.792 -10.398  -5.515  0.00  0.00           C  
ATOM   2701  OG1 THR B  32       4.680 -11.863  -7.163  0.00  0.00           O  
ATOM   2702  N   VAL B  33       7.436  -9.120  -4.887  0.00  0.00           N  
ATOM   2703  CA  VAL B  33       7.911  -8.231  -3.840  0.00  0.00           C  
ATOM   2704  C   VAL B  33       8.323  -6.925  -4.469  0.00  0.00           C  
ATOM   2705  O   VAL B  33       7.918  -5.863  -3.996  0.00  0.00           O  
ATOM   2706  CB  VAL B  33       9.113  -8.796  -3.072  0.00  0.00           C  
ATOM   2707  CG1 VAL B  33       9.730  -7.779  -2.089  0.00  0.00           C  
ATOM   2708  CG2 VAL B  33       8.686 -10.055  -2.318  0.00  0.00           C  
ATOM   2709  N   ILE B  34       9.072  -6.993  -5.594  0.00  0.00           N  
ATOM   2710  CA  ILE B  34       9.551  -5.826  -6.281  0.00  0.00           C  
ATOM   2711  C   ILE B  34       8.418  -5.036  -6.880  0.00  0.00           C  
ATOM   2712  O   ILE B  34       8.432  -3.812  -6.752  0.00  0.00           O  
ATOM   2713  CB  ILE B  34      10.678  -6.182  -7.230  0.00  0.00           C  
ATOM   2714  CG1 ILE B  34      11.878  -6.595  -6.347  0.00  0.00           C  
ATOM   2715  CG2 ILE B  34      11.009  -5.035  -8.199  0.00  0.00           C  
ATOM   2716  CD1 ILE B  34      13.044  -7.242  -7.076  0.00  0.00           C  
ATOM   2717  N   ASN B  35       7.389  -5.701  -7.467  0.00  0.00           N  
ATOM   2718  CA  ASN B  35       6.256  -5.007  -8.048  0.00  0.00           C  
ATOM   2719  C   ASN B  35       5.500  -4.248  -7.016  0.00  0.00           C  
ATOM   2720  O   ASN B  35       5.152  -3.090  -7.250  0.00  0.00           O  
ATOM   2721  CB  ASN B  35       5.181  -5.912  -8.676  0.00  0.00           C  
ATOM   2722  CG  ASN B  35       5.562  -6.255 -10.087  0.00  0.00           C  
ATOM   2723  ND2 ASN B  35       5.955  -7.534 -10.284  0.00  0.00           N  
ATOM   2724  OD1 ASN B  35       5.552  -5.418 -10.989  0.00  0.00           O  
ATOM   2725  N   ARG B  36       5.280  -4.873  -5.836  0.00  0.00           N  
ATOM   2726  CA  ARG B  36       4.544  -4.244  -4.780  0.00  0.00           C  
ATOM   2727  C   ARG B  36       5.275  -3.079  -4.194  0.00  0.00           C  
ATOM   2728  O   ARG B  36       4.646  -2.048  -3.966  0.00  0.00           O  
ATOM   2729  CB  ARG B  36       4.110  -5.213  -3.676  0.00  0.00           C  
ATOM   2730  CG  ARG B  36       3.002  -6.148  -4.160  0.00  0.00           C  
ATOM   2731  CD  ARG B  36       2.464  -7.134  -3.127  0.00  0.00           C  
ATOM   2732  NE  ARG B  36       1.759  -6.336  -2.074  0.00  0.00           N  
ATOM   2733  CZ  ARG B  36       1.116  -6.935  -1.026  0.00  0.00           C  
ATOM   2734  NH1 ARG B  36       0.990  -8.291  -0.947  0.00  0.00           N1+
ATOM   2735  NH2 ARG B  36       0.559  -6.173  -0.040  0.00  0.00           N  
ATOM   2736  N   ILE B  37       6.616  -3.188  -4.005  0.00  0.00           N  
ATOM   2737  CA  ILE B  37       7.408  -2.110  -3.453  0.00  0.00           C  
ATOM   2738  C   ILE B  37       7.412  -0.955  -4.427  0.00  0.00           C  
ATOM   2739  O   ILE B  37       7.266   0.185  -4.001  0.00  0.00           O  
ATOM   2740  CB  ILE B  37       8.839  -2.518  -3.086  0.00  0.00           C  
ATOM   2741  CG1 ILE B  37       8.806  -3.506  -1.904  0.00  0.00           C  
ATOM   2742  CG2 ILE B  37       9.720  -1.292  -2.732  0.00  0.00           C  
ATOM   2743  CD1 ILE B  37      10.148  -4.177  -1.611  0.00  0.00           C  
ATOM   2744  N   LEU B  38       7.504  -1.226  -5.749  0.00  0.00           N  
ATOM   2745  CA  LEU B  38       7.544  -0.206  -6.772  0.00  0.00           C  
ATOM   2746  C   LEU B  38       6.272   0.587  -6.844  0.00  0.00           C  
ATOM   2747  O   LEU B  38       6.321   1.819  -6.854  0.00  0.00           O  
ATOM   2748  CB  LEU B  38       7.744  -0.823  -8.170  0.00  0.00           C  
ATOM   2749  CG  LEU B  38       9.179  -0.876  -8.728  0.00  0.00           C  
ATOM   2750  CD1 LEU B  38      10.254  -1.123  -7.656  0.00  0.00           C  
ATOM   2751  CD2 LEU B  38       9.241  -1.909  -9.862  0.00  0.00           C  
ATOM   2752  N   VAL B  39       5.107  -0.106  -6.827  0.00  0.00           N  
ATOM   2753  CA  VAL B  39       3.814   0.534  -6.918  0.00  0.00           C  
ATOM   2754  C   VAL B  39       3.548   1.335  -5.669  0.00  0.00           C  
ATOM   2755  O   VAL B  39       3.079   2.475  -5.761  0.00  0.00           O  
ATOM   2756  CB  VAL B  39       2.700  -0.470  -7.204  0.00  0.00           C  
ATOM   2757  CG1 VAL B  39       1.296   0.168  -7.122  0.00  0.00           C  
ATOM   2758  CG2 VAL B  39       2.951  -1.065  -8.604  0.00  0.00           C  
ATOM   2759  N   ASP B  40       3.904   0.786  -4.486  0.00  0.00           N  
ATOM   2760  CA  ASP B  40       3.687   1.454  -3.229  0.00  0.00           C  
ATOM   2761  C   ASP B  40       4.531   2.690  -3.121  0.00  0.00           C  
ATOM   2762  O   ASP B  40       4.020   3.731  -2.715  0.00  0.00           O  
ATOM   2763  CB  ASP B  40       3.941   0.530  -2.021  0.00  0.00           C  
ATOM   2764  CG  ASP B  40       2.804  -0.503  -1.884  0.00  0.00           C  
ATOM   2765  OD1 ASP B  40       1.716  -0.350  -2.506  0.00  0.00           O  
ATOM   2766  OD2 ASP B  40       3.029  -1.499  -1.150  0.00  0.00           O1-
ATOM   2767  N   THR B  41       5.810   2.624  -3.564  0.00  0.00           N  
ATOM   2768  CA  THR B  41       6.741   3.730  -3.528  0.00  0.00           C  
ATOM   2769  C   THR B  41       6.255   4.817  -4.455  0.00  0.00           C  
ATOM   2770  O   THR B  41       6.320   5.992  -4.097  0.00  0.00           O  
ATOM   2771  CB  THR B  41       8.148   3.292  -3.882  0.00  0.00           C  
ATOM   2772  CG2 THR B  41       9.137   4.472  -3.855  0.00  0.00           C  
ATOM   2773  OG1 THR B  41       8.583   2.334  -2.927  0.00  0.00           O  
ATOM   2774  N   ALA B  42       5.700   4.439  -5.632  0.00  0.00           N  
ATOM   2775  CA  ALA B  42       5.185   5.362  -6.614  0.00  0.00           C  
ATOM   2776  C   ALA B  42       4.045   6.158  -6.035  0.00  0.00           C  
ATOM   2777  O   ALA B  42       3.996   7.380  -6.197  0.00  0.00           O  
ATOM   2778  CB  ALA B  42       4.655   4.617  -7.849  0.00  0.00           C  
ATOM   2779  N   LYS B  43       3.144   5.472  -5.290  0.00  0.00           N  
ATOM   2780  CA  LYS B  43       2.005   6.084  -4.656  0.00  0.00           C  
ATOM   2781  C   LYS B  43       2.420   7.014  -3.553  0.00  0.00           C  
ATOM   2782  O   LYS B  43       1.820   8.076  -3.402  0.00  0.00           O  
ATOM   2783  CB  LYS B  43       1.001   5.063  -4.100  0.00  0.00           C  
ATOM   2784  CG  LYS B  43       0.239   4.342  -5.213  0.00  0.00           C  
ATOM   2785  CD  LYS B  43      -0.779   3.320  -4.717  0.00  0.00           C  
ATOM   2786  CE  LYS B  43      -1.522   2.616  -5.852  0.00  0.00           C  
ATOM   2787  NZ  LYS B  43      -2.460   1.622  -5.294  0.00  0.00           N1+
ATOM   2788  N   ILE B  44       3.477   6.647  -2.783  0.00  0.00           N  
ATOM   2789  CA  ILE B  44       4.002   7.441  -1.689  0.00  0.00           C  
ATOM   2790  C   ILE B  44       4.558   8.732  -2.252  0.00  0.00           C  
ATOM   2791  O   ILE B  44       4.292   9.798  -1.696  0.00  0.00           O  
ATOM   2792  CB  ILE B  44       5.089   6.683  -0.923  0.00  0.00           C  
ATOM   2793  CG1 ILE B  44       4.461   5.483  -0.194  0.00  0.00           C  
ATOM   2794  CG2 ILE B  44       5.832   7.589   0.086  0.00  0.00           C  
ATOM   2795  CD1 ILE B  44       5.479   4.485   0.357  0.00  0.00           C  
ATOM   2796  N   ILE B  45       5.277   8.658  -3.403  0.00  0.00           N  
ATOM   2797  CA  ILE B  45       5.885   9.801  -4.045  0.00  0.00           C  
ATOM   2798  C   ILE B  45       4.809  10.750  -4.496  0.00  0.00           C  
ATOM   2799  O   ILE B  45       4.907  11.943  -4.215  0.00  0.00           O  
ATOM   2800  CB  ILE B  45       6.772   9.409  -5.234  0.00  0.00           C  
ATOM   2801  CG1 ILE B  45       8.008   8.629  -4.748  0.00  0.00           C  
ATOM   2802  CG2 ILE B  45       7.225  10.649  -6.042  0.00  0.00           C  
ATOM   2803  CD1 ILE B  45       8.794   7.960  -5.880  0.00  0.00           C  
ATOM   2804  N   GLU B  46       3.736  10.225  -5.125  0.00  0.00           N  
ATOM   2805  CA  GLU B  46       2.669  11.046  -5.629  0.00  0.00           C  
ATOM   2806  C   GLU B  46       1.880  11.734  -4.568  0.00  0.00           C  
ATOM   2807  O   GLU B  46       1.651  12.937  -4.670  0.00  0.00           O  
ATOM   2808  CB  GLU B  46       1.657  10.239  -6.430  0.00  0.00           C  
ATOM   2809  CG  GLU B  46       2.188   9.754  -7.769  0.00  0.00           C  
ATOM   2810  CD  GLU B  46       1.195   8.784  -8.392  0.00  0.00           C  
ATOM   2811  OE1 GLU B  46       0.211   8.326  -7.750  0.00  0.00           O  
ATOM   2812  OE2 GLU B  46       1.419   8.501  -9.592  0.00  0.00           O1-
ATOM   2813  N   ASP B  47       1.508  10.998  -3.499  0.00  0.00           N  
ATOM   2814  CA  ASP B  47       0.706  11.534  -2.432  0.00  0.00           C  
ATOM   2815  C   ASP B  47       1.432  12.588  -1.657  0.00  0.00           C  
ATOM   2816  O   ASP B  47       0.863  13.643  -1.376  0.00  0.00           O  
ATOM   2817  CB  ASP B  47       0.293  10.450  -1.420  0.00  0.00           C  
ATOM   2818  CG  ASP B  47      -0.773   9.485  -1.947  0.00  0.00           C  
ATOM   2819  OD1 ASP B  47      -1.449   9.759  -2.973  0.00  0.00           O  
ATOM   2820  OD2 ASP B  47      -0.904   8.413  -1.299  0.00  0.00           O1-
ATOM   2821  N   LEU B  48       2.717  12.334  -1.335  0.00  0.00           N  
ATOM   2822  CA  LEU B  48       3.516  13.253  -0.571  0.00  0.00           C  
ATOM   2823  C   LEU B  48       4.129  14.346  -1.390  0.00  0.00           C  
ATOM   2824  O   LEU B  48       4.589  15.340  -0.824  0.00  0.00           O  
ATOM   2825  CB  LEU B  48       4.615  12.542   0.232  0.00  0.00           C  
ATOM   2826  CG  LEU B  48       4.052  11.584   1.303  0.00  0.00           C  
ATOM   2827  CD1 LEU B  48       5.175  10.813   1.991  0.00  0.00           C  
ATOM   2828  CD2 LEU B  48       3.135  12.299   2.310  0.00  0.00           C  
ATOM   2829  N   GLU B  49       4.101  14.198  -2.740  0.00  0.00           N  
ATOM   2830  CA  GLU B  49       4.667  15.117  -3.697  0.00  0.00           C  
ATOM   2831  C   GLU B  49       6.155  15.212  -3.496  0.00  0.00           C  
ATOM   2832  O   GLU B  49       6.746  16.294  -3.436  0.00  0.00           O  
ATOM   2833  CB  GLU B  49       3.996  16.512  -3.737  0.00  0.00           C  
ATOM   2834  CG  GLU B  49       2.516  16.504  -4.150  0.00  0.00           C  
ATOM   2835  CD  GLU B  49       1.929  17.923  -4.153  0.00  0.00           C  
ATOM   2836  OE1 GLU B  49       2.659  18.921  -3.907  0.00  0.00           O  
ATOM   2837  OE2 GLU B  49       0.705  18.027  -4.426  0.00  0.00           O1-
ATOM   2838  N   ILE B  50       6.782  14.015  -3.366  0.00  0.00           N  
ATOM   2839  CA  ILE B  50       8.203  13.867  -3.185  0.00  0.00           C  
ATOM   2840  C   ILE B  50       8.801  14.315  -4.488  0.00  0.00           C  
ATOM   2841  O   ILE B  50       8.396  13.871  -5.566  0.00  0.00           O  
ATOM   2842  CB  ILE B  50       8.619  12.438  -2.854  0.00  0.00           C  
ATOM   2843  CG1 ILE B  50       8.018  12.012  -1.503  0.00  0.00           C  
ATOM   2844  CG2 ILE B  50      10.152  12.269  -2.873  0.00  0.00           C  
ATOM   2845  CD1 ILE B  50       8.183  10.521  -1.209  0.00  0.00           C  
ATOM   2846  N   THR B  51       9.766  15.250  -4.385  0.00  0.00           N  
ATOM   2847  CA  THR B  51      10.438  15.794  -5.534  0.00  0.00           C  
ATOM   2848  C   THR B  51      11.404  14.778  -6.069  0.00  0.00           C  
ATOM   2849  O   THR B  51      11.784  13.835  -5.365  0.00  0.00           O  
ATOM   2850  CB  THR B  51      11.158  17.103  -5.276  0.00  0.00           C  
ATOM   2851  CG2 THR B  51      10.137  18.150  -4.792  0.00  0.00           C  
ATOM   2852  OG1 THR B  51      12.183  16.945  -4.306  0.00  0.00           O  
ATOM   2853  N   GLN B  52      11.814  14.953  -7.352  0.00  0.00           N  
ATOM   2854  CA  GLN B  52      12.758  14.062  -7.986  0.00  0.00           C  
ATOM   2855  C   GLN B  52      14.037  14.095  -7.205  0.00  0.00           C  
ATOM   2856  O   GLN B  52      14.631  13.046  -6.979  0.00  0.00           O  
ATOM   2857  CB  GLN B  52      13.179  14.456  -9.414  0.00  0.00           C  
ATOM   2858  CG  GLN B  52      12.133  14.295 -10.512  0.00  0.00           C  
ATOM   2859  CD  GLN B  52      12.828  14.679 -11.815  0.00  0.00           C  
ATOM   2860  NE2 GLN B  52      13.144  13.650 -12.645  0.00  0.00           N  
ATOM   2861  OE1 GLN B  52      13.102  15.846 -12.093  0.00  0.00           O  
ATOM   2862  N   ASP B  53      14.429  15.297  -6.716  0.00  0.00           N  
ATOM   2863  CA  ASP B  53      15.624  15.541  -5.956  0.00  0.00           C  
ATOM   2864  C   ASP B  53      15.616  14.807  -4.647  0.00  0.00           C  
ATOM   2865  O   ASP B  53      16.634  14.223  -4.274  0.00  0.00           O  
ATOM   2866  CB  ASP B  53      15.788  17.045  -5.689  0.00  0.00           C  
ATOM   2867  CG  ASP B  53      16.192  17.795  -6.967  0.00  0.00           C  
ATOM   2868  OD1 ASP B  53      16.632  17.177  -7.975  0.00  0.00           O  
ATOM   2869  OD2 ASP B  53      16.027  19.042  -6.945  0.00  0.00           O1-
ATOM   2870  N   GLU B  54      14.456  14.784  -3.946  0.00  0.00           N  
ATOM   2871  CA  GLU B  54      14.322  14.105  -2.680  0.00  0.00           C  
ATOM   2872  C   GLU B  54      14.412  12.614  -2.853  0.00  0.00           C  
ATOM   2873  O   GLU B  54      15.046  11.941  -2.037  0.00  0.00           O  
ATOM   2874  CB  GLU B  54      13.000  14.426  -1.968  0.00  0.00           C  
ATOM   2875  CG  GLU B  54      12.912  15.851  -1.404  0.00  0.00           C  
ATOM   2876  CD  GLU B  54      11.491  16.192  -0.941  0.00  0.00           C  
ATOM   2877  OE1 GLU B  54      10.528  15.409  -1.165  0.00  0.00           O  
ATOM   2878  OE2 GLU B  54      11.345  17.288  -0.340  0.00  0.00           O1-
ATOM   2879  N   PHE B  55      13.804  12.066  -3.937  0.00  0.00           N  
ATOM   2880  CA  PHE B  55      13.850  10.644  -4.173  0.00  0.00           C  
ATOM   2881  C   PHE B  55      15.257  10.255  -4.592  0.00  0.00           C  
ATOM   2882  O   PHE B  55      15.735   9.190  -4.192  0.00  0.00           O  
ATOM   2883  CB  PHE B  55      12.796  10.143  -5.191  0.00  0.00           C  
ATOM   2884  CG  PHE B  55      12.762   8.639  -5.181  0.00  0.00           C  
ATOM   2885  CD1 PHE B  55      12.172   7.973  -4.097  0.00  0.00           C  
ATOM   2886  CD2 PHE B  55      13.285   7.872  -6.230  0.00  0.00           C  
ATOM   2887  CE1 PHE B  55      12.122   6.579  -4.053  0.00  0.00           C  
ATOM   2888  CE2 PHE B  55      13.237   6.477  -6.195  0.00  0.00           C  
ATOM   2889  CZ  PHE B  55      12.657   5.830  -5.103  0.00  0.00           C  
ATOM   2890  N   TRP B  56      15.967  11.132  -5.362  0.00  0.00           N  
ATOM   2891  CA  TRP B  56      17.322  10.885  -5.810  0.00  0.00           C  
ATOM   2892  C   TRP B  56      18.189  10.784  -4.570  0.00  0.00           C  
ATOM   2893  O   TRP B  56      19.070   9.924  -4.517  0.00  0.00           O  
ATOM   2894  CB  TRP B  56      18.011  12.004  -6.638  0.00  0.00           C  
ATOM   2895  CG  TRP B  56      17.618  12.416  -8.053  0.00  0.00           C  
ATOM   2896  CD1 TRP B  56      17.248  13.671  -8.444  0.00  0.00           C  
ATOM   2897  CD2 TRP B  56      17.560  11.609  -9.244  0.00  0.00           C  
ATOM   2898  CE2 TRP B  56      17.149  12.453 -10.302  0.00  0.00           C  
ATOM   2899  CE3 TRP B  56      17.820  10.270  -9.471  0.00  0.00           C  
ATOM   2900  NE1 TRP B  56      16.964  13.709  -9.786  0.00  0.00           N  
ATOM   2901  CZ2 TRP B  56      16.994  11.966 -11.594  0.00  0.00           C  
ATOM   2902  CZ3 TRP B  56      17.675   9.787 -10.775  0.00  0.00           C  
ATOM   2903  CH2 TRP B  56      17.266  10.615 -11.826  0.00  0.00           C  
ATOM   2904  N   LYS B  57      17.929  11.642  -3.540  0.00  0.00           N  
ATOM   2905  CA  LYS B  57      18.646  11.649  -2.282  0.00  0.00           C  
ATOM   2906  C   LYS B  57      18.418  10.362  -1.542  0.00  0.00           C  
ATOM   2907  O   LYS B  57      19.332   9.881  -0.874  0.00  0.00           O  
ATOM   2908  CB  LYS B  57      18.239  12.768  -1.308  0.00  0.00           C  
ATOM   2909  CG  LYS B  57      18.672  14.177  -1.693  0.00  0.00           C  
ATOM   2910  CD  LYS B  57      18.229  15.203  -0.653  0.00  0.00           C  
ATOM   2911  CE  LYS B  57      18.647  16.633  -0.972  0.00  0.00           C  
ATOM   2912  NZ  LYS B  57      18.172  17.542   0.088  0.00  0.00           N1+
ATOM   2913  N   ALA B  58      17.196   9.773  -1.644  0.00  0.00           N  
ATOM   2914  CA  ALA B  58      16.875   8.521  -0.998  0.00  0.00           C  
ATOM   2915  C   ALA B  58      17.705   7.407  -1.591  0.00  0.00           C  
ATOM   2916  O   ALA B  58      18.243   6.574  -0.857  0.00  0.00           O  
ATOM   2917  CB  ALA B  58      15.390   8.135  -1.118  0.00  0.00           C  
ATOM   2918  N   VAL B  59      17.871   7.418  -2.938  0.00  0.00           N  
ATOM   2919  CA  VAL B  59      18.648   6.426  -3.657  0.00  0.00           C  
ATOM   2920  C   VAL B  59      20.111   6.579  -3.254  0.00  0.00           C  
ATOM   2921  O   VAL B  59      20.811   5.584  -3.037  0.00  0.00           O  
ATOM   2922  CB  VAL B  59      18.502   6.576  -5.165  0.00  0.00           C  
ATOM   2923  CG1 VAL B  59      19.445   5.626  -5.932  0.00  0.00           C  
ATOM   2924  CG2 VAL B  59      17.024   6.389  -5.544  0.00  0.00           C  
ATOM   2925  N   ASP B  60      20.581   7.846  -3.106  0.00  0.00           N  
ATOM   2926  CA  ASP B  60      21.939   8.142  -2.720  0.00  0.00           C  
ATOM   2927  C   ASP B  60      22.204   7.637  -1.335  0.00  0.00           C  
ATOM   2928  O   ASP B  60      23.291   7.098  -1.106  0.00  0.00           O  
ATOM   2929  CB  ASP B  60      22.273   9.643  -2.691  0.00  0.00           C  
ATOM   2930  CG  ASP B  60      23.764   9.836  -2.420  0.00  0.00           C  
ATOM   2931  OD1 ASP B  60      24.080  10.419  -1.353  0.00  0.00           O  
ATOM   2932  OD2 ASP B  60      24.599   9.387  -3.250  0.00  0.00           O1-
ATOM   2933  N   TYR B  61      21.220   7.782  -0.396  0.00  0.00           N  
ATOM   2934  CA  TYR B  61      21.462   7.305   0.934  0.00  0.00           C  
ATOM   2935  C   TYR B  61      21.554   5.820   0.914  0.00  0.00           C  
ATOM   2936  O   TYR B  61      22.379   5.313   1.649  0.00  0.00           O  
ATOM   2937  CB  TYR B  61      20.620   7.808   2.157  0.00  0.00           C  
ATOM   2938  CG  TYR B  61      19.277   7.218   2.486  0.00  0.00           C  
ATOM   2939  CD1 TYR B  61      19.189   6.024   3.222  0.00  0.00           C  
ATOM   2940  CD2 TYR B  61      18.094   7.893   2.184  0.00  0.00           C  
ATOM   2941  CE1 TYR B  61      17.954   5.472   3.569  0.00  0.00           C  
ATOM   2942  CE2 TYR B  61      16.849   7.354   2.527  0.00  0.00           C  
ATOM   2943  CZ  TYR B  61      16.781   6.137   3.210  0.00  0.00           C  
ATOM   2944  OH  TYR B  61      15.529   5.587   3.559  0.00  0.00           O  
ATOM   2945  N   LEU B  62      20.780   5.099   0.060  0.00  0.00           N  
ATOM   2946  CA  LEU B  62      20.864   3.653  -0.012  0.00  0.00           C  
ATOM   2947  C   LEU B  62      22.246   3.229  -0.461  0.00  0.00           C  
ATOM   2948  O   LEU B  62      22.814   2.300   0.118  0.00  0.00           O  
ATOM   2949  CB  LEU B  62      19.836   3.012  -0.967  0.00  0.00           C  
ATOM   2950  CG  LEU B  62      18.368   3.061  -0.492  0.00  0.00           C  
ATOM   2951  CD1 LEU B  62      17.426   2.582  -1.607  0.00  0.00           C  
ATOM   2952  CD2 LEU B  62      18.157   2.285   0.823  0.00  0.00           C  
ATOM   2953  N   ASN B  63      22.841   3.949  -1.452  0.00  0.00           N  
ATOM   2954  CA  ASN B  63      24.170   3.647  -1.956  0.00  0.00           C  
ATOM   2955  C   ASN B  63      25.224   3.833  -0.895  0.00  0.00           C  
ATOM   2956  O   ASN B  63      26.050   2.946  -0.669  0.00  0.00           O  
ATOM   2957  CB  ASN B  63      24.614   4.578  -3.109  0.00  0.00           C  
ATOM   2958  CG  ASN B  63      24.025   4.167  -4.447  0.00  0.00           C  
ATOM   2959  ND2 ASN B  63      23.042   4.965  -4.937  0.00  0.00           N  
ATOM   2960  OD1 ASN B  63      24.397   3.153  -5.038  0.00  0.00           O  
ATOM   2961  N   ARG B  64      25.172   4.971  -0.169  0.00  0.00           N  
ATOM   2962  CA  ARG B  64      26.139   5.267   0.857  0.00  0.00           C  
ATOM   2963  C   ARG B  64      26.013   4.365   2.057  0.00  0.00           C  
ATOM   2964  O   ARG B  64      27.017   3.955   2.636  0.00  0.00           O  
ATOM   2965  CB  ARG B  64      26.054   6.713   1.360  0.00  0.00           C  
ATOM   2966  CG  ARG B  64      26.503   7.830   0.419  0.00  0.00           C  
ATOM   2967  CD  ARG B  64      26.399   9.198   1.102  0.00  0.00           C  
ATOM   2968  NE  ARG B  64      24.956   9.592   1.133  0.00  0.00           N  
ATOM   2969  CZ  ARG B  64      24.407  10.301   2.171  0.00  0.00           C  
ATOM   2970  NH1 ARG B  64      25.119  10.610   3.298  0.00  0.00           N1+
ATOM   2971  NH2 ARG B  64      23.100  10.688   2.078  0.00  0.00           N  
ATOM   2972  N   LEU B  65      24.762   4.001   2.413  0.00  0.00           N  
ATOM   2973  CA  LEU B  65      24.357   3.179   3.529  0.00  0.00           C  
ATOM   2974  C   LEU B  65      24.931   1.814   3.331  0.00  0.00           C  
ATOM   2975  O   LEU B  65      25.504   1.243   4.261  0.00  0.00           O  
ATOM   2976  CB  LEU B  65      22.821   3.054   3.493  0.00  0.00           C  
ATOM   2977  CG  LEU B  65      22.037   2.400   4.619  0.00  0.00           C  
ATOM   2978  CD1 LEU B  65      22.194   3.195   5.915  0.00  0.00           C  
ATOM   2979  CD2 LEU B  65      20.571   2.223   4.195  0.00  0.00           C  
ATOM   2980  N   GLY B  66      24.843   1.298   2.081  0.00  0.00           N  
ATOM   2981  CA  GLY B  66      25.367   0.005   1.770  0.00  0.00           C  
ATOM   2982  C   GLY B  66      26.865   0.034   1.802  0.00  0.00           C  
ATOM   2983  O   GLY B  66      27.456  -0.899   2.336  0.00  0.00           O  
ATOM   2984  N   GLY B  67      27.506   1.136   1.318  0.00  0.00           N  
ATOM   2985  CA  GLY B  67      28.951   1.266   1.308  0.00  0.00           C  
ATOM   2986  C   GLY B  67      29.521   1.221   2.700  0.00  0.00           C  
ATOM   2987  O   GLY B  67      30.588   0.650   2.926  0.00  0.00           O  
ATOM   2988  N   ARG B  68      28.783   1.813   3.659  0.00  0.00           N  
ATOM   2989  CA  ARG B  68      29.129   1.865   5.056  0.00  0.00           C  
ATOM   2990  C   ARG B  68      28.741   0.599   5.789  0.00  0.00           C  
ATOM   2991  O   ARG B  68      29.188   0.392   6.921  0.00  0.00           O  
ATOM   2992  CB  ARG B  68      28.403   3.025   5.759  0.00  0.00           C  
ATOM   2993  CG  ARG B  68      28.829   4.421   5.309  0.00  0.00           C  
ATOM   2994  CD  ARG B  68      30.098   4.925   5.987  0.00  0.00           C  
ATOM   2995  NE  ARG B  68      30.364   6.293   5.454  0.00  0.00           N  
ATOM   2996  CZ  ARG B  68      31.217   7.157   6.086  0.00  0.00           C  
ATOM   2997  NH1 ARG B  68      31.838   6.831   7.260  0.00  0.00           N1+
ATOM   2998  NH2 ARG B  68      31.429   8.392   5.547  0.00  0.00           N  
ATOM   2999  N   HIS B  69      27.936  -0.293   5.141  0.00  0.00           N  
ATOM   3000  CA  HIS B  69      27.406  -1.525   5.683  0.00  0.00           C  
ATOM   3001  C   HIS B  69      26.567  -1.271   6.899  0.00  0.00           C  
ATOM   3002  O   HIS B  69      26.591  -2.001   7.893  0.00  0.00           O  
ATOM   3003  CB  HIS B  69      28.434  -2.667   5.861  0.00  0.00           C  
ATOM   3004  CG  HIS B  69      29.026  -3.053   4.539  0.00  0.00           C  
ATOM   3005  CD2 HIS B  69      30.256  -2.799   4.016  0.00  0.00           C  
ATOM   3006  ND1 HIS B  69      28.330  -3.722   3.555  0.00  0.00           N  
ATOM   3007  CE1 HIS B  69      29.165  -3.836   2.493  0.00  0.00           C  
ATOM   3008  NE2 HIS B  69      30.345  -3.290   2.725  0.00  0.00           N  
ATOM   3009  N   GLU B  70      25.782  -0.178   6.795  0.00  0.00           N  
ATOM   3010  CA  GLU B  70      24.889   0.276   7.804  0.00  0.00           C  
ATOM   3011  C   GLU B  70      23.462  -0.028   7.426  0.00  0.00           C  
ATOM   3012  O   GLU B  70      22.568   0.370   8.170  0.00  0.00           O  
ATOM   3013  CB  GLU B  70      24.985   1.794   8.082  0.00  0.00           C  
ATOM   3014  CG  GLU B  70      26.270   2.324   8.731  0.00  0.00           C  
ATOM   3015  CD  GLU B  70      26.023   3.779   9.151  0.00  0.00           C  
ATOM   3016  OE1 GLU B  70      25.546   4.589   8.310  0.00  0.00           O  
ATOM   3017  OE2 GLU B  70      26.310   4.097  10.337  0.00  0.00           O1-
ATOM   3018  N   ALA B  71      23.185  -0.743   6.293  0.00  0.00           N  
ATOM   3019  CA  ALA B  71      21.817  -1.029   5.902  0.00  0.00           C  
ATOM   3020  C   ALA B  71      21.136  -1.926   6.890  0.00  0.00           C  
ATOM   3021  O   ALA B  71      19.941  -1.754   7.127  0.00  0.00           O  
ATOM   3022  CB  ALA B  71      21.639  -1.623   4.490  0.00  0.00           C  
ATOM   3023  N   GLY B  72      21.890  -2.861   7.527  0.00  0.00           N  
ATOM   3024  CA  GLY B  72      21.337  -3.748   8.524  0.00  0.00           C  
ATOM   3025  C   GLY B  72      20.945  -2.951   9.742  0.00  0.00           C  
ATOM   3026  O   GLY B  72      19.905  -3.207  10.351  0.00  0.00           O  
ATOM   3027  N   LEU B  73      21.763  -1.923  10.084  0.00  0.00           N  
ATOM   3028  CA  LEU B  73      21.529  -1.053  11.209  0.00  0.00           C  
ATOM   3029  C   LEU B  73      20.308  -0.210  10.947  0.00  0.00           C  
ATOM   3030  O   LEU B  73      19.515   0.003  11.856  0.00  0.00           O  
ATOM   3031  CB  LEU B  73      22.675  -0.051  11.467  0.00  0.00           C  
ATOM   3032  CG  LEU B  73      24.021  -0.628  11.952  0.00  0.00           C  
ATOM   3033  CD1 LEU B  73      25.092   0.470  11.970  0.00  0.00           C  
ATOM   3034  CD2 LEU B  73      23.917  -1.331  13.311  0.00  0.00           C  
ATOM   3035  N   LEU B  74      20.112   0.251   9.687  0.00  0.00           N  
ATOM   3036  CA  LEU B  74      18.996   1.072   9.287  0.00  0.00           C  
ATOM   3037  C   LEU B  74      17.705   0.305   9.384  0.00  0.00           C  
ATOM   3038  O   LEU B  74      16.732   0.820   9.934  0.00  0.00           O  
ATOM   3039  CB  LEU B  74      19.249   1.627   7.860  0.00  0.00           C  
ATOM   3040  CG  LEU B  74      18.408   2.801   7.291  0.00  0.00           C  
ATOM   3041  CD1 LEU B  74      17.146   2.320   6.564  0.00  0.00           C  
ATOM   3042  CD2 LEU B  74      18.133   3.893   8.338  0.00  0.00           C  
ATOM   3043  N   VAL B  75      17.697  -0.968   8.924  0.00  0.00           N  
ATOM   3044  CA  VAL B  75      16.533  -1.825   8.950  0.00  0.00           C  
ATOM   3045  C   VAL B  75      16.161  -2.122  10.390  0.00  0.00           C  
ATOM   3046  O   VAL B  75      14.977  -2.078  10.740  0.00  0.00           O  
ATOM   3047  CB  VAL B  75      16.774  -3.074   8.118  0.00  0.00           C  
ATOM   3048  CG1 VAL B  75      15.653  -4.110   8.266  0.00  0.00           C  
ATOM   3049  CG2 VAL B  75      16.890  -2.626   6.648  0.00  0.00           C  
ATOM   3050  N   ALA B  76      17.176  -2.360  11.262  0.00  0.00           N  
ATOM   3051  CA  ALA B  76      16.949  -2.638  12.660  0.00  0.00           C  
ATOM   3052  C   ALA B  76      16.396  -1.426  13.360  0.00  0.00           C  
ATOM   3053  O   ALA B  76      15.442  -1.546  14.126  0.00  0.00           O  
ATOM   3054  CB  ALA B  76      18.231  -3.032  13.405  0.00  0.00           C  
ATOM   3055  N   GLY B  77      16.921  -0.221  13.028  0.00  0.00           N  
ATOM   3056  CA  GLY B  77      16.513   1.037  13.602  0.00  0.00           C  
ATOM   3057  C   GLY B  77      15.102   1.381  13.258  0.00  0.00           C  
ATOM   3058  O   GLY B  77      14.406   1.999  14.062  0.00  0.00           O  
ATOM   3059  N   LEU B  78      14.656   0.962  12.050  0.00  0.00           N  
ATOM   3060  CA  LEU B  78      13.313   1.210  11.606  0.00  0.00           C  
ATOM   3061  C   LEU B  78      12.372   0.167  12.161  0.00  0.00           C  
ATOM   3062  O   LEU B  78      11.156   0.256  11.969  0.00  0.00           O  
ATOM   3063  CB  LEU B  78      13.180   1.261  10.077  0.00  0.00           C  
ATOM   3064  CG  LEU B  78      13.993   2.396   9.418  0.00  0.00           C  
ATOM   3065  CD1 LEU B  78      13.821   2.358   7.897  0.00  0.00           C  
ATOM   3066  CD2 LEU B  78      13.770   3.775  10.059  0.00  0.00           C  
ATOM   3067  N   GLY B  79      12.919  -0.847  12.874  0.00  0.00           N  
ATOM   3068  CA  GLY B  79      12.151  -1.879  13.488  0.00  0.00           C  
ATOM   3069  C   GLY B  79      11.747  -2.981  12.578  0.00  0.00           C  
ATOM   3070  O   GLY B  79      10.937  -3.798  13.004  0.00  0.00           O  
ATOM   3071  N   LEU B  80      12.289  -3.063  11.336  0.00  0.00           N  
ATOM   3072  CA  LEU B  80      11.904  -4.131  10.445  0.00  0.00           C  
ATOM   3073  C   LEU B  80      12.490  -5.443  10.877  0.00  0.00           C  
ATOM   3074  O   LEU B  80      11.828  -6.475  10.753  0.00  0.00           O  
ATOM   3075  CB  LEU B  80      12.206  -3.873   8.960  0.00  0.00           C  
ATOM   3076  CG  LEU B  80      11.343  -2.772   8.309  0.00  0.00           C  
ATOM   3077  CD1 LEU B  80      11.834  -2.459   6.887  0.00  0.00           C  
ATOM   3078  CD2 LEU B  80       9.844  -3.129   8.332  0.00  0.00           C  
ATOM   3079  N   GLU B  81      13.727  -5.431  11.440  0.00  0.00           N  
ATOM   3080  CA  GLU B  81      14.340  -6.654  11.906  0.00  0.00           C  
ATOM   3081  C   GLU B  81      13.614  -7.147  13.135  0.00  0.00           C  
ATOM   3082  O   GLU B  81      13.341  -8.343  13.265  0.00  0.00           O  
ATOM   3083  CB  GLU B  81      15.854  -6.557  12.189  0.00  0.00           C  
ATOM   3084  CG  GLU B  81      16.715  -6.418  10.919  0.00  0.00           C  
ATOM   3085  CD  GLU B  81      18.229  -6.350  11.199  0.00  0.00           C  
ATOM   3086  OE1 GLU B  81      18.665  -6.321  12.384  0.00  0.00           O  
ATOM   3087  OE2 GLU B  81      18.985  -6.360  10.187  0.00  0.00           O1-
ATOM   3088  N   HIS B  82      13.224  -6.204  14.033  0.00  0.00           N  
ATOM   3089  CA  HIS B  82      12.499  -6.535  15.236  0.00  0.00           C  
ATOM   3090  C   HIS B  82      11.122  -7.041  14.862  0.00  0.00           C  
ATOM   3091  O   HIS B  82      10.589  -7.921  15.535  0.00  0.00           O  
ATOM   3092  CB  HIS B  82      12.389  -5.374  16.243  0.00  0.00           C  
ATOM   3093  CG  HIS B  82      11.869  -5.824  17.583  0.00  0.00           C  
ATOM   3094  CD2 HIS B  82      10.704  -5.529  18.223  0.00  0.00           C  
ATOM   3095  ND1 HIS B  82      12.541  -6.693  18.415  0.00  0.00           N  
ATOM   3096  CE1 HIS B  82      11.755  -6.878  19.505  0.00  0.00           C  
ATOM   3097  NE2 HIS B  82      10.630  -6.193  19.434  0.00  0.00           N  
ATOM   3098  N   TYR B  83      10.528  -6.506  13.765  0.00  0.00           N  
ATOM   3099  CA  TYR B  83       9.239  -6.897  13.246  0.00  0.00           C  
ATOM   3100  C   TYR B  83       9.310  -8.339  12.798  0.00  0.00           C  
ATOM   3101  O   TYR B  83       8.375  -9.099  13.055  0.00  0.00           O  
ATOM   3102  CB  TYR B  83       8.828  -5.987  12.063  0.00  0.00           C  
ATOM   3103  CG  TYR B  83       7.536  -6.376  11.443  0.00  0.00           C  
ATOM   3104  CD1 TYR B  83       6.330  -6.088  12.084  0.00  0.00           C  
ATOM   3105  CD2 TYR B  83       7.529  -7.011  10.195  0.00  0.00           C  
ATOM   3106  CE1 TYR B  83       5.125  -6.451  11.493  0.00  0.00           C  
ATOM   3107  CE2 TYR B  83       6.323  -7.376   9.603  0.00  0.00           C  
ATOM   3108  CZ  TYR B  83       5.124  -7.096  10.259  0.00  0.00           C  
ATOM   3109  OH  TYR B  83       3.898  -7.450   9.680  0.00  0.00           O  
ATOM   3110  N   LEU B  84      10.431  -8.747  12.147  0.00  0.00           N  
ATOM   3111  CA  LEU B  84      10.622 -10.109  11.696  0.00  0.00           C  
ATOM   3112  C   LEU B  84      10.658 -11.029  12.885  0.00  0.00           C  
ATOM   3113  O   LEU B  84      10.070 -12.111  12.847  0.00  0.00           O  
ATOM   3114  CB  LEU B  84      11.954 -10.352  10.969  0.00  0.00           C  
ATOM   3115  CG  LEU B  84      12.110  -9.709   9.588  0.00  0.00           C  
ATOM   3116  CD1 LEU B  84      13.555  -9.908   9.108  0.00  0.00           C  
ATOM   3117  CD2 LEU B  84      11.048 -10.205   8.590  0.00  0.00           C  
ATOM   3118  N   ASP B  85      11.328 -10.586  13.979  0.00  0.00           N  
ATOM   3119  CA  ASP B  85      11.434 -11.350  15.199  0.00  0.00           C  
ATOM   3120  C   ASP B  85      10.079 -11.522  15.829  0.00  0.00           C  
ATOM   3121  O   ASP B  85       9.778 -12.603  16.334  0.00  0.00           O  
ATOM   3122  CB  ASP B  85      12.351 -10.688  16.242  0.00  0.00           C  
ATOM   3123  CG  ASP B  85      13.825 -10.783  15.853  0.00  0.00           C  
ATOM   3124  OD1 ASP B  85      14.211 -11.556  14.933  0.00  0.00           O  
ATOM   3125  OD2 ASP B  85      14.599 -10.045  16.514  0.00  0.00           O1-
ATOM   3126  N   LEU B  86       9.223 -10.468  15.778  0.00  0.00           N  
ATOM   3127  CA  LEU B  86       7.883 -10.481  16.321  0.00  0.00           C  
ATOM   3128  C   LEU B  86       7.041 -11.479  15.571  0.00  0.00           C  
ATOM   3129  O   LEU B  86       6.275 -12.213  16.195  0.00  0.00           O  
ATOM   3130  CB  LEU B  86       7.155  -9.125  16.206  0.00  0.00           C  
ATOM   3131  CG  LEU B  86       7.696  -7.984  17.092  0.00  0.00           C  
ATOM   3132  CD1 LEU B  86       7.012  -6.652  16.740  0.00  0.00           C  
ATOM   3133  CD2 LEU B  86       7.631  -8.321  18.590  0.00  0.00           C  
ATOM   3134  N   LEU B  87       7.197 -11.549  14.221  0.00  0.00           N  
ATOM   3135  CA  LEU B  87       6.470 -12.472  13.376  0.00  0.00           C  
ATOM   3136  C   LEU B  87       6.836 -13.882  13.730  0.00  0.00           C  
ATOM   3137  O   LEU B  87       5.950 -14.731  13.832  0.00  0.00           O  
ATOM   3138  CB  LEU B  87       6.793 -12.337  11.875  0.00  0.00           C  
ATOM   3139  CG  LEU B  87       6.275 -11.083  11.155  0.00  0.00           C  
ATOM   3140  CD1 LEU B  87       6.880 -11.009   9.749  0.00  0.00           C  
ATOM   3141  CD2 LEU B  87       4.739 -11.043  11.102  0.00  0.00           C  
ATOM   3142  N   GLN B  88       8.148 -14.145  13.970  0.00  0.00           N  
ATOM   3143  CA  GLN B  88       8.618 -15.461  14.324  0.00  0.00           C  
ATOM   3144  C   GLN B  88       8.068 -15.882  15.659  0.00  0.00           C  
ATOM   3145  O   GLN B  88       7.638 -17.027  15.800  0.00  0.00           O  
ATOM   3146  CB  GLN B  88      10.161 -15.568  14.364  0.00  0.00           C  
ATOM   3147  CG  GLN B  88      10.714 -16.987  14.616  0.00  0.00           C  
ATOM   3148  CD  GLN B  88      10.306 -17.939  13.488  0.00  0.00           C  
ATOM   3149  NE2 GLN B  88       9.628 -19.055  13.868  0.00  0.00           N  
ATOM   3150  OE1 GLN B  88      10.542 -17.697  12.304  0.00  0.00           O  
ATOM   3151  N   ASP B  89       8.014 -14.945  16.636  0.00  0.00           N  
ATOM   3152  CA  ASP B  89       7.513 -15.203  17.965  0.00  0.00           C  
ATOM   3153  C   ASP B  89       6.058 -15.554  17.911  0.00  0.00           C  
ATOM   3154  O   ASP B  89       5.626 -16.481  18.594  0.00  0.00           O  
ATOM   3155  CB  ASP B  89       7.603 -13.975  18.885  0.00  0.00           C  
ATOM   3156  CG  ASP B  89       9.025 -13.652  19.319  0.00  0.00           C  
ATOM   3157  OD1 ASP B  89       9.976 -14.471  19.192  0.00  0.00           O  
ATOM   3158  OD2 ASP B  89       9.166 -12.497  19.788  0.00  0.00           O1-
ATOM   3159  N   ALA B  90       5.284 -14.838  17.060  0.00  0.00           N  
ATOM   3160  CA  ALA B  90       3.871 -15.059  16.895  0.00  0.00           C  
ATOM   3161  C   ALA B  90       3.611 -16.411  16.292  0.00  0.00           C  
ATOM   3162  O   ALA B  90       2.698 -17.108  16.736  0.00  0.00           O  
ATOM   3163  CB  ALA B  90       3.221 -13.991  16.009  0.00  0.00           C  
ATOM   3164  N   LYS B  91       4.442 -16.827  15.302  0.00  0.00           N  
ATOM   3165  CA  LYS B  91       4.311 -18.109  14.647  0.00  0.00           C  
ATOM   3166  C   LYS B  91       4.575 -19.225  15.616  0.00  0.00           C  
ATOM   3167  O   LYS B  91       3.849 -20.219  15.615  0.00  0.00           O  
ATOM   3168  CB  LYS B  91       5.307 -18.316  13.496  0.00  0.00           C  
ATOM   3169  CG  LYS B  91       5.034 -17.471  12.259  0.00  0.00           C  
ATOM   3170  CD  LYS B  91       6.046 -17.731  11.151  0.00  0.00           C  
ATOM   3171  CE  LYS B  91       5.828 -16.872   9.912  0.00  0.00           C  
ATOM   3172  NZ  LYS B  91       6.837 -17.229   8.902  0.00  0.00           N1+
ATOM   3173  N   ASP B  92       5.592 -19.045  16.495  0.00  0.00           N  
ATOM   3174  CA  ASP B  92       5.983 -20.018  17.485  0.00  0.00           C  
ATOM   3175  C   ASP B  92       4.877 -20.217  18.479  0.00  0.00           C  
ATOM   3176  O   ASP B  92       4.546 -21.357  18.805  0.00  0.00           O  
ATOM   3177  CB  ASP B  92       7.226 -19.568  18.280  0.00  0.00           C  
ATOM   3178  CG  ASP B  92       8.497 -19.627  17.435  0.00  0.00           C  
ATOM   3179  OD1 ASP B  92       8.526 -20.244  16.336  0.00  0.00           O  
ATOM   3180  OD2 ASP B  92       9.501 -19.029  17.902  0.00  0.00           O1-
ATOM   3181  N   GLU B  93       4.238 -19.108  18.925  0.00  0.00           N  
ATOM   3182  CA  GLU B  93       3.161 -19.139  19.884  0.00  0.00           C  
ATOM   3183  C   GLU B  93       1.955 -19.836  19.324  0.00  0.00           C  
ATOM   3184  O   GLU B  93       1.311 -20.603  20.042  0.00  0.00           O  
ATOM   3185  CB  GLU B  93       2.745 -17.734  20.346  0.00  0.00           C  
ATOM   3186  CG  GLU B  93       3.794 -17.054  21.240  0.00  0.00           C  
ATOM   3187  CD  GLU B  93       3.448 -15.591  21.538  0.00  0.00           C  
ATOM   3188  OE1 GLU B  93       4.221 -14.989  22.327  0.00  0.00           O  
ATOM   3189  OE2 GLU B  93       2.444 -15.040  21.010  0.00  0.00           O1-
ATOM   3190  N   GLN B  94       1.649 -19.614  18.020  0.00  0.00           N  
ATOM   3191  CA  GLN B  94       0.524 -20.235  17.364  0.00  0.00           C  
ATOM   3192  C   GLN B  94       0.732 -21.721  17.231  0.00  0.00           C  
ATOM   3193  O   GLN B  94      -0.216 -22.489  17.394  0.00  0.00           O  
ATOM   3194  CB  GLN B  94       0.240 -19.664  15.966  0.00  0.00           C  
ATOM   3195  CG  GLN B  94      -0.304 -18.232  16.011  0.00  0.00           C  
ATOM   3196  CD  GLN B  94      -0.515 -17.669  14.608  0.00  0.00           C  
ATOM   3197  NE2 GLN B  94      -0.881 -16.361  14.580  0.00  0.00           N  
ATOM   3198  OE1 GLN B  94      -0.362 -18.307  13.567  0.00  0.00           O  
ATOM   3199  N   GLU B  95       1.993 -22.150  16.962  0.00  0.00           N  
ATOM   3200  CA  GLU B  95       2.334 -23.546  16.821  0.00  0.00           C  
ATOM   3201  C   GLU B  95       2.345 -24.222  18.172  0.00  0.00           C  
ATOM   3202  O   GLU B  95       2.144 -25.437  18.253  0.00  0.00           O  
ATOM   3203  CB  GLU B  95       3.711 -23.755  16.164  0.00  0.00           C  
ATOM   3204  CG  GLU B  95       3.730 -23.377  14.675  0.00  0.00           C  
ATOM   3205  CD  GLU B  95       5.120 -23.517  14.046  0.00  0.00           C  
ATOM   3206  OE1 GLU B  95       5.203 -23.217  12.826  0.00  0.00           O  
ATOM   3207  OE2 GLU B  95       6.100 -23.937  14.717  0.00  0.00           O1-
ATOM   3208  N   GLY B  96       2.521 -23.435  19.264  0.00  0.00           N  
ATOM   3209  CA  GLY B  96       2.541 -23.948  20.606  0.00  0.00           C  
ATOM   3210  C   GLY B  96       3.920 -24.109  21.163  0.00  0.00           C  
ATOM   3211  O   GLY B  96       4.061 -24.657  22.258  0.00  0.00           O  
ATOM   3212  N   LEU B  97       4.963 -23.652  20.427  0.00  0.00           N  
ATOM   3213  CA  LEU B  97       6.319 -23.744  20.898  0.00  0.00           C  
ATOM   3214  C   LEU B  97       6.519 -22.605  21.852  0.00  0.00           C  
ATOM   3215  O   LEU B  97       6.396 -21.433  21.485  0.00  0.00           O  
ATOM   3216  CB  LEU B  97       7.382 -23.582  19.786  0.00  0.00           C  
ATOM   3217  CG  LEU B  97       7.420 -24.665  18.690  0.00  0.00           C  
ATOM   3218  CD1 LEU B  97       8.373 -24.238  17.565  0.00  0.00           C  
ATOM   3219  CD2 LEU B  97       7.790 -26.048  19.252  0.00  0.00           C  
ATOM   3220  N   VAL B  98       6.833 -22.949  23.115  0.00  0.00           N  
ATOM   3221  CA  VAL B  98       7.072 -21.967  24.137  0.00  0.00           C  
ATOM   3222  C   VAL B  98       8.570 -21.949  24.260  0.00  0.00           C  
ATOM   3223  O   VAL B  98       9.208 -22.994  24.424  0.00  0.00           O  
ATOM   3224  CB  VAL B  98       6.428 -22.306  25.473  0.00  0.00           C  
ATOM   3225  CG1 VAL B  98       6.769 -21.232  26.527  0.00  0.00           C  
ATOM   3226  CG2 VAL B  98       4.906 -22.459  25.270  0.00  0.00           C  
ATOM   3227  N   GLY B  99       9.152 -20.735  24.163  0.00  0.00           N  
ATOM   3228  CA  GLY B  99      10.571 -20.544  24.246  0.00  0.00           C  
ATOM   3229  C   GLY B  99      11.054 -20.500  25.658  0.00  0.00           C  
ATOM   3230  O   GLY B  99      10.277 -20.423  26.613  0.00  0.00           O  
ATOM   3231  N   GLY B 100      12.393 -20.562  25.788  0.00  0.00           N  
ATOM   3232  CA  GLY B 100      13.058 -20.510  27.052  0.00  0.00           C  
ATOM   3233  C   GLY B 100      13.621 -19.134  27.059  0.00  0.00           C  
ATOM   3234  O   GLY B 100      13.019 -18.216  27.620  0.00  0.00           O  
ATOM   3235  N   THR B 101      14.797 -18.976  26.412  0.00  0.00           N  
ATOM   3236  CA  THR B 101      15.438 -17.691  26.327  0.00  0.00           C  
ATOM   3237  C   THR B 101      14.881 -16.999  25.093  0.00  0.00           C  
ATOM   3238  O   THR B 101      14.834 -17.617  24.025  0.00  0.00           O  
ATOM   3239  CB  THR B 101      16.950 -17.805  26.305  0.00  0.00           C  
ATOM   3240  CG2 THR B 101      17.615 -16.418  26.251  0.00  0.00           C  
ATOM   3241  OG1 THR B 101      17.378 -18.437  27.502  0.00  0.00           O  
ATOM   3242  N   PRO B 102      14.400 -15.757  25.209  0.00  0.00           N  
ATOM   3243  CA  PRO B 102      13.853 -14.998  24.105  0.00  0.00           C  
ATOM   3244  C   PRO B 102      14.842 -14.617  23.036  0.00  0.00           C  
ATOM   3245  O   PRO B 102      16.028 -14.452  23.319  0.00  0.00           O  
ATOM   3246  CB  PRO B 102      13.107 -13.817  24.731  0.00  0.00           C  
ATOM   3247  CG  PRO B 102      13.752 -13.638  26.113  0.00  0.00           C  
ATOM   3248  CD  PRO B 102      14.240 -15.048  26.481  0.00  0.00           C  
ATOM   3249  N   ARG B 103      14.337 -14.533  21.790  0.00  0.00           N  
ATOM   3250  CA  ARG B 103      15.070 -14.234  20.588  0.00  0.00           C  
ATOM   3251  C   ARG B 103      15.259 -12.754  20.425  0.00  0.00           C  
ATOM   3252  O   ARG B 103      14.454 -11.961  20.915  0.00  0.00           O  
ATOM   3253  CB  ARG B 103      14.290 -14.687  19.335  0.00  0.00           C  
ATOM   3254  CG  ARG B 103      14.173 -16.203  19.205  0.00  0.00           C  
ATOM   3255  CD  ARG B 103      13.343 -16.716  18.026  0.00  0.00           C  
ATOM   3256  NE  ARG B 103      13.389 -18.208  18.126  0.00  0.00           N  
ATOM   3257  CZ  ARG B 103      14.411 -18.932  17.571  0.00  0.00           C  
ATOM   3258  NH1 ARG B 103      15.303 -18.359  16.706  0.00  0.00           N1+
ATOM   3259  NH2 ARG B 103      14.568 -20.249  17.896  0.00  0.00           N  
ATOM   3260  N   THR B 104      16.357 -12.361  19.745  0.00  0.00           N  
ATOM   3261  CA  THR B 104      16.646 -10.977  19.461  0.00  0.00           C  
ATOM   3262  C   THR B 104      17.365 -10.887  18.125  0.00  0.00           C  
ATOM   3263  O   THR B 104      17.710 -11.909  17.525  0.00  0.00           O  
ATOM   3264  CB  THR B 104      17.369 -10.259  20.581  0.00  0.00           C  
ATOM   3265  CG2 THR B 104      18.779 -10.812  20.722  0.00  0.00           C  
ATOM   3266  OG1 THR B 104      17.416  -8.862  20.345  0.00  0.00           O  
ATOM   3267  N   ILE B 105      17.588  -9.640  17.636  0.00  0.00           N  
ATOM   3268  CA  ILE B 105      18.226  -9.381  16.365  0.00  0.00           C  
ATOM   3269  C   ILE B 105      19.655  -9.844  16.275  0.00  0.00           C  
ATOM   3270  O   ILE B 105      20.443  -9.750  17.221  0.00  0.00           O  
ATOM   3271  CB  ILE B 105      18.169  -7.948  15.869  0.00  0.00           C  
ATOM   3272  CG1 ILE B 105      18.823  -6.940  16.830  0.00  0.00           C  
ATOM   3273  CG2 ILE B 105      16.688  -7.628  15.594  0.00  0.00           C  
ATOM   3274  CD1 ILE B 105      18.988  -5.552  16.223  0.00  0.00           C  
ATOM   3275  N   GLU B 106      19.965 -10.397  15.085  0.00  0.00           N  
ATOM   3276  CA  GLU B 106      21.246 -10.933  14.723  0.00  0.00           C  
ATOM   3277  C   GLU B 106      22.197  -9.839  14.345  0.00  0.00           C  
ATOM   3278  O   GLU B 106      23.344  -9.846  14.785  0.00  0.00           O  
ATOM   3279  CB  GLU B 106      21.098 -11.885  13.519  0.00  0.00           C  
ATOM   3280  CG  GLU B 106      20.280 -13.127  13.896  0.00  0.00           C  
ATOM   3281  CD  GLU B 106      20.011 -14.108  12.766  0.00  0.00           C  
ATOM   3282  OE1 GLU B 106      20.359 -13.834  11.591  0.00  0.00           O  
ATOM   3283  OE2 GLU B 106      19.450 -15.186  13.093  0.00  0.00           O1-
ATOM   3284  N   GLY B 107      21.720  -8.849  13.556  0.00  0.00           N  
ATOM   3285  CA  GLY B 107      22.523  -7.744  13.100  0.00  0.00           C  
ATOM   3286  C   GLY B 107      23.238  -8.103  11.811  0.00  0.00           C  
ATOM   3287  O   GLY B 107      23.253  -9.272  11.406  0.00  0.00           O  
ATOM   3288  N   PRO B 108      23.838  -7.124  11.135  0.00  0.00           N  
ATOM   3289  CA  PRO B 108      24.548  -7.338   9.892  0.00  0.00           C  
ATOM   3290  C   PRO B 108      25.874  -8.046  10.009  0.00  0.00           C  
ATOM   3291  O   PRO B 108      26.272  -8.685   9.035  0.00  0.00           O  
ATOM   3292  CB  PRO B 108      24.677  -5.958   9.241  0.00  0.00           C  
ATOM   3293  CG  PRO B 108      24.551  -4.960  10.408  0.00  0.00           C  
ATOM   3294  CD  PRO B 108      23.703  -5.701  11.454  0.00  0.00           C  
ATOM   3295  N   LEU B 109      26.568  -7.950  11.167  0.00  0.00           N  
ATOM   3296  CA  LEU B 109      28.012  -8.018  11.146  0.00  0.00           C  
ATOM   3297  C   LEU B 109      28.608  -9.360  11.517  0.00  0.00           C  
ATOM   3298  O   LEU B 109      29.752  -9.454  11.975  0.00  0.00           O  
ATOM   3299  CB  LEU B 109      28.703  -6.836  11.881  0.00  0.00           C  
ATOM   3300  CG  LEU B 109      28.400  -5.438  11.285  0.00  0.00           C  
ATOM   3301  CD1 LEU B 109      29.028  -4.317  12.121  0.00  0.00           C  
ATOM   3302  CD2 LEU B 109      28.815  -5.331   9.805  0.00  0.00           C  
ATOM   3303  N   TYR B 110      27.794 -10.435  11.420  0.00  0.00           N  
ATOM   3304  CA  TYR B 110      28.217 -11.785  11.690  0.00  0.00           C  
ATOM   3305  C   TYR B 110      29.171 -12.256  10.621  0.00  0.00           C  
ATOM   3306  O   TYR B 110      28.939 -12.073   9.423  0.00  0.00           O  
ATOM   3307  CB  TYR B 110      26.999 -12.730  11.846  0.00  0.00           C  
ATOM   3308  CG  TYR B 110      27.336 -14.184  11.988  0.00  0.00           C  
ATOM   3309  CD1 TYR B 110      27.948 -14.727  13.124  0.00  0.00           C  
ATOM   3310  CD2 TYR B 110      26.987 -15.037  10.936  0.00  0.00           C  
ATOM   3311  CE1 TYR B 110      28.219 -16.099  13.191  0.00  0.00           C  
ATOM   3312  CE2 TYR B 110      27.252 -16.401  10.995  0.00  0.00           C  
ATOM   3313  CZ  TYR B 110      27.870 -16.934  12.124  0.00  0.00           C  
ATOM   3314  OH  TYR B 110      28.126 -18.319  12.157  0.00  0.00           O  
ATOM   3315  N   VAL B 111      30.300 -12.843  11.078  0.00  0.00           N  
ATOM   3316  CA  VAL B 111      31.322 -13.381  10.220  0.00  0.00           C  
ATOM   3317  C   VAL B 111      31.425 -14.822  10.637  0.00  0.00           C  
ATOM   3318  O   VAL B 111      31.618 -15.125  11.817  0.00  0.00           O  
ATOM   3319  CB  VAL B 111      32.686 -12.713  10.351  0.00  0.00           C  
ATOM   3320  CG1 VAL B 111      33.717 -13.384   9.421  0.00  0.00           C  
ATOM   3321  CG2 VAL B 111      32.550 -11.213  10.027  0.00  0.00           C  
ATOM   3322  N   ALA B 112      31.266 -15.733   9.653  0.00  0.00           N  
ATOM   3323  CA  ALA B 112      31.336 -17.157   9.845  0.00  0.00           C  
ATOM   3324  C   ALA B 112      32.763 -17.624   9.841  0.00  0.00           C  
ATOM   3325  O   ALA B 112      33.652 -16.921   9.355  0.00  0.00           O  
ATOM   3326  CB  ALA B 112      30.563 -17.952   8.782  0.00  0.00           C  
ATOM   3327  N   GLY B 113      32.998 -18.846  10.377  0.00  0.00           N  
ATOM   3328  CA  GLY B 113      34.321 -19.407  10.440  0.00  0.00           C  
ATOM   3329  C   GLY B 113      35.054 -19.023  11.691  0.00  0.00           C  
ATOM   3330  O   GLY B 113      36.285 -19.009  11.694  0.00  0.00           O  
ATOM   3331  N   ALA B 114      34.311 -18.698  12.779  0.00  0.00           N  
ATOM   3332  CA  ALA B 114      34.881 -18.315  14.049  0.00  0.00           C  
ATOM   3333  C   ALA B 114      35.626 -19.495  14.645  0.00  0.00           C  
ATOM   3334  O   ALA B 114      35.123 -20.621  14.573  0.00  0.00           O  
ATOM   3335  CB  ALA B 114      33.818 -17.821  15.052  0.00  0.00           C  
ATOM   3336  N   PRO B 115      36.819 -19.280  15.221  0.00  0.00           N  
ATOM   3337  CA  PRO B 115      37.661 -20.311  15.794  0.00  0.00           C  
ATOM   3338  C   PRO B 115      37.001 -21.074  16.893  0.00  0.00           C  
ATOM   3339  O   PRO B 115      36.292 -20.474  17.701  0.00  0.00           O  
ATOM   3340  CB  PRO B 115      38.914 -19.601  16.303  0.00  0.00           C  
ATOM   3341  CG  PRO B 115      38.987 -18.325  15.461  0.00  0.00           C  
ATOM   3342  CD  PRO B 115      37.512 -17.997  15.201  0.00  0.00           C  
ATOM   3343  N   ILE B 116      37.235 -22.400  16.912  0.00  0.00           N  
ATOM   3344  CA  ILE B 116      36.463 -23.288  17.729  0.00  0.00           C  
ATOM   3345  C   ILE B 116      37.321 -23.751  18.868  0.00  0.00           C  
ATOM   3346  O   ILE B 116      38.445 -24.215  18.667  0.00  0.00           O  
ATOM   3347  CB  ILE B 116      35.910 -24.474  16.942  0.00  0.00           C  
ATOM   3348  CG1 ILE B 116      34.980 -23.957  15.822  0.00  0.00           C  
ATOM   3349  CG2 ILE B 116      35.184 -25.467  17.877  0.00  0.00           C  
ATOM   3350  CD1 ILE B 116      34.532 -25.009  14.809  0.00  0.00           C  
ATOM   3351  N   ALA B 117      36.799 -23.580  20.102  0.00  0.00           N  
ATOM   3352  CA  ALA B 117      37.500 -24.026  21.274  0.00  0.00           C  
ATOM   3353  C   ALA B 117      36.552 -24.773  22.158  0.00  0.00           C  
ATOM   3354  O   ALA B 117      35.340 -24.537  22.151  0.00  0.00           O  
ATOM   3355  CB  ALA B 117      38.237 -22.937  22.062  0.00  0.00           C  
ATOM   3356  N   GLN B 118      37.109 -25.739  22.921  0.00  0.00           N  
ATOM   3357  CA  GLN B 118      36.317 -26.558  23.790  0.00  0.00           C  
ATOM   3358  C   GLN B 118      36.279 -26.028  25.188  0.00  0.00           C  
ATOM   3359  O   GLN B 118      37.312 -25.888  25.851  0.00  0.00           O  
ATOM   3360  CB  GLN B 118      36.825 -28.014  23.889  0.00  0.00           C  
ATOM   3361  CG  GLN B 118      36.840 -28.816  22.578  0.00  0.00           C  
ATOM   3362  CD  GLN B 118      35.431 -29.051  22.043  0.00  0.00           C  
ATOM   3363  NE2 GLN B 118      35.228 -28.665  20.756  0.00  0.00           N  
ATOM   3364  OE1 GLN B 118      34.537 -29.563  22.717  0.00  0.00           O  
ATOM   3365  N   GLY B 119      35.054 -25.691  25.640  0.00  0.00           N  
ATOM   3366  CA  GLY B 119      34.806 -25.232  26.980  0.00  0.00           C  
ATOM   3367  C   GLY B 119      35.208 -23.831  27.319  0.00  0.00           C  
ATOM   3368  O   GLY B 119      34.349 -22.965  27.493  0.00  0.00           O  
ATOM   3369  N   VAL B 120      36.538 -23.602  27.459  0.00  0.00           N  
ATOM   3370  CA  VAL B 120      37.053 -22.308  27.831  0.00  0.00           C  
ATOM   3371  C   VAL B 120      37.754 -21.675  26.663  0.00  0.00           C  
ATOM   3372  O   VAL B 120      38.553 -22.310  25.971  0.00  0.00           O  
ATOM   3373  CB  VAL B 120      37.994 -22.360  29.038  0.00  0.00           C  
ATOM   3374  CG1 VAL B 120      38.543 -20.960  29.402  0.00  0.00           C  
ATOM   3375  CG2 VAL B 120      37.259 -23.012  30.225  0.00  0.00           C  
ATOM   3376  N   THR B 121      37.427 -20.384  26.430  0.00  0.00           N  
ATOM   3377  CA  THR B 121      38.000 -19.591  25.372  0.00  0.00           C  
ATOM   3378  C   THR B 121      38.530 -18.280  25.874  0.00  0.00           C  
ATOM   3379  O   THR B 121      38.082 -17.757  26.894  0.00  0.00           O  
ATOM   3380  CB  THR B 121      37.026 -19.200  24.270  0.00  0.00           C  
ATOM   3381  CG2 THR B 121      36.514 -20.436  23.545  0.00  0.00           C  
ATOM   3382  OG1 THR B 121      35.934 -18.446  24.780  0.00  0.00           O  
ATOM   3383  N   ARG B 122      39.541 -17.749  25.152  0.00  0.00           N  
ATOM   3384  CA  ARG B 122      40.088 -16.455  25.434  0.00  0.00           C  
ATOM   3385  C   ARG B 122      39.729 -15.783  24.140  0.00  0.00           C  
ATOM   3386  O   ARG B 122      40.355 -15.986  23.096  0.00  0.00           O  
ATOM   3387  CB  ARG B 122      41.602 -16.362  25.710  0.00  0.00           C  
ATOM   3388  CG  ARG B 122      41.945 -14.966  26.237  0.00  0.00           C  
ATOM   3389  CD  ARG B 122      43.384 -14.723  26.679  0.00  0.00           C  
ATOM   3390  NE  ARG B 122      43.483 -13.249  26.906  0.00  0.00           N  
ATOM   3391  CZ  ARG B 122      44.603 -12.650  27.415  0.00  0.00           C  
ATOM   3392  NH1 ARG B 122      45.693 -13.365  27.827  0.00  0.00           N1+
ATOM   3393  NH2 ARG B 122      44.610 -11.290  27.521  0.00  0.00           N  
ATOM   3394  N   MET B 123      38.649 -14.985  24.217  0.00  0.00           N  
ATOM   3395  CA  MET B 123      38.049 -14.266  23.127  0.00  0.00           C  
ATOM   3396  C   MET B 123      38.948 -13.164  22.647  0.00  0.00           C  
ATOM   3397  O   MET B 123      38.987 -12.861  21.451  0.00  0.00           O  
ATOM   3398  CB  MET B 123      36.748 -13.582  23.592  0.00  0.00           C  
ATOM   3399  CG  MET B 123      35.601 -14.502  24.034  0.00  0.00           C  
ATOM   3400  SD  MET B 123      34.928 -15.646  22.807  0.00  0.00           S  
ATOM   3401  CE  MET B 123      34.215 -14.328  21.790  0.00  0.00           C  
ATOM   3402  N   ASP B 124      39.537 -12.437  23.619  0.00  0.00           N  
ATOM   3403  CA  ASP B 124      40.422 -11.332  23.392  0.00  0.00           C  
ATOM   3404  C   ASP B 124      41.800 -11.766  22.990  0.00  0.00           C  
ATOM   3405  O   ASP B 124      42.180 -12.929  23.145  0.00  0.00           O  
ATOM   3406  CB  ASP B 124      40.485 -10.355  24.600  0.00  0.00           C  
ATOM   3407  CG  ASP B 124      41.059 -10.980  25.878  0.00  0.00           C  
ATOM   3408  OD1 ASP B 124      40.434 -11.907  26.460  0.00  0.00           O  
ATOM   3409  OD2 ASP B 124      42.141 -10.509  26.312  0.00  0.00           O1-
ATOM   3410  N   ASP B 125      42.565 -10.812  22.409  0.00  0.00           N  
ATOM   3411  CA  ASP B 125      43.931 -11.020  21.995  0.00  0.00           C  
ATOM   3412  C   ASP B 125      44.797 -11.129  23.239  0.00  0.00           C  
ATOM   3413  O   ASP B 125      44.326 -10.899  24.356  0.00  0.00           O  
ATOM   3414  CB  ASP B 125      44.469  -9.937  21.018  0.00  0.00           C  
ATOM   3415  CG  ASP B 125      44.482  -8.545  21.643  0.00  0.00           C  
ATOM   3416  OD1 ASP B 125      43.382  -7.963  21.838  0.00  0.00           O  
ATOM   3417  OD2 ASP B 125      45.601  -8.050  21.940  0.00  0.00           O1-
ATOM   3418  N   GLY B 126      46.089 -11.504  23.079  0.00  0.00           N  
ATOM   3419  CA  GLY B 126      47.001 -11.684  24.190  0.00  0.00           C  
ATOM   3420  C   GLY B 126      47.463 -10.386  24.790  0.00  0.00           C  
ATOM   3421  O   GLY B 126      48.631 -10.015  24.678  0.00  0.00           O  
ATOM   3422  N   SER B 127      46.515  -9.676  25.438  0.00  0.00           N  
ATOM   3423  CA  SER B 127      46.705  -8.414  26.094  0.00  0.00           C  
ATOM   3424  C   SER B 127      47.123  -8.613  27.528  0.00  0.00           C  
ATOM   3425  O   SER B 127      46.870  -9.659  28.132  0.00  0.00           O  
ATOM   3426  CB  SER B 127      45.413  -7.576  26.084  0.00  0.00           C  
ATOM   3427  OG  SER B 127      45.043  -7.257  24.750  0.00  0.00           O  
ATOM   3428  N   GLU B 128      47.825  -7.597  28.082  0.00  0.00           N  
ATOM   3429  CA  GLU B 128      48.290  -7.576  29.450  0.00  0.00           C  
ATOM   3430  C   GLU B 128      47.115  -7.348  30.372  0.00  0.00           C  
ATOM   3431  O   GLU B 128      47.078  -7.895  31.478  0.00  0.00           O  
ATOM   3432  CB  GLU B 128      49.358  -6.492  29.690  0.00  0.00           C  
ATOM   3433  CG  GLU B 128      50.694  -6.833  29.015  0.00  0.00           C  
ATOM   3434  CD  GLU B 128      51.705  -5.708  29.209  0.00  0.00           C  
ATOM   3435  OE1 GLU B 128      52.010  -5.343  30.375  0.00  0.00           O  
ATOM   3436  OE2 GLU B 128      52.197  -5.196  28.170  0.00  0.00           O1-
ATOM   3437  N   ASP B 129      46.123  -6.549  29.891  0.00  0.00           N  
ATOM   3438  CA  ASP B 129      44.890  -6.191  30.550  0.00  0.00           C  
ATOM   3439  C   ASP B 129      45.048  -5.513  31.883  0.00  0.00           C  
ATOM   3440  O   ASP B 129      44.432  -5.898  32.880  0.00  0.00           O  
ATOM   3441  CB  ASP B 129      43.872  -7.366  30.631  0.00  0.00           C  
ATOM   3442  CG  ASP B 129      43.353  -7.745  29.244  0.00  0.00           C  
ATOM   3443  OD1 ASP B 129      42.870  -6.847  28.505  0.00  0.00           O  
ATOM   3444  OD2 ASP B 129      43.448  -8.954  28.906  0.00  0.00           O1-
ATOM   3445  N   ASP B 130      45.931  -4.487  31.931  0.00  0.00           N  
ATOM   3446  CA  ASP B 130      46.148  -3.746  33.145  0.00  0.00           C  
ATOM   3447  C   ASP B 130      45.009  -2.782  33.364  0.00  0.00           C  
ATOM   3448  O   ASP B 130      44.401  -2.776  34.435  0.00  0.00           O  
ATOM   3449  CB  ASP B 130      47.479  -2.955  33.142  0.00  0.00           C  
ATOM   3450  CG  ASP B 130      48.707  -3.868  33.271  0.00  0.00           C  
ATOM   3451  OD1 ASP B 130      48.593  -5.067  33.646  0.00  0.00           O  
ATOM   3452  OD2 ASP B 130      49.814  -3.344  32.983  0.00  0.00           O1-
ATOM   3453  N   VAL B 131      44.689  -1.960  32.337  0.00  0.00           N  
ATOM   3454  CA  VAL B 131      43.622  -0.990  32.408  0.00  0.00           C  
ATOM   3455  C   VAL B 131      42.269  -1.536  32.039  0.00  0.00           C  
ATOM   3456  O   VAL B 131      41.271  -1.190  32.675  0.00  0.00           O  
ATOM   3457  CB  VAL B 131      43.899   0.299  31.641  0.00  0.00           C  
ATOM   3458  CG1 VAL B 131      45.128   0.981  32.270  0.00  0.00           C  
ATOM   3459  CG2 VAL B 131      44.094   0.037  30.130  0.00  0.00           C  
ATOM   3460  N   ALA B 132      42.220  -2.416  31.008  0.00  0.00           N  
ATOM   3461  CA  ALA B 132      41.000  -3.000  30.506  0.00  0.00           C  
ATOM   3462  C   ALA B 132      40.319  -3.904  31.481  0.00  0.00           C  
ATOM   3463  O   ALA B 132      40.963  -4.715  32.151  0.00  0.00           O  
ATOM   3464  CB  ALA B 132      41.194  -3.794  29.201  0.00  0.00           C  
ATOM   3465  N   THR B 133      38.980  -3.724  31.598  0.00  0.00           N  
ATOM   3466  CA  THR B 133      38.176  -4.531  32.470  0.00  0.00           C  
ATOM   3467  C   THR B 133      37.874  -5.794  31.701  0.00  0.00           C  
ATOM   3468  O   THR B 133      37.417  -5.767  30.553  0.00  0.00           O  
ATOM   3469  CB  THR B 133      36.921  -3.832  32.946  0.00  0.00           C  
ATOM   3470  CG2 THR B 133      36.160  -4.732  33.944  0.00  0.00           C  
ATOM   3471  OG1 THR B 133      37.282  -2.642  33.636  0.00  0.00           O  
ATOM   3472  N   VAL B 134      38.191  -6.931  32.346  0.00  0.00           N  
ATOM   3473  CA  VAL B 134      37.995  -8.242  31.797  0.00  0.00           C  
ATOM   3474  C   VAL B 134      36.639  -8.733  32.212  0.00  0.00           C  
ATOM   3475  O   VAL B 134      36.257  -8.620  33.372  0.00  0.00           O  
ATOM   3476  CB  VAL B 134      39.073  -9.211  32.239  0.00  0.00           C  
ATOM   3477  CG1 VAL B 134      38.819 -10.631  31.696  0.00  0.00           C  
ATOM   3478  CG2 VAL B 134      40.432  -8.646  31.790  0.00  0.00           C  
ATOM   3479  N   MET B 135      35.882  -9.253  31.233  0.00  0.00           N  
ATOM   3480  CA  MET B 135      34.578  -9.802  31.419  0.00  0.00           C  
ATOM   3481  C   MET B 135      34.641 -11.294  31.290  0.00  0.00           C  
ATOM   3482  O   MET B 135      35.153 -11.828  30.302  0.00  0.00           O  
ATOM   3483  CB  MET B 135      33.539  -9.322  30.380  0.00  0.00           C  
ATOM   3484  CG  MET B 135      32.124  -9.888  30.580  0.00  0.00           C  
ATOM   3485  SD  MET B 135      30.878  -9.316  29.392  0.00  0.00           S  
ATOM   3486  CE  MET B 135      30.716  -7.700  30.188  0.00  0.00           C  
ATOM   3487  N   PHE B 136      34.305 -11.978  32.402  0.00  0.00           N  
ATOM   3488  CA  PHE B 136      34.226 -13.403  32.424  0.00  0.00           C  
ATOM   3489  C   PHE B 136      32.792 -13.697  32.151  0.00  0.00           C  
ATOM   3490  O   PHE B 136      31.905 -13.432  32.969  0.00  0.00           O  
ATOM   3491  CB  PHE B 136      34.632 -14.087  33.746  0.00  0.00           C  
ATOM   3492  CG  PHE B 136      36.113 -14.051  33.889  0.00  0.00           C  
ATOM   3493  CD1 PHE B 136      36.760 -13.003  34.546  0.00  0.00           C  
ATOM   3494  CD2 PHE B 136      36.875 -15.104  33.370  0.00  0.00           C  
ATOM   3495  CE1 PHE B 136      38.150 -12.998  34.673  0.00  0.00           C  
ATOM   3496  CE2 PHE B 136      38.266 -15.105  33.493  0.00  0.00           C  
ATOM   3497  CZ  PHE B 136      38.904 -14.049  34.145  0.00  0.00           C  
ATOM   3498  N   LEU B 137      32.554 -14.213  30.934  0.00  0.00           N  
ATOM   3499  CA  LEU B 137      31.247 -14.583  30.505  0.00  0.00           C  
ATOM   3500  C   LEU B 137      31.163 -16.046  30.747  0.00  0.00           C  
ATOM   3501  O   LEU B 137      31.939 -16.831  30.211  0.00  0.00           O  
ATOM   3502  CB  LEU B 137      30.972 -14.219  29.043  0.00  0.00           C  
ATOM   3503  CG  LEU B 137      29.625 -14.692  28.483  0.00  0.00           C  
ATOM   3504  CD1 LEU B 137      28.402 -14.088  29.187  0.00  0.00           C  
ATOM   3505  CD2 LEU B 137      29.628 -14.390  26.995  0.00  0.00           C  
ATOM   3506  N   GLN B 138      30.201 -16.430  31.592  0.00  0.00           N  
ATOM   3507  CA  GLN B 138      30.007 -17.797  31.962  0.00  0.00           C  
ATOM   3508  C   GLN B 138      28.571 -18.121  31.733  0.00  0.00           C  
ATOM   3509  O   GLN B 138      27.702 -17.253  31.845  0.00  0.00           O  
ATOM   3510  CB  GLN B 138      30.307 -17.994  33.459  0.00  0.00           C  
ATOM   3511  CG  GLN B 138      31.775 -17.721  33.811  0.00  0.00           C  
ATOM   3512  CD  GLN B 138      31.923 -17.656  35.319  0.00  0.00           C  
ATOM   3513  NE2 GLN B 138      32.057 -16.401  35.816  0.00  0.00           N  
ATOM   3514  OE1 GLN B 138      31.936 -18.653  36.040  0.00  0.00           O  
ATOM   3515  N   GLY B 139      28.295 -19.381  31.354  0.00  0.00           N  
ATOM   3516  CA  GLY B 139      26.911 -19.722  31.166  0.00  0.00           C  
ATOM   3517  C   GLY B 139      26.698 -21.159  30.923  0.00  0.00           C  
ATOM   3518  O   GLY B 139      27.632 -21.901  30.630  0.00  0.00           O  
ATOM   3519  N   ARG B 140      25.427 -21.581  31.066  0.00  0.00           N  
ATOM   3520  CA  ARG B 140      25.065 -22.946  30.830  0.00  0.00           C  
ATOM   3521  C   ARG B 140      23.984 -23.018  29.811  0.00  0.00           C  
ATOM   3522  O   ARG B 140      23.064 -22.200  29.795  0.00  0.00           O  
ATOM   3523  CB  ARG B 140      24.603 -23.752  32.056  0.00  0.00           C  
ATOM   3524  CG  ARG B 140      25.675 -24.041  33.101  0.00  0.00           C  
ATOM   3525  CD  ARG B 140      25.117 -24.809  34.299  0.00  0.00           C  
ATOM   3526  NE  ARG B 140      26.224 -25.017  35.280  0.00  0.00           N  
ATOM   3527  CZ  ARG B 140      27.033 -26.124  35.228  0.00  0.00           C  
ATOM   3528  NH1 ARG B 140      26.839 -27.120  34.311  0.00  0.00           N1+
ATOM   3529  NH2 ARG B 140      28.053 -26.246  36.124  0.00  0.00           N  
ATOM   3530  N   VAL B 141      24.120 -24.004  28.900  0.00  0.00           N  
ATOM   3531  CA  VAL B 141      23.152 -24.222  27.863  0.00  0.00           C  
ATOM   3532  C   VAL B 141      22.320 -25.378  28.337  0.00  0.00           C  
ATOM   3533  O   VAL B 141      22.831 -26.459  28.641  0.00  0.00           O  
ATOM   3534  CB  VAL B 141      23.760 -24.507  26.505  0.00  0.00           C  
ATOM   3535  CG1 VAL B 141      22.656 -24.748  25.458  0.00  0.00           C  
ATOM   3536  CG2 VAL B 141      24.656 -23.320  26.123  0.00  0.00           C  
ATOM   3537  N   PHE B 142      21.000 -25.136  28.411  0.00  0.00           N  
ATOM   3538  CA  PHE B 142      20.035 -26.095  28.846  0.00  0.00           C  
ATOM   3539  C   PHE B 142      19.038 -26.429  27.777  0.00  0.00           C  
ATOM   3540  O   PHE B 142      18.781 -25.669  26.841  0.00  0.00           O  
ATOM   3541  CB  PHE B 142      19.168 -25.642  30.043  0.00  0.00           C  
ATOM   3542  CG  PHE B 142      19.964 -25.428  31.282  0.00  0.00           C  
ATOM   3543  CD1 PHE B 142      20.331 -24.138  31.679  0.00  0.00           C  
ATOM   3544  CD2 PHE B 142      20.358 -26.521  32.061  0.00  0.00           C  
ATOM   3545  CE1 PHE B 142      21.070 -23.950  32.848  0.00  0.00           C  
ATOM   3546  CE2 PHE B 142      21.100 -26.337  33.229  0.00  0.00           C  
ATOM   3547  CZ  PHE B 142      21.454 -25.046  33.624  0.00  0.00           C  
ATOM   3548  N   ASP B 143      18.476 -27.643  27.930  0.00  0.00           N  
ATOM   3549  CA  ASP B 143      17.447 -28.237  27.121  0.00  0.00           C  
ATOM   3550  C   ASP B 143      16.126 -27.680  27.632  0.00  0.00           C  
ATOM   3551  O   ASP B 143      16.110 -27.126  28.737  0.00  0.00           O  
ATOM   3552  CB  ASP B 143      17.388 -29.784  27.292  0.00  0.00           C  
ATOM   3553  CG  ASP B 143      18.637 -30.482  26.772  0.00  0.00           C  
ATOM   3554  OD1 ASP B 143      19.075 -30.164  25.638  0.00  0.00           O  
ATOM   3555  OD2 ASP B 143      19.165 -31.364  27.499  0.00  0.00           O1-
ATOM   3556  N   PRO B 144      15.001 -27.751  26.910  0.00  0.00           N  
ATOM   3557  CA  PRO B 144      13.719 -27.258  27.386  0.00  0.00           C  
ATOM   3558  C   PRO B 144      13.215 -27.974  28.622  0.00  0.00           C  
ATOM   3559  O   PRO B 144      12.377 -27.405  29.322  0.00  0.00           O  
ATOM   3560  CB  PRO B 144      12.767 -27.323  26.193  0.00  0.00           C  
ATOM   3561  CG  PRO B 144      13.405 -28.359  25.257  0.00  0.00           C  
ATOM   3562  CD  PRO B 144      14.910 -28.226  25.530  0.00  0.00           C  
ATOM   3563  N   SER B 145      13.724 -29.196  28.906  0.00  0.00           N  
ATOM   3564  CA  SER B 145      13.465 -29.934  30.115  0.00  0.00           C  
ATOM   3565  C   SER B 145      14.249 -29.407  31.300  0.00  0.00           C  
ATOM   3566  O   SER B 145      13.895 -29.698  32.445  0.00  0.00           O  
ATOM   3567  CB  SER B 145      13.834 -31.419  29.927  0.00  0.00           C  
ATOM   3568  OG  SER B 145      15.233 -31.563  29.702  0.00  0.00           O  
ATOM   3569  N   GLY B 146      15.301 -28.592  31.045  0.00  0.00           N  
ATOM   3570  CA  GLY B 146      16.139 -28.035  32.073  0.00  0.00           C  
ATOM   3571  C   GLY B 146      17.381 -28.846  32.317  0.00  0.00           C  
ATOM   3572  O   GLY B 146      18.067 -28.612  33.313  0.00  0.00           O  
ATOM   3573  N   LYS B 147      17.683 -29.827  31.433  0.00  0.00           N  
ATOM   3574  CA  LYS B 147      18.855 -30.660  31.549  0.00  0.00           C  
ATOM   3575  C   LYS B 147      20.004 -30.041  30.791  0.00  0.00           C  
ATOM   3576  O   LYS B 147      19.757 -29.434  29.749  0.00  0.00           O  
ATOM   3577  CB  LYS B 147      18.645 -32.084  30.999  0.00  0.00           C  
ATOM   3578  CG  LYS B 147      17.676 -32.932  31.820  0.00  0.00           C  
ATOM   3579  CD  LYS B 147      17.482 -34.331  31.242  0.00  0.00           C  
ATOM   3580  CE  LYS B 147      16.488 -35.190  32.018  0.00  0.00           C  
ATOM   3581  NZ  LYS B 147      16.378 -36.514  31.376  0.00  0.00           N1+
ATOM   3582  N   PRO B 148      21.256 -30.140  31.252  0.00  0.00           N  
ATOM   3583  CA  PRO B 148      22.400 -29.569  30.569  0.00  0.00           C  
ATOM   3584  C   PRO B 148      22.630 -30.178  29.216  0.00  0.00           C  
ATOM   3585  O   PRO B 148      22.440 -31.386  29.054  0.00  0.00           O  
ATOM   3586  CB  PRO B 148      23.588 -29.763  31.505  0.00  0.00           C  
ATOM   3587  CG  PRO B 148      22.949 -29.858  32.898  0.00  0.00           C  
ATOM   3588  CD  PRO B 148      21.588 -30.517  32.626  0.00  0.00           C  
ATOM   3589  N   LEU B 149      23.027 -29.332  28.247  0.00  0.00           N  
ATOM   3590  CA  LEU B 149      23.186 -29.726  26.883  0.00  0.00           C  
ATOM   3591  C   LEU B 149      24.637 -29.624  26.527  0.00  0.00           C  
ATOM   3592  O   LEU B 149      25.254 -28.555  26.567  0.00  0.00           O  
ATOM   3593  CB  LEU B 149      22.283 -28.871  25.988  0.00  0.00           C  
ATOM   3594  CG  LEU B 149      22.349 -29.069  24.474  0.00  0.00           C  
ATOM   3595  CD1 LEU B 149      21.939 -30.474  24.000  0.00  0.00           C  
ATOM   3596  CD2 LEU B 149      21.419 -28.018  23.885  0.00  0.00           C  
ATOM   3597  N   ALA B 150      25.196 -30.801  26.185  0.00  0.00           N  
ATOM   3598  CA  ALA B 150      26.573 -30.960  25.818  0.00  0.00           C  
ATOM   3599  C   ALA B 150      26.700 -31.025  24.333  0.00  0.00           C  
ATOM   3600  O   ALA B 150      25.830 -31.567  23.646  0.00  0.00           O  
ATOM   3601  CB  ALA B 150      27.200 -32.245  26.379  0.00  0.00           C  
ATOM   3602  N   GLY B 151      27.810 -30.458  23.808  0.00  0.00           N  
ATOM   3603  CA  GLY B 151      28.077 -30.447  22.397  0.00  0.00           C  
ATOM   3604  C   GLY B 151      27.386 -29.326  21.678  0.00  0.00           C  
ATOM   3605  O   GLY B 151      27.402 -29.303  20.447  0.00  0.00           O  
ATOM   3606  N   ALA B 152      26.758 -28.382  22.422  0.00  0.00           N  
ATOM   3607  CA  ALA B 152      26.073 -27.256  21.844  0.00  0.00           C  
ATOM   3608  C   ALA B 152      27.114 -26.250  21.469  0.00  0.00           C  
ATOM   3609  O   ALA B 152      28.061 -26.026  22.225  0.00  0.00           O  
ATOM   3610  CB  ALA B 152      25.096 -26.558  22.806  0.00  0.00           C  
ATOM   3611  N   VAL B 153      26.972 -25.642  20.272  0.00  0.00           N  
ATOM   3612  CA  VAL B 153      27.916 -24.660  19.818  0.00  0.00           C  
ATOM   3613  C   VAL B 153      27.322 -23.314  20.123  0.00  0.00           C  
ATOM   3614  O   VAL B 153      26.247 -22.969  19.627  0.00  0.00           O  
ATOM   3615  CB  VAL B 153      28.230 -24.766  18.333  0.00  0.00           C  
ATOM   3616  CG1 VAL B 153      29.227 -23.668  17.908  0.00  0.00           C  
ATOM   3617  CG2 VAL B 153      28.755 -26.184  18.035  0.00  0.00           C  
ATOM   3618  N   VAL B 154      28.019 -22.537  20.976  0.00  0.00           N  
ATOM   3619  CA  VAL B 154      27.574 -21.220  21.324  0.00  0.00           C  
ATOM   3620  C   VAL B 154      28.587 -20.348  20.624  0.00  0.00           C  
ATOM   3621  O   VAL B 154      29.767 -20.344  20.980  0.00  0.00           O  
ATOM   3622  CB  VAL B 154      27.595 -20.956  22.819  0.00  0.00           C  
ATOM   3623  CG1 VAL B 154      27.090 -19.536  23.110  0.00  0.00           C  
ATOM   3624  CG2 VAL B 154      26.786 -22.035  23.548  0.00  0.00           C  
ATOM   3625  N   ASP B 155      28.150 -19.634  19.566  0.00  0.00           N  
ATOM   3626  CA  ASP B 155      29.014 -18.758  18.824  0.00  0.00           C  
ATOM   3627  C   ASP B 155      28.804 -17.410  19.451  0.00  0.00           C  
ATOM   3628  O   ASP B 155      27.676 -16.927  19.544  0.00  0.00           O  
ATOM   3629  CB  ASP B 155      28.688 -18.755  17.308  0.00  0.00           C  
ATOM   3630  CG  ASP B 155      29.680 -17.979  16.425  0.00  0.00           C  
ATOM   3631  OD1 ASP B 155      30.531 -17.188  16.914  0.00  0.00           O  
ATOM   3632  OD2 ASP B 155      29.629 -18.261  15.196  0.00  0.00           O1-
ATOM   3633  N   LEU B 156      29.912 -16.824  19.939  0.00  0.00           N  
ATOM   3634  CA  LEU B 156      29.973 -15.551  20.594  0.00  0.00           C  
ATOM   3635  C   LEU B 156      30.642 -14.584  19.673  0.00  0.00           C  
ATOM   3636  O   LEU B 156      31.708 -14.866  19.126  0.00  0.00           O  
ATOM   3637  CB  LEU B 156      30.888 -15.532  21.826  0.00  0.00           C  
ATOM   3638  CG  LEU B 156      30.366 -16.045  23.168  0.00  0.00           C  
ATOM   3639  CD1 LEU B 156      30.027 -17.535  23.159  0.00  0.00           C  
ATOM   3640  CD2 LEU B 156      31.395 -15.712  24.246  0.00  0.00           C  
ATOM   3641  N   TRP B 157      30.018 -13.406  19.527  0.00  0.00           N  
ATOM   3642  CA  TRP B 157      30.466 -12.327  18.699  0.00  0.00           C  
ATOM   3643  C   TRP B 157      30.256 -11.030  19.440  0.00  0.00           C  
ATOM   3644  O   TRP B 157      29.118 -10.707  19.782  0.00  0.00           O  
ATOM   3645  CB  TRP B 157      29.630 -12.354  17.402  0.00  0.00           C  
ATOM   3646  CG  TRP B 157      29.740 -11.181  16.475  0.00  0.00           C  
ATOM   3647  CD1 TRP B 157      30.744 -10.299  16.207  0.00  0.00           C  
ATOM   3648  CD2 TRP B 157      28.557 -10.647  15.877  0.00  0.00           C  
ATOM   3649  CE2 TRP B 157      28.902  -9.419  15.303  0.00  0.00           C  
ATOM   3650  CE3 TRP B 157      27.254 -11.109  15.850  0.00  0.00           C  
ATOM   3651  NE1 TRP B 157      30.247  -9.232  15.498  0.00  0.00           N  
ATOM   3652  CZ2 TRP B 157      27.935  -8.619  14.719  0.00  0.00           C  
ATOM   3653  CZ3 TRP B 157      26.292 -10.337  15.197  0.00  0.00           C  
ATOM   3654  CH2 TRP B 157      26.623  -9.097  14.644  0.00  0.00           C  
ATOM   3655  N   HIS B 158      31.339 -10.250  19.703  0.00  0.00           N  
ATOM   3656  CA  HIS B 158      31.136  -8.998  20.400  0.00  0.00           C  
ATOM   3657  C   HIS B 158      32.014  -7.834  20.089  0.00  0.00           C  
ATOM   3658  O   HIS B 158      33.065  -7.957  19.461  0.00  0.00           O  
ATOM   3659  CB  HIS B 158      31.046  -9.131  21.926  0.00  0.00           C  
ATOM   3660  CG  HIS B 158      32.239  -9.656  22.647  0.00  0.00           C  
ATOM   3661  CD2 HIS B 158      33.158  -9.027  23.425  0.00  0.00           C  
ATOM   3662  ND1 HIS B 158      32.531 -10.996  22.715  0.00  0.00           N  
ATOM   3663  CE1 HIS B 158      33.603 -11.115  23.529  0.00  0.00           C  
ATOM   3664  NE2 HIS B 158      34.020  -9.948  23.985  0.00  0.00           N  
ATOM   3665  N   ALA B 159      31.503  -6.648  20.504  0.00  0.00           N  
ATOM   3666  CA  ALA B 159      32.107  -5.351  20.364  0.00  0.00           C  
ATOM   3667  C   ALA B 159      33.257  -5.181  21.310  0.00  0.00           C  
ATOM   3668  O   ALA B 159      33.268  -5.732  22.410  0.00  0.00           O  
ATOM   3669  CB  ALA B 159      31.114  -4.206  20.630  0.00  0.00           C  
ATOM   3670  N   ASN B 160      34.278  -4.425  20.863  0.00  0.00           N  
ATOM   3671  CA  ASN B 160      35.462  -4.133  21.629  0.00  0.00           C  
ATOM   3672  C   ASN B 160      35.277  -2.900  22.489  0.00  0.00           C  
ATOM   3673  O   ASN B 160      34.167  -2.383  22.624  0.00  0.00           O  
ATOM   3674  CB  ASN B 160      36.744  -4.065  20.743  0.00  0.00           C  
ATOM   3675  CG  ASN B 160      36.762  -2.899  19.753  0.00  0.00           C  
ATOM   3676  ND2 ASN B 160      37.741  -2.950  18.822  0.00  0.00           N  
ATOM   3677  OD1 ASN B 160      35.956  -1.974  19.762  0.00  0.00           O  
ATOM   3678  N   THR B 161      36.378  -2.420  23.118  0.00  0.00           N  
ATOM   3679  CA  THR B 161      36.406  -1.240  23.954  0.00  0.00           C  
ATOM   3680  C   THR B 161      36.045   0.011  23.174  0.00  0.00           C  
ATOM   3681  O   THR B 161      35.529   0.968  23.751  0.00  0.00           O  
ATOM   3682  CB  THR B 161      37.738  -1.034  24.637  0.00  0.00           C  
ATOM   3683  CG2 THR B 161      37.978  -2.152  25.670  0.00  0.00           C  
ATOM   3684  OG1 THR B 161      38.789  -0.985  23.680  0.00  0.00           O  
ATOM   3685  N   LYS B 162      36.328   0.037  21.849  0.00  0.00           N  
ATOM   3686  CA  LYS B 162      36.011   1.149  20.980  0.00  0.00           C  
ATOM   3687  C   LYS B 162      34.558   1.044  20.545  0.00  0.00           C  
ATOM   3688  O   LYS B 162      33.986   2.027  20.069  0.00  0.00           O  
ATOM   3689  CB  LYS B 162      36.788   1.098  19.648  0.00  0.00           C  
ATOM   3690  CG  LYS B 162      38.307   1.252  19.698  0.00  0.00           C  
ATOM   3691  CD  LYS B 162      38.929   1.123  18.303  0.00  0.00           C  
ATOM   3692  CE  LYS B 162      40.445   1.299  18.263  0.00  0.00           C  
ATOM   3693  NZ  LYS B 162      40.937   1.181  16.875  0.00  0.00           N1+
ATOM   3694  N   GLY B 163      33.925  -0.148  20.725  0.00  0.00           N  
ATOM   3695  CA  GLY B 163      32.568  -0.432  20.333  0.00  0.00           C  
ATOM   3696  C   GLY B 163      32.532  -1.042  18.951  0.00  0.00           C  
ATOM   3697  O   GLY B 163      31.471  -1.447  18.478  0.00  0.00           O  
ATOM   3698  N   ASN B 164      33.707  -1.139  18.288  0.00  0.00           N  
ATOM   3699  CA  ASN B 164      33.879  -1.668  16.962  0.00  0.00           C  
ATOM   3700  C   ASN B 164      34.001  -3.164  16.963  0.00  0.00           C  
ATOM   3701  O   ASN B 164      34.371  -3.780  17.964  0.00  0.00           O  
ATOM   3702  CB  ASN B 164      35.163  -1.153  16.282  0.00  0.00           C  
ATOM   3703  CG  ASN B 164      35.090   0.338  15.953  0.00  0.00           C  
ATOM   3704  ND2 ASN B 164      36.298   0.929  15.757  0.00  0.00           N  
ATOM   3705  OD1 ASN B 164      34.039   0.974  15.857  0.00  0.00           O  
ATOM   3706  N   TYR B 165      33.622  -3.778  15.823  0.00  0.00           N  
ATOM   3707  CA  TYR B 165      33.713  -5.199  15.617  0.00  0.00           C  
ATOM   3708  C   TYR B 165      34.901  -5.527  14.760  0.00  0.00           C  
ATOM   3709  O   TYR B 165      35.283  -4.722  13.914  0.00  0.00           O  
ATOM   3710  CB  TYR B 165      32.517  -5.826  14.882  0.00  0.00           C  
ATOM   3711  CG  TYR B 165      31.280  -5.803  15.706  0.00  0.00           C  
ATOM   3712  CD1 TYR B 165      30.228  -4.920  15.442  0.00  0.00           C  
ATOM   3713  CD2 TYR B 165      31.181  -6.663  16.798  0.00  0.00           C  
ATOM   3714  CE1 TYR B 165      29.067  -4.940  16.224  0.00  0.00           C  
ATOM   3715  CE2 TYR B 165      30.030  -6.686  17.578  0.00  0.00           C  
ATOM   3716  CZ  TYR B 165      28.974  -5.836  17.293  0.00  0.00           C  
ATOM   3717  OH  TYR B 165      27.834  -5.910  18.111  0.00  0.00           O  
ATOM   3718  N   SER B 166      35.510  -6.726  14.957  0.00  0.00           N  
ATOM   3719  CA  SER B 166      36.634  -7.197  14.167  0.00  0.00           C  
ATOM   3720  C   SER B 166      36.149  -7.443  12.762  0.00  0.00           C  
ATOM   3721  O   SER B 166      34.952  -7.669  12.568  0.00  0.00           O  
ATOM   3722  CB  SER B 166      37.315  -8.452  14.740  0.00  0.00           C  
ATOM   3723  OG  SER B 166      36.445  -9.575  14.720  0.00  0.00           O  
ATOM   3724  N   TYR B 167      37.058  -7.386  11.750  0.00  0.00           N  
ATOM   3725  CA  TYR B 167      36.725  -7.514  10.337  0.00  0.00           C  
ATOM   3726  C   TYR B 167      36.210  -6.212   9.825  0.00  0.00           C  
ATOM   3727  O   TYR B 167      36.751  -5.697   8.846  0.00  0.00           O  
ATOM   3728  CB  TYR B 167      35.762  -8.635   9.856  0.00  0.00           C  
ATOM   3729  CG  TYR B 167      36.453  -9.940   9.789  0.00  0.00           C  
ATOM   3730  CD1 TYR B 167      36.456 -10.873  10.829  0.00  0.00           C  
ATOM   3731  CD2 TYR B 167      37.087 -10.239   8.581  0.00  0.00           C  
ATOM   3732  CE1 TYR B 167      37.126 -12.087  10.655  0.00  0.00           C  
ATOM   3733  CE2 TYR B 167      37.752 -11.446   8.406  0.00  0.00           C  
ATOM   3734  CZ  TYR B 167      37.772 -12.369   9.446  0.00  0.00           C  
ATOM   3735  OH  TYR B 167      38.444 -13.590   9.263  0.00  0.00           O  
ATOM   3736  N   PHE B 168      35.160  -5.653  10.480  0.00  0.00           N  
ATOM   3737  CA  PHE B 168      34.570  -4.386  10.130  0.00  0.00           C  
ATOM   3738  C   PHE B 168      35.646  -3.356  10.434  0.00  0.00           C  
ATOM   3739  O   PHE B 168      35.892  -2.464   9.620  0.00  0.00           O  
ATOM   3740  CB  PHE B 168      33.295  -4.144  10.978  0.00  0.00           C  
ATOM   3741  CG  PHE B 168      32.547  -2.919  10.563  0.00  0.00           C  
ATOM   3742  CD1 PHE B 168      31.788  -2.932   9.385  0.00  0.00           C  
ATOM   3743  CD2 PHE B 168      32.554  -1.763  11.353  0.00  0.00           C  
ATOM   3744  CE1 PHE B 168      31.069  -1.803   8.983  0.00  0.00           C  
ATOM   3745  CE2 PHE B 168      31.837  -0.630  10.957  0.00  0.00           C  
ATOM   3746  CZ  PHE B 168      31.096  -0.649   9.771  0.00  0.00           C  
ATOM   3747  N   ASP B 169      36.317  -3.492  11.608  0.00  0.00           N  
ATOM   3748  CA  ASP B 169      37.398  -2.642  12.020  0.00  0.00           C  
ATOM   3749  C   ASP B 169      38.601  -3.453  11.630  0.00  0.00           C  
ATOM   3750  O   ASP B 169      38.841  -4.551  12.143  0.00  0.00           O  
ATOM   3751  CB  ASP B 169      37.442  -2.358  13.547  0.00  0.00           C  
ATOM   3752  CG  ASP B 169      38.528  -1.359  13.990  0.00  0.00           C  
ATOM   3753  OD1 ASP B 169      39.363  -0.903  13.163  0.00  0.00           O  
ATOM   3754  OD2 ASP B 169      38.518  -1.021  15.205  0.00  0.00           O1-
ATOM   3755  N   LYS B 170      39.383  -2.877  10.699  0.00  0.00           N  
ATOM   3756  CA  LYS B 170      40.578  -3.452  10.147  0.00  0.00           C  
ATOM   3757  C   LYS B 170      41.704  -3.501  11.138  0.00  0.00           C  
ATOM   3758  O   LYS B 170      42.556  -4.386  11.048  0.00  0.00           O  
ATOM   3759  CB  LYS B 170      41.071  -2.680   8.912  0.00  0.00           C  
ATOM   3760  CG  LYS B 170      40.166  -2.841   7.689  0.00  0.00           C  
ATOM   3761  CD  LYS B 170      40.654  -2.064   6.469  0.00  0.00           C  
ATOM   3762  CE  LYS B 170      39.757  -2.221   5.241  0.00  0.00           C  
ATOM   3763  NZ  LYS B 170      40.297  -1.426   4.120  0.00  0.00           N1+
ATOM   3764  N   SER B 171      41.722  -2.554  12.106  0.00  0.00           N  
ATOM   3765  CA  SER B 171      42.742  -2.452  13.121  0.00  0.00           C  
ATOM   3766  C   SER B 171      42.769  -3.664  14.008  0.00  0.00           C  
ATOM   3767  O   SER B 171      43.846  -4.079  14.441  0.00  0.00           O  
ATOM   3768  CB  SER B 171      42.558  -1.220  14.023  0.00  0.00           C  
ATOM   3769  OG  SER B 171      42.735  -0.031  13.265  0.00  0.00           O  
ATOM   3770  N   GLN B 172      41.582  -4.252  14.292  0.00  0.00           N  
ATOM   3771  CA  GLN B 172      41.466  -5.423  15.120  0.00  0.00           C  
ATOM   3772  C   GLN B 172      41.956  -6.660  14.443  0.00  0.00           C  
ATOM   3773  O   GLN B 172      41.876  -6.792  13.220  0.00  0.00           O  
ATOM   3774  CB  GLN B 172      40.042  -5.688  15.634  0.00  0.00           C  
ATOM   3775  CG  GLN B 172      39.532  -4.604  16.584  0.00  0.00           C  
ATOM   3776  CD  GLN B 172      40.424  -4.560  17.828  0.00  0.00           C  
ATOM   3777  NE2 GLN B 172      41.008  -3.362  18.090  0.00  0.00           N  
ATOM   3778  OE1 GLN B 172      40.602  -5.542  18.548  0.00  0.00           O  
ATOM   3779  N   SER B 173      42.492  -7.591  15.266  0.00  0.00           N  
ATOM   3780  CA  SER B 173      43.012  -8.852  14.815  0.00  0.00           C  
ATOM   3781  C   SER B 173      41.916  -9.724  14.266  0.00  0.00           C  
ATOM   3782  O   SER B 173      40.734  -9.535  14.574  0.00  0.00           O  
ATOM   3783  CB  SER B 173      43.842  -9.595  15.890  0.00  0.00           C  
ATOM   3784  OG  SER B 173      43.048  -9.996  16.997  0.00  0.00           O  
ATOM   3785  N   GLU B 174      42.313 -10.679  13.391  0.00  0.00           N  
ATOM   3786  CA  GLU B 174      41.407 -11.585  12.744  0.00  0.00           C  
ATOM   3787  C   GLU B 174      40.715 -12.412  13.789  0.00  0.00           C  
ATOM   3788  O   GLU B 174      41.340 -13.040  14.648  0.00  0.00           O  
ATOM   3789  CB  GLU B 174      42.127 -12.472  11.709  0.00  0.00           C  
ATOM   3790  CG  GLU B 174      41.209 -13.361  10.866  0.00  0.00           C  
ATOM   3791  CD  GLU B 174      41.957 -14.155   9.793  0.00  0.00           C  
ATOM   3792  OE1 GLU B 174      43.205 -14.044   9.656  0.00  0.00           O  
ATOM   3793  OE2 GLU B 174      41.252 -14.897   9.060  0.00  0.00           O1-
ATOM   3794  N   TYR B 175      39.366 -12.369  13.703  0.00  0.00           N  
ATOM   3795  CA  TYR B 175      38.428 -13.018  14.580  0.00  0.00           C  
ATOM   3796  C   TYR B 175      38.579 -12.648  16.035  0.00  0.00           C  
ATOM   3797  O   TYR B 175      38.232 -13.439  16.918  0.00  0.00           O  
ATOM   3798  CB  TYR B 175      38.355 -14.561  14.469  0.00  0.00           C  
ATOM   3799  CG  TYR B 175      37.865 -15.049  13.152  0.00  0.00           C  
ATOM   3800  CD1 TYR B 175      36.510 -14.951  12.817  0.00  0.00           C  
ATOM   3801  CD2 TYR B 175      38.744 -15.677  12.267  0.00  0.00           C  
ATOM   3802  CE1 TYR B 175      36.046 -15.430  11.591  0.00  0.00           C  
ATOM   3803  CE2 TYR B 175      38.289 -16.160  11.040  0.00  0.00           C  
ATOM   3804  CZ  TYR B 175      36.940 -16.031  10.701  0.00  0.00           C  
ATOM   3805  OH  TYR B 175      36.486 -16.522   9.461  0.00  0.00           O  
ATOM   3806  N   ASN B 176      39.059 -11.411  16.334  0.00  0.00           N  
ATOM   3807  CA  ASN B 176      39.205 -10.976  17.707  0.00  0.00           C  
ATOM   3808  C   ASN B 176      37.778 -10.817  18.171  0.00  0.00           C  
ATOM   3809  O   ASN B 176      36.959 -10.206  17.481  0.00  0.00           O  
ATOM   3810  CB  ASN B 176      39.944  -9.624  17.858  0.00  0.00           C  
ATOM   3811  CG  ASN B 176      40.335  -9.289  19.306  0.00  0.00           C  
ATOM   3812  ND2 ASN B 176      41.355  -8.397  19.409  0.00  0.00           N  
ATOM   3813  OD1 ASN B 176      39.817  -9.776  20.310  0.00  0.00           O  
ATOM   3814  N   LEU B 177      37.462 -11.396  19.351  0.00  0.00           N  
ATOM   3815  CA  LEU B 177      36.151 -11.384  19.958  0.00  0.00           C  
ATOM   3816  C   LEU B 177      35.082 -12.090  19.139  0.00  0.00           C  
ATOM   3817  O   LEU B 177      33.904 -11.720  19.173  0.00  0.00           O  
ATOM   3818  CB  LEU B 177      35.675  -9.956  20.346  0.00  0.00           C  
ATOM   3819  CG  LEU B 177      36.630  -9.153  21.254  0.00  0.00           C  
ATOM   3820  CD1 LEU B 177      36.072  -7.757  21.495  0.00  0.00           C  
ATOM   3821  CD2 LEU B 177      36.984  -9.866  22.565  0.00  0.00           C  
ATOM   3822  N   ARG B 178      35.489 -13.151  18.390  0.00  0.00           N  
ATOM   3823  CA  ARG B 178      34.583 -13.958  17.602  0.00  0.00           C  
ATOM   3824  C   ARG B 178      35.059 -15.372  17.848  0.00  0.00           C  
ATOM   3825  O   ARG B 178      36.156 -15.742  17.420  0.00  0.00           O  
ATOM   3826  CB  ARG B 178      34.653 -13.695  16.079  0.00  0.00           C  
ATOM   3827  CG  ARG B 178      34.143 -12.325  15.613  0.00  0.00           C  
ATOM   3828  CD  ARG B 178      34.359 -12.103  14.113  0.00  0.00           C  
ATOM   3829  NE  ARG B 178      33.995 -10.696  13.750  0.00  0.00           N  
ATOM   3830  CZ  ARG B 178      32.726 -10.310  13.404  0.00  0.00           C  
ATOM   3831  NH1 ARG B 178      31.673 -11.180  13.369  0.00  0.00           N1+
ATOM   3832  NH2 ARG B 178      32.488  -9.019  13.031  0.00  0.00           N  
ATOM   3833  N   ARG B 179      34.266 -16.184  18.593  0.00  0.00           N  
ATOM   3834  CA  ARG B 179      34.642 -17.558  18.892  0.00  0.00           C  
ATOM   3835  C   ARG B 179      33.484 -18.486  19.050  0.00  0.00           C  
ATOM   3836  O   ARG B 179      32.447 -18.106  19.585  0.00  0.00           O  
ATOM   3837  CB  ARG B 179      35.383 -17.787  20.235  0.00  0.00           C  
ATOM   3838  CG  ARG B 179      36.752 -17.151  20.454  0.00  0.00           C  
ATOM   3839  CD  ARG B 179      37.893 -17.826  19.700  0.00  0.00           C  
ATOM   3840  NE  ARG B 179      39.142 -17.135  20.135  0.00  0.00           N  
ATOM   3841  CZ  ARG B 179      39.584 -15.999  19.513  0.00  0.00           C  
ATOM   3842  NH1 ARG B 179      40.671 -15.353  20.027  0.00  0.00           N1+
ATOM   3843  NH2 ARG B 179      38.957 -15.501  18.404  0.00  0.00           N  
ATOM   3844  N   ARG B 180      33.651 -19.745  18.582  0.00  0.00           N  
ATOM   3845  CA  ARG B 180      32.648 -20.763  18.736  0.00  0.00           C  
ATOM   3846  C   ARG B 180      33.106 -21.642  19.860  0.00  0.00           C  
ATOM   3847  O   ARG B 180      34.132 -22.322  19.765  0.00  0.00           O  
ATOM   3848  CB  ARG B 180      32.399 -21.631  17.493  0.00  0.00           C  
ATOM   3849  CG  ARG B 180      31.817 -20.834  16.339  0.00  0.00           C  
ATOM   3850  CD  ARG B 180      31.622 -21.609  15.046  0.00  0.00           C  
ATOM   3851  NE  ARG B 180      30.994 -20.653  14.088  0.00  0.00           N  
ATOM   3852  CZ  ARG B 180      30.736 -21.007  12.792  0.00  0.00           C  
ATOM   3853  NH1 ARG B 180      31.015 -22.259  12.315  0.00  0.00           N1+
ATOM   3854  NH2 ARG B 180      30.186 -20.084  11.956  0.00  0.00           N  
ATOM   3855  N   ILE B 181      32.340 -21.624  20.969  0.00  0.00           N  
ATOM   3856  CA  ILE B 181      32.654 -22.405  22.125  0.00  0.00           C  
ATOM   3857  C   ILE B 181      31.778 -23.624  22.047  0.00  0.00           C  
ATOM   3858  O   ILE B 181      30.553 -23.512  21.962  0.00  0.00           O  
ATOM   3859  CB  ILE B 181      32.322 -21.707  23.434  0.00  0.00           C  
ATOM   3860  CG1 ILE B 181      33.059 -20.365  23.556  0.00  0.00           C  
ATOM   3861  CG2 ILE B 181      32.744 -22.640  24.589  0.00  0.00           C  
ATOM   3862  CD1 ILE B 181      32.636 -19.513  24.749  0.00  0.00           C  
ATOM   3863  N   VAL B 182      32.398 -24.822  22.041  0.00  0.00           N  
ATOM   3864  CA  VAL B 182      31.623 -26.035  22.040  0.00  0.00           C  
ATOM   3865  C   VAL B 182      31.536 -26.372  23.504  0.00  0.00           C  
ATOM   3866  O   VAL B 182      32.556 -26.462  24.196  0.00  0.00           O  
ATOM   3867  CB  VAL B 182      32.194 -27.170  21.226  0.00  0.00           C  
ATOM   3868  CG1 VAL B 182      31.302 -28.423  21.349  0.00  0.00           C  
ATOM   3869  CG2 VAL B 182      32.297 -26.698  19.767  0.00  0.00           C  
ATOM   3870  N   THR B 183      30.286 -26.523  23.993  0.00  0.00           N  
ATOM   3871  CA  THR B 183      30.003 -26.817  25.371  0.00  0.00           C  
ATOM   3872  C   THR B 183      30.403 -28.202  25.760  0.00  0.00           C  
ATOM   3873  O   THR B 183      30.150 -29.170  25.041  0.00  0.00           O  
ATOM   3874  CB  THR B 183      28.555 -26.647  25.808  0.00  0.00           C  
ATOM   3875  CG2 THR B 183      28.163 -25.168  25.656  0.00  0.00           C  
ATOM   3876  OG1 THR B 183      27.657 -27.482  25.079  0.00  0.00           O  
ATOM   3877  N   ASP B 184      30.995 -28.278  26.967  0.00  0.00           N  
ATOM   3878  CA  ASP B 184      31.473 -29.468  27.616  0.00  0.00           C  
ATOM   3879  C   ASP B 184      30.344 -30.351  28.093  0.00  0.00           C  
ATOM   3880  O   ASP B 184      29.170 -30.018  27.930  0.00  0.00           O  
ATOM   3881  CB  ASP B 184      32.472 -29.137  28.765  0.00  0.00           C  
ATOM   3882  CG  ASP B 184      31.886 -28.391  29.981  0.00  0.00           C  
ATOM   3883  OD1 ASP B 184      30.643 -28.282  30.153  0.00  0.00           O  
ATOM   3884  OD2 ASP B 184      32.728 -27.918  30.787  0.00  0.00           O1-
ATOM   3885  N   GLU B 185      30.697 -31.515  28.692  0.00  0.00           N  
ATOM   3886  CA  GLU B 185      29.779 -32.503  29.217  0.00  0.00           C  
ATOM   3887  C   GLU B 185      28.833 -31.901  30.238  0.00  0.00           C  
ATOM   3888  O   GLU B 185      27.673 -32.311  30.316  0.00  0.00           O  
ATOM   3889  CB  GLU B 185      30.548 -33.663  29.891  0.00  0.00           C  
ATOM   3890  CG  GLU B 185      29.701 -34.869  30.333  0.00  0.00           C  
ATOM   3891  CD  GLU B 185      30.559 -35.993  30.923  0.00  0.00           C  
ATOM   3892  OE1 GLU B 185      31.813 -35.888  30.986  0.00  0.00           O  
ATOM   3893  OE2 GLU B 185      29.937 -37.007  31.333  0.00  0.00           O1-
ATOM   3894  N   ASN B 186      29.305 -30.895  31.012  0.00  0.00           N  
ATOM   3895  CA  ASN B 186      28.518 -30.229  32.023  0.00  0.00           C  
ATOM   3896  C   ASN B 186      27.565 -29.224  31.418  0.00  0.00           C  
ATOM   3897  O   ASN B 186      26.652 -28.767  32.108  0.00  0.00           O  
ATOM   3898  CB  ASN B 186      29.396 -29.443  33.021  0.00  0.00           C  
ATOM   3899  CG  ASN B 186      30.195 -30.373  33.932  0.00  0.00           C  
ATOM   3900  ND2 ASN B 186      31.311 -29.816  34.469  0.00  0.00           N  
ATOM   3901  OD1 ASN B 186      29.879 -31.538  34.173  0.00  0.00           O  
ATOM   3902  N   GLY B 187      27.748 -28.858  30.122  0.00  0.00           N  
ATOM   3903  CA  GLY B 187      26.912 -27.911  29.425  0.00  0.00           C  
ATOM   3904  C   GLY B 187      27.262 -26.492  29.762  0.00  0.00           C  
ATOM   3905  O   GLY B 187      26.447 -25.596  29.554  0.00  0.00           O  
ATOM   3906  N   TYR B 188      28.478 -26.274  30.301  0.00  0.00           N  
ATOM   3907  CA  TYR B 188      28.991 -25.005  30.719  0.00  0.00           C  
ATOM   3908  C   TYR B 188      30.017 -24.482  29.751  0.00  0.00           C  
ATOM   3909  O   TYR B 188      30.818 -25.243  29.200  0.00  0.00           O  
ATOM   3910  CB  TYR B 188      29.596 -25.186  32.137  0.00  0.00           C  
ATOM   3911  CG  TYR B 188      30.335 -24.025  32.718  0.00  0.00           C  
ATOM   3912  CD1 TYR B 188      31.734 -24.064  32.709  0.00  0.00           C  
ATOM   3913  CD2 TYR B 188      29.684 -22.920  33.280  0.00  0.00           C  
ATOM   3914  CE1 TYR B 188      32.480 -23.020  33.247  0.00  0.00           C  
ATOM   3915  CE2 TYR B 188      30.430 -21.868  33.824  0.00  0.00           C  
ATOM   3916  CZ  TYR B 188      31.829 -21.923  33.806  0.00  0.00           C  
ATOM   3917  OH  TYR B 188      32.612 -20.884  34.348  0.00  0.00           O  
ATOM   3918  N   TYR B 189      29.970 -23.149  29.513  0.00  0.00           N  
ATOM   3919  CA  TYR B 189      30.927 -22.511  28.658  0.00  0.00           C  
ATOM   3920  C   TYR B 189      31.504 -21.373  29.460  0.00  0.00           C  
ATOM   3921  O   TYR B 189      30.808 -20.750  30.274  0.00  0.00           O  
ATOM   3922  CB  TYR B 189      30.419 -21.978  27.279  0.00  0.00           C  
ATOM   3923  CG  TYR B 189      29.430 -20.853  27.307  0.00  0.00           C  
ATOM   3924  CD1 TYR B 189      29.922 -19.543  27.230  0.00  0.00           C  
ATOM   3925  CD2 TYR B 189      28.047 -21.055  27.373  0.00  0.00           C  
ATOM   3926  CE1 TYR B 189      29.070 -18.448  27.253  0.00  0.00           C  
ATOM   3927  CE2 TYR B 189      27.179 -19.956  27.397  0.00  0.00           C  
ATOM   3928  CZ  TYR B 189      27.698 -18.656  27.341  0.00  0.00           C  
ATOM   3929  OH  TYR B 189      26.851 -17.535  27.369  0.00  0.00           O  
ATOM   3930  N   ARG B 190      32.813 -21.121  29.244  0.00  0.00           N  
ATOM   3931  CA  ARG B 190      33.511 -20.058  29.908  0.00  0.00           C  
ATOM   3932  C   ARG B 190      34.292 -19.294  28.880  0.00  0.00           C  
ATOM   3933  O   ARG B 190      35.012 -19.862  28.057  0.00  0.00           O  
ATOM   3934  CB  ARG B 190      34.430 -20.548  31.048  0.00  0.00           C  
ATOM   3935  CG  ARG B 190      35.204 -19.470  31.815  0.00  0.00           C  
ATOM   3936  CD  ARG B 190      36.000 -20.053  32.979  0.00  0.00           C  
ATOM   3937  NE  ARG B 190      36.799 -18.955  33.599  0.00  0.00           N  
ATOM   3938  CZ  ARG B 190      37.511 -19.154  34.752  0.00  0.00           C  
ATOM   3939  NH1 ARG B 190      38.354 -18.174  35.187  0.00  0.00           N1+
ATOM   3940  NH2 ARG B 190      37.405 -20.311  35.474  0.00  0.00           N  
ATOM   3941  N   ALA B 191      34.142 -17.959  28.904  0.00  0.00           N  
ATOM   3942  CA  ALA B 191      34.814 -17.097  27.982  0.00  0.00           C  
ATOM   3943  C   ALA B 191      35.437 -15.947  28.698  0.00  0.00           C  
ATOM   3944  O   ALA B 191      34.778 -15.248  29.467  0.00  0.00           O  
ATOM   3945  CB  ALA B 191      33.869 -16.506  26.923  0.00  0.00           C  
ATOM   3946  N   ARG B 192      36.756 -15.765  28.487  0.00  0.00           N  
ATOM   3947  CA  ARG B 192      37.488 -14.669  29.058  0.00  0.00           C  
ATOM   3948  C   ARG B 192      37.471 -13.698  27.906  0.00  0.00           C  
ATOM   3949  O   ARG B 192      37.954 -14.002  26.813  0.00  0.00           O  
ATOM   3950  CB  ARG B 192      38.968 -14.969  29.357  0.00  0.00           C  
ATOM   3951  CG  ARG B 192      39.693 -13.801  30.028  0.00  0.00           C  
ATOM   3952  CD  ARG B 192      41.183 -14.038  30.260  0.00  0.00           C  
ATOM   3953  NE  ARG B 192      41.761 -12.838  30.942  0.00  0.00           N  
ATOM   3954  CZ  ARG B 192      42.239 -11.742  30.273  0.00  0.00           C  
ATOM   3955  NH1 ARG B 192      41.967 -11.485  28.959  0.00  0.00           N1+
ATOM   3956  NH2 ARG B 192      42.991 -10.837  30.962  0.00  0.00           N  
ATOM   3957  N   SER B 193      36.910 -12.503  28.133  0.00  0.00           N  
ATOM   3958  CA  SER B 193      36.787 -11.505  27.110  0.00  0.00           C  
ATOM   3959  C   SER B 193      36.997 -10.132  27.669  0.00  0.00           C  
ATOM   3960  O   SER B 193      37.180  -9.977  28.867  0.00  0.00           O  
ATOM   3961  CB  SER B 193      35.350 -11.563  26.551  0.00  0.00           C  
ATOM   3962  OG  SER B 193      34.379 -11.213  27.535  0.00  0.00           O  
ATOM   3963  N   ILE B 194      37.058  -9.097  26.806  0.00  0.00           N  
ATOM   3964  CA  ILE B 194      37.146  -7.726  27.258  0.00  0.00           C  
ATOM   3965  C   ILE B 194      35.723  -7.210  27.368  0.00  0.00           C  
ATOM   3966  O   ILE B 194      34.821  -7.748  26.719  0.00  0.00           O  
ATOM   3967  CB  ILE B 194      38.019  -6.812  26.414  0.00  0.00           C  
ATOM   3968  CG1 ILE B 194      37.514  -6.671  24.963  0.00  0.00           C  
ATOM   3969  CG2 ILE B 194      39.481  -7.273  26.572  0.00  0.00           C  
ATOM   3970  CD1 ILE B 194      38.230  -5.600  24.144  0.00  0.00           C  
ATOM   3971  N   VAL B 195      35.476  -6.175  28.214  0.00  0.00           N  
ATOM   3972  CA  VAL B 195      34.139  -5.630  28.366  0.00  0.00           C  
ATOM   3973  C   VAL B 195      33.759  -4.841  27.125  0.00  0.00           C  
ATOM   3974  O   VAL B 195      34.495  -3.933  26.727  0.00  0.00           O  
ATOM   3975  CB  VAL B 195      33.960  -4.782  29.629  0.00  0.00           C  
ATOM   3976  CG1 VAL B 195      32.557  -4.142  29.724  0.00  0.00           C  
ATOM   3977  CG2 VAL B 195      34.182  -5.697  30.840  0.00  0.00           C  
ATOM   3978  N   PRO B 196      32.636  -5.198  26.479  0.00  0.00           N  
ATOM   3979  CA  PRO B 196      32.141  -4.522  25.305  0.00  0.00           C  
ATOM   3980  C   PRO B 196      31.683  -3.135  25.631  0.00  0.00           C  
ATOM   3981  O   PRO B 196      31.078  -2.939  26.689  0.00  0.00           O  
ATOM   3982  CB  PRO B 196      31.016  -5.399  24.748  0.00  0.00           C  
ATOM   3983  CG  PRO B 196      30.545  -6.242  25.942  0.00  0.00           C  
ATOM   3984  CD  PRO B 196      31.791  -6.342  26.834  0.00  0.00           C  
ATOM   3985  N   SER B 197      31.965  -2.170  24.737  0.00  0.00           N  
ATOM   3986  CA  SER B 197      31.402  -0.859  24.880  0.00  0.00           C  
ATOM   3987  C   SER B 197      30.206  -0.722  23.991  0.00  0.00           C  
ATOM   3988  O   SER B 197      30.057  -1.454  23.007  0.00  0.00           O  
ATOM   3989  CB  SER B 197      32.392   0.265  24.554  0.00  0.00           C  
ATOM   3990  OG  SER B 197      33.450   0.243  25.501  0.00  0.00           O  
ATOM   3991  N   GLY B 198      29.306   0.223  24.361  0.00  0.00           N  
ATOM   3992  CA  GLY B 198      28.105   0.503  23.619  0.00  0.00           C  
ATOM   3993  C   GLY B 198      28.506   1.102  22.313  0.00  0.00           C  
ATOM   3994  O   GLY B 198      29.393   1.961  22.258  0.00  0.00           O  
ATOM   3995  N   TYR B 199      27.827   0.659  21.238  0.00  0.00           N  
ATOM   3996  CA  TYR B 199      28.141   1.136  19.930  0.00  0.00           C  
ATOM   3997  C   TYR B 199      26.986   1.830  19.316  0.00  0.00           C  
ATOM   3998  O   TYR B 199      25.820   1.541  19.594  0.00  0.00           O  
ATOM   3999  CB  TYR B 199      28.733   0.044  18.997  0.00  0.00           C  
ATOM   4000  CG  TYR B 199      27.810  -1.093  18.688  0.00  0.00           C  
ATOM   4001  CD1 TYR B 199      26.997  -1.082  17.546  0.00  0.00           C  
ATOM   4002  CD2 TYR B 199      27.737  -2.180  19.566  0.00  0.00           C  
ATOM   4003  CE1 TYR B 199      26.142  -2.151  17.275  0.00  0.00           C  
ATOM   4004  CE2 TYR B 199      26.882  -3.246  19.302  0.00  0.00           C  
ATOM   4005  CZ  TYR B 199      26.085  -3.234  18.154  0.00  0.00           C  
ATOM   4006  OH  TYR B 199      25.219  -4.316  17.880  0.00  0.00           O  
ATOM   4007  N   GLY B 200      27.333   2.801  18.464  0.00  0.00           N  
ATOM   4008  CA  GLY B 200      26.353   3.568  17.785  0.00  0.00           C  
ATOM   4009  C   GLY B 200      26.708   3.636  16.348  0.00  0.00           C  
ATOM   4010  O   GLY B 200      27.703   3.071  15.879  0.00  0.00           O  
ATOM   4011  N   CYS B 201      25.840   4.352  15.622  0.00  0.00           N  
ATOM   4012  CA  CYS B 201      25.985   4.579  14.217  0.00  0.00           C  
ATOM   4013  C   CYS B 201      27.068   5.597  13.998  0.00  0.00           C  
ATOM   4014  O   CYS B 201      27.364   6.406  14.884  0.00  0.00           O  
ATOM   4015  CB  CYS B 201      24.693   5.102  13.569  0.00  0.00           C  
ATOM   4016  SG  CYS B 201      23.333   3.905  13.694  0.00  0.00           S  
ATOM   4017  N   SER B 202      27.714   5.544  12.806  0.00  0.00           N  
ATOM   4018  CA  SER B 202      28.768   6.464  12.452  0.00  0.00           C  
ATOM   4019  C   SER B 202      28.114   7.819  12.278  0.00  0.00           C  
ATOM   4020  O   SER B 202      27.099   7.893  11.583  0.00  0.00           O  
ATOM   4021  CB  SER B 202      29.480   6.085  11.135  0.00  0.00           C  
ATOM   4022  OG  SER B 202      30.497   7.029  10.834  0.00  0.00           O  
ATOM   4023  N   PRO B 203      28.653   8.896  12.857  0.00  0.00           N  
ATOM   4024  CA  PRO B 203      28.078  10.226  12.779  0.00  0.00           C  
ATOM   4025  C   PRO B 203      27.925  10.786  11.396  0.00  0.00           C  
ATOM   4026  O   PRO B 203      26.975  11.541  11.182  0.00  0.00           O  
ATOM   4027  CB  PRO B 203      28.963  11.111  13.654  0.00  0.00           C  
ATOM   4028  CG  PRO B 203      29.590  10.136  14.661  0.00  0.00           C  
ATOM   4029  CD  PRO B 203      29.702   8.824  13.874  0.00  0.00           C  
ATOM   4030  N   ASP B 204      28.830  10.433  10.461  0.00  0.00           N  
ATOM   4031  CA  ASP B 204      28.715  10.855   9.091  0.00  0.00           C  
ATOM   4032  C   ASP B 204      27.993   9.842   8.236  0.00  0.00           C  
ATOM   4033  O   ASP B 204      27.759  10.089   7.050  0.00  0.00           O  
ATOM   4034  CB  ASP B 204      30.090  11.224   8.459  0.00  0.00           C  
ATOM   4035  CG  ASP B 204      31.106  10.076   8.384  0.00  0.00           C  
ATOM   4036  OD1 ASP B 204      30.863   8.959   8.912  0.00  0.00           O  
ATOM   4037  OD2 ASP B 204      32.168  10.310   7.751  0.00  0.00           O1-
ATOM   4038  N   GLY B 205      27.609   8.688   8.834  0.00  0.00           N  
ATOM   4039  CA  GLY B 205      26.933   7.632   8.138  0.00  0.00           C  
ATOM   4040  C   GLY B 205      25.477   7.931   7.894  0.00  0.00           C  
ATOM   4041  O   GLY B 205      24.836   8.663   8.657  0.00  0.00           O  
ATOM   4042  N   PRO B 206      24.923   7.306   6.856  0.00  0.00           N  
ATOM   4043  CA  PRO B 206      23.548   7.496   6.471  0.00  0.00           C  
ATOM   4044  C   PRO B 206      22.526   7.008   7.439  0.00  0.00           C  
ATOM   4045  O   PRO B 206      21.448   7.601   7.426  0.00  0.00           O  
ATOM   4046  CB  PRO B 206      23.368   6.863   5.102  0.00  0.00           C  
ATOM   4047  CG  PRO B 206      24.785   6.826   4.540  0.00  0.00           C  
ATOM   4048  CD  PRO B 206      25.693   6.717   5.764  0.00  0.00           C  
ATOM   4049  N   THR B 207      22.816   5.984   8.285  0.00  0.00           N  
ATOM   4050  CA  THR B 207      21.856   5.562   9.282  0.00  0.00           C  
ATOM   4051  C   THR B 207      21.693   6.683  10.276  0.00  0.00           C  
ATOM   4052  O   THR B 207      20.562   6.993  10.649  0.00  0.00           O  
ATOM   4053  CB  THR B 207      22.248   4.289  10.007  0.00  0.00           C  
ATOM   4054  CG2 THR B 207      21.165   3.876  11.027  0.00  0.00           C  
ATOM   4055  OG1 THR B 207      22.350   3.233   9.070  0.00  0.00           O  
ATOM   4056  N   GLN B 208      22.807   7.366  10.644  0.00  0.00           N  
ATOM   4057  CA  GLN B 208      22.777   8.448  11.596  0.00  0.00           C  
ATOM   4058  C   GLN B 208      22.060   9.626  11.010  0.00  0.00           C  
ATOM   4059  O   GLN B 208      21.300  10.282  11.717  0.00  0.00           O  
ATOM   4060  CB  GLN B 208      24.176   8.896  12.058  0.00  0.00           C  
ATOM   4061  CG  GLN B 208      24.199   9.915  13.212  0.00  0.00           C  
ATOM   4062  CD  GLN B 208      23.590   9.300  14.475  0.00  0.00           C  
ATOM   4063  NE2 GLN B 208      22.544   9.974  15.015  0.00  0.00           N  
ATOM   4064  OE1 GLN B 208      23.996   8.244  14.961  0.00  0.00           O  
ATOM   4065  N   GLU B 209      22.258   9.890   9.698  0.00  0.00           N  
ATOM   4066  CA  GLU B 209      21.628  10.987   9.003  0.00  0.00           C  
ATOM   4067  C   GLU B 209      20.125  10.807   8.996  0.00  0.00           C  
ATOM   4068  O   GLU B 209      19.395  11.746   9.317  0.00  0.00           O  
ATOM   4069  CB  GLU B 209      22.164  11.052   7.559  0.00  0.00           C  
ATOM   4070  CG  GLU B 209      21.710  12.221   6.678  0.00  0.00           C  
ATOM   4071  CD  GLU B 209      22.426  12.094   5.332  0.00  0.00           C  
ATOM   4072  OE1 GLU B 209      21.727  11.972   4.293  0.00  0.00           O  
ATOM   4073  OE2 GLU B 209      23.686  12.127   5.312  0.00  0.00           O1-
ATOM   4074  N   VAL B 210      19.645   9.570   8.708  0.00  0.00           N  
ATOM   4075  CA  VAL B 210      18.237   9.244   8.664  0.00  0.00           C  
ATOM   4076  C   VAL B 210      17.654   9.360  10.052  0.00  0.00           C  
ATOM   4077  O   VAL B 210      16.587   9.951  10.204  0.00  0.00           O  
ATOM   4078  CB  VAL B 210      17.988   7.864   8.063  0.00  0.00           C  
ATOM   4079  CG1 VAL B 210      16.517   7.425   8.189  0.00  0.00           C  
ATOM   4080  CG2 VAL B 210      18.398   7.915   6.581  0.00  0.00           C  
ATOM   4081  N   LEU B 211      18.369   8.872  11.096  0.00  0.00           N  
ATOM   4082  CA  LEU B 211      17.903   8.931  12.463  0.00  0.00           C  
ATOM   4083  C   LEU B 211      17.792  10.346  12.950  0.00  0.00           C  
ATOM   4084  O   LEU B 211      16.840  10.660  13.662  0.00  0.00           O  
ATOM   4085  CB  LEU B 211      18.748   8.093  13.442  0.00  0.00           C  
ATOM   4086  CG  LEU B 211      18.585   6.565  13.249  0.00  0.00           C  
ATOM   4087  CD1 LEU B 211      19.599   5.793  14.097  0.00  0.00           C  
ATOM   4088  CD2 LEU B 211      17.142   6.086  13.501  0.00  0.00           C  
ATOM   4089  N   ASP B 212      18.729  11.238  12.542  0.00  0.00           N  
ATOM   4090  CA  ASP B 212      18.711  12.637  12.917  0.00  0.00           C  
ATOM   4091  C   ASP B 212      17.510  13.302  12.298  0.00  0.00           C  
ATOM   4092  O   ASP B 212      16.826  14.077  12.972  0.00  0.00           O  
ATOM   4093  CB  ASP B 212      19.970  13.411  12.466  0.00  0.00           C  
ATOM   4094  CG  ASP B 212      21.202  13.066  13.309  0.00  0.00           C  
ATOM   4095  OD1 ASP B 212      21.080  12.463  14.409  0.00  0.00           O  
ATOM   4096  OD2 ASP B 212      22.317  13.412  12.838  0.00  0.00           O1-
ATOM   4097  N   MET B 213      17.194  12.954  11.024  0.00  0.00           N  
ATOM   4098  CA  MET B 213      16.059  13.471  10.289  0.00  0.00           C  
ATOM   4099  C   MET B 213      14.775  13.020  10.945  0.00  0.00           C  
ATOM   4100  O   MET B 213      13.769  13.721  10.851  0.00  0.00           O  
ATOM   4101  CB  MET B 213      16.017  12.997   8.820  0.00  0.00           C  
ATOM   4102  CG  MET B 213      17.134  13.563   7.934  0.00  0.00           C  
ATOM   4103  SD  MET B 213      17.176  15.371   7.734  0.00  0.00           S  
ATOM   4104  CE  MET B 213      15.781  15.451   6.576  0.00  0.00           C  
ATOM   4105  N   LEU B 214      14.765  11.799  11.540  0.00  0.00           N  
ATOM   4106  CA  LEU B 214      13.620  11.236  12.213  0.00  0.00           C  
ATOM   4107  C   LEU B 214      13.505  11.728  13.643  0.00  0.00           C  
ATOM   4108  O   LEU B 214      12.434  11.617  14.245  0.00  0.00           O  
ATOM   4109  CB  LEU B 214      13.691   9.697  12.284  0.00  0.00           C  
ATOM   4110  CG  LEU B 214      13.703   8.966  10.920  0.00  0.00           C  
ATOM   4111  CD1 LEU B 214      13.826   7.450  11.120  0.00  0.00           C  
ATOM   4112  CD2 LEU B 214      12.579   9.402   9.970  0.00  0.00           C  
ATOM   4113  N   GLY B 215      14.596  12.307  14.208  0.00  0.00           N  
ATOM   4114  CA  GLY B 215      14.608  12.819  15.555  0.00  0.00           C  
ATOM   4115  C   GLY B 215      14.953  11.811  16.616  0.00  0.00           C  
ATOM   4116  O   GLY B 215      14.604  12.031  17.777  0.00  0.00           O  
ATOM   4117  N   ARG B 216      15.617  10.685  16.251  0.00  0.00           N  
ATOM   4118  CA  ARG B 216      15.988   9.674  17.215  0.00  0.00           C  
ATOM   4119  C   ARG B 216      17.473   9.468  17.357  0.00  0.00           C  
ATOM   4120  O   ARG B 216      18.262   9.797  16.471  0.00  0.00           O  
ATOM   4121  CB  ARG B 216      15.424   8.264  16.955  0.00  0.00           C  
ATOM   4122  CG  ARG B 216      13.903   8.127  16.955  0.00  0.00           C  
ATOM   4123  CD  ARG B 216      13.473   6.667  16.783  0.00  0.00           C  
ATOM   4124  NE  ARG B 216      13.854   5.929  18.034  0.00  0.00           N  
ATOM   4125  CZ  ARG B 216      13.060   5.909  19.155  0.00  0.00           C  
ATOM   4126  NH1 ARG B 216      11.777   6.387  19.140  0.00  0.00           N1+
ATOM   4127  NH2 ARG B 216      13.559   5.357  20.300  0.00  0.00           N  
ATOM   4128  N   HIS B 217      17.861   8.922  18.537  0.00  0.00           N  
ATOM   4129  CA  HIS B 217      19.209   8.581  18.933  0.00  0.00           C  
ATOM   4130  C   HIS B 217      19.691   7.394  18.141  0.00  0.00           C  
ATOM   4131  O   HIS B 217      18.899   6.538  17.741  0.00  0.00           O  
ATOM   4132  CB  HIS B 217      19.332   8.188  20.418  0.00  0.00           C  
ATOM   4133  CG  HIS B 217      19.143   9.332  21.365  0.00  0.00           C  
ATOM   4134  CD2 HIS B 217      20.062  10.088  22.028  0.00  0.00           C  
ATOM   4135  ND1 HIS B 217      17.911   9.810  21.753  0.00  0.00           N  
ATOM   4136  CE1 HIS B 217      18.142  10.825  22.623  0.00  0.00           C  
ATOM   4137  NE2 HIS B 217      19.432  11.031  22.821  0.00  0.00           N  
ATOM   4138  N   GLY B 218      21.020   7.341  17.896  0.00  0.00           N  
ATOM   4139  CA  GLY B 218      21.641   6.293  17.131  0.00  0.00           C  
ATOM   4140  C   GLY B 218      22.487   5.321  17.891  0.00  0.00           C  
ATOM   4141  O   GLY B 218      23.447   4.812  17.309  0.00  0.00           O  
ATOM   4142  N   GLN B 219      22.191   5.057  19.187  0.00  0.00           N  
ATOM   4143  CA  GLN B 219      22.992   4.145  19.969  0.00  0.00           C  
ATOM   4144  C   GLN B 219      22.319   2.876  20.423  0.00  0.00           C  
ATOM   4145  O   GLN B 219      21.090   2.786  20.518  0.00  0.00           O  
ATOM   4146  CB  GLN B 219      23.615   4.815  21.207  0.00  0.00           C  
ATOM   4147  CG  GLN B 219      24.656   5.883  20.857  0.00  0.00           C  
ATOM   4148  CD  GLN B 219      25.225   6.451  22.145  0.00  0.00           C  
ATOM   4149  NE2 GLN B 219      24.880   7.735  22.428  0.00  0.00           N  
ATOM   4150  OE1 GLN B 219      25.949   5.786  22.886  0.00  0.00           O  
ATOM   4151  N   ARG B 220      23.174   1.846  20.655  0.00  0.00           N  
ATOM   4152  CA  ARG B 220      22.828   0.531  21.133  0.00  0.00           C  
ATOM   4153  C   ARG B 220      23.616   0.255  22.401  0.00  0.00           C  
ATOM   4154  O   ARG B 220      24.726   0.775  22.544  0.00  0.00           O  
ATOM   4155  CB  ARG B 220      23.169  -0.637  20.174  0.00  0.00           C  
ATOM   4156  CG  ARG B 220      22.374  -0.703  18.883  0.00  0.00           C  
ATOM   4157  CD  ARG B 220      22.697  -1.965  18.098  0.00  0.00           C  
ATOM   4158  NE  ARG B 220      21.890  -1.978  16.847  0.00  0.00           N  
ATOM   4159  CZ  ARG B 220      22.063  -2.952  15.900  0.00  0.00           C  
ATOM   4160  NH1 ARG B 220      23.013  -3.928  16.025  0.00  0.00           N1+
ATOM   4161  NH2 ARG B 220      21.264  -2.940  14.794  0.00  0.00           N  
ATOM   4162  N   PRO B 221      23.089  -0.543  23.344  0.00  0.00           N  
ATOM   4163  CA  PRO B 221      23.737  -0.897  24.591  0.00  0.00           C  
ATOM   4164  C   PRO B 221      24.936  -1.789  24.407  0.00  0.00           C  
ATOM   4165  O   PRO B 221      25.126  -2.330  23.315  0.00  0.00           O  
ATOM   4166  CB  PRO B 221      22.659  -1.558  25.453  0.00  0.00           C  
ATOM   4167  CG  PRO B 221      21.668  -2.143  24.440  0.00  0.00           C  
ATOM   4168  CD  PRO B 221      21.774  -1.182  23.250  0.00  0.00           C  
ATOM   4169  N   ALA B 222      25.784  -1.913  25.458  0.00  0.00           N  
ATOM   4170  CA  ALA B 222      26.846  -2.887  25.457  0.00  0.00           C  
ATOM   4171  C   ALA B 222      26.275  -4.272  25.537  0.00  0.00           C  
ATOM   4172  O   ALA B 222      25.467  -4.584  26.415  0.00  0.00           O  
ATOM   4173  CB  ALA B 222      27.834  -2.705  26.616  0.00  0.00           C  
ATOM   4174  N   HIS B 223      26.688  -5.127  24.576  0.00  0.00           N  
ATOM   4175  CA  HIS B 223      26.233  -6.488  24.506  0.00  0.00           C  
ATOM   4176  C   HIS B 223      27.114  -7.395  23.710  0.00  0.00           C  
ATOM   4177  O   HIS B 223      27.906  -6.961  22.871  0.00  0.00           O  
ATOM   4178  CB  HIS B 223      24.790  -6.652  23.958  0.00  0.00           C  
ATOM   4179  CG  HIS B 223      24.530  -6.087  22.591  0.00  0.00           C  
ATOM   4180  CD2 HIS B 223      24.579  -6.663  21.361  0.00  0.00           C  
ATOM   4181  ND1 HIS B 223      24.199  -4.771  22.374  0.00  0.00           N  
ATOM   4182  CE1 HIS B 223      24.055  -4.617  21.036  0.00  0.00           C  
ATOM   4183  NE2 HIS B 223      24.277  -5.738  20.377  0.00  0.00           N  
ATOM   4184  N   ILE B 224      26.993  -8.702  24.027  0.00  0.00           N  
ATOM   4185  CA  ILE B 224      27.681  -9.771  23.362  0.00  0.00           C  
ATOM   4186  C   ILE B 224      26.562 -10.504  22.666  0.00  0.00           C  
ATOM   4187  O   ILE B 224      25.538 -10.810  23.287  0.00  0.00           O  
ATOM   4188  CB  ILE B 224      28.453 -10.709  24.292  0.00  0.00           C  
ATOM   4189  CG1 ILE B 224      29.547  -9.918  25.051  0.00  0.00           C  
ATOM   4190  CG2 ILE B 224      29.016 -11.925  23.517  0.00  0.00           C  
ATOM   4191  CD1 ILE B 224      30.328 -10.676  26.127  0.00  0.00           C  
ATOM   4192  N   HIS B 225      26.726 -10.721  21.340  0.00  0.00           N  
ATOM   4193  CA  HIS B 225      25.784 -11.427  20.511  0.00  0.00           C  
ATOM   4194  C   HIS B 225      26.116 -12.887  20.577  0.00  0.00           C  
ATOM   4195  O   HIS B 225      27.288 -13.270  20.592  0.00  0.00           O  
ATOM   4196  CB  HIS B 225      25.827 -11.059  19.025  0.00  0.00           C  
ATOM   4197  CG  HIS B 225      25.430  -9.663  18.654  0.00  0.00           C  
ATOM   4198  CD2 HIS B 225      26.189  -8.541  18.536  0.00  0.00           C  
ATOM   4199  ND1 HIS B 225      24.154  -9.294  18.291  0.00  0.00           N  
ATOM   4200  CE1 HIS B 225      24.205  -7.978  17.963  0.00  0.00           C  
ATOM   4201  NE2 HIS B 225      25.419  -7.477  18.097  0.00  0.00           N  
ATOM   4202  N   PHE B 226      25.064 -13.724  20.625  0.00  0.00           N  
ATOM   4203  CA  PHE B 226      25.192 -15.149  20.699  0.00  0.00           C  
ATOM   4204  C   PHE B 226      24.305 -15.797  19.702  0.00  0.00           C  
ATOM   4205  O   PHE B 226      23.180 -15.361  19.461  0.00  0.00           O  
ATOM   4206  CB  PHE B 226      24.645 -15.807  21.965  0.00  0.00           C  
ATOM   4207  CG  PHE B 226      25.325 -15.362  23.180  0.00  0.00           C  
ATOM   4208  CD1 PHE B 226      24.821 -14.264  23.869  0.00  0.00           C  
ATOM   4209  CD2 PHE B 226      26.438 -16.052  23.654  0.00  0.00           C  
ATOM   4210  CE1 PHE B 226      25.449 -13.851  25.029  0.00  0.00           C  
ATOM   4211  CE2 PHE B 226      27.064 -15.631  24.820  0.00  0.00           C  
ATOM   4212  CZ  PHE B 226      26.567 -14.528  25.508  0.00  0.00           C  
ATOM   4213  N   PHE B 227      24.831 -16.895  19.140  0.00  0.00           N  
ATOM   4214  CA  PHE B 227      24.169 -17.739  18.193  0.00  0.00           C  
ATOM   4215  C   PHE B 227      24.327 -19.082  18.839  0.00  0.00           C  
ATOM   4216  O   PHE B 227      25.407 -19.668  18.782  0.00  0.00           O  
ATOM   4217  CB  PHE B 227      24.862 -17.755  16.806  0.00  0.00           C  
ATOM   4218  CG  PHE B 227      24.814 -16.393  16.204  0.00  0.00           C  
ATOM   4219  CD1 PHE B 227      25.849 -15.477  16.419  0.00  0.00           C  
ATOM   4220  CD2 PHE B 227      23.733 -16.027  15.395  0.00  0.00           C  
ATOM   4221  CE1 PHE B 227      25.785 -14.207  15.849  0.00  0.00           C  
ATOM   4222  CE2 PHE B 227      23.670 -14.758  14.819  0.00  0.00           C  
ATOM   4223  CZ  PHE B 227      24.697 -13.843  15.050  0.00  0.00           C  
ATOM   4224  N   ILE B 228      23.271 -19.579  19.528  0.00  0.00           N  
ATOM   4225  CA  ILE B 228      23.361 -20.854  20.191  0.00  0.00           C  
ATOM   4226  C   ILE B 228      22.712 -21.820  19.241  0.00  0.00           C  
ATOM   4227  O   ILE B 228      21.553 -21.641  18.858  0.00  0.00           O  
ATOM   4228  CB  ILE B 228      22.637 -20.942  21.528  0.00  0.00           C  
ATOM   4229  CG1 ILE B 228      23.154 -19.908  22.537  0.00  0.00           C  
ATOM   4230  CG2 ILE B 228      22.903 -22.339  22.127  0.00  0.00           C  
ATOM   4231  CD1 ILE B 228      22.367 -18.603  22.482  0.00  0.00           C  
ATOM   4232  N   SER B 229      23.468 -22.856  18.831  0.00  0.00           N  
ATOM   4233  CA  SER B 229      22.954 -23.850  17.936  0.00  0.00           C  
ATOM   4234  C   SER B 229      23.389 -25.191  18.439  0.00  0.00           C  
ATOM   4235  O   SER B 229      24.577 -25.444  18.649  0.00  0.00           O  
ATOM   4236  CB  SER B 229      23.433 -23.656  16.479  0.00  0.00           C  
ATOM   4237  OG  SER B 229      22.902 -24.654  15.617  0.00  0.00           O  
ATOM   4238  N   ALA B 230      22.402 -26.077  18.667  0.00  0.00           N  
ATOM   4239  CA  ALA B 230      22.673 -27.406  19.133  0.00  0.00           C  
ATOM   4240  C   ALA B 230      21.933 -28.372  18.258  0.00  0.00           C  
ATOM   4241  O   ALA B 230      20.838 -28.033  17.798  0.00  0.00           O  
ATOM   4242  CB  ALA B 230      22.179 -27.643  20.555  0.00  0.00           C  
ATOM   4243  N   PRO B 231      22.479 -29.567  17.998  0.00  0.00           N  
ATOM   4244  CA  PRO B 231      21.829 -30.565  17.174  0.00  0.00           C  
ATOM   4245  C   PRO B 231      20.513 -30.966  17.781  0.00  0.00           C  
ATOM   4246  O   PRO B 231      20.485 -31.321  18.962  0.00  0.00           O  
ATOM   4247  CB  PRO B 231      22.816 -31.726  17.070  0.00  0.00           C  
ATOM   4248  CG  PRO B 231      24.186 -31.069  17.305  0.00  0.00           C  
ATOM   4249  CD  PRO B 231      23.875 -29.919  18.272  0.00  0.00           C  
ATOM   4250  N   GLY B 232      19.427 -30.900  16.980  0.00  0.00           N  
ATOM   4251  CA  GLY B 232      18.106 -31.245  17.430  0.00  0.00           C  
ATOM   4252  C   GLY B 232      17.399 -30.090  18.081  0.00  0.00           C  
ATOM   4253  O   GLY B 232      16.204 -30.198  18.363  0.00  0.00           O  
ATOM   4254  N   HIS B 233      18.105 -28.959  18.328  0.00  0.00           N  
ATOM   4255  CA  HIS B 233      17.518 -27.813  18.963  0.00  0.00           C  
ATOM   4256  C   HIS B 233      17.503 -26.648  18.032  0.00  0.00           C  
ATOM   4257  O   HIS B 233      18.306 -26.560  17.099  0.00  0.00           O  
ATOM   4258  CB  HIS B 233      18.217 -27.405  20.273  0.00  0.00           C  
ATOM   4259  CG  HIS B 233      18.104 -28.466  21.325  0.00  0.00           C  
ATOM   4260  CD2 HIS B 233      18.933 -29.505  21.613  0.00  0.00           C  
ATOM   4261  ND1 HIS B 233      17.036 -28.585  22.185  0.00  0.00           N  
ATOM   4262  CE1 HIS B 233      17.271 -29.685  22.944  0.00  0.00           C  
ATOM   4263  NE2 HIS B 233      18.410 -30.276  22.633  0.00  0.00           N  
ATOM   4264  N   ARG B 234      16.529 -25.738  18.263  0.00  0.00           N  
ATOM   4265  CA  ARG B 234      16.366 -24.564  17.462  0.00  0.00           C  
ATOM   4266  C   ARG B 234      17.470 -23.594  17.699  0.00  0.00           C  
ATOM   4267  O   ARG B 234      17.919 -23.397  18.834  0.00  0.00           O  
ATOM   4268  CB  ARG B 234      15.086 -23.729  17.656  0.00  0.00           C  
ATOM   4269  CG  ARG B 234      13.787 -24.446  17.311  0.00  0.00           C  
ATOM   4270  CD  ARG B 234      12.612 -23.501  17.072  0.00  0.00           C  
ATOM   4271  NE  ARG B 234      12.230 -22.752  18.300  0.00  0.00           N  
ATOM   4272  CZ  ARG B 234      11.537 -21.578  18.183  0.00  0.00           C  
ATOM   4273  NH1 ARG B 234      11.310 -21.006  16.961  0.00  0.00           N1+
ATOM   4274  NH2 ARG B 234      11.077 -20.935  19.295  0.00  0.00           N  
ATOM   4275  N   HIS B 235      17.926 -22.980  16.583  0.00  0.00           N  
ATOM   4276  CA  HIS B 235      18.958 -21.980  16.579  0.00  0.00           C  
ATOM   4277  C   HIS B 235      18.351 -20.793  17.269  0.00  0.00           C  
ATOM   4278  O   HIS B 235      17.247 -20.366  16.923  0.00  0.00           O  
ATOM   4279  CB  HIS B 235      19.388 -21.585  15.153  0.00  0.00           C  
ATOM   4280  CG  HIS B 235      20.429 -20.512  15.092  0.00  0.00           C  
ATOM   4281  CD2 HIS B 235      20.334 -19.224  14.660  0.00  0.00           C  
ATOM   4282  ND1 HIS B 235      21.735 -20.686  15.485  0.00  0.00           N  
ATOM   4283  CE1 HIS B 235      22.360 -19.505  15.270  0.00  0.00           C  
ATOM   4284  NE2 HIS B 235      21.554 -18.588  14.771  0.00  0.00           N  
ATOM   4285  N   LEU B 236      19.075 -20.254  18.266  0.00  0.00           N  
ATOM   4286  CA  LEU B 236      18.591 -19.152  19.036  0.00  0.00           C  
ATOM   4287  C   LEU B 236      19.579 -18.025  18.986  0.00  0.00           C  
ATOM   4288  O   LEU B 236      20.754 -18.211  19.299  0.00  0.00           O  
ATOM   4289  CB  LEU B 236      18.382 -19.624  20.492  0.00  0.00           C  
ATOM   4290  CG  LEU B 236      17.883 -18.616  21.535  0.00  0.00           C  
ATOM   4291  CD1 LEU B 236      16.470 -18.117  21.221  0.00  0.00           C  
ATOM   4292  CD2 LEU B 236      17.992 -19.212  22.945  0.00  0.00           C  
ATOM   4293  N   THR B 237      19.119 -16.832  18.549  0.00  0.00           N  
ATOM   4294  CA  THR B 237      19.982 -15.685  18.506  0.00  0.00           C  
ATOM   4295  C   THR B 237      19.585 -14.826  19.669  0.00  0.00           C  
ATOM   4296  O   THR B 237      18.426 -14.424  19.800  0.00  0.00           O  
ATOM   4297  CB  THR B 237      19.930 -14.907  17.224  0.00  0.00           C  
ATOM   4298  CG2 THR B 237      20.948 -13.745  17.318  0.00  0.00           C  
ATOM   4299  OG1 THR B 237      20.304 -15.759  16.148  0.00  0.00           O  
ATOM   4300  N   THR B 238      20.580 -14.535  20.530  0.00  0.00           N  
ATOM   4301  CA  THR B 238      20.417 -13.753  21.728  0.00  0.00           C  
ATOM   4302  C   THR B 238      21.504 -12.729  21.899  0.00  0.00           C  
ATOM   4303  O   THR B 238      22.501 -12.733  21.186  0.00  0.00           O  
ATOM   4304  CB  THR B 238      20.384 -14.591  22.986  0.00  0.00           C  
ATOM   4305  CG2 THR B 238      19.167 -15.518  23.017  0.00  0.00           C  
ATOM   4306  OG1 THR B 238      21.587 -15.331  23.104  0.00  0.00           O  
ATOM   4307  N   GLN B 239      21.280 -11.777  22.829  0.00  0.00           N  
ATOM   4308  CA  GLN B 239      22.216 -10.734  23.173  0.00  0.00           C  
ATOM   4309  C   GLN B 239      22.192 -10.672  24.677  0.00  0.00           C  
ATOM   4310  O   GLN B 239      21.128 -10.864  25.276  0.00  0.00           O  
ATOM   4311  CB  GLN B 239      21.819  -9.339  22.653  0.00  0.00           C  
ATOM   4312  CG  GLN B 239      21.870  -9.189  21.126  0.00  0.00           C  
ATOM   4313  CD  GLN B 239      21.314  -7.833  20.688  0.00  0.00           C  
ATOM   4314  NE2 GLN B 239      20.986  -7.744  19.374  0.00  0.00           N  
ATOM   4315  OE1 GLN B 239      21.144  -6.881  21.450  0.00  0.00           O  
ATOM   4316  N   ILE B 240      23.371 -10.418  25.316  0.00  0.00           N  
ATOM   4317  CA  ILE B 240      23.437 -10.338  26.770  0.00  0.00           C  
ATOM   4318  C   ILE B 240      22.693  -9.130  27.266  0.00  0.00           C  
ATOM   4319  O   ILE B 240      21.830  -9.289  28.129  0.00  0.00           O  
ATOM   4320  CB  ILE B 240      24.836 -10.188  27.398  0.00  0.00           C  
ATOM   4321  CG1 ILE B 240      25.686 -11.420  27.200  0.00  0.00           C  
ATOM   4322  CG2 ILE B 240      24.786  -9.906  28.927  0.00  0.00           C  
ATOM   4323  CD1 ILE B 240      27.131 -11.185  27.609  0.00  0.00           C  
ATOM   4324  N   ASN B 241      23.004  -7.930  26.704  0.00  0.00           N  
ATOM   4325  CA  ASN B 241      22.434  -6.654  27.078  0.00  0.00           C  
ATOM   4326  C   ASN B 241      22.807  -6.377  28.513  0.00  0.00           C  
ATOM   4327  O   ASN B 241      22.126  -6.788  29.455  0.00  0.00           O  
ATOM   4328  CB  ASN B 241      20.918  -6.484  26.845  0.00  0.00           C  
ATOM   4329  CG  ASN B 241      20.603  -6.633  25.364  0.00  0.00           C  
ATOM   4330  ND2 ASN B 241      19.763  -7.662  25.079  0.00  0.00           N  
ATOM   4331  OD1 ASN B 241      21.074  -5.906  24.490  0.00  0.00           O  
ATOM   4332  N   LEU B 242      23.983  -5.741  28.693  0.00  0.00           N  
ATOM   4333  CA  LEU B 242      24.534  -5.421  29.987  0.00  0.00           C  
ATOM   4334  C   LEU B 242      23.672  -4.496  30.806  0.00  0.00           C  
ATOM   4335  O   LEU B 242      23.207  -3.451  30.345  0.00  0.00           O  
ATOM   4336  CB  LEU B 242      25.918  -4.758  29.870  0.00  0.00           C  
ATOM   4337  CG  LEU B 242      27.152  -5.685  29.888  0.00  0.00           C  
ATOM   4338  CD1 LEU B 242      27.125  -6.784  28.809  0.00  0.00           C  
ATOM   4339  CD2 LEU B 242      28.420  -4.828  29.784  0.00  0.00           C  
ATOM   4340  N   ALA B 243      23.435  -4.915  32.069  0.00  0.00           N  
ATOM   4341  CA  ALA B 243      22.657  -4.187  33.034  0.00  0.00           C  
ATOM   4342  C   ALA B 243      23.361  -2.929  33.439  0.00  0.00           C  
ATOM   4343  O   ALA B 243      24.583  -2.902  33.597  0.00  0.00           O  
ATOM   4344  CB  ALA B 243      22.361  -4.980  34.319  0.00  0.00           C  
ATOM   4345  N   GLY B 244      22.571  -1.850  33.603  0.00  0.00           N  
ATOM   4346  CA  GLY B 244      23.083  -0.570  34.000  0.00  0.00           C  
ATOM   4347  C   GLY B 244      23.329   0.363  32.855  0.00  0.00           C  
ATOM   4348  O   GLY B 244      23.661   1.524  33.105  0.00  0.00           O  
ATOM   4349  N   ASP B 245      23.185  -0.102  31.587  0.00  0.00           N  
ATOM   4350  CA  ASP B 245      23.372   0.760  30.444  0.00  0.00           C  
ATOM   4351  C   ASP B 245      22.208   1.705  30.350  0.00  0.00           C  
ATOM   4352  O   ASP B 245      21.051   1.308  30.492  0.00  0.00           O  
ATOM   4353  CB  ASP B 245      23.512   0.015  29.097  0.00  0.00           C  
ATOM   4354  CG  ASP B 245      24.916  -0.567  28.945  0.00  0.00           C  
ATOM   4355  OD1 ASP B 245      25.337  -1.405  29.784  0.00  0.00           O  
ATOM   4356  OD2 ASP B 245      25.583  -0.188  27.946  0.00  0.00           O1-
ATOM   4357  N   LYS B 246      22.508   2.996  30.086  0.00  0.00           N  
ATOM   4358  CA  LYS B 246      21.519   4.045  29.973  0.00  0.00           C  
ATOM   4359  C   LYS B 246      20.618   3.836  28.788  0.00  0.00           C  
ATOM   4360  O   LYS B 246      19.425   4.132  28.855  0.00  0.00           O  
ATOM   4361  CB  LYS B 246      22.143   5.444  29.842  0.00  0.00           C  
ATOM   4362  CG  LYS B 246      22.805   5.931  31.131  0.00  0.00           C  
ATOM   4363  CD  LYS B 246      23.423   7.321  31.014  0.00  0.00           C  
ATOM   4364  CE  LYS B 246      24.057   7.808  32.315  0.00  0.00           C  
ATOM   4365  NZ  LYS B 246      24.631   9.152  32.121  0.00  0.00           N1+
ATOM   4366  N   TYR B 247      21.189   3.282  27.698  0.00  0.00           N  
ATOM   4367  CA  TYR B 247      20.515   3.002  26.460  0.00  0.00           C  
ATOM   4368  C   TYR B 247      19.872   1.644  26.407  0.00  0.00           C  
ATOM   4369  O   TYR B 247      19.351   1.263  25.357  0.00  0.00           O  
ATOM   4370  CB  TYR B 247      21.442   3.141  25.228  0.00  0.00           C  
ATOM   4371  CG  TYR B 247      21.766   4.582  25.028  0.00  0.00           C  
ATOM   4372  CD1 TYR B 247      22.969   5.120  25.500  0.00  0.00           C  
ATOM   4373  CD2 TYR B 247      20.866   5.413  24.348  0.00  0.00           C  
ATOM   4374  CE1 TYR B 247      23.261   6.472  25.306  0.00  0.00           C  
ATOM   4375  CE2 TYR B 247      21.153   6.765  24.151  0.00  0.00           C  
ATOM   4376  CZ  TYR B 247      22.352   7.295  24.632  0.00  0.00           C  
ATOM   4377  OH  TYR B 247      22.644   8.661  24.433  0.00  0.00           O  
ATOM   4378  N   LEU B 248      19.842   0.902  27.544  0.00  0.00           N  
ATOM   4379  CA  LEU B 248      19.303  -0.432  27.602  0.00  0.00           C  
ATOM   4380  C   LEU B 248      17.858  -0.488  27.185  0.00  0.00           C  
ATOM   4381  O   LEU B 248      17.509  -1.331  26.363  0.00  0.00           O  
ATOM   4382  CB  LEU B 248      19.437  -1.007  29.035  0.00  0.00           C  
ATOM   4383  CG  LEU B 248      18.984  -2.456  29.301  0.00  0.00           C  
ATOM   4384  CD1 LEU B 248      19.824  -3.460  28.502  0.00  0.00           C  
ATOM   4385  CD2 LEU B 248      18.990  -2.762  30.806  0.00  0.00           C  
ATOM   4386  N   TRP B 249      17.007   0.436  27.680  0.00  0.00           N  
ATOM   4387  CA  TRP B 249      15.615   0.404  27.328  0.00  0.00           C  
ATOM   4388  C   TRP B 249      15.240   1.284  26.177  0.00  0.00           C  
ATOM   4389  O   TRP B 249      14.112   1.185  25.689  0.00  0.00           O  
ATOM   4390  CB  TRP B 249      14.699   0.649  28.543  0.00  0.00           C  
ATOM   4391  CG  TRP B 249      14.885  -0.423  29.597  0.00  0.00           C  
ATOM   4392  CD1 TRP B 249      15.581  -0.344  30.769  0.00  0.00           C  
ATOM   4393  CD2 TRP B 249      14.419  -1.784  29.496  0.00  0.00           C  
ATOM   4394  CE2 TRP B 249      14.884  -2.464  30.640  0.00  0.00           C  
ATOM   4395  CE3 TRP B 249      13.671  -2.446  28.525  0.00  0.00           C  
ATOM   4396  NE1 TRP B 249      15.592  -1.564  31.403  0.00  0.00           N  
ATOM   4397  CZ2 TRP B 249      14.611  -3.813  30.830  0.00  0.00           C  
ATOM   4398  CZ3 TRP B 249      13.384  -3.803  28.723  0.00  0.00           C  
ATOM   4399  CH2 TRP B 249      13.849  -4.478  29.861  0.00  0.00           C  
ATOM   4400  N   ASP B 250      16.158   2.170  25.724  0.00  0.00           N  
ATOM   4401  CA  ASP B 250      15.864   3.039  24.616  0.00  0.00           C  
ATOM   4402  C   ASP B 250      16.733   2.799  23.408  0.00  0.00           C  
ATOM   4403  O   ASP B 250      16.963   3.711  22.610  0.00  0.00           O  
ATOM   4404  CB  ASP B 250      15.723   4.555  24.966  0.00  0.00           C  
ATOM   4405  CG  ASP B 250      16.943   5.230  25.587  0.00  0.00           C  
ATOM   4406  OD1 ASP B 250      17.931   4.545  25.944  0.00  0.00           O  
ATOM   4407  OD2 ASP B 250      16.893   6.482  25.707  0.00  0.00           O1-
ATOM   4408  N   ASP B 251      17.226   1.545  23.239  0.00  0.00           N  
ATOM   4409  CA  ASP B 251      18.060   1.155  22.124  0.00  0.00           C  
ATOM   4410  C   ASP B 251      17.378   1.385  20.806  0.00  0.00           C  
ATOM   4411  O   ASP B 251      16.211   1.022  20.641  0.00  0.00           O  
ATOM   4412  CB  ASP B 251      18.569  -0.305  22.212  0.00  0.00           C  
ATOM   4413  CG  ASP B 251      17.504  -1.400  22.382  0.00  0.00           C  
ATOM   4414  OD1 ASP B 251      16.312  -1.117  22.677  0.00  0.00           O  
ATOM   4415  OD2 ASP B 251      17.903  -2.582  22.221  0.00  0.00           O1-
ATOM   4416  N   PHE B 252      18.119   1.979  19.825  0.00  0.00           N  
ATOM   4417  CA  PHE B 252      17.536   2.293  18.529  0.00  0.00           C  
ATOM   4418  C   PHE B 252      17.086   1.051  17.805  0.00  0.00           C  
ATOM   4419  O   PHE B 252      16.098   1.077  17.076  0.00  0.00           O  
ATOM   4420  CB  PHE B 252      18.411   3.177  17.578  0.00  0.00           C  
ATOM   4421  CG  PHE B 252      19.505   2.515  16.778  0.00  0.00           C  
ATOM   4422  CD1 PHE B 252      20.794   2.336  17.277  0.00  0.00           C  
ATOM   4423  CD2 PHE B 252      19.256   2.120  15.458  0.00  0.00           C  
ATOM   4424  CE1 PHE B 252      21.794   1.738  16.503  0.00  0.00           C  
ATOM   4425  CE2 PHE B 252      20.242   1.519  14.674  0.00  0.00           C  
ATOM   4426  CZ  PHE B 252      21.516   1.322  15.201  0.00  0.00           C  
ATOM   4427  N   ALA B 253      17.825  -0.053  18.027  0.00  0.00           N  
ATOM   4428  CA  ALA B 253      17.611  -1.354  17.467  0.00  0.00           C  
ATOM   4429  C   ALA B 253      16.365  -2.033  17.958  0.00  0.00           C  
ATOM   4430  O   ALA B 253      15.827  -2.876  17.238  0.00  0.00           O  
ATOM   4431  CB  ALA B 253      18.762  -2.299  17.815  0.00  0.00           C  
ATOM   4432  N   TYR B 254      15.883  -1.682  19.184  0.00  0.00           N  
ATOM   4433  CA  TYR B 254      14.729  -2.277  19.836  0.00  0.00           C  
ATOM   4434  C   TYR B 254      14.969  -3.758  20.051  0.00  0.00           C  
ATOM   4435  O   TYR B 254      14.061  -4.586  19.954  0.00  0.00           O  
ATOM   4436  CB  TYR B 254      13.379  -2.110  19.087  0.00  0.00           C  
ATOM   4437  CG  TYR B 254      12.999  -0.692  18.868  0.00  0.00           C  
ATOM   4438  CD1 TYR B 254      13.138  -0.121  17.598  0.00  0.00           C  
ATOM   4439  CD2 TYR B 254      12.479   0.074  19.916  0.00  0.00           C  
ATOM   4440  CE1 TYR B 254      12.768   1.206  17.379  0.00  0.00           C  
ATOM   4441  CE2 TYR B 254      12.107   1.401  19.702  0.00  0.00           C  
ATOM   4442  CZ  TYR B 254      12.252   1.963  18.434  0.00  0.00           C  
ATOM   4443  OH  TYR B 254      11.872   3.300  18.225  0.00  0.00           O  
ATOM   4444  N   ALA B 255      16.236  -4.113  20.348  0.00  0.00           N  
ATOM   4445  CA  ALA B 255      16.657  -5.464  20.570  0.00  0.00           C  
ATOM   4446  C   ALA B 255      16.310  -5.952  21.940  0.00  0.00           C  
ATOM   4447  O   ALA B 255      15.867  -7.092  22.086  0.00  0.00           O  
ATOM   4448  CB  ALA B 255      18.176  -5.615  20.401  0.00  0.00           C  
ATOM   4449  N   THR B 256      16.467  -5.071  22.955  0.00  0.00           N  
ATOM   4450  CA  THR B 256      16.253  -5.385  24.344  0.00  0.00           C  
ATOM   4451  C   THR B 256      14.840  -5.802  24.647  0.00  0.00           C  
ATOM   4452  O   THR B 256      13.862  -5.174  24.235  0.00  0.00           O  
ATOM   4453  CB  THR B 256      16.680  -4.242  25.239  0.00  0.00           C  
ATOM   4454  CG2 THR B 256      16.588  -4.647  26.728  0.00  0.00           C  
ATOM   4455  OG1 THR B 256      18.040  -3.927  24.969  0.00  0.00           O  
ATOM   4456  N   ARG B 257      14.753  -6.934  25.376  0.00  0.00           N  
ATOM   4457  CA  ARG B 257      13.529  -7.544  25.804  0.00  0.00           C  
ATOM   4458  C   ARG B 257      13.718  -7.962  27.235  0.00  0.00           C  
ATOM   4459  O   ARG B 257      14.845  -8.074  27.730  0.00  0.00           O  
ATOM   4460  CB  ARG B 257      13.186  -8.835  25.032  0.00  0.00           C  
ATOM   4461  CG  ARG B 257      12.876  -8.665  23.544  0.00  0.00           C  
ATOM   4462  CD  ARG B 257      12.476  -9.989  22.902  0.00  0.00           C  
ATOM   4463  NE  ARG B 257      12.132  -9.745  21.469  0.00  0.00           N  
ATOM   4464  CZ  ARG B 257      11.612 -10.745  20.691  0.00  0.00           C  
ATOM   4465  NH1 ARG B 257      11.433 -12.010  21.180  0.00  0.00           N1+
ATOM   4466  NH2 ARG B 257      11.249 -10.486  19.401  0.00  0.00           N  
ATOM   4467  N   ASP B 258      12.583  -8.169  27.944  0.00  0.00           N  
ATOM   4468  CA  ASP B 258      12.577  -8.608  29.316  0.00  0.00           C  
ATOM   4469  C   ASP B 258      13.109 -10.021  29.318  0.00  0.00           C  
ATOM   4470  O   ASP B 258      12.700 -10.856  28.507  0.00  0.00           O  
ATOM   4471  CB  ASP B 258      11.168  -8.567  29.956  0.00  0.00           C  
ATOM   4472  CG  ASP B 258      11.219  -8.942  31.437  0.00  0.00           C  
ATOM   4473  OD1 ASP B 258      10.737 -10.051  31.782  0.00  0.00           O  
ATOM   4474  OD2 ASP B 258      11.735  -8.125  32.243  0.00  0.00           O1-
ATOM   4475  N   GLY B 259      14.058 -10.291  30.238  0.00  0.00           N  
ATOM   4476  CA  GLY B 259      14.681 -11.582  30.356  0.00  0.00           C  
ATOM   4477  C   GLY B 259      15.959 -11.658  29.564  0.00  0.00           C  
ATOM   4478  O   GLY B 259      16.673 -12.655  29.664  0.00  0.00           O  
ATOM   4479  N   LEU B 260      16.283 -10.604  28.777  0.00  0.00           N  
ATOM   4480  CA  LEU B 260      17.487 -10.534  27.991  0.00  0.00           C  
ATOM   4481  C   LEU B 260      18.407  -9.503  28.572  0.00  0.00           C  
ATOM   4482  O   LEU B 260      19.052  -8.754  27.839  0.00  0.00           O  
ATOM   4483  CB  LEU B 260      17.290 -10.271  26.473  0.00  0.00           C  
ATOM   4484  CG  LEU B 260      16.699 -11.432  25.664  0.00  0.00           C  
ATOM   4485  CD1 LEU B 260      16.421 -11.001  24.218  0.00  0.00           C  
ATOM   4486  CD2 LEU B 260      17.627 -12.660  25.712  0.00  0.00           C  
ATOM   4487  N   VAL B 261      18.431  -9.394  29.924  0.00  0.00           N  
ATOM   4488  CA  VAL B 261      19.294  -8.460  30.593  0.00  0.00           C  
ATOM   4489  C   VAL B 261      20.242  -9.311  31.396  0.00  0.00           C  
ATOM   4490  O   VAL B 261      19.826 -10.167  32.185  0.00  0.00           O  
ATOM   4491  CB  VAL B 261      18.568  -7.473  31.498  0.00  0.00           C  
ATOM   4492  CG1 VAL B 261      19.580  -6.537  32.189  0.00  0.00           C  
ATOM   4493  CG2 VAL B 261      17.532  -6.682  30.671  0.00  0.00           C  
ATOM   4494  N   GLY B 262      21.555  -9.083  31.178  0.00  0.00           N  
ATOM   4495  CA  GLY B 262      22.587  -9.804  31.865  0.00  0.00           C  
ATOM   4496  C   GLY B 262      23.115  -8.922  32.941  0.00  0.00           C  
ATOM   4497  O   GLY B 262      23.561  -7.801  32.682  0.00  0.00           O  
ATOM   4498  N   ASP B 263      23.090  -9.451  34.182  0.00  0.00           N  
ATOM   4499  CA  ASP B 263      23.558  -8.757  35.349  0.00  0.00           C  
ATOM   4500  C   ASP B 263      25.059  -8.748  35.277  0.00  0.00           C  
ATOM   4501  O   ASP B 263      25.687  -9.805  35.175  0.00  0.00           O  
ATOM   4502  CB  ASP B 263      23.141  -9.507  36.645  0.00  0.00           C  
ATOM   4503  CG  ASP B 263      23.503  -8.816  37.966  0.00  0.00           C  
ATOM   4504  OD1 ASP B 263      24.055  -7.684  37.992  0.00  0.00           O  
ATOM   4505  OD2 ASP B 263      23.241  -9.476  39.006  0.00  0.00           O1-
ATOM   4506  N   ILE B 264      25.645  -7.531  35.307  0.00  0.00           N  
ATOM   4507  CA  ILE B 264      27.072  -7.395  35.285  0.00  0.00           C  
ATOM   4508  C   ILE B 264      27.459  -7.168  36.719  0.00  0.00           C  
ATOM   4509  O   ILE B 264      27.079  -6.182  37.356  0.00  0.00           O  
ATOM   4510  CB  ILE B 264      27.612  -6.358  34.306  0.00  0.00           C  
ATOM   4511  CG1 ILE B 264      29.150  -6.377  34.302  0.00  0.00           C  
ATOM   4512  CG2 ILE B 264      26.973  -4.972  34.503  0.00  0.00           C  
ATOM   4513  CD1 ILE B 264      29.779  -5.622  33.136  0.00  0.00           C  
ATOM   4514  N   ARG B 265      28.204  -8.148  37.260  0.00  0.00           N  
ATOM   4515  CA  ARG B 265      28.649  -8.132  38.623  0.00  0.00           C  
ATOM   4516  C   ARG B 265      30.078  -7.685  38.591  0.00  0.00           C  
ATOM   4517  O   ARG B 265      30.915  -8.364  37.999  0.00  0.00           O  
ATOM   4518  CB  ARG B 265      28.574  -9.561  39.203  0.00  0.00           C  
ATOM   4519  CG  ARG B 265      27.136 -10.088  39.207  0.00  0.00           C  
ATOM   4520  CD  ARG B 265      26.986 -11.583  39.466  0.00  0.00           C  
ATOM   4521  NE  ARG B 265      25.541 -11.896  39.248  0.00  0.00           N  
ATOM   4522  CZ  ARG B 265      25.057 -13.176  39.277  0.00  0.00           C  
ATOM   4523  NH1 ARG B 265      25.877 -14.255  39.464  0.00  0.00           N1+
ATOM   4524  NH2 ARG B 265      23.720 -13.378  39.087  0.00  0.00           N  
ATOM   4525  N   PHE B 266      30.387  -6.514  39.193  0.00  0.00           N  
ATOM   4526  CA  PHE B 266      31.743  -6.027  39.228  0.00  0.00           C  
ATOM   4527  C   PHE B 266      32.370  -6.545  40.478  0.00  0.00           C  
ATOM   4528  O   PHE B 266      31.892  -6.277  41.585  0.00  0.00           O  
ATOM   4529  CB  PHE B 266      31.905  -4.493  39.190  0.00  0.00           C  
ATOM   4530  CG  PHE B 266      31.574  -3.971  37.830  0.00  0.00           C  
ATOM   4531  CD1 PHE B 266      30.282  -3.526  37.523  0.00  0.00           C  
ATOM   4532  CD2 PHE B 266      32.567  -3.911  36.842  0.00  0.00           C  
ATOM   4533  CE1 PHE B 266      29.986  -3.031  36.250  0.00  0.00           C  
ATOM   4534  CE2 PHE B 266      32.277  -3.417  35.567  0.00  0.00           C  
ATOM   4535  CZ  PHE B 266      30.984  -2.977  35.274  0.00  0.00           C  
ATOM   4536  N   ILE B 267      33.451  -7.331  40.303  0.00  0.00           N  
ATOM   4537  CA  ILE B 267      34.151  -7.911  41.403  0.00  0.00           C  
ATOM   4538  C   ILE B 267      35.499  -7.258  41.465  0.00  0.00           C  
ATOM   4539  O   ILE B 267      36.350  -7.403  40.581  0.00  0.00           O  
ATOM   4540  CB  ILE B 267      34.236  -9.426  41.310  0.00  0.00           C  
ATOM   4541  CG1 ILE B 267      32.807 -10.021  41.275  0.00  0.00           C  
ATOM   4542  CG2 ILE B 267      35.054  -9.972  42.498  0.00  0.00           C  
ATOM   4543  CD1 ILE B 267      32.715 -11.514  40.970  0.00  0.00           C  
ATOM   4544  N   ASP B 268      35.661  -6.486  42.554  0.00  0.00           N  
ATOM   4545  CA  ASP B 268      36.854  -5.765  42.880  0.00  0.00           C  
ATOM   4546  C   ASP B 268      37.580  -6.446  44.015  0.00  0.00           C  
ATOM   4547  O   ASP B 268      38.657  -5.995  44.409  0.00  0.00           O  
ATOM   4548  CB  ASP B 268      36.582  -4.269  43.214  0.00  0.00           C  
ATOM   4549  CG  ASP B 268      35.668  -4.003  44.421  0.00  0.00           C  
ATOM   4550  OD1 ASP B 268      35.135  -4.947  45.064  0.00  0.00           O  
ATOM   4551  OD2 ASP B 268      35.490  -2.792  44.711  0.00  0.00           O1-
ATOM   4552  N   ASP B 269      36.991  -7.548  44.561  0.00  0.00           N  
ATOM   4553  CA  ASP B 269      37.539  -8.315  45.648  0.00  0.00           C  
ATOM   4554  C   ASP B 269      38.825  -8.912  45.172  0.00  0.00           C  
ATOM   4555  O   ASP B 269      38.883  -9.574  44.134  0.00  0.00           O  
ATOM   4556  CB  ASP B 269      36.586  -9.431  46.140  0.00  0.00           C  
ATOM   4557  CG  ASP B 269      37.165 -10.152  47.352  0.00  0.00           C  
ATOM   4558  OD1 ASP B 269      37.254  -9.523  48.439  0.00  0.00           O  
ATOM   4559  OD2 ASP B 269      37.517 -11.351  47.211  0.00  0.00           O1-
ATOM   4560  N   THR B 270      39.875  -8.684  45.984  0.00  0.00           N  
ATOM   4561  CA  THR B 270      41.216  -9.101  45.707  0.00  0.00           C  
ATOM   4562  C   THR B 270      41.337 -10.601  45.675  0.00  0.00           C  
ATOM   4563  O   THR B 270      41.942 -11.120  44.739  0.00  0.00           O  
ATOM   4564  CB  THR B 270      42.173  -8.493  46.715  0.00  0.00           C  
ATOM   4565  CG2 THR B 270      43.630  -8.878  46.392  0.00  0.00           C  
ATOM   4566  OG1 THR B 270      42.088  -7.076  46.639  0.00  0.00           O  
ATOM   4567  N   GLU B 271      40.711 -11.325  46.634  0.00  0.00           N  
ATOM   4568  CA  GLU B 271      40.802 -12.767  46.694  0.00  0.00           C  
ATOM   4569  C   GLU B 271      40.129 -13.432  45.527  0.00  0.00           C  
ATOM   4570  O   GLU B 271      40.699 -14.344  44.924  0.00  0.00           O  
ATOM   4571  CB  GLU B 271      40.183 -13.348  47.982  0.00  0.00           C  
ATOM   4572  CG  GLU B 271      40.948 -13.038  49.282  0.00  0.00           C  
ATOM   4573  CD  GLU B 271      42.382 -13.566  49.247  0.00  0.00           C  
ATOM   4574  OE1 GLU B 271      42.587 -14.779  48.977  0.00  0.00           O  
ATOM   4575  OE2 GLU B 271      43.303 -12.746  49.498  0.00  0.00           O1-
ATOM   4576  N   ALA B 272      38.925 -12.941  45.149  0.00  0.00           N  
ATOM   4577  CA  ALA B 272      38.160 -13.481  44.052  0.00  0.00           C  
ATOM   4578  C   ALA B 272      38.865 -13.236  42.751  0.00  0.00           C  
ATOM   4579  O   ALA B 272      38.895 -14.113  41.886  0.00  0.00           O  
ATOM   4580  CB  ALA B 272      36.755 -12.873  43.952  0.00  0.00           C  
ATOM   4581  N   ALA B 273      39.486 -12.041  42.616  0.00  0.00           N  
ATOM   4582  CA  ALA B 273      40.207 -11.650  41.437  0.00  0.00           C  
ATOM   4583  C   ALA B 273      41.433 -12.492  41.252  0.00  0.00           C  
ATOM   4584  O   ALA B 273      41.699 -12.930  40.135  0.00  0.00           O  
ATOM   4585  CB  ALA B 273      40.616 -10.178  41.484  0.00  0.00           C  
ATOM   4586  N   ARG B 274      42.162 -12.780  42.360  0.00  0.00           N  
ATOM   4587  CA  ARG B 274      43.359 -13.591  42.356  0.00  0.00           C  
ATOM   4588  C   ARG B 274      43.025 -15.006  41.967  0.00  0.00           C  
ATOM   4589  O   ARG B 274      43.815 -15.644  41.271  0.00  0.00           O  
ATOM   4590  CB  ARG B 274      44.033 -13.719  43.735  0.00  0.00           C  
ATOM   4591  CG  ARG B 274      44.758 -12.491  44.275  0.00  0.00           C  
ATOM   4592  CD  ARG B 274      45.236 -12.728  45.707  0.00  0.00           C  
ATOM   4593  NE  ARG B 274      45.875 -11.477  46.206  0.00  0.00           N  
ATOM   4594  CZ  ARG B 274      46.173 -11.299  47.533  0.00  0.00           C  
ATOM   4595  NH1 ARG B 274      45.891 -12.249  48.474  0.00  0.00           N1+
ATOM   4596  NH2 ARG B 274      46.746 -10.125  47.926  0.00  0.00           N  
ATOM   4597  N   ALA B 275      41.838 -15.511  42.405  0.00  0.00           N  
ATOM   4598  CA  ALA B 275      41.371 -16.850  42.119  0.00  0.00           C  
ATOM   4599  C   ALA B 275      41.177 -17.023  40.640  0.00  0.00           C  
ATOM   4600  O   ALA B 275      41.536 -18.065  40.090  0.00  0.00           O  
ATOM   4601  CB  ALA B 275      40.035 -17.176  42.809  0.00  0.00           C  
ATOM   4602  N   ARG B 276      40.630 -15.984  39.965  0.00  0.00           N  
ATOM   4603  CA  ARG B 276      40.422 -15.988  38.537  0.00  0.00           C  
ATOM   4604  C   ARG B 276      41.734 -15.828  37.806  0.00  0.00           C  
ATOM   4605  O   ARG B 276      42.780 -15.598  38.416  0.00  0.00           O  
ATOM   4606  CB  ARG B 276      39.448 -14.902  38.041  0.00  0.00           C  
ATOM   4607  CG  ARG B 276      38.003 -15.036  38.522  0.00  0.00           C  
ATOM   4608  CD  ARG B 276      37.227 -16.172  37.849  0.00  0.00           C  
ATOM   4609  NE  ARG B 276      35.803 -16.075  38.289  0.00  0.00           N  
ATOM   4610  CZ  ARG B 276      34.867 -17.016  37.942  0.00  0.00           C  
ATOM   4611  NH1 ARG B 276      35.180 -18.124  37.204  0.00  0.00           N1+
ATOM   4612  NH2 ARG B 276      33.574 -16.845  38.340  0.00  0.00           N  
ATOM   4613  N   GLY B 277      41.709 -15.997  36.460  0.00  0.00           N  
ATOM   4614  CA  GLY B 277      42.878 -15.881  35.617  0.00  0.00           C  
ATOM   4615  C   GLY B 277      43.472 -14.497  35.627  0.00  0.00           C  
ATOM   4616  O   GLY B 277      44.665 -14.340  35.362  0.00  0.00           O  
ATOM   4617  N   VAL B 278      42.641 -13.466  35.912  0.00  0.00           N  
ATOM   4618  CA  VAL B 278      43.078 -12.092  35.979  0.00  0.00           C  
ATOM   4619  C   VAL B 278      43.807 -11.805  37.259  0.00  0.00           C  
ATOM   4620  O   VAL B 278      43.640 -12.500  38.261  0.00  0.00           O  
ATOM   4621  CB  VAL B 278      41.996 -11.052  35.755  0.00  0.00           C  
ATOM   4622  CG1 VAL B 278      41.441 -11.271  34.344  0.00  0.00           C  
ATOM   4623  CG2 VAL B 278      40.912 -11.106  36.853  0.00  0.00           C  
ATOM   4624  N   GLN B 279      44.677 -10.774  37.216  0.00  0.00           N  
ATOM   4625  CA  GLN B 279      45.464 -10.344  38.342  0.00  0.00           C  
ATOM   4626  C   GLN B 279      44.539  -9.692  39.335  0.00  0.00           C  
ATOM   4627  O   GLN B 279      44.566 -10.030  40.521  0.00  0.00           O  
ATOM   4628  CB  GLN B 279      46.483  -9.263  37.922  0.00  0.00           C  
ATOM   4629  CG  GLN B 279      47.598  -9.742  36.984  0.00  0.00           C  
ATOM   4630  CD  GLN B 279      48.459  -8.541  36.604  0.00  0.00           C  
ATOM   4631  NE2 GLN B 279      48.338  -8.086  35.328  0.00  0.00           N  
ATOM   4632  OE1 GLN B 279      49.221  -8.013  37.413  0.00  0.00           O  
ATOM   4633  N   GLY B 280      43.660  -8.785  38.842  0.00  0.00           N  
ATOM   4634  CA  GLY B 280      42.730  -8.102  39.692  0.00  0.00           C  
ATOM   4635  C   GLY B 280      41.749  -7.288  38.911  0.00  0.00           C  
ATOM   4636  O   GLY B 280      42.041  -6.837  37.803  0.00  0.00           O  
ATOM   4637  N   ARG B 281      40.564  -7.071  39.540  0.00  0.00           N  
ATOM   4638  CA  ARG B 281      39.427  -6.315  39.058  0.00  0.00           C  
ATOM   4639  C   ARG B 281      38.839  -6.825  37.771  0.00  0.00           C  
ATOM   4640  O   ARG B 281      39.435  -6.688  36.699  0.00  0.00           O  
ATOM   4641  CB  ARG B 281      39.671  -4.786  38.982  0.00  0.00           C  
ATOM   4642  CG  ARG B 281      38.453  -3.932  38.596  0.00  0.00           C  
ATOM   4643  CD  ARG B 281      38.738  -2.424  38.560  0.00  0.00           C  
ATOM   4644  NE  ARG B 281      39.028  -1.960  39.955  0.00  0.00           N  
ATOM   4645  CZ  ARG B 281      38.038  -1.618  40.840  0.00  0.00           C  
ATOM   4646  NH1 ARG B 281      36.716  -1.623  40.488  0.00  0.00           N1+
ATOM   4647  NH2 ARG B 281      38.387  -1.269  42.111  0.00  0.00           N  
ATOM   4648  N   PHE B 282      37.629  -7.425  37.874  0.00  0.00           N  
ATOM   4649  CA  PHE B 282      36.961  -7.960  36.717  0.00  0.00           C  
ATOM   4650  C   PHE B 282      35.462  -7.825  36.827  0.00  0.00           C  
ATOM   4651  O   PHE B 282      34.921  -7.420  37.854  0.00  0.00           O  
ATOM   4652  CB  PHE B 282      37.331  -9.449  36.419  0.00  0.00           C  
ATOM   4653  CG  PHE B 282      36.873 -10.427  37.462  0.00  0.00           C  
ATOM   4654  CD1 PHE B 282      35.677 -11.136  37.282  0.00  0.00           C  
ATOM   4655  CD2 PHE B 282      37.613 -10.646  38.626  0.00  0.00           C  
ATOM   4656  CE1 PHE B 282      35.227 -12.050  38.232  0.00  0.00           C  
ATOM   4657  CE2 PHE B 282      37.167 -11.559  39.584  0.00  0.00           C  
ATOM   4658  CZ  PHE B 282      35.977 -12.261  39.388  0.00  0.00           C  
ATOM   4659  N   ALA B 283      34.772  -8.136  35.715  0.00  0.00           N  
ATOM   4660  CA  ALA B 283      33.345  -8.126  35.569  0.00  0.00           C  
ATOM   4661  C   ALA B 283      32.948  -9.557  35.308  0.00  0.00           C  
ATOM   4662  O   ALA B 283      33.655 -10.296  34.620  0.00  0.00           O  
ATOM   4663  CB  ALA B 283      32.878  -7.291  34.371  0.00  0.00           C  
ATOM   4664  N   GLU B 284      31.812  -9.991  35.888  0.00  0.00           N  
ATOM   4665  CA  GLU B 284      31.319 -11.332  35.729  0.00  0.00           C  
ATOM   4666  C   GLU B 284      29.893 -11.278  35.266  0.00  0.00           C  
ATOM   4667  O   GLU B 284      29.075 -10.563  35.846  0.00  0.00           O  
ATOM   4668  CB  GLU B 284      31.386 -12.112  37.060  0.00  0.00           C  
ATOM   4669  CG  GLU B 284      30.936 -13.574  37.005  0.00  0.00           C  
ATOM   4670  CD  GLU B 284      31.105 -14.199  38.384  0.00  0.00           C  
ATOM   4671  OE1 GLU B 284      30.063 -14.554  38.995  0.00  0.00           O  
ATOM   4672  OE2 GLU B 284      32.270 -14.363  38.839  0.00  0.00           O1-
ATOM   4673  N   VAL B 285      29.583 -12.019  34.174  0.00  0.00           N  
ATOM   4674  CA  VAL B 285      28.240 -12.083  33.643  0.00  0.00           C  
ATOM   4675  C   VAL B 285      27.938 -13.554  33.484  0.00  0.00           C  
ATOM   4676  O   VAL B 285      28.616 -14.254  32.730  0.00  0.00           O  
ATOM   4677  CB  VAL B 285      28.036 -11.403  32.286  0.00  0.00           C  
ATOM   4678  CG1 VAL B 285      26.567 -11.553  31.833  0.00  0.00           C  
ATOM   4679  CG2 VAL B 285      28.452  -9.924  32.353  0.00  0.00           C  
ATOM   4680  N   ASP B 286      26.920 -14.046  34.229  0.00  0.00           N  
ATOM   4681  CA  ASP B 286      26.496 -15.423  34.161  0.00  0.00           C  
ATOM   4682  C   ASP B 286      25.154 -15.380  33.479  0.00  0.00           C  
ATOM   4683  O   ASP B 286      24.239 -14.718  33.980  0.00  0.00           O  
ATOM   4684  CB  ASP B 286      26.365 -16.082  35.558  0.00  0.00           C  
ATOM   4685  CG  ASP B 286      25.908 -17.538  35.449  0.00  0.00           C  
ATOM   4686  OD1 ASP B 286      26.627 -18.363  34.826  0.00  0.00           O  
ATOM   4687  OD2 ASP B 286      24.817 -17.839  36.000  0.00  0.00           O1-
ATOM   4688  N   PHE B 287      25.008 -16.081  32.324  0.00  0.00           N  
ATOM   4689  CA  PHE B 287      23.742 -16.040  31.640  0.00  0.00           C  
ATOM   4690  C   PHE B 287      23.466 -17.424  31.107  0.00  0.00           C  
ATOM   4691  O   PHE B 287      24.252 -17.977  30.333  0.00  0.00           O  
ATOM   4692  CB  PHE B 287      23.755 -15.010  30.476  0.00  0.00           C  
ATOM   4693  CG  PHE B 287      22.361 -14.678  30.043  0.00  0.00           C  
ATOM   4694  CD1 PHE B 287      21.659 -13.690  30.746  0.00  0.00           C  
ATOM   4695  CD2 PHE B 287      21.728 -15.306  28.971  0.00  0.00           C  
ATOM   4696  CE1 PHE B 287      20.356 -13.336  30.385  0.00  0.00           C  
ATOM   4697  CE2 PHE B 287      20.426 -14.962  28.600  0.00  0.00           C  
ATOM   4698  CZ  PHE B 287      19.740 -13.975  29.308  0.00  0.00           C  
ATOM   4699  N   ASP B 288      22.338 -18.020  31.558  0.00  0.00           N  
ATOM   4700  CA  ASP B 288      21.929 -19.336  31.141  0.00  0.00           C  
ATOM   4701  C   ASP B 288      21.001 -19.254  29.964  0.00  0.00           C  
ATOM   4702  O   ASP B 288      20.112 -18.399  29.919  0.00  0.00           O  
ATOM   4703  CB  ASP B 288      21.266 -20.161  32.263  0.00  0.00           C  
ATOM   4704  CG  ASP B 288      22.287 -20.579  33.332  0.00  0.00           C  
ATOM   4705  OD1 ASP B 288      23.527 -20.531  33.105  0.00  0.00           O  
ATOM   4706  OD2 ASP B 288      21.809 -20.966  34.430  0.00  0.00           O1-
ATOM   4707  N   PHE B 289      21.220 -20.145  28.969  0.00  0.00           N  
ATOM   4708  CA  PHE B 289      20.419 -20.184  27.772  0.00  0.00           C  
ATOM   4709  C   PHE B 289      19.611 -21.435  27.715  0.00  0.00           C  
ATOM   4710  O   PHE B 289      20.178 -22.525  27.719  0.00  0.00           O  
ATOM   4711  CB  PHE B 289      21.227 -20.189  26.456  0.00  0.00           C  
ATOM   4712  CG  PHE B 289      21.951 -18.906  26.340  0.00  0.00           C  
ATOM   4713  CD1 PHE B 289      23.288 -18.825  26.738  0.00  0.00           C  
ATOM   4714  CD2 PHE B 289      21.295 -17.769  25.866  0.00  0.00           C  
ATOM   4715  CE1 PHE B 289      23.969 -17.616  26.637  0.00  0.00           C  
ATOM   4716  CE2 PHE B 289      21.984 -16.564  25.770  0.00  0.00           C  
ATOM   4717  CZ  PHE B 289      23.320 -16.486  26.151  0.00  0.00           C  
ATOM   4718  N   GLN B 290      18.267 -21.308  27.648  0.00  0.00           N  
ATOM   4719  CA  GLN B 290      17.419 -22.462  27.563  0.00  0.00           C  
ATOM   4720  C   GLN B 290      16.881 -22.510  26.159  0.00  0.00           C  
ATOM   4721  O   GLN B 290      16.185 -21.596  25.703  0.00  0.00           O  
ATOM   4722  CB  GLN B 290      16.266 -22.445  28.582  0.00  0.00           C  
ATOM   4723  CG  GLN B 290      15.419 -23.722  28.592  0.00  0.00           C  
ATOM   4724  CD  GLN B 290      14.370 -23.667  29.704  0.00  0.00           C  
ATOM   4725  NE2 GLN B 290      13.855 -24.874  30.047  0.00  0.00           N  
ATOM   4726  OE1 GLN B 290      14.020 -22.639  30.285  0.00  0.00           O  
ATOM   4727  N   LEU B 291      17.245 -23.602  25.457  0.00  0.00           N  
ATOM   4728  CA  LEU B 291      16.867 -23.886  24.097  0.00  0.00           C  
ATOM   4729  C   LEU B 291      15.514 -24.504  23.927  0.00  0.00           C  
ATOM   4730  O   LEU B 291      14.870 -24.920  24.891  0.00  0.00           O  
ATOM   4731  CB  LEU B 291      17.897 -24.733  23.320  0.00  0.00           C  
ATOM   4732  CG  LEU B 291      19.269 -24.058  23.140  0.00  0.00           C  
ATOM   4733  CD1 LEU B 291      20.242 -24.979  22.408  0.00  0.00           C  
ATOM   4734  CD2 LEU B 291      19.147 -22.713  22.420  0.00  0.00           C  
ATOM   4735  N   GLN B 292      15.039 -24.502  22.659  0.00  0.00           N  
ATOM   4736  CA  GLN B 292      13.769 -25.055  22.273  0.00  0.00           C  
ATOM   4737  C   GLN B 292      14.067 -26.202  21.349  0.00  0.00           C  
ATOM   4738  O   GLN B 292      15.059 -26.164  20.624  0.00  0.00           O  
ATOM   4739  CB  GLN B 292      12.895 -24.090  21.442  0.00  0.00           C  
ATOM   4740  CG  GLN B 292      12.664 -22.697  22.048  0.00  0.00           C  
ATOM   4741  CD  GLN B 292      13.832 -21.755  21.709  0.00  0.00           C  
ATOM   4742  NE2 GLN B 292      14.389 -21.093  22.758  0.00  0.00           N  
ATOM   4743  OE1 GLN B 292      14.263 -21.632  20.561  0.00  0.00           O  
ATOM   4744  N   LYS B 293      13.241 -27.277  21.377  0.00  0.00           N  
ATOM   4745  CA  LYS B 293      13.434 -28.401  20.488  0.00  0.00           C  
ATOM   4746  C   LYS B 293      13.006 -28.023  19.099  0.00  0.00           C  
ATOM   4747  O   LYS B 293      12.042 -27.275  18.919  0.00  0.00           O  
ATOM   4748  CB  LYS B 293      12.769 -29.717  20.928  0.00  0.00           C  
ATOM   4749  CG  LYS B 293      13.481 -30.325  22.136  0.00  0.00           C  
ATOM   4750  CD  LYS B 293      12.932 -31.665  22.618  0.00  0.00           C  
ATOM   4751  CE  LYS B 293      13.671 -32.201  23.847  0.00  0.00           C  
ATOM   4752  NZ  LYS B 293      13.109 -33.505  24.245  0.00  0.00           N1+
ATOM   4753  N   ALA B 294      13.746 -28.524  18.084  0.00  0.00           N  
ATOM   4754  CA  ALA B 294      13.474 -28.208  16.706  0.00  0.00           C  
ATOM   4755  C   ALA B 294      12.479 -29.135  16.073  0.00  0.00           C  
ATOM   4756  O   ALA B 294      12.732 -30.340  15.999  0.00  0.00           O  
ATOM   4757  CB  ALA B 294      14.743 -28.230  15.834  0.00  0.00           C  
ATOM   4758  N   PRO B 295      11.324 -28.617  15.637  0.00  0.00           N  
ATOM   4759  CA  PRO B 295      10.305 -29.408  14.982  0.00  0.00           C  
ATOM   4760  C   PRO B 295      10.724 -29.807  13.591  0.00  0.00           C  
ATOM   4761  O   PRO B 295      10.315 -30.876  13.137  0.00  0.00           O  
ATOM   4762  CB  PRO B 295       9.042 -28.543  14.981  0.00  0.00           C  
ATOM   4763  CG  PRO B 295       9.555 -27.096  15.101  0.00  0.00           C  
ATOM   4764  CD  PRO B 295      10.900 -27.228  15.833  0.00  0.00           C  
ATOM   4765  N   ALA B 296      11.522 -28.950  12.916  0.00  0.00           N  
ATOM   4766  CA  ALA B 296      11.836 -29.068  11.523  0.00  0.00           C  
ATOM   4767  C   ALA B 296      13.306 -28.755  11.368  0.00  0.00           C  
ATOM   4768  O   ALA B 296      13.839 -28.012  12.200  0.00  0.00           O  
ATOM   4769  CB  ALA B 296      11.052 -28.033  10.681  0.00  0.00           C  
ATOM   4770  N   PRO B 297      14.002 -29.269  10.344  0.00  0.00           N  
ATOM   4771  CA  PRO B 297      15.405 -29.005  10.106  0.00  0.00           C  
ATOM   4772  C   PRO B 297      15.683 -27.554   9.805  0.00  0.00           C  
ATOM   4773  O   PRO B 297      16.821 -27.138  10.009  0.00  0.00           O  
ATOM   4774  CB  PRO B 297      15.830 -29.944   8.977  0.00  0.00           C  
ATOM   4775  CG  PRO B 297      14.521 -30.289   8.250  0.00  0.00           C  
ATOM   4776  CD  PRO B 297      13.462 -30.210   9.359  0.00  0.00           C  
ATOM   4777  N   GLN B 298      14.659 -26.777   9.365  0.00  0.00           N  
ATOM   4778  CA  GLN B 298      14.735 -25.362   9.085  0.00  0.00           C  
ATOM   4779  C   GLN B 298      15.151 -24.594  10.308  0.00  0.00           C  
ATOM   4780  O   GLN B 298      15.879 -23.608  10.200  0.00  0.00           O  
ATOM   4781  CB  GLN B 298      13.375 -24.768   8.653  0.00  0.00           C  
ATOM   4782  CG  GLN B 298      12.903 -25.042   7.216  0.00  0.00           C  
ATOM   4783  CD  GLN B 298      13.869 -24.465   6.180  0.00  0.00           C  
ATOM   4784  NE2 GLN B 298      14.089 -23.123   6.199  0.00  0.00           N  
ATOM   4785  OE1 GLN B 298      14.406 -25.201   5.355  0.00  0.00           O  
ATOM   4786  N   ALA B 299      14.736 -25.073  11.503  0.00  0.00           N  
ATOM   4787  CA  ALA B 299      15.044 -24.465  12.766  0.00  0.00           C  
ATOM   4788  C   ALA B 299      16.515 -24.536  13.105  0.00  0.00           C  
ATOM   4789  O   ALA B 299      17.016 -23.695  13.850  0.00  0.00           O  
ATOM   4790  CB  ALA B 299      14.247 -25.121  13.887  0.00  0.00           C  
ATOM   4791  N   GLU B 300      17.219 -25.563  12.578  0.00  0.00           N  
ATOM   4792  CA  GLU B 300      18.619 -25.832  12.784  0.00  0.00           C  
ATOM   4793  C   GLU B 300      19.483 -25.316  11.651  0.00  0.00           C  
ATOM   4794  O   GLU B 300      20.706 -25.422  11.725  0.00  0.00           O  
ATOM   4795  CB  GLU B 300      18.870 -27.349  12.757  0.00  0.00           C  
ATOM   4796  CG  GLU B 300      18.186 -28.192  13.838  0.00  0.00           C  
ATOM   4797  CD  GLU B 300      18.468 -29.686  13.611  0.00  0.00           C  
ATOM   4798  OE1 GLU B 300      17.927 -30.480  14.419  0.00  0.00           O  
ATOM   4799  OE2 GLU B 300      19.214 -30.077  12.672  0.00  0.00           O1-
ATOM   4800  N   GLN B 301      18.889 -24.779  10.563  0.00  0.00           N  
ATOM   4801  CA  GLN B 301      19.628 -24.317   9.411  0.00  0.00           C  
ATOM   4802  C   GLN B 301      20.413 -23.051   9.523  0.00  0.00           C  
ATOM   4803  O   GLN B 301      21.384 -22.886   8.783  0.00  0.00           O  
ATOM   4804  CB  GLN B 301      18.780 -24.218   8.134  0.00  0.00           C  
ATOM   4805  CG  GLN B 301      18.403 -25.600   7.595  0.00  0.00           C  
ATOM   4806  CD  GLN B 301      17.534 -25.501   6.349  0.00  0.00           C  
ATOM   4807  NE2 GLN B 301      16.852 -26.639   6.060  0.00  0.00           N  
ATOM   4808  OE1 GLN B 301      17.406 -24.488   5.662  0.00  0.00           O  
ATOM   4809  N   ARG B 302      20.018 -22.143  10.447  0.00  0.00           N  
ATOM   4810  CA  ARG B 302      20.615 -20.844  10.669  0.00  0.00           C  
ATOM   4811  C   ARG B 302      20.181 -19.880   9.603  0.00  0.00           C  
ATOM   4812  O   ARG B 302      19.515 -20.258   8.633  0.00  0.00           O  
ATOM   4813  CB  ARG B 302      22.162 -20.758  10.841  0.00  0.00           C  
ATOM   4814  CG  ARG B 302      22.759 -21.382  12.103  0.00  0.00           C  
ATOM   4815  CD  ARG B 302      24.257 -21.082  12.218  0.00  0.00           C  
ATOM   4816  NE  ARG B 302      24.767 -21.629  13.513  0.00  0.00           N  
ATOM   4817  CZ  ARG B 302      26.060 -21.418  13.922  0.00  0.00           C  
ATOM   4818  NH1 ARG B 302      26.951 -20.705  13.168  0.00  0.00           N1+
ATOM   4819  NH2 ARG B 302      26.467 -21.916  15.126  0.00  0.00           N  
ATOM   4820  N   SER B 303      20.537 -18.586   9.793  0.00  0.00           N  
ATOM   4821  CA  SER B 303      20.178 -17.537   8.880  0.00  0.00           C  
ATOM   4822  C   SER B 303      20.779 -17.782   7.535  0.00  0.00           C  
ATOM   4823  O   SER B 303      21.964 -18.090   7.393  0.00  0.00           O  
ATOM   4824  CB  SER B 303      20.593 -16.133   9.363  0.00  0.00           C  
ATOM   4825  OG  SER B 303      20.243 -15.127   8.420  0.00  0.00           O  
ATOM   4826  N   LYS B 304      19.900 -17.650   6.523  0.00  0.00           N  
ATOM   4827  CA  LYS B 304      20.236 -17.828   5.143  0.00  0.00           C  
ATOM   4828  C   LYS B 304      20.812 -16.569   4.564  0.00  0.00           C  
ATOM   4829  O   LYS B 304      21.231 -16.589   3.404  0.00  0.00           O  
ATOM   4830  CB  LYS B 304      19.046 -18.296   4.288  0.00  0.00           C  
ATOM   4831  CG  LYS B 304      18.564 -19.699   4.656  0.00  0.00           C  
ATOM   4832  CD  LYS B 304      17.369 -20.176   3.835  0.00  0.00           C  
ATOM   4833  CE  LYS B 304      16.856 -21.539   4.290  0.00  0.00           C  
ATOM   4834  NZ  LYS B 304      15.662 -21.924   3.512  0.00  0.00           N1+
ATOM   4835  N   ARG B 305      20.854 -15.452   5.351  0.00  0.00           N  
ATOM   4836  CA  ARG B 305      21.398 -14.189   4.900  0.00  0.00           C  
ATOM   4837  C   ARG B 305      22.872 -14.426   4.697  0.00  0.00           C  
ATOM   4838  O   ARG B 305      23.543 -14.850   5.647  0.00  0.00           O  
ATOM   4839  CB  ARG B 305      21.334 -13.038   5.950  0.00  0.00           C  
ATOM   4840  CG  ARG B 305      21.863 -11.672   5.470  0.00  0.00           C  
ATOM   4841  CD  ARG B 305      22.113 -10.588   6.529  0.00  0.00           C  
ATOM   4842  NE  ARG B 305      20.875  -9.822   6.820  0.00  0.00           N  
ATOM   4843  CZ  ARG B 305      20.773  -9.018   7.923  0.00  0.00           C  
ATOM   4844  NH1 ARG B 305      19.685  -8.206   8.077  0.00  0.00           N1+
ATOM   4845  NH2 ARG B 305      21.716  -9.047   8.910  0.00  0.00           N  
ATOM   4846  N   PRO B 306      23.387 -14.203   3.483  0.00  0.00           N  
ATOM   4847  CA  PRO B 306      24.787 -14.369   3.202  0.00  0.00           C  
ATOM   4848  C   PRO B 306      25.550 -13.311   3.938  0.00  0.00           C  
ATOM   4849  O   PRO B 306      25.200 -12.134   3.871  0.00  0.00           O  
ATOM   4850  CB  PRO B 306      24.930 -14.337   1.680  0.00  0.00           C  
ATOM   4851  CG  PRO B 306      23.677 -13.596   1.181  0.00  0.00           C  
ATOM   4852  CD  PRO B 306      22.632 -13.805   2.292  0.00  0.00           C  
ATOM   4853  N   ARG B 307      26.588 -13.736   4.661  0.00  0.00           N  
ATOM   4854  CA  ARG B 307      27.335 -12.892   5.551  0.00  0.00           C  
ATOM   4855  C   ARG B 307      28.780 -13.141   5.256  0.00  0.00           C  
ATOM   4856  O   ARG B 307      29.116 -13.986   4.418  0.00  0.00           O  
ATOM   4857  CB  ARG B 307      27.006 -13.139   7.043  0.00  0.00           C  
ATOM   4858  CG  ARG B 307      25.568 -12.727   7.362  0.00  0.00           C  
ATOM   4859  CD  ARG B 307      25.046 -13.005   8.763  0.00  0.00           C  
ATOM   4860  NE  ARG B 307      23.636 -12.529   8.752  0.00  0.00           N  
ATOM   4861  CZ  ARG B 307      22.747 -12.763   9.763  0.00  0.00           C  
ATOM   4862  NH1 ARG B 307      23.071 -13.497  10.869  0.00  0.00           N1+
ATOM   4863  NH2 ARG B 307      21.479 -12.267   9.642  0.00  0.00           N  
ATOM   4864  N   ALA B 308      29.674 -12.374   5.920  0.00  0.00           N  
ATOM   4865  CA  ALA B 308      31.088 -12.497   5.697  0.00  0.00           C  
ATOM   4866  C   ALA B 308      31.591 -13.870   6.028  0.00  0.00           C  
ATOM   4867  O   ALA B 308      31.250 -14.462   7.052  0.00  0.00           O  
ATOM   4868  CB  ALA B 308      31.932 -11.453   6.445  0.00  0.00           C  
ATOM   4869  N   LEU B 309      32.378 -14.401   5.069  0.00  0.00           N  
ATOM   4870  CA  LEU B 309      33.024 -15.685   5.054  0.00  0.00           C  
ATOM   4871  C   LEU B 309      32.131 -16.889   5.220  0.00  0.00           C  
ATOM   4872  O   LEU B 309      32.590 -17.950   5.654  0.00  0.00           O  
ATOM   4873  CB  LEU B 309      34.268 -15.761   5.985  0.00  0.00           C  
ATOM   4874  CG  LEU B 309      35.365 -14.711   5.682  0.00  0.00           C  
ATOM   4875  CD1 LEU B 309      36.524 -14.813   6.679  0.00  0.00           C  
ATOM   4876  CD2 LEU B 309      35.854 -14.783   4.226  0.00  0.00           C  
ATOM   4877  N   GLN B 310      30.831 -16.761   4.848  0.00  0.00           N  
ATOM   4878  CA  GLN B 310      29.925 -17.881   4.921  0.00  0.00           C  
ATOM   4879  C   GLN B 310      30.137 -18.776   3.736  0.00  0.00           C  
ATOM   4880  O   GLN B 310      30.178 -20.000   3.882  0.00  0.00           O  
ATOM   4881  CB  GLN B 310      28.423 -17.541   4.974  0.00  0.00           C  
ATOM   4882  CG  GLN B 310      27.942 -16.935   6.297  0.00  0.00           C  
ATOM   4883  CD  GLN B 310      26.418 -16.779   6.285  0.00  0.00           C  
ATOM   4884  NE2 GLN B 310      25.857 -16.521   7.494  0.00  0.00           N  
ATOM   4885  OE1 GLN B 310      25.724 -16.878   5.273  0.00  0.00           O  
ATOM   4886  N   GLN B 311      30.318 -18.155   2.539  0.00  0.00           N  
ATOM   4887  CA  GLN B 311      30.525 -18.798   1.261  0.00  0.00           C  
ATOM   4888  C   GLN B 311      29.409 -19.762   0.927  0.00  0.00           C  
ATOM   4889  O   GLN B 311      29.627 -20.870   0.430  0.00  0.00           O  
ATOM   4890  CB  GLN B 311      31.928 -19.443   1.130  0.00  0.00           C  
ATOM   4891  CG  GLN B 311      33.066 -18.421   1.261  0.00  0.00           C  
ATOM   4892  CD  GLN B 311      34.404 -19.140   1.176  0.00  0.00           C  
ATOM   4893  NE2 GLN B 311      35.052 -19.354   2.350  0.00  0.00           N  
ATOM   4894  OE1 GLN B 311      34.877 -19.488   0.096  0.00  0.00           O  
ATOM   4895  N   ALA B 312      28.166 -19.315   1.219  0.00  0.00           N  
ATOM   4896  CA  ALA B 312      26.962 -20.062   0.981  0.00  0.00           C  
ATOM   4897  C   ALA B 312      26.433 -19.710  -0.421  0.00  0.00           C  
ATOM   4898  O   ALA B 312      26.887 -18.701  -1.025  0.00  0.00           O  
ATOM   4899  CB  ALA B 312      25.858 -19.726   2.006  0.00  0.00           C  
ATOM   4900  OXT ALA B 312      25.553 -20.462  -0.915  0.00  0.00           O1-
TER   
END
