# Supplementary material for: Investigating the quaternary structure of a homomultimeric catechol 1,2-dioxygenase: An integrative structural biology study
Source: PLoS One. 2025 May 5;20(5):e0315992. doi: 10.1371/journal.pone.0315992 (PMC12052123; doi:10.1371/journal.pone.0315992)
Supplement: S16 File — (PDB) [file pone.0315992.s016.pdb]

MODEL     1
ATOM      1  N   MET A   1       9.325  38.046  20.560  1.00 61.61           N  
ATOM      2  CA  MET A   1       9.638  36.692  21.008  1.00 61.61           C  
ATOM      3  C   MET A   1       8.879  35.656  20.185  1.00 61.61           C  
ATOM      4  CB  MET A   1       9.306  36.526  22.492  1.00 61.61           C  
ATOM      5  O   MET A   1       7.686  35.819  19.922  1.00 61.61           O  
ATOM      6  CG  MET A   1      10.347  37.125  23.424  1.00 61.61           C  
ATOM      7  SD  MET A   1      10.300  36.382  25.101  1.00 61.61           S  
ATOM      8  CE  MET A   1       9.693  37.797  26.061  1.00 61.61           C  
ATOM      9  N   THR A   2       9.579  34.855  19.473  1.00 85.15           N  
ATOM     10  CA  THR A   2       9.020  33.753  18.698  1.00 85.15           C  
ATOM     11  C   THR A   2       8.193  32.830  19.589  1.00 85.15           C  
ATOM     12  CB  THR A   2      10.128  32.941  18.002  1.00 85.15           C  
ATOM     13  O   THR A   2       8.615  32.483  20.694  1.00 85.15           O  
ATOM     14  CG2 THR A   2       9.536  31.874  17.087  1.00 85.15           C  
ATOM     15  OG1 THR A   2      10.942  33.826  17.222  1.00 85.15           O  
ATOM     16  N   VAL A   3       6.917  32.710  19.325  1.00 92.71           N  
ATOM     17  CA  VAL A   3       6.022  31.825  20.063  1.00 92.71           C  
ATOM     18  C   VAL A   3       6.446  30.373  19.858  1.00 92.71           C  
ATOM     19  CB  VAL A   3       4.551  32.017  19.631  1.00 92.71           C  
ATOM     20  O   VAL A   3       6.552  29.905  18.722  1.00 92.71           O  
ATOM     21  CG1 VAL A   3       3.641  31.028  20.358  1.00 92.71           C  
ATOM     22  CG2 VAL A   3       4.101  33.453  19.892  1.00 92.71           C  
ATOM     23  N   LYS A   4       6.708  29.694  21.030  1.00 95.73           N  
ATOM     24  CA  LYS A   4       7.079  28.282  20.990  1.00 95.73           C  
ATOM     25  C   LYS A   4       6.194  27.455  21.918  1.00 95.73           C  
ATOM     26  CB  LYS A   4       8.549  28.102  21.369  1.00 95.73           C  
ATOM     27  O   LYS A   4       6.163  27.691  23.128  1.00 95.73           O  
ATOM     28  CG  LYS A   4       9.521  28.806  20.433  1.00 95.73           C  
ATOM     29  CD  LYS A   4      10.968  28.522  20.813  1.00 95.73           C  
ATOM     30  CE  LYS A   4      11.941  29.180  19.844  1.00 95.73           C  
ATOM     31  NZ  LYS A   4      13.361  28.872  20.190  1.00 95.73           N  
ATOM     32  N   ILE A   5       5.568  26.414  21.387  1.00 97.37           N  
ATOM     33  CA  ILE A   5       4.663  25.658  22.245  1.00 97.37           C  
ATOM     34  C   ILE A   5       4.976  24.167  22.139  1.00 97.37           C  
ATOM     35  CB  ILE A   5       3.185  25.923  21.880  1.00 97.37           C  
ATOM     36  O   ILE A   5       4.372  23.349  22.836  1.00 97.37           O  
ATOM     37  CG1 ILE A   5       2.917  25.531  20.423  1.00 97.37           C  
ATOM     38  CG2 ILE A   5       2.822  27.390  22.129  1.00 97.37           C  
ATOM     39  CD1 ILE A   5       1.440  25.487  20.055  1.00 97.37           C  
ATOM     40  N   SER A   6       5.927  23.852  21.233  1.00 96.92           N  
ATOM     41  CA  SER A   6       6.215  22.442  20.996  1.00 96.92           C  
ATOM     42  C   SER A   6       6.717  21.759  22.264  1.00 96.92           C  
ATOM     43  CB  SER A   6       7.249  22.285  19.880  1.00 96.92           C  
ATOM     44  O   SER A   6       6.622  20.537  22.398  1.00 96.92           O  
ATOM     45  OG  SER A   6       8.460  22.937  20.221  1.00 96.92           O  
ATOM     46  N   HIS A   7       7.274  22.479  23.267  1.00 95.66           N  
ATOM     47  CA  HIS A   7       7.860  21.929  24.484  1.00 95.66           C  
ATOM     48  C   HIS A   7       6.805  21.744  25.570  1.00 95.66           C  
ATOM     49  CB  HIS A   7       8.985  22.833  24.993  1.00 95.66           C  
ATOM     50  O   HIS A   7       7.064  21.103  26.590  1.00 95.66           O  
ATOM     51  CG  HIS A   7       8.523  24.200  25.386  1.00 95.66           C  
ATOM     52  CD2 HIS A   7       8.256  24.733  26.602  1.00 95.66           C  
ATOM     53  ND1 HIS A   7       8.283  25.198  24.466  1.00 95.66           N  
ATOM     54  CE1 HIS A   7       7.887  26.288  25.101  1.00 95.66           C  
ATOM     55  NE2 HIS A   7       7.863  26.033  26.398  1.00 95.66           N  
ATOM     56  N   THR A   8       5.648  22.318  25.356  1.00 97.58           N  
ATOM     57  CA  THR A   8       4.626  22.234  26.393  1.00 97.58           C  
ATOM     58  C   THR A   8       4.149  20.795  26.566  1.00 97.58           C  
ATOM     59  CB  THR A   8       3.424  23.140  26.067  1.00 97.58           C  
ATOM     60  O   THR A   8       4.190  20.003  25.622  1.00 97.58           O  
ATOM     61  CG2 THR A   8       3.863  24.587  25.872  1.00 97.58           C  
ATOM     62  OG1 THR A   8       2.796  22.677  24.865  1.00 97.58           O  
ATOM     63  N   SER A   9       3.703  20.432  27.765  1.00 96.91           N  
ATOM     64  CA  SER A   9       3.260  19.083  28.100  1.00 96.91           C  
ATOM     65  C   SER A   9       2.055  18.672  27.261  1.00 96.91           C  
ATOM     66  CB  SER A   9       2.913  18.986  29.587  1.00 96.91           C  
ATOM     67  O   SER A   9       1.970  17.530  26.803  1.00 96.91           O  
ATOM     68  OG  SER A   9       1.915  19.931  29.933  1.00 96.91           O  
ATOM     69  N   ASP A  10       1.205  19.564  27.000  1.00 96.22           N  
ATOM     70  CA  ASP A  10       0.001  19.275  26.227  1.00 96.22           C  
ATOM     71  C   ASP A  10       0.350  18.885  24.792  1.00 96.22           C  
ATOM     72  CB  ASP A  10      -0.942  20.480  26.230  1.00 96.22           C  
ATOM     73  O   ASP A  10      -0.185  17.910  24.261  1.00 96.22           O  
ATOM     74  CG  ASP A  10      -1.606  20.709  27.576  1.00 96.22           C  
ATOM     75  OD1 ASP A  10      -1.615  19.785  28.418  1.00 96.22           O  
ATOM     76  OD2 ASP A  10      -2.128  21.823  27.796  1.00 96.22           O  
ATOM     77  N   VAL A  11       1.260  19.595  24.202  1.00 97.76           N  
ATOM     78  CA  VAL A  11       1.643  19.313  22.823  1.00 97.76           C  
ATOM     79  C   VAL A  11       2.466  18.029  22.766  1.00 97.76           C  
ATOM     80  CB  VAL A  11       2.439  20.485  22.204  1.00 97.76           C  
ATOM     81  O   VAL A  11       2.286  17.208  21.864  1.00 97.76           O  
ATOM     82  CG1 VAL A  11       3.053  20.074  20.867  1.00 97.76           C  
ATOM     83  CG2 VAL A  11       1.539  21.707  22.030  1.00 97.76           C  
ATOM     84  N   GLN A  12       3.347  17.794  23.728  1.00 97.84           N  
ATOM     85  CA  GLN A  12       4.126  16.561  23.776  1.00 97.84           C  
ATOM     86  C   GLN A  12       3.219  15.343  23.929  1.00 97.84           C  
ATOM     87  CB  GLN A  12       5.138  16.609  24.921  1.00 97.84           C  
ATOM     88  O   GLN A  12       3.439  14.314  23.286  1.00 97.84           O  
ATOM     89  CG  GLN A  12       6.256  17.621  24.712  1.00 97.84           C  
ATOM     90  CD  GLN A  12       7.103  17.315  23.491  1.00 97.84           C  
ATOM     91  NE2 GLN A  12       7.326  18.325  22.656  1.00 97.84           N  
ATOM     92  OE1 GLN A  12       7.554  16.181  23.300  1.00 97.84           O  
ATOM     93  N   GLN A  13       2.245  15.468  24.752  1.00 97.50           N  
ATOM     94  CA  GLN A  13       1.279  14.387  24.919  1.00 97.50           C  
ATOM     95  C   GLN A  13       0.499  14.141  23.631  1.00 97.50           C  
ATOM     96  CB  GLN A  13       0.316  14.699  26.065  1.00 97.50           C  
ATOM     97  O   GLN A  13       0.244  12.993  23.263  1.00 97.50           O  
ATOM     98  CG  GLN A  13      -0.619  13.549  26.415  1.00 97.50           C  
ATOM     99  CD  GLN A  13       0.125  12.302  26.855  1.00 97.50           C  
ATOM    100  NE2 GLN A  13      -0.448  11.138  26.568  1.00 97.50           N  
ATOM    101  OE1 GLN A  13       1.205  12.384  27.448  1.00 97.50           O  
ATOM    102  N   PHE A  14       0.178  15.185  22.975  1.00 97.22           N  
ATOM    103  CA  PHE A  14      -0.513  15.080  21.695  1.00 97.22           C  
ATOM    104  C   PHE A  14       0.345  14.338  20.677  1.00 97.22           C  
ATOM    105  CB  PHE A  14      -0.877  16.469  21.163  1.00 97.22           C  
ATOM    106  O   PHE A  14      -0.142  13.446  19.979  1.00 97.22           O  
ATOM    107  CG  PHE A  14      -1.329  16.470  19.728  1.00 97.22           C  
ATOM    108  CD1 PHE A  14      -0.601  17.145  18.756  1.00 97.22           C  
ATOM    109  CD2 PHE A  14      -2.483  15.795  19.351  1.00 97.22           C  
ATOM    110  CE1 PHE A  14      -1.017  17.148  17.426  1.00 97.22           C  
ATOM    111  CE2 PHE A  14      -2.905  15.793  18.024  1.00 97.22           C  
ATOM    112  CZ  PHE A  14      -2.171  16.471  17.064  1.00 97.22           C  
ATOM    113  N   PHE A  15       1.605  14.681  20.527  1.00 98.07           N  
ATOM    114  CA  PHE A  15       2.502  14.017  19.589  1.00 98.07           C  
ATOM    115  C   PHE A  15       2.628  12.534  19.917  1.00 98.07           C  
ATOM    116  CB  PHE A  15       3.884  14.678  19.605  1.00 98.07           C  
ATOM    117  O   PHE A  15       2.680  11.696  19.015  1.00 98.07           O  
ATOM    118  CG  PHE A  15       3.938  15.989  18.869  1.00 98.07           C  
ATOM    119  CD1 PHE A  15       2.988  16.301  17.903  1.00 98.07           C  
ATOM    120  CD2 PHE A  15       4.940  16.912  19.142  1.00 98.07           C  
ATOM    121  CE1 PHE A  15       3.036  17.514  17.221  1.00 98.07           C  
ATOM    122  CE2 PHE A  15       4.994  18.126  18.464  1.00 98.07           C  
ATOM    123  CZ  PHE A  15       4.042  18.425  17.503  1.00 98.07           C  
ATOM    124  N   LYS A  16       2.626  12.195  21.193  1.00 97.21           N  
ATOM    125  CA  LYS A  16       2.660  10.790  21.590  1.00 97.21           C  
ATOM    126  C   LYS A  16       1.394  10.063  21.148  1.00 97.21           C  
ATOM    127  CB  LYS A  16       2.835  10.664  23.104  1.00 97.21           C  
ATOM    128  O   LYS A  16       1.461   8.937  20.649  1.00 97.21           O  
ATOM    129  CG  LYS A  16       4.244  10.966  23.592  1.00 97.21           C  
ATOM    130  CD  LYS A  16       4.371  10.760  25.096  1.00 97.21           C  
ATOM    131  CE  LYS A  16       5.776  11.079  25.588  1.00 97.21           C  
ATOM    132  NZ  LYS A  16       5.888  10.944  27.072  1.00 97.21           N  
ATOM    133  N   GLU A  17       0.344  10.732  21.333  1.00 95.88           N  
ATOM    134  CA  GLU A  17      -0.928  10.167  20.895  1.00 95.88           C  
ATOM    135  C   GLU A  17      -0.964   9.999  19.378  1.00 95.88           C  
ATOM    136  CB  GLU A  17      -2.094  11.046  21.354  1.00 95.88           C  
ATOM    137  O   GLU A  17      -1.346   8.940  18.875  1.00 95.88           O  
ATOM    138  CG  GLU A  17      -3.464  10.490  20.992  1.00 95.88           C  
ATOM    139  CD  GLU A  17      -4.612  11.359  21.479  1.00 95.88           C  
ATOM    140  OE1 GLU A  17      -5.773  11.109  21.082  1.00 95.88           O  
ATOM    141  OE2 GLU A  17      -4.349  12.297  22.263  1.00 95.88           O  
ATOM    142  N   ALA A  18      -0.578  11.021  18.683  1.00 96.80           N  
ATOM    143  CA  ALA A  18      -0.586  11.000  17.223  1.00 96.80           C  
ATOM    144  C   ALA A  18       0.347   9.919  16.684  1.00 96.80           C  
ATOM    145  CB  ALA A  18      -0.188  12.366  16.669  1.00 96.80           C  
ATOM    146  O   ALA A  18       0.104   9.358  15.613  1.00 96.80           O  
ATOM    147  N   SER A  19       1.337   9.579  17.424  1.00 97.45           N  
ATOM    148  CA  SER A  19       2.320   8.592  16.991  1.00 97.45           C  
ATOM    149  C   SER A  19       1.908   7.183  17.404  1.00 97.45           C  
ATOM    150  CB  SER A  19       3.698   8.919  17.568  1.00 97.45           C  
ATOM    151  O   SER A  19       2.599   6.212  17.088  1.00 97.45           O  
ATOM    152  OG  SER A  19       4.138  10.193  17.129  1.00 97.45           O  
ATOM    153  N   GLY A  20       0.801   7.033  18.156  1.00 95.78           N  
ATOM    154  CA  GLY A  20       0.222   5.726  18.420  1.00 95.78           C  
ATOM    155  C   GLY A  20       0.666   5.133  19.744  1.00 95.78           C  
ATOM    156  O   GLY A  20       0.429   3.953  20.012  1.00 95.78           O  
ATOM    157  N   PHE A  21       1.273   5.883  20.634  1.00 95.32           N  
ATOM    158  CA  PHE A  21       1.811   5.366  21.887  1.00 95.32           C  
ATOM    159  C   PHE A  21       0.692   5.092  22.885  1.00 95.32           C  
ATOM    160  CB  PHE A  21       2.821   6.349  22.487  1.00 95.32           C  
ATOM    161  O   PHE A  21       0.897   4.393  23.879  1.00 95.32           O  
ATOM    162  CG  PHE A  21       4.214   6.197  21.939  1.00 95.32           C  
ATOM    163  CD1 PHE A  21       5.009   5.120  22.312  1.00 95.32           C  
ATOM    164  CD2 PHE A  21       4.730   7.132  21.051  1.00 95.32           C  
ATOM    165  CE1 PHE A  21       6.300   4.977  21.807  1.00 95.32           C  
ATOM    166  CE2 PHE A  21       6.018   6.996  20.542  1.00 95.32           C  
ATOM    167  CZ  PHE A  21       6.802   5.919  20.922  1.00 95.32           C  
ATOM    168  N   ASN A  22      -0.489   5.461  22.583  1.00 90.34           N  
ATOM    169  CA  ASN A  22      -1.600   5.219  23.497  1.00 90.34           C  
ATOM    170  C   ASN A  22      -2.342   3.931  23.148  1.00 90.34           C  
ATOM    171  CB  ASN A  22      -2.567   6.405  23.494  1.00 90.34           C  
ATOM    172  O   ASN A  22      -3.391   3.638  23.725  1.00 90.34           O  
ATOM    173  CG  ASN A  22      -3.131   6.696  22.118  1.00 90.34           C  
ATOM    174  ND2 ASN A  22      -4.170   7.521  22.064  1.00 90.34           N  
ATOM    175  OD1 ASN A  22      -2.637   6.183  21.110  1.00 90.34           O  
ATOM    176  N   ASN A  23      -1.860   3.257  22.153  1.00 86.79           N  
ATOM    177  CA  ASN A  23      -2.455   1.959  21.853  1.00 86.79           C  
ATOM    178  C   ASN A  23      -1.388   0.897  21.604  1.00 86.79           C  
ATOM    179  CB  ASN A  23      -3.390   2.064  20.646  1.00 86.79           C  
ATOM    180  O   ASN A  23      -0.236   1.224  21.312  1.00 86.79           O  
ATOM    181  CG  ASN A  23      -2.648   2.340  19.354  1.00 86.79           C  
ATOM    182  ND2 ASN A  23      -2.991   3.441  18.696  1.00 86.79           N  
ATOM    183  OD1 ASN A  23      -1.773   1.570  18.949  1.00 86.79           O  
ATOM    184  N   ASP A  24      -1.663  -0.423  21.843  1.00 85.75           N  
ATOM    185  CA  ASP A  24      -0.676  -1.499  21.841  1.00 85.75           C  
ATOM    186  C   ASP A  24      -0.562  -2.137  20.458  1.00 85.75           C  
ATOM    187  CB  ASP A  24      -1.036  -2.560  22.882  1.00 85.75           C  
ATOM    188  O   ASP A  24       0.329  -2.955  20.218  1.00 85.75           O  
ATOM    189  CG  ASP A  24      -0.921  -2.053  24.309  1.00 85.75           C  
ATOM    190  OD1 ASP A  24      -0.142  -1.109  24.560  1.00 85.75           O  
ATOM    191  OD2 ASP A  24      -1.614  -2.606  25.191  1.00 85.75           O  
ATOM    192  N   GLU A  25      -1.287  -1.696  19.551  1.00 90.09           N  
ATOM    193  CA  GLU A  25      -1.225  -2.243  18.199  1.00 90.09           C  
ATOM    194  C   GLU A  25      -0.177  -1.521  17.358  1.00 90.09           C  
ATOM    195  CB  GLU A  25      -2.595  -2.156  17.521  1.00 90.09           C  
ATOM    196  O   GLU A  25       0.302  -0.451  17.739  1.00 90.09           O  
ATOM    197  CG  GLU A  25      -3.683  -2.951  18.228  1.00 90.09           C  
ATOM    198  CD  GLU A  25      -5.038  -2.852  17.546  1.00 90.09           C  
ATOM    199  OE1 GLU A  25      -6.026  -3.412  18.073  1.00 90.09           O  
ATOM    200  OE2 GLU A  25      -5.112  -2.210  16.474  1.00 90.09           O  
ATOM    201  N   GLY A  26       0.368  -2.100  16.301  1.00 90.77           N  
ATOM    202  CA  GLY A  26       1.306  -1.481  15.377  1.00 90.77           C  
ATOM    203  C   GLY A  26       2.756  -1.732  15.743  1.00 90.77           C  
ATOM    204  O   GLY A  26       3.047  -2.497  16.665  1.00 90.77           O  
ATOM    205  N   SER A  27       3.666  -1.144  15.035  1.00 94.94           N  
ATOM    206  CA  SER A  27       5.107  -1.301  15.201  1.00 94.94           C  
ATOM    207  C   SER A  27       5.658  -0.306  16.217  1.00 94.94           C  
ATOM    208  CB  SER A  27       5.824  -1.123  13.862  1.00 94.94           C  
ATOM    209  O   SER A  27       5.498   0.906  16.057  1.00 94.94           O  
ATOM    210  OG  SER A  27       7.211  -0.906  14.058  1.00 94.94           O  
ATOM    211  N   SER A  28       6.331  -0.826  17.267  1.00 93.05           N  
ATOM    212  CA  SER A  28       6.959   0.049  18.251  1.00 93.05           C  
ATOM    213  C   SER A  28       8.055   0.898  17.616  1.00 93.05           C  
ATOM    214  CB  SER A  28       7.540  -0.770  19.404  1.00 93.05           C  
ATOM    215  O   SER A  28       8.211   2.074  17.954  1.00 93.05           O  
ATOM    216  OG  SER A  28       8.521  -1.678  18.931  1.00 93.05           O  
ATOM    217  N   ARG A  29       8.889   0.299  16.687  1.00 94.96           N  
ATOM    218  CA  ARG A  29       9.957   1.008  15.991  1.00 94.96           C  
ATOM    219  C   ARG A  29       9.400   2.157  15.158  1.00 94.96           C  
ATOM    220  CB  ARG A  29      10.747   0.049  15.098  1.00 94.96           C  
ATOM    221  O   ARG A  29       9.907   3.279  15.220  1.00 94.96           O  
ATOM    222  CG  ARG A  29      11.815   0.729  14.256  1.00 94.96           C  
ATOM    223  CD  ARG A  29      12.918   1.326  15.119  1.00 94.96           C  
ATOM    224  NE  ARG A  29      13.978   1.916  14.307  1.00 94.96           N  
ATOM    225  NH1 ARG A  29      15.163   2.764  16.099  1.00 94.96           N  
ATOM    226  NH2 ARG A  29      15.927   3.081  13.961  1.00 94.96           N  
ATOM    227  CZ  ARG A  29      15.020   2.586  14.791  1.00 94.96           C  
ATOM    228  N   MET A  30       8.321   1.989  14.517  1.00 95.70           N  
ATOM    229  CA  MET A  30       7.708   3.032  13.699  1.00 95.70           C  
ATOM    230  C   MET A  30       7.143   4.146  14.573  1.00 95.70           C  
ATOM    231  CB  MET A  30       6.602   2.445  12.820  1.00 95.70           C  
ATOM    232  O   MET A  30       7.264   5.326  14.238  1.00 95.70           O  
ATOM    233  CG  MET A  30       6.072   3.413  11.774  1.00 95.70           C  
ATOM    234  SD  MET A  30       7.392   4.042  10.666  1.00 95.70           S  
ATOM    235  CE  MET A  30       7.550   2.638   9.528  1.00 95.70           C  
ATOM    236  N   LYS A  31       6.580   3.820  15.668  1.00 97.55           N  
ATOM    237  CA  LYS A  31       6.054   4.810  16.604  1.00 97.55           C  
ATOM    238  C   LYS A  31       7.163   5.720  17.123  1.00 97.55           C  
ATOM    239  CB  LYS A  31       5.350   4.121  17.774  1.00 97.55           C  
ATOM    240  O   LYS A  31       6.987   6.937  17.207  1.00 97.55           O  
ATOM    241  CG  LYS A  31       4.072   3.392  17.386  1.00 97.55           C  
ATOM    242  CD  LYS A  31       3.452   2.676  18.579  1.00 97.55           C  
ATOM    243  CE  LYS A  31       2.180   1.936  18.189  1.00 97.55           C  
ATOM    244  NZ  LYS A  31       1.590   1.201  19.347  1.00 97.55           N  
ATOM    245  N   THR A  32       8.284   5.173  17.462  1.00 97.30           N  
ATOM    246  CA  THR A  32       9.441   5.921  17.942  1.00 97.30           C  
ATOM    247  C   THR A  32       9.960   6.866  16.862  1.00 97.30           C  
ATOM    248  CB  THR A  32      10.572   4.976  18.388  1.00 97.30           C  
ATOM    249  O   THR A  32      10.234   8.037  17.134  1.00 97.30           O  
ATOM    250  CG2 THR A  32      11.795   5.761  18.849  1.00 97.30           C  
ATOM    251  OG1 THR A  32      10.106   4.160  19.470  1.00 97.30           O  
ATOM    252  N   VAL A  33      10.055   6.398  15.663  1.00 96.84           N  
ATOM    253  CA  VAL A  33      10.565   7.186  14.546  1.00 96.84           C  
ATOM    254  C   VAL A  33       9.615   8.347  14.256  1.00 96.84           C  
ATOM    255  CB  VAL A  33      10.751   6.321  13.279  1.00 96.84           C  
ATOM    256  O   VAL A  33      10.046   9.498  14.152  1.00 96.84           O  
ATOM    257  CG1 VAL A  33      11.023   7.200  12.060  1.00 96.84           C  
ATOM    258  CG2 VAL A  33      11.884   5.317  13.481  1.00 96.84           C  
ATOM    259  N   ILE A  34       8.285   8.093  14.205  1.00 97.49           N  
ATOM    260  CA  ILE A  34       7.300   9.113  13.864  1.00 97.49           C  
ATOM    261  C   ILE A  34       7.233  10.158  14.974  1.00 97.49           C  
ATOM    262  CB  ILE A  34       5.904   8.493  13.626  1.00 97.49           C  
ATOM    263  O   ILE A  34       7.128  11.357  14.702  1.00 97.49           O  
ATOM    264  CG1 ILE A  34       5.895   7.677  12.329  1.00 97.49           C  
ATOM    265  CG2 ILE A  34       4.828   9.583  13.595  1.00 97.49           C  
ATOM    266  CD1 ILE A  34       6.214   8.492  11.083  1.00 97.49           C  
ATOM    267  N   ASN A  35       7.280   9.676  16.188  1.00 98.07           N  
ATOM    268  CA  ASN A  35       7.281  10.626  17.296  1.00 98.07           C  
ATOM    269  C   ASN A  35       8.464  11.585  17.210  1.00 98.07           C  
ATOM    270  CB  ASN A  35       7.292   9.888  18.636  1.00 98.07           C  
ATOM    271  O   ASN A  35       8.302  12.795  17.382  1.00 98.07           O  
ATOM    272  CG  ASN A  35       7.212  10.829  19.822  1.00 98.07           C  
ATOM    273  ND2 ASN A  35       6.027  11.376  20.066  1.00 98.07           N  
ATOM    274  OD1 ASN A  35       8.208  11.064  20.512  1.00 98.07           O  
ATOM    275  N   ARG A  36       9.644  11.074  16.969  1.00 97.82           N  
ATOM    276  CA  ARG A  36      10.836  11.902  16.818  1.00 97.82           C  
ATOM    277  C   ARG A  36      10.678  12.884  15.661  1.00 97.82           C  
ATOM    278  CB  ARG A  36      12.073  11.029  16.599  1.00 97.82           C  
ATOM    279  O   ARG A  36      11.014  14.063  15.790  1.00 97.82           O  
ATOM    280  CG  ARG A  36      13.355  11.819  16.388  1.00 97.82           C  
ATOM    281  CD  ARG A  36      13.722  12.637  17.619  1.00 97.82           C  
ATOM    282  NE  ARG A  36      14.976  13.362  17.430  1.00 97.82           N  
ATOM    283  NH1 ARG A  36      15.152  14.045  19.630  1.00 97.82           N  
ATOM    284  NH2 ARG A  36      16.759  14.640  18.108  1.00 97.82           N  
ATOM    285  CZ  ARG A  36      15.626  14.014  18.389  1.00 97.82           C  
ATOM    286  N   ILE A  37      10.161  12.505  14.553  1.00 97.22           N  
ATOM    287  CA  ILE A  37       9.972  13.337  13.369  1.00 97.22           C  
ATOM    288  C   ILE A  37       8.982  14.458  13.678  1.00 97.22           C  
ATOM    289  CB  ILE A  37       9.478  12.502  12.165  1.00 97.22           C  
ATOM    290  O   ILE A  37       9.208  15.613  13.310  1.00 97.22           O  
ATOM    291  CG1 ILE A  37      10.607  11.613  11.632  1.00 97.22           C  
ATOM    292  CG2 ILE A  37       8.933  13.415  11.063  1.00 97.22           C  
ATOM    293  CD1 ILE A  37      10.158  10.601  10.588  1.00 97.22           C  
ATOM    294  N   LEU A  38       7.894  14.150  14.418  1.00 98.04           N  
ATOM    295  CA  LEU A  38       6.886  15.151  14.751  1.00 98.04           C  
ATOM    296  C   LEU A  38       7.471  16.234  15.649  1.00 98.04           C  
ATOM    297  CB  LEU A  38       5.685  14.494  15.438  1.00 98.04           C  
ATOM    298  O   LEU A  38       7.294  17.426  15.388  1.00 98.04           O  
ATOM    299  CG  LEU A  38       4.760  13.669  14.544  1.00 98.04           C  
ATOM    300  CD1 LEU A  38       3.694  12.972  15.384  1.00 98.04           C  
ATOM    301  CD2 LEU A  38       4.116  14.551  13.480  1.00 98.04           C  
ATOM    302  N   VAL A  39       8.202  15.804  16.595  1.00 97.57           N  
ATOM    303  CA  VAL A  39       8.784  16.739  17.553  1.00 97.57           C  
ATOM    304  C   VAL A  39       9.793  17.642  16.847  1.00 97.57           C  
ATOM    305  CB  VAL A  39       9.461  16.000  18.729  1.00 97.57           C  
ATOM    306  O   VAL A  39       9.762  18.864  17.009  1.00 97.57           O  
ATOM    307  CG1 VAL A  39      10.282  16.970  19.576  1.00 97.57           C  
ATOM    308  CG2 VAL A  39       8.414  15.291  19.586  1.00 97.57           C  
ATOM    309  N   ASP A  40      10.649  17.127  16.084  1.00 97.22           N  
ATOM    310  CA  ASP A  40      11.691  17.889  15.402  1.00 97.22           C  
ATOM    311  C   ASP A  40      11.093  18.805  14.337  1.00 97.22           C  
ATOM    312  CB  ASP A  40      12.718  16.947  14.770  1.00 97.22           C  
ATOM    313  O   ASP A  40      11.554  19.932  14.150  1.00 97.22           O  
ATOM    314  CG  ASP A  40      13.674  16.345  15.784  1.00 97.22           C  
ATOM    315  OD1 ASP A  40      13.553  16.648  16.991  1.00 97.22           O  
ATOM    316  OD2 ASP A  40      14.559  15.564  15.372  1.00 97.22           O  
ATOM    317  N   THR A  41      10.064  18.325  13.630  1.00 97.24           N  
ATOM    318  CA  THR A  41       9.394  19.172  12.649  1.00 97.24           C  
ATOM    319  C   THR A  41       8.782  20.398  13.321  1.00 97.24           C  
ATOM    320  CB  THR A  41       8.297  18.395  11.897  1.00 97.24           C  
ATOM    321  O   THR A  41       8.911  21.516  12.818  1.00 97.24           O  
ATOM    322  CG2 THR A  41       7.554  19.299  10.920  1.00 97.24           C  
ATOM    323  OG1 THR A  41       8.898  17.316  11.170  1.00 97.24           O  
ATOM    324  N   ALA A  42       8.157  20.194  14.464  1.00 97.59           N  
ATOM    325  CA  ALA A  42       7.578  21.304  15.215  1.00 97.59           C  
ATOM    326  C   ALA A  42       8.653  22.303  15.635  1.00 97.59           C  
ATOM    327  CB  ALA A  42       6.830  20.785  16.441  1.00 97.59           C  
ATOM    328  O   ALA A  42       8.462  23.516  15.519  1.00 97.59           O  
ATOM    329  N   LYS A  43       9.753  21.851  16.019  1.00 96.99           N  
ATOM    330  CA  LYS A  43      10.858  22.711  16.431  1.00 96.99           C  
ATOM    331  C   LYS A  43      11.395  23.519  15.253  1.00 96.99           C  
ATOM    332  CB  LYS A  43      11.982  21.881  17.053  1.00 96.99           C  
ATOM    333  O   LYS A  43      11.694  24.707  15.393  1.00 96.99           O  
ATOM    334  CG  LYS A  43      11.672  21.368  18.452  1.00 96.99           C  
ATOM    335  CD  LYS A  43      12.842  20.583  19.031  1.00 96.99           C  
ATOM    336  CE  LYS A  43      12.529  20.062  20.427  1.00 96.99           C  
ATOM    337  NZ  LYS A  43      13.642  19.224  20.968  1.00 96.99           N  
ATOM    338  N   ILE A  44      11.487  22.897  14.113  1.00 96.98           N  
ATOM    339  CA  ILE A  44      11.952  23.587  12.915  1.00 96.98           C  
ATOM    340  C   ILE A  44      10.973  24.701  12.549  1.00 96.98           C  
ATOM    341  CB  ILE A  44      12.121  22.611  11.730  1.00 96.98           C  
ATOM    342  O   ILE A  44      11.384  25.828  12.262  1.00 96.98           O  
ATOM    343  CG1 ILE A  44      13.321  21.687  11.966  1.00 96.98           C  
ATOM    344  CG2 ILE A  44      12.273  23.380  10.414  1.00 96.98           C  
ATOM    345  CD1 ILE A  44      13.405  20.520  10.992  1.00 96.98           C  
ATOM    346  N   ILE A  45       9.727  24.374  12.616  1.00 97.19           N  
ATOM    347  CA  ILE A  45       8.689  25.349  12.297  1.00 97.19           C  
ATOM    348  C   ILE A  45       8.814  26.557  13.222  1.00 97.19           C  
ATOM    349  CB  ILE A  45       7.278  24.730  12.411  1.00 97.19           C  
ATOM    350  O   ILE A  45       8.780  27.702  12.765  1.00 97.19           O  
ATOM    351  CG1 ILE A  45       7.032  23.745  11.262  1.00 97.19           C  
ATOM    352  CG2 ILE A  45       6.208  25.825  12.433  1.00 97.19           C  
ATOM    353  CD1 ILE A  45       5.787  22.886  11.438  1.00 97.19           C  
ATOM    354  N   GLU A  46       9.042  26.379  14.456  1.00 96.57           N  
ATOM    355  CA  GLU A  46       9.120  27.447  15.448  1.00 96.57           C  
ATOM    356  C   GLU A  46      10.430  28.220  15.326  1.00 96.57           C  
ATOM    357  CB  GLU A  46       8.974  26.880  16.862  1.00 96.57           C  
ATOM    358  O   GLU A  46      10.430  29.453  15.306  1.00 96.57           O  
ATOM    359  CG  GLU A  46       7.579  26.358  17.175  1.00 96.57           C  
ATOM    360  CD  GLU A  46       7.491  25.648  18.516  1.00 96.57           C  
ATOM    361  OE1 GLU A  46       6.365  25.324  18.959  1.00 96.57           O  
ATOM    362  OE2 GLU A  46       8.556  25.414  19.130  1.00 96.57           O  
ATOM    363  N   ASP A  47      11.566  27.503  15.126  1.00 95.76           N  
ATOM    364  CA  ASP A  47      12.888  28.120  15.109  1.00 95.76           C  
ATOM    365  C   ASP A  47      13.071  28.993  13.869  1.00 95.76           C  
ATOM    366  CB  ASP A  47      13.981  27.051  15.165  1.00 95.76           C  
ATOM    367  O   ASP A  47      13.662  30.072  13.944  1.00 95.76           O  
ATOM    368  CG  ASP A  47      14.094  26.389  16.527  1.00 95.76           C  
ATOM    369  OD1 ASP A  47      13.497  26.895  17.502  1.00 95.76           O  
ATOM    370  OD2 ASP A  47      14.789  25.355  16.627  1.00 95.76           O  
ATOM    371  N   LEU A  48      12.416  28.499  12.782  1.00 96.31           N  
ATOM    372  CA  LEU A  48      12.631  29.214  11.529  1.00 96.31           C  
ATOM    373  C   LEU A  48      11.417  30.065  11.173  1.00 96.31           C  
ATOM    374  CB  LEU A  48      12.930  28.231  10.395  1.00 96.31           C  
ATOM    375  O   LEU A  48      11.372  30.673  10.101  1.00 96.31           O  
ATOM    376  CG  LEU A  48      14.210  27.404  10.534  1.00 96.31           C  
ATOM    377  CD1 LEU A  48      14.381  26.486   9.329  1.00 96.31           C  
ATOM    378  CD2 LEU A  48      15.421  28.316  10.695  1.00 96.31           C  
ATOM    379  N   GLU A  49      10.413  30.047  12.092  1.00 94.99           N  
ATOM    380  CA  GLU A  49       9.185  30.807  11.880  1.00 94.99           C  
ATOM    381  C   GLU A  49       8.591  30.523  10.504  1.00 94.99           C  
ATOM    382  CB  GLU A  49       9.447  32.307  12.040  1.00 94.99           C  
ATOM    383  O   GLU A  49       8.286  31.449   9.750  1.00 94.99           O  
ATOM    384  CG  GLU A  49       9.859  32.713  13.448  1.00 94.99           C  
ATOM    385  CD  GLU A  49       9.990  34.217  13.625  1.00 94.99           C  
ATOM    386  OE1 GLU A  49       9.094  34.836  14.243  1.00 94.99           O  
ATOM    387  OE2 GLU A  49      10.996  34.782  13.141  1.00 94.99           O  
ATOM    388  N   ILE A  50       8.468  29.207  10.227  1.00 95.37           N  
ATOM    389  CA  ILE A  50       7.874  28.749   8.976  1.00 95.37           C  
ATOM    390  C   ILE A  50       6.400  29.143   8.930  1.00 95.37           C  
ATOM    391  CB  ILE A  50       8.026  27.221   8.805  1.00 95.37           C  
ATOM    392  O   ILE A  50       5.640  28.839   9.852  1.00 95.37           O  
ATOM    393  CG1 ILE A  50       9.508  26.827   8.813  1.00 95.37           C  
ATOM    394  CG2 ILE A  50       7.341  26.751   7.518  1.00 95.37           C  
ATOM    395  CD1 ILE A  50      10.303  27.387   7.641  1.00 95.37           C  
ATOM    396  N   THR A  51       6.015  29.862   7.830  1.00 92.21           N  
ATOM    397  CA  THR A  51       4.625  30.280   7.683  1.00 92.21           C  
ATOM    398  C   THR A  51       3.764  29.124   7.181  1.00 92.21           C  
ATOM    399  CB  THR A  51       4.499  31.474   6.719  1.00 92.21           C  
ATOM    400  O   THR A  51       4.282  28.146   6.639  1.00 92.21           O  
ATOM    401  CG2 THR A  51       5.431  32.611   7.126  1.00 92.21           C  
ATOM    402  OG1 THR A  51       4.836  31.047   5.393  1.00 92.21           O  
ATOM    403  N   GLN A  52       2.441  29.209   7.345  1.00 90.17           N  
ATOM    404  CA  GLN A  52       1.522  28.186   6.856  1.00 90.17           C  
ATOM    405  C   GLN A  52       1.614  28.044   5.339  1.00 90.17           C  
ATOM    406  CB  GLN A  52       0.086  28.515   7.267  1.00 90.17           C  
ATOM    407  O   GLN A  52       1.525  26.935   4.808  1.00 90.17           O  
ATOM    408  CG  GLN A  52      -0.220  28.214   8.728  1.00 90.17           C  
ATOM    409  CD  GLN A  52      -1.708  28.147   9.014  1.00 90.17           C  
ATOM    410  NE2 GLN A  52      -2.070  28.210  10.291  1.00 90.17           N  
ATOM    411  OE1 GLN A  52      -2.527  28.039   8.095  1.00 90.17           O  
ATOM    412  N   ASP A  53       1.830  29.181   4.668  1.00 90.55           N  
ATOM    413  CA  ASP A  53       1.983  29.146   3.217  1.00 90.55           C  
ATOM    414  C   ASP A  53       3.233  28.367   2.814  1.00 90.55           C  
ATOM    415  CB  ASP A  53       2.043  30.566   2.649  1.00 90.55           C  
ATOM    416  O   ASP A  53       3.192  27.550   1.892  1.00 90.55           O  
ATOM    417  CG  ASP A  53       0.706  31.284   2.705  1.00 90.55           C  
ATOM    418  OD1 ASP A  53      -0.331  30.625   2.932  1.00 90.55           O  
ATOM    419  OD2 ASP A  53       0.690  32.520   2.518  1.00 90.55           O  
ATOM    420  N   GLU A  54       4.303  28.596   3.514  1.00 93.35           N  
ATOM    421  CA  GLU A  54       5.537  27.863   3.246  1.00 93.35           C  
ATOM    422  C   GLU A  54       5.361  26.371   3.509  1.00 93.35           C  
ATOM    423  CB  GLU A  54       6.685  28.415   4.095  1.00 93.35           C  
ATOM    424  O   GLU A  54       5.827  25.538   2.729  1.00 93.35           O  
ATOM    425  CG  GLU A  54       7.180  29.782   3.646  1.00 93.35           C  
ATOM    426  CD  GLU A  54       8.206  30.389   4.590  1.00 93.35           C  
ATOM    427  OE1 GLU A  54       9.096  31.135   4.121  1.00 93.35           O  
ATOM    428  OE2 GLU A  54       8.121  30.115   5.807  1.00 93.35           O  
ATOM    429  N   PHE A  55       4.699  26.087   4.583  1.00 94.90           N  
ATOM    430  CA  PHE A  55       4.493  24.695   4.963  1.00 94.90           C  
ATOM    431  C   PHE A  55       3.713  23.949   3.887  1.00 94.90           C  
ATOM    432  CB  PHE A  55       3.756  24.605   6.303  1.00 94.90           C  
ATOM    433  O   PHE A  55       4.110  22.861   3.466  1.00 94.90           O  
ATOM    434  CG  PHE A  55       3.527  23.196   6.777  1.00 94.90           C  
ATOM    435  CD1 PHE A  55       2.343  22.531   6.478  1.00 94.90           C  
ATOM    436  CD2 PHE A  55       4.495  22.534   7.521  1.00 94.90           C  
ATOM    437  CE1 PHE A  55       2.128  21.226   6.915  1.00 94.90           C  
ATOM    438  CE2 PHE A  55       4.287  21.230   7.961  1.00 94.90           C  
ATOM    439  CZ  PHE A  55       3.102  20.578   7.658  1.00 94.90           C  
ATOM    440  N   TRP A  56       2.696  24.519   3.414  1.00 92.97           N  
ATOM    441  CA  TRP A  56       1.832  23.839   2.455  1.00 92.97           C  
ATOM    442  C   TRP A  56       2.449  23.855   1.060  1.00 92.97           C  
ATOM    443  CB  TRP A  56       0.447  24.491   2.421  1.00 92.97           C  
ATOM    444  O   TRP A  56       2.156  22.986   0.235  1.00 92.97           O  
ATOM    445  CG  TRP A  56      -0.426  24.127   3.584  1.00 92.97           C  
ATOM    446  CD1 TRP A  56      -0.801  24.937   4.619  1.00 92.97           C  
ATOM    447  CD2 TRP A  56      -1.029  22.853   3.833  1.00 92.97           C  
ATOM    448  CE2 TRP A  56      -1.758  22.964   5.037  1.00 92.97           C  
ATOM    449  CE3 TRP A  56      -1.025  21.628   3.153  1.00 92.97           C  
ATOM    450  NE1 TRP A  56      -1.603  24.244   5.496  1.00 92.97           N  
ATOM    451  CH2 TRP A  56      -2.456  20.707   4.891  1.00 92.97           C  
ATOM    452  CZ2 TRP A  56      -2.477  21.894   5.577  1.00 92.97           C  
ATOM    453  CZ3 TRP A  56      -1.741  20.565   3.691  1.00 92.97           C  
ATOM    454  N   LYS A  57       3.264  24.872   0.751  1.00 93.26           N  
ATOM    455  CA  LYS A  57       4.071  24.807  -0.464  1.00 93.26           C  
ATOM    456  C   LYS A  57       5.026  23.618  -0.426  1.00 93.26           C  
ATOM    457  CB  LYS A  57       4.857  26.105  -0.656  1.00 93.26           C  
ATOM    458  O   LYS A  57       5.248  22.960  -1.445  1.00 93.26           O  
ATOM    459  CG  LYS A  57       4.020  27.264  -1.176  1.00 93.26           C  
ATOM    460  CD  LYS A  57       4.867  28.511  -1.397  1.00 93.26           C  
ATOM    461  CE  LYS A  57       4.020  29.690  -1.855  1.00 93.26           C  
ATOM    462  NZ  LYS A  57       4.825  30.944  -1.957  1.00 93.26           N  
ATOM    463  N   ALA A  58       5.491  23.356   0.786  1.00 94.71           N  
ATOM    464  CA  ALA A  58       6.359  22.194   0.960  1.00 94.71           C  
ATOM    465  C   ALA A  58       5.581  20.895   0.772  1.00 94.71           C  
ATOM    466  CB  ALA A  58       7.016  22.222   2.337  1.00 94.71           C  
ATOM    467  O   ALA A  58       6.070  19.957   0.138  1.00 94.71           O  
ATOM    468  N   VAL A  59       4.392  20.867   1.300  1.00 94.73           N  
ATOM    469  CA  VAL A  59       3.548  19.686   1.146  1.00 94.73           C  
ATOM    470  C   VAL A  59       3.246  19.456  -0.333  1.00 94.73           C  
ATOM    471  CB  VAL A  59       2.232  19.821   1.944  1.00 94.73           C  
ATOM    472  O   VAL A  59       3.333  18.328  -0.823  1.00 94.73           O  
ATOM    473  CG1 VAL A  59       1.269  18.687   1.593  1.00 94.73           C  
ATOM    474  CG2 VAL A  59       2.517  19.838   3.444  1.00 94.73           C  
ATOM    475  N   ASP A  60       2.899  20.516  -1.037  1.00 93.60           N  
ATOM    476  CA  ASP A  60       2.675  20.438  -2.477  1.00 93.60           C  
ATOM    477  C   ASP A  60       3.935  19.973  -3.204  1.00 93.60           C  
ATOM    478  CB  ASP A  60       2.222  21.793  -3.024  1.00 93.60           C  
ATOM    479  O   ASP A  60       3.862  19.155  -4.123  1.00 93.60           O  
ATOM    480  CG  ASP A  60       2.040  21.793  -4.532  1.00 93.60           C  
ATOM    481  OD1 ASP A  60       1.091  21.151  -5.031  1.00 93.60           O  
ATOM    482  OD2 ASP A  60       2.854  22.438  -5.226  1.00 93.60           O  
ATOM    483  N   TYR A  61       5.080  20.496  -2.756  1.00 95.68           N  
ATOM    484  CA  TYR A  61       6.356  20.094  -3.336  1.00 95.68           C  
ATOM    485  C   TYR A  61       6.564  18.590  -3.208  1.00 95.68           C  
ATOM    486  CB  TYR A  61       7.512  20.840  -2.663  1.00 95.68           C  
ATOM    487  O   TYR A  61       6.989  17.932  -4.161  1.00 95.68           O  
ATOM    488  CG  TYR A  61       8.876  20.392  -3.128  1.00 95.68           C  
ATOM    489  CD1 TYR A  61       9.594  19.430  -2.421  1.00 95.68           C  
ATOM    490  CD2 TYR A  61       9.451  20.930  -4.274  1.00 95.68           C  
ATOM    491  CE1 TYR A  61      10.852  19.016  -2.844  1.00 95.68           C  
ATOM    492  CE2 TYR A  61      10.709  20.523  -4.707  1.00 95.68           C  
ATOM    493  OH  TYR A  61      12.646  19.160  -4.411  1.00 95.68           O  
ATOM    494  CZ  TYR A  61      11.400  19.567  -3.987  1.00 95.68           C  
ATOM    495  N   LEU A  62       6.208  18.030  -2.065  1.00 95.60           N  
ATOM    496  CA  LEU A  62       6.350  16.594  -1.852  1.00 95.60           C  
ATOM    497  C   LEU A  62       5.459  15.811  -2.811  1.00 95.60           C  
ATOM    498  CB  LEU A  62       6.006  16.230  -0.406  1.00 95.60           C  
ATOM    499  O   LEU A  62       5.857  14.760  -3.317  1.00 95.60           O  
ATOM    500  CG  LEU A  62       7.006  16.678   0.662  1.00 95.60           C  
ATOM    501  CD1 LEU A  62       6.480  16.344   2.054  1.00 95.60           C  
ATOM    502  CD2 LEU A  62       8.365  16.029   0.428  1.00 95.60           C  
ATOM    503  N   ASN A  63       4.252  16.306  -3.051  1.00 93.85           N  
ATOM    504  CA  ASN A  63       3.375  15.666  -4.025  1.00 93.85           C  
ATOM    505  C   ASN A  63       3.986  15.680  -5.424  1.00 93.85           C  
ATOM    506  CB  ASN A  63       2.002  16.343  -4.038  1.00 93.85           C  
ATOM    507  O   ASN A  63       4.001  14.657  -6.109  1.00 93.85           O  
ATOM    508  CG  ASN A  63       1.125  15.906  -2.882  1.00 93.85           C  
ATOM    509  ND2 ASN A  63       0.276  16.811  -2.407  1.00 93.85           N  
ATOM    510  OD1 ASN A  63       1.210  14.766  -2.418  1.00 93.85           O  
ATOM    511  N   ARG A  64       4.508  16.847  -5.825  1.00 95.12           N  
ATOM    512  CA  ARG A  64       5.104  16.988  -7.150  1.00 95.12           C  
ATOM    513  C   ARG A  64       6.387  16.172  -7.263  1.00 95.12           C  
ATOM    514  CB  ARG A  64       5.390  18.460  -7.457  1.00 95.12           C  
ATOM    515  O   ARG A  64       6.639  15.541  -8.292  1.00 95.12           O  
ATOM    516  CG  ARG A  64       4.143  19.289  -7.717  1.00 95.12           C  
ATOM    517  CD  ARG A  64       4.488  20.721  -8.101  1.00 95.12           C  
ATOM    518  NE  ARG A  64       5.021  21.470  -6.967  1.00 95.12           N  
ATOM    519  NH1 ARG A  64       7.225  21.328  -7.644  1.00 95.12           N  
ATOM    520  NH2 ARG A  64       6.685  22.430  -5.708  1.00 95.12           N  
ATOM    521  CZ  ARG A  64       6.309  21.741  -6.776  1.00 95.12           C  
ATOM    522  N   LEU A  65       7.153  16.201  -6.137  1.00 95.65           N  
ATOM    523  CA  LEU A  65       8.394  15.434  -6.105  1.00 95.65           C  
ATOM    524  C   LEU A  65       8.120  13.947  -6.302  1.00 95.65           C  
ATOM    525  CB  LEU A  65       9.129  15.658  -4.780  1.00 95.65           C  
ATOM    526  O   LEU A  65       8.747  13.302  -7.145  1.00 95.65           O  
ATOM    527  CG  LEU A  65      10.448  14.907  -4.602  1.00 95.65           C  
ATOM    528  CD1 LEU A  65      11.513  15.475  -5.535  1.00 95.65           C  
ATOM    529  CD2 LEU A  65      10.911  14.975  -3.150  1.00 95.65           C  
ATOM    530  N   GLY A  66       7.193  13.405  -5.511  1.00 93.47           N  
ATOM    531  CA  GLY A  66       6.826  12.004  -5.637  1.00 93.47           C  
ATOM    532  C   GLY A  66       6.174  11.676  -6.967  1.00 93.47           C  
ATOM    533  O   GLY A  66       6.444  10.625  -7.553  1.00 93.47           O  
ATOM    534  N   GLY A  67       5.268  12.566  -7.457  1.00 89.51           N  
ATOM    535  CA  GLY A  67       4.599  12.387  -8.736  1.00 89.51           C  
ATOM    536  C   GLY A  67       5.563  12.242  -9.899  1.00 89.51           C  
ATOM    537  O   GLY A  67       5.267  11.549 -10.874  1.00 89.51           O  
ATOM    538  N   ARG A  68       6.790  12.828  -9.703  1.00 90.62           N  
ATOM    539  CA  ARG A  68       7.792  12.772 -10.763  1.00 90.62           C  
ATOM    540  C   ARG A  68       8.862  11.733 -10.451  1.00 90.62           C  
ATOM    541  CB  ARG A  68       8.437  14.145 -10.966  1.00 90.62           C  
ATOM    542  O   ARG A  68       9.880  11.655 -11.142  1.00 90.62           O  
ATOM    543  CG  ARG A  68       7.505  15.180 -11.575  1.00 90.62           C  
ATOM    544  CD  ARG A  68       8.258  16.429 -12.012  1.00 90.62           C  
ATOM    545  NE  ARG A  68       9.224  16.135 -13.065  1.00 90.62           N  
ATOM    546  NH1 ARG A  68       7.888  16.896 -14.789  1.00 90.62           N  
ATOM    547  NH2 ARG A  68       9.974  16.057 -15.235  1.00 90.62           N  
ATOM    548  CZ  ARG A  68       9.027  16.363 -14.361  1.00 90.62           C  
ATOM    549  N   HIS A  69       8.750  11.053  -9.335  1.00 89.07           N  
ATOM    550  CA  HIS A  69       9.679  10.017  -8.898  1.00 89.07           C  
ATOM    551  C   HIS A  69      11.095  10.567  -8.765  1.00 89.07           C  
ATOM    552  CB  HIS A  69       9.664   8.837  -9.872  1.00 89.07           C  
ATOM    553  O   HIS A  69      12.051   9.957  -9.250  1.00 89.07           O  
ATOM    554  CG  HIS A  69       8.338   8.152  -9.963  1.00 89.07           C  
ATOM    555  CD2 HIS A  69       7.380   8.192 -10.919  1.00 89.07           C  
ATOM    556  ND1 HIS A  69       7.869   7.305  -8.982  1.00 89.07           N  
ATOM    557  CE1 HIS A  69       6.677   6.852  -9.333  1.00 89.07           C  
ATOM    558  NE2 HIS A  69       6.357   7.375 -10.504  1.00 89.07           N  
ATOM    559  N   GLU A  70      11.283  11.773  -8.221  1.00 92.98           N  
ATOM    560  CA  GLU A  70      12.567  12.464  -8.150  1.00 92.98           C  
ATOM    561  C   GLU A  70      13.090  12.510  -6.717  1.00 92.98           C  
ATOM    562  CB  GLU A  70      12.446  13.882  -8.712  1.00 92.98           C  
ATOM    563  O   GLU A  70      14.053  13.223  -6.425  1.00 92.98           O  
ATOM    564  CG  GLU A  70      12.261  13.932 -10.221  1.00 92.98           C  
ATOM    565  CD  GLU A  70      12.428  15.328 -10.801  1.00 92.98           C  
ATOM    566  OE1 GLU A  70      12.265  15.498 -12.030  1.00 92.98           O  
ATOM    567  OE2 GLU A  70      12.726  16.258 -10.019  1.00 92.98           O  
ATOM    568  N   ALA A  71      12.381  11.846  -5.739  1.00 94.05           N  
ATOM    569  CA  ALA A  71      12.831  11.904  -4.350  1.00 94.05           C  
ATOM    570  C   ALA A  71      14.263  11.394  -4.216  1.00 94.05           C  
ATOM    571  CB  ALA A  71      11.896  11.096  -3.454  1.00 94.05           C  
ATOM    572  O   ALA A  71      15.059  11.953  -3.458  1.00 94.05           O  
ATOM    573  N   GLY A  72      14.657  10.349  -4.882  1.00 91.81           N  
ATOM    574  CA  GLY A  72      16.026   9.857  -4.873  1.00 91.81           C  
ATOM    575  C   GLY A  72      17.028  10.874  -5.385  1.00 91.81           C  
ATOM    576  O   GLY A  72      18.117  11.016  -4.826  1.00 91.81           O  
ATOM    577  N   LEU A  73      16.653  11.635  -6.450  1.00 92.73           N  
ATOM    578  CA  LEU A  73      17.497  12.690  -7.002  1.00 92.73           C  
ATOM    579  C   LEU A  73      17.701  13.810  -5.987  1.00 92.73           C  
ATOM    580  CB  LEU A  73      16.879  13.254  -8.284  1.00 92.73           C  
ATOM    581  O   LEU A  73      18.802  14.353  -5.869  1.00 92.73           O  
ATOM    582  CG  LEU A  73      16.914  12.342  -9.512  1.00 92.73           C  
ATOM    583  CD1 LEU A  73      16.156  12.982 -10.669  1.00 92.73           C  
ATOM    584  CD2 LEU A  73      18.354  12.038  -9.912  1.00 92.73           C  
ATOM    585  N   LEU A  74      16.637  14.114  -5.286  1.00 95.33           N  
ATOM    586  CA  LEU A  74      16.730  15.163  -4.276  1.00 95.33           C  
ATOM    587  C   LEU A  74      17.687  14.758  -3.159  1.00 95.33           C  
ATOM    588  CB  LEU A  74      15.348  15.470  -3.693  1.00 95.33           C  
ATOM    589  O   LEU A  74      18.519  15.559  -2.727  1.00 95.33           O  
ATOM    590  CG  LEU A  74      15.282  16.603  -2.667  1.00 95.33           C  
ATOM    591  CD1 LEU A  74      15.623  17.935  -3.326  1.00 95.33           C  
ATOM    592  CD2 LEU A  74      13.902  16.659  -2.020  1.00 95.33           C  
ATOM    593  N   VAL A  75      17.574  13.526  -2.718  1.00 95.31           N  
ATOM    594  CA  VAL A  75      18.447  12.997  -1.675  1.00 95.31           C  
ATOM    595  C   VAL A  75      19.905  13.121  -2.109  1.00 95.31           C  
ATOM    596  CB  VAL A  75      18.112  11.525  -1.347  1.00 95.31           C  
ATOM    597  O   VAL A  75      20.751  13.586  -1.341  1.00 95.31           O  
ATOM    598  CG1 VAL A  75      19.231  10.886  -0.527  1.00 95.31           C  
ATOM    599  CG2 VAL A  75      16.781  11.434  -0.603  1.00 95.31           C  
ATOM    600  N   ALA A  76      20.192  12.761  -3.295  1.00 94.19           N  
ATOM    601  CA  ALA A  76      21.548  12.883  -3.825  1.00 94.19           C  
ATOM    602  C   ALA A  76      21.960  14.347  -3.946  1.00 94.19           C  
ATOM    603  CB  ALA A  76      21.654  12.189  -5.180  1.00 94.19           C  
ATOM    604  O   ALA A  76      23.066  14.722  -3.552  1.00 94.19           O  
ATOM    605  N   GLY A  77      21.094  15.169  -4.450  1.00 94.15           N  
ATOM    606  CA  GLY A  77      21.360  16.581  -4.675  1.00 94.15           C  
ATOM    607  C   GLY A  77      21.611  17.353  -3.394  1.00 94.15           C  
ATOM    608  O   GLY A  77      22.374  18.321  -3.386  1.00 94.15           O  
ATOM    609  N   LEU A  78      21.028  16.892  -2.306  1.00 96.11           N  
ATOM    610  CA  LEU A  78      21.188  17.599  -1.040  1.00 96.11           C  
ATOM    611  C   LEU A  78      22.350  17.023  -0.238  1.00 96.11           C  
ATOM    612  CB  LEU A  78      19.899  17.525  -0.218  1.00 96.11           C  
ATOM    613  O   LEU A  78      22.660  17.510   0.852  1.00 96.11           O  
ATOM    614  CG  LEU A  78      18.704  18.311  -0.759  1.00 96.11           C  
ATOM    615  CD1 LEU A  78      17.524  18.212   0.203  1.00 96.11           C  
ATOM    616  CD2 LEU A  78      19.085  19.769  -0.996  1.00 96.11           C  
ATOM    617  N   GLY A  79      23.008  15.954  -0.787  1.00 95.02           N  
ATOM    618  CA  GLY A  79      24.226  15.425  -0.195  1.00 95.02           C  
ATOM    619  C   GLY A  79      23.965  14.385   0.878  1.00 95.02           C  
ATOM    620  O   GLY A  79      24.874  14.012   1.623  1.00 95.02           O  
ATOM    621  N   LEU A  80      22.730  13.951   1.105  1.00 95.64           N  
ATOM    622  CA  LEU A  80      22.388  13.000   2.157  1.00 95.64           C  
ATOM    623  C   LEU A  80      22.964  11.621   1.852  1.00 95.64           C  
ATOM    624  CB  LEU A  80      20.869  12.907   2.323  1.00 95.64           C  
ATOM    625  O   LEU A  80      23.405  10.913   2.760  1.00 95.64           O  
ATOM    626  CG  LEU A  80      20.202  14.036   3.109  1.00 95.64           C  
ATOM    627  CD1 LEU A  80      18.685  13.930   3.006  1.00 95.64           C  
ATOM    628  CD2 LEU A  80      20.647  14.008   4.568  1.00 95.64           C  
ATOM    629  N   GLU A  81      22.932  11.248   0.595  1.00 93.79           N  
ATOM    630  CA  GLU A  81      23.522   9.961   0.239  1.00 93.79           C  
ATOM    631  C   GLU A  81      25.023   9.948   0.511  1.00 93.79           C  
ATOM    632  CB  GLU A  81      23.252   9.634  -1.232  1.00 93.79           C  
ATOM    633  O   GLU A  81      25.558   8.961   1.022  1.00 93.79           O  
ATOM    634  CG  GLU A  81      23.562   8.192  -1.609  1.00 93.79           C  
ATOM    635  CD  GLU A  81      22.924   7.764  -2.921  1.00 93.79           C  
ATOM    636  OE1 GLU A  81      23.074   6.585  -3.313  1.00 93.79           O  
ATOM    637  OE2 GLU A  81      22.270   8.616  -3.563  1.00 93.79           O  
ATOM    638  N   HIS A  82      25.666  11.080   0.152  1.00 95.31           N  
ATOM    639  CA  HIS A  82      27.084  11.211   0.467  1.00 95.31           C  
ATOM    640  C   HIS A  82      27.323  11.136   1.972  1.00 95.31           C  
ATOM    641  CB  HIS A  82      27.637  12.525  -0.087  1.00 95.31           C  
ATOM    642  O   HIS A  82      28.261  10.475   2.424  1.00 95.31           O  
ATOM    643  CG  HIS A  82      29.093  12.727   0.189  1.00 95.31           C  
ATOM    644  CD2 HIS A  82      29.739  13.684   0.896  1.00 95.31           C  
ATOM    645  ND1 HIS A  82      30.067  11.880  -0.294  1.00 95.31           N  
ATOM    646  CE1 HIS A  82      31.252  12.307   0.107  1.00 95.31           C  
ATOM    647  NE2 HIS A  82      31.081  13.401   0.831  1.00 95.31           N  
ATOM    648  N   TYR A  83      26.534  11.750   2.708  1.00 96.54           N  
ATOM    649  CA  TYR A  83      26.650  11.685   4.160  1.00 96.54           C  
ATOM    650  C   TYR A  83      26.539  10.247   4.653  1.00 96.54           C  
ATOM    651  CB  TYR A  83      25.573  12.548   4.825  1.00 96.54           C  
ATOM    652  O   TYR A  83      27.306   9.820   5.520  1.00 96.54           O  
ATOM    653  CG  TYR A  83      25.447  12.324   6.312  1.00 96.54           C  
ATOM    654  CD1 TYR A  83      24.342  11.665   6.846  1.00 96.54           C  
ATOM    655  CD2 TYR A  83      26.432  12.771   7.186  1.00 96.54           C  
ATOM    656  CE1 TYR A  83      24.221  11.457   8.216  1.00 96.54           C  
ATOM    657  CE2 TYR A  83      26.322  12.569   8.558  1.00 96.54           C  
ATOM    658  OH  TYR A  83      25.100  11.709  10.420  1.00 96.54           O  
ATOM    659  CZ  TYR A  83      25.214  11.912   9.063  1.00 96.54           C  
ATOM    660  N   LEU A  84      25.541   9.491   4.162  1.00 95.08           N  
ATOM    661  CA  LEU A  84      25.373   8.095   4.552  1.00 95.08           C  
ATOM    662  C   LEU A  84      26.647   7.300   4.287  1.00 95.08           C  
ATOM    663  CB  LEU A  84      24.199   7.465   3.798  1.00 95.08           C  
ATOM    664  O   LEU A  84      27.014   6.427   5.076  1.00 95.08           O  
ATOM    665  CG  LEU A  84      22.805   7.975   4.167  1.00 95.08           C  
ATOM    666  CD1 LEU A  84      21.758   7.380   3.231  1.00 95.08           C  
ATOM    667  CD2 LEU A  84      22.481   7.644   5.620  1.00 95.08           C  
ATOM    668  N   ASP A  85      27.338   7.665   3.217  1.00 94.14           N  
ATOM    669  CA  ASP A  85      28.618   7.032   2.913  1.00 94.14           C  
ATOM    670  C   ASP A  85      29.674   7.401   3.953  1.00 94.14           C  
ATOM    671  CB  ASP A  85      29.096   7.430   1.515  1.00 94.14           C  
ATOM    672  O   ASP A  85      30.414   6.537   4.428  1.00 94.14           O  
ATOM    673  CG  ASP A  85      28.286   6.784   0.405  1.00 94.14           C  
ATOM    674  OD1 ASP A  85      27.630   5.749   0.652  1.00 94.14           O  
ATOM    675  OD2 ASP A  85      28.306   7.313  -0.727  1.00 94.14           O  
ATOM    676  N   LEU A  86      29.711   8.666   4.325  1.00 95.09           N  
ATOM    677  CA  LEU A  86      30.668   9.119   5.328  1.00 95.09           C  
ATOM    678  C   LEU A  86      30.404   8.449   6.673  1.00 95.09           C  
ATOM    679  CB  LEU A  86      30.604  10.641   5.482  1.00 95.09           C  
ATOM    680  O   LEU A  86      31.342   8.063   7.374  1.00 95.09           O  
ATOM    681  CG  LEU A  86      31.052  11.464   4.273  1.00 95.09           C  
ATOM    682  CD1 LEU A  86      30.848  12.952   4.540  1.00 95.09           C  
ATOM    683  CD2 LEU A  86      32.510  11.171   3.937  1.00 95.09           C  
ATOM    684  N   LEU A  87      29.140   8.379   6.997  1.00 96.05           N  
ATOM    685  CA  LEU A  87      28.768   7.735   8.252  1.00 96.05           C  
ATOM    686  C   LEU A  87      29.185   6.268   8.255  1.00 96.05           C  
ATOM    687  CB  LEU A  87      27.260   7.850   8.487  1.00 96.05           C  
ATOM    688  O   LEU A  87      29.736   5.777   9.243  1.00 96.05           O  
ATOM    689  CG  LEU A  87      26.724   7.220   9.774  1.00 96.05           C  
ATOM    690  CD1 LEU A  87      27.400   7.843  10.991  1.00 96.05           C  
ATOM    691  CD2 LEU A  87      25.210   7.378   9.857  1.00 96.05           C  
ATOM    692  N   GLN A  88      28.914   5.603   7.144  1.00 93.33           N  
ATOM    693  CA  GLN A  88      29.312   4.204   7.030  1.00 93.33           C  
ATOM    694  C   GLN A  88      30.830   4.057   7.090  1.00 93.33           C  
ATOM    695  CB  GLN A  88      28.777   3.597   5.731  1.00 93.33           C  
ATOM    696  O   GLN A  88      31.344   3.118   7.702  1.00 93.33           O  
ATOM    697  CG  GLN A  88      28.901   2.081   5.664  1.00 93.33           C  
ATOM    698  CD  GLN A  88      28.138   1.380   6.773  1.00 93.33           C  
ATOM    699  NE2 GLN A  88      28.817   0.491   7.490  1.00 93.33           N  
ATOM    700  OE1 GLN A  88      26.949   1.636   6.984  1.00 93.33           O  
ATOM    701  N   ASP A  89      31.553   4.968   6.455  1.00 93.66           N  
ATOM    702  CA  ASP A  89      33.009   4.971   6.554  1.00 93.66           C  
ATOM    703  C   ASP A  89      33.461   5.093   8.007  1.00 93.66           C  
ATOM    704  CB  ASP A  89      33.601   6.111   5.722  1.00 93.66           C  
ATOM    705  O   ASP A  89      34.388   4.403   8.435  1.00 93.66           O  
ATOM    706  CG  ASP A  89      33.509   5.863   4.226  1.00 93.66           C  
ATOM    707  OD1 ASP A  89      33.250   4.712   3.813  1.00 93.66           O  
ATOM    708  OD2 ASP A  89      33.701   6.827   3.453  1.00 93.66           O  
ATOM    709  N   ALA A  90      32.855   5.935   8.750  1.00 94.76           N  
ATOM    710  CA  ALA A  90      33.190   6.144  10.157  1.00 94.76           C  
ATOM    711  C   ALA A  90      32.917   4.887  10.978  1.00 94.76           C  
ATOM    712  CB  ALA A  90      32.404   7.325  10.721  1.00 94.76           C  
ATOM    713  O   ALA A  90      33.710   4.523  11.849  1.00 94.76           O  
ATOM    714  N   LYS A  91      31.774   4.313  10.649  1.00 93.45           N  
ATOM    715  CA  LYS A  91      31.441   3.066  11.331  1.00 93.45           C  
ATOM    716  C   LYS A  91      32.458   1.975  11.009  1.00 93.45           C  
ATOM    717  CB  LYS A  91      30.035   2.602  10.945  1.00 93.45           C  
ATOM    718  O   LYS A  91      32.881   1.232  11.898  1.00 93.45           O  
ATOM    719  CG  LYS A  91      28.919   3.438  11.555  1.00 93.45           C  
ATOM    720  CD  LYS A  91      27.547   2.946  11.111  1.00 93.45           C  
ATOM    721  CE  LYS A  91      26.431   3.809  11.684  1.00 93.45           C  
ATOM    722  NZ  LYS A  91      25.089   3.380  11.188  1.00 93.45           N  
ATOM    723  N   ASP A  92      32.815   1.915   9.721  1.00 92.18           N  
ATOM    724  CA  ASP A  92      33.823   0.942   9.312  1.00 92.18           C  
ATOM    725  C   ASP A  92      35.158   1.211  10.002  1.00 92.18           C  
ATOM    726  CB  ASP A  92      34.002   0.962   7.793  1.00 92.18           C  
ATOM    727  O   ASP A  92      35.836   0.278  10.439  1.00 92.18           O  
ATOM    728  CG  ASP A  92      32.856   0.296   7.052  1.00 92.18           C  
ATOM    729  OD1 ASP A  92      31.997  -0.339   7.700  1.00 92.18           O  
ATOM    730  OD2 ASP A  92      32.813   0.405   5.807  1.00 92.18           O  
ATOM    731  N   GLU A  93      35.557   2.379  10.059  1.00 92.98           N  
ATOM    732  CA  GLU A  93      36.804   2.746  10.723  1.00 92.98           C  
ATOM    733  C   GLU A  93      36.799   2.312  12.186  1.00 92.98           C  
ATOM    734  CB  GLU A  93      37.042   4.255  10.624  1.00 92.98           C  
ATOM    735  O   GLU A  93      37.790   1.771  12.682  1.00 92.98           O  
ATOM    736  CG  GLU A  93      38.397   4.701  11.154  1.00 92.98           C  
ATOM    737  CD  GLU A  93      38.692   6.169  10.890  1.00 92.98           C  
ATOM    738  OE1 GLU A  93      39.852   6.598  11.080  1.00 92.98           O  
ATOM    739  OE2 GLU A  93      37.754   6.895  10.491  1.00 92.98           O  
ATOM    740  N   GLN A  94      35.736   2.499  12.828  1.00 91.96           N  
ATOM    741  CA  GLN A  94      35.599   2.112  14.228  1.00 91.96           C  
ATOM    742  C   GLN A  94      35.718   0.600  14.394  1.00 91.96           C  
ATOM    743  CB  GLN A  94      34.263   2.598  14.792  1.00 91.96           C  
ATOM    744  O   GLN A  94      36.193   0.119  15.425  1.00 91.96           O  
ATOM    745  CG  GLN A  94      34.130   2.419  16.298  1.00 91.96           C  
ATOM    746  CD  GLN A  94      32.829   2.979  16.843  1.00 91.96           C  
ATOM    747  NE2 GLN A  94      32.541   2.687  18.107  1.00 91.96           N  
ATOM    748  OE1 GLN A  94      32.089   3.668  16.134  1.00 91.96           O  
ATOM    749  N   GLU A  95      35.296  -0.046  13.321  1.00 89.43           N  
ATOM    750  CA  GLU A  95      35.345  -1.504  13.375  1.00 89.43           C  
ATOM    751  C   GLU A  95      36.656  -2.034  12.801  1.00 89.43           C  
ATOM    752  CB  GLU A  95      34.159  -2.111  12.621  1.00 89.43           C  
ATOM    753  O   GLU A  95      36.845  -3.247  12.686  1.00 89.43           O  
ATOM    754  CG  GLU A  95      32.814  -1.858  13.287  1.00 89.43           C  
ATOM    755  CD  GLU A  95      31.643  -2.450  12.518  1.00 89.43           C  
ATOM    756  OE1 GLU A  95      30.489  -2.342  12.991  1.00 89.43           O  
ATOM    757  OE2 GLU A  95      31.882  -3.026  11.433  1.00 89.43           O  
ATOM    758  N   GLY A  96      37.480  -1.156  12.403  1.00 89.27           N  
ATOM    759  CA  GLY A  96      38.772  -1.542  11.858  1.00 89.27           C  
ATOM    760  C   GLY A  96      38.699  -1.995  10.411  1.00 89.27           C  
ATOM    761  O   GLY A  96      39.561  -2.742   9.945  1.00 89.27           O  
ATOM    762  N   LEU A  97      37.575  -1.677   9.787  1.00 88.20           N  
ATOM    763  CA  LEU A  97      37.402  -2.047   8.387  1.00 88.20           C  
ATOM    764  C   LEU A  97      37.789  -0.893   7.468  1.00 88.20           C  
ATOM    765  CB  LEU A  97      35.954  -2.464   8.118  1.00 88.20           C  
ATOM    766  O   LEU A  97      36.921  -0.238   6.886  1.00 88.20           O  
ATOM    767  CG  LEU A  97      35.435  -3.664   8.912  1.00 88.20           C  
ATOM    768  CD1 LEU A  97      33.930  -3.816   8.720  1.00 88.20           C  
ATOM    769  CD2 LEU A  97      36.164  -4.937   8.494  1.00 88.20           C  
ATOM    770  N   VAL A  98      39.087  -0.527   7.431  1.00 87.40           N  
ATOM    771  CA  VAL A  98      39.603   0.589   6.645  1.00 87.40           C  
ATOM    772  C   VAL A  98      40.302   0.061   5.395  1.00 87.40           C  
ATOM    773  CB  VAL A  98      40.574   1.463   7.470  1.00 87.40           C  
ATOM    774  O   VAL A  98      40.694  -1.107   5.341  1.00 87.40           O  
ATOM    775  CG1 VAL A  98      39.831   2.184   8.593  1.00 87.40           C  
ATOM    776  CG2 VAL A  98      41.708   0.611   8.037  1.00 87.40           C  
ATOM    777  N   GLY A  99      40.252   0.851   4.202  1.00 88.41           N  
ATOM    778  CA  GLY A  99      40.913   0.495   2.956  1.00 88.41           C  
ATOM    779  C   GLY A  99      39.950   0.020   1.884  1.00 88.41           C  
ATOM    780  O   GLY A  99      38.732   0.091   2.061  1.00 88.41           O  
ATOM    781  N   GLY A 100      40.501  -0.193   0.627  1.00 93.41           N  
ATOM    782  CA  GLY A 100      39.710  -0.597  -0.524  1.00 93.41           C  
ATOM    783  C   GLY A 100      39.207   0.576  -1.345  1.00 93.41           C  
ATOM    784  O   GLY A 100      39.506   1.731  -1.034  1.00 93.41           O  
ATOM    785  N   THR A 101      38.570   0.159  -2.343  1.00 96.34           N  
ATOM    786  CA  THR A 101      37.958   1.172  -3.195  1.00 96.34           C  
ATOM    787  C   THR A 101      36.791   1.848  -2.479  1.00 96.34           C  
ATOM    788  CB  THR A 101      37.466   0.564  -4.521  1.00 96.34           C  
ATOM    789  O   THR A 101      35.963   1.176  -1.861  1.00 96.34           O  
ATOM    790  CG2 THR A 101      36.948   1.645  -5.464  1.00 96.34           C  
ATOM    791  OG1 THR A 101      38.551  -0.126  -5.154  1.00 96.34           O  
ATOM    792  N   PRO A 102      36.782   3.194  -2.486  1.00 95.64           N  
ATOM    793  CA  PRO A 102      35.734   3.926  -1.771  1.00 95.64           C  
ATOM    794  C   PRO A 102      34.338   3.651  -2.327  1.00 95.64           C  
ATOM    795  CB  PRO A 102      36.124   5.392  -1.977  1.00 95.64           C  
ATOM    796  O   PRO A 102      34.180   3.447  -3.533  1.00 95.64           O  
ATOM    797  CG  PRO A 102      37.587   5.359  -2.278  1.00 95.64           C  
ATOM    798  CD  PRO A 102      37.898   4.076  -2.996  1.00 95.64           C  
ATOM    799  N   ARG A 103      33.364   3.623  -1.419  1.00 94.82           N  
ATOM    800  CA  ARG A 103      31.962   3.564  -1.819  1.00 94.82           C  
ATOM    801  C   ARG A 103      31.463   4.933  -2.269  1.00 94.82           C  
ATOM    802  CB  ARG A 103      31.096   3.042  -0.670  1.00 94.82           C  
ATOM    803  O   ARG A 103      31.998   5.962  -1.853  1.00 94.82           O  
ATOM    804  CG  ARG A 103      31.005   3.992   0.513  1.00 94.82           C  
ATOM    805  CD  ARG A 103      30.312   3.345   1.704  1.00 94.82           C  
ATOM    806  NE  ARG A 103      31.151   2.326   2.328  1.00 94.82           N  
ATOM    807  NH1 ARG A 103      29.404   1.227   3.365  1.00 94.82           N  
ATOM    808  NH2 ARG A 103      31.553   0.469   3.618  1.00 94.82           N  
ATOM    809  CZ  ARG A 103      30.701   1.343   3.102  1.00 94.82           C  
ATOM    810  N   THR A 104      30.561   4.914  -3.215  1.00 95.17           N  
ATOM    811  CA  THR A 104      29.832   6.130  -3.557  1.00 95.17           C  
ATOM    812  C   THR A 104      28.436   5.796  -4.076  1.00 95.17           C  
ATOM    813  CB  THR A 104      30.590   6.958  -4.612  1.00 95.17           C  
ATOM    814  O   THR A 104      28.014   4.638  -4.037  1.00 95.17           O  
ATOM    815  CG2 THR A 104      30.529   6.292  -5.982  1.00 95.17           C  
ATOM    816  OG1 THR A 104      30.002   8.262  -4.700  1.00 95.17           O  
ATOM    817  N   ILE A 105      27.654   6.771  -4.435  1.00 90.91           N  
ATOM    818  CA  ILE A 105      26.213   6.707  -4.653  1.00 90.91           C  
ATOM    819  C   ILE A 105      25.895   5.629  -5.686  1.00 90.91           C  
ATOM    820  CB  ILE A 105      25.649   8.071  -5.110  1.00 90.91           C  
ATOM    821  O   ILE A 105      26.696   5.369  -6.587  1.00 90.91           O  
ATOM    822  CG1 ILE A 105      26.205   8.444  -6.489  1.00 90.91           C  
ATOM    823  CG2 ILE A 105      25.964   9.159  -4.079  1.00 90.91           C  
ATOM    824  CD1 ILE A 105      25.476   9.601  -7.158  1.00 90.91           C  
ATOM    825  N   GLU A 106      24.866   4.875  -5.598  1.00 88.54           N  
ATOM    826  CA  GLU A 106      24.254   3.932  -6.530  1.00 88.54           C  
ATOM    827  C   GLU A 106      23.466   4.661  -7.614  1.00 88.54           C  
ATOM    828  CB  GLU A 106      23.343   2.953  -5.785  1.00 88.54           C  
ATOM    829  O   GLU A 106      23.567   4.323  -8.796  1.00 88.54           O  
ATOM    830  CG  GLU A 106      22.640   1.955  -6.693  1.00 88.54           C  
ATOM    831  CD  GLU A 106      21.737   0.991  -5.939  1.00 88.54           C  
ATOM    832  OE1 GLU A 106      20.713   0.549  -6.507  1.00 88.54           O  
ATOM    833  OE2 GLU A 106      22.057   0.675  -4.771  1.00 88.54           O  
ATOM    834  N   GLY A 107      22.676   5.724  -7.237  1.00 79.09           N  
ATOM    835  CA  GLY A 107      21.728   6.460  -8.058  1.00 79.09           C  
ATOM    836  C   GLY A 107      20.429   5.710  -8.289  1.00 79.09           C  
ATOM    837  O   GLY A 107      20.344   4.510  -8.020  1.00 79.09           O  
ATOM    838  N   PRO A 108      19.346   6.259  -8.708  1.00 81.02           N  
ATOM    839  CA  PRO A 108      17.999   5.693  -8.815  1.00 81.02           C  
ATOM    840  C   PRO A 108      17.790   4.909 -10.109  1.00 81.02           C  
ATOM    841  CB  PRO A 108      17.094   6.926  -8.772  1.00 81.02           C  
ATOM    842  O   PRO A 108      16.718   4.337 -10.322  1.00 81.02           O  
ATOM    843  CG  PRO A 108      17.912   8.023  -9.373  1.00 81.02           C  
ATOM    844  CD  PRO A 108      19.348   7.812  -8.987  1.00 81.02           C  
ATOM    845  N   LEU A 109      18.920   4.792 -10.946  1.00 87.00           N  
ATOM    846  CA  LEU A 109      18.662   4.381 -12.322  1.00 87.00           C  
ATOM    847  C   LEU A 109      19.205   2.980 -12.582  1.00 87.00           C  
ATOM    848  CB  LEU A 109      19.288   5.375 -13.304  1.00 87.00           C  
ATOM    849  O   LEU A 109      19.429   2.600 -13.733  1.00 87.00           O  
ATOM    850  CG  LEU A 109      18.827   6.828 -13.184  1.00 87.00           C  
ATOM    851  CD1 LEU A 109      19.627   7.717 -14.131  1.00 87.00           C  
ATOM    852  CD2 LEU A 109      17.334   6.942 -13.469  1.00 87.00           C  
ATOM    853  N   TYR A 110      19.473   2.268 -11.519  1.00 89.76           N  
ATOM    854  CA  TYR A 110      19.907   0.883 -11.669  1.00 89.76           C  
ATOM    855  C   TYR A 110      18.751  -0.005 -12.115  1.00 89.76           C  
ATOM    856  CB  TYR A 110      20.492   0.357 -10.355  1.00 89.76           C  
ATOM    857  O   TYR A 110      17.641   0.100 -11.588  1.00 89.76           O  
ATOM    858  CG  TYR A 110      20.776  -1.125 -10.367  1.00 89.76           C  
ATOM    859  CD1 TYR A 110      19.963  -2.016  -9.670  1.00 89.76           C  
ATOM    860  CD2 TYR A 110      21.858  -1.638 -11.075  1.00 89.76           C  
ATOM    861  CE1 TYR A 110      20.222  -3.383  -9.677  1.00 89.76           C  
ATOM    862  CE2 TYR A 110      22.127  -3.003 -11.089  1.00 89.76           C  
ATOM    863  OH  TYR A 110      21.566  -5.218 -10.399  1.00 89.76           O  
ATOM    864  CZ  TYR A 110      21.305  -3.866 -10.388  1.00 89.76           C  
ATOM    865  N   VAL A 111      19.017  -0.808 -13.008  1.00 88.08           N  
ATOM    866  CA  VAL A 111      18.066  -1.804 -13.491  1.00 88.08           C  
ATOM    867  C   VAL A 111      18.654  -3.204 -13.323  1.00 88.08           C  
ATOM    868  CB  VAL A 111      17.689  -1.558 -14.969  1.00 88.08           C  
ATOM    869  O   VAL A 111      19.726  -3.501 -13.855  1.00 88.08           O  
ATOM    870  CG1 VAL A 111      16.710  -2.623 -15.461  1.00 88.08           C  
ATOM    871  CG2 VAL A 111      17.095  -0.162 -15.142  1.00 88.08           C  
ATOM    872  N   ALA A 112      17.969  -3.992 -12.578  1.00 85.75           N  
ATOM    873  CA  ALA A 112      18.426  -5.357 -12.326  1.00 85.75           C  
ATOM    874  C   ALA A 112      18.252  -6.231 -13.565  1.00 85.75           C  
ATOM    875  CB  ALA A 112      17.673  -5.960 -11.143  1.00 85.75           C  
ATOM    876  O   ALA A 112      17.361  -5.989 -14.383  1.00 85.75           O  
ATOM    877  N   GLY A 113      19.176  -7.189 -13.779  1.00 85.31           N  
ATOM    878  CA  GLY A 113      18.980  -8.216 -14.789  1.00 85.31           C  
ATOM    879  C   GLY A 113      19.755  -7.953 -16.066  1.00 85.31           C  
ATOM    880  O   GLY A 113      19.419  -8.490 -17.124  1.00 85.31           O  
ATOM    881  N   ALA A 114      20.714  -6.978 -16.002  1.00 91.09           N  
ATOM    882  CA  ALA A 114      21.526  -6.762 -17.197  1.00 91.09           C  
ATOM    883  C   ALA A 114      22.272  -8.034 -17.590  1.00 91.09           C  
ATOM    884  CB  ALA A 114      22.512  -5.619 -16.971  1.00 91.09           C  
ATOM    885  O   ALA A 114      22.641  -8.836 -16.728  1.00 91.09           O  
ATOM    886  N   PRO A 115      22.400  -8.325 -18.850  1.00 93.29           N  
ATOM    887  CA  PRO A 115      23.052  -9.547 -19.327  1.00 93.29           C  
ATOM    888  C   PRO A 115      24.470  -9.709 -18.785  1.00 93.29           C  
ATOM    889  CB  PRO A 115      23.065  -9.368 -20.847  1.00 93.29           C  
ATOM    890  O   PRO A 115      25.192  -8.721 -18.628  1.00 93.29           O  
ATOM    891  CG  PRO A 115      21.988  -8.370 -21.124  1.00 93.29           C  
ATOM    892  CD  PRO A 115      21.875  -7.450 -19.942  1.00 93.29           C  
ATOM    893  N   ILE A 116      24.946 -11.013 -18.438  1.00 96.27           N  
ATOM    894  CA  ILE A 116      26.244 -11.352 -17.866  1.00 96.27           C  
ATOM    895  C   ILE A 116      27.236 -11.662 -18.985  1.00 96.27           C  
ATOM    896  CB  ILE A 116      26.139 -12.549 -16.895  1.00 96.27           C  
ATOM    897  O   ILE A 116      26.873 -12.276 -19.991  1.00 96.27           O  
ATOM    898  CG1 ILE A 116      25.459 -12.120 -15.590  1.00 96.27           C  
ATOM    899  CG2 ILE A 116      27.523 -13.146 -16.622  1.00 96.27           C  
ATOM    900  CD1 ILE A 116      25.243 -13.258 -14.601  1.00 96.27           C  
ATOM    901  N   ALA A 117      28.452 -11.135 -18.830  1.00 93.75           N  
ATOM    902  CA  ALA A 117      29.561 -11.414 -19.740  1.00 93.75           C  
ATOM    903  C   ALA A 117      30.788 -11.900 -18.975  1.00 93.75           C  
ATOM    904  CB  ALA A 117      29.905 -10.171 -20.557  1.00 93.75           C  
ATOM    905  O   ALA A 117      30.968 -11.568 -17.801  1.00 93.75           O  
ATOM    906  N   GLN A 118      31.615 -12.857 -19.584  1.00 94.59           N  
ATOM    907  CA  GLN A 118      32.837 -13.365 -18.971  1.00 94.59           C  
ATOM    908  C   GLN A 118      34.058 -12.582 -19.446  1.00 94.59           C  
ATOM    909  CB  GLN A 118      33.015 -14.852 -19.278  1.00 94.59           C  
ATOM    910  O   GLN A 118      34.425 -12.648 -20.622  1.00 94.59           O  
ATOM    911  CG  GLN A 118      31.898 -15.731 -18.732  1.00 94.59           C  
ATOM    912  CD  GLN A 118      31.892 -15.800 -17.216  1.00 94.59           C  
ATOM    913  NE2 GLN A 118      30.744 -16.140 -16.642  1.00 94.59           N  
ATOM    914  OE1 GLN A 118      32.913 -15.550 -16.567  1.00 94.59           O  
ATOM    915  N   GLY A 119      34.583 -11.812 -18.569  1.00 90.05           N  
ATOM    916  CA  GLY A 119      35.858 -11.153 -18.803  1.00 90.05           C  
ATOM    917  C   GLY A 119      35.749  -9.952 -19.724  1.00 90.05           C  
ATOM    918  O   GLY A 119      36.178  -8.851 -19.370  1.00 90.05           O  
ATOM    919  N   VAL A 120      35.103 -10.022 -20.987  1.00 94.07           N  
ATOM    920  CA  VAL A 120      35.028  -8.955 -21.979  1.00 94.07           C  
ATOM    921  C   VAL A 120      33.609  -8.869 -22.539  1.00 94.07           C  
ATOM    922  CB  VAL A 120      36.041  -9.173 -23.125  1.00 94.07           C  
ATOM    923  O   VAL A 120      32.948  -9.892 -22.732  1.00 94.07           O  
ATOM    924  CG1 VAL A 120      35.646 -10.381 -23.973  1.00 94.07           C  
ATOM    925  CG2 VAL A 120      36.144  -7.919 -23.991  1.00 94.07           C  
ATOM    926  N   THR A 121      33.071  -7.700 -22.787  1.00 96.82           N  
ATOM    927  CA  THR A 121      31.742  -7.511 -23.358  1.00 96.82           C  
ATOM    928  C   THR A 121      31.674  -6.207 -24.148  1.00 96.82           C  
ATOM    929  CB  THR A 121      30.659  -7.508 -22.264  1.00 96.82           C  
ATOM    930  O   THR A 121      32.517  -5.325 -23.975  1.00 96.82           O  
ATOM    931  CG2 THR A 121      30.767  -6.265 -21.386  1.00 96.82           C  
ATOM    932  OG1 THR A 121      29.365  -7.533 -22.880  1.00 96.82           O  
ATOM    933  N   ARG A 122      30.732  -6.170 -25.217  1.00 95.48           N  
ATOM    934  CA  ARG A 122      30.264  -4.925 -25.816  1.00 95.48           C  
ATOM    935  C   ARG A 122      28.949  -4.475 -25.187  1.00 95.48           C  
ATOM    936  CB  ARG A 122      30.093  -5.086 -27.328  1.00 95.48           C  
ATOM    937  O   ARG A 122      27.960  -5.210 -25.211  1.00 95.48           O  
ATOM    938  CG  ARG A 122      29.666  -3.812 -28.039  1.00 95.48           C  
ATOM    939  CD  ARG A 122      29.626  -3.995 -29.550  1.00 95.48           C  
ATOM    940  NE  ARG A 122      29.140  -2.795 -30.226  1.00 95.48           N  
ATOM    941  NH1 ARG A 122      29.696  -3.515 -32.349  1.00 95.48           N  
ATOM    942  NH2 ARG A 122      28.713  -1.467 -32.049  1.00 95.48           N  
ATOM    943  CZ  ARG A 122      29.184  -2.595 -31.540  1.00 95.48           C  
ATOM    944  N   MET A 123      28.895  -3.183 -24.640  1.00 96.41           N  
ATOM    945  CA  MET A 123      27.739  -2.698 -23.891  1.00 96.41           C  
ATOM    946  C   MET A 123      26.758  -1.980 -24.811  1.00 96.41           C  
ATOM    947  CB  MET A 123      28.182  -1.762 -22.765  1.00 96.41           C  
ATOM    948  O   MET A 123      25.545  -2.052 -24.609  1.00 96.41           O  
ATOM    949  CG  MET A 123      28.965  -2.457 -21.663  1.00 96.41           C  
ATOM    950  SD  MET A 123      29.535  -1.292 -20.365  1.00 96.41           S  
ATOM    951  CE  MET A 123      27.947  -0.862 -19.601  1.00 96.41           C  
ATOM    952  N   ASP A 124      27.179  -1.239 -25.729  1.00 94.42           N  
ATOM    953  CA  ASP A 124      26.296  -0.441 -26.573  1.00 94.42           C  
ATOM    954  C   ASP A 124      25.684  -1.290 -27.685  1.00 94.42           C  
ATOM    955  CB  ASP A 124      27.054   0.745 -27.173  1.00 94.42           C  
ATOM    956  O   ASP A 124      26.270  -2.291 -28.103  1.00 94.42           O  
ATOM    957  CG  ASP A 124      28.101   0.326 -28.190  1.00 94.42           C  
ATOM    958  OD1 ASP A 124      29.195  -0.128 -27.789  1.00 94.42           O  
ATOM    959  OD2 ASP A 124      27.831   0.452 -29.404  1.00 94.42           O  
ATOM    960  N   ASP A 125      24.573  -0.981 -28.161  1.00 92.98           N  
ATOM    961  CA  ASP A 125      23.849  -1.763 -29.157  1.00 92.98           C  
ATOM    962  C   ASP A 125      24.138  -1.257 -30.569  1.00 92.98           C  
ATOM    963  CB  ASP A 125      22.345  -1.724 -28.882  1.00 92.98           C  
ATOM    964  O   ASP A 125      23.499  -1.687 -31.531  1.00 92.98           O  
ATOM    965  CG  ASP A 125      21.754  -0.331 -29.016  1.00 92.98           C  
ATOM    966  OD1 ASP A 125      22.472   0.598 -29.444  1.00 92.98           O  
ATOM    967  OD2 ASP A 125      20.559  -0.161 -28.689  1.00 92.98           O  
ATOM    968  N   GLY A 126      24.966  -0.238 -30.695  1.00 91.06           N  
ATOM    969  CA  GLY A 126      25.390   0.266 -31.992  1.00 91.06           C  
ATOM    970  C   GLY A 126      24.500   1.374 -32.522  1.00 91.06           C  
ATOM    971  O   GLY A 126      24.728   1.889 -33.619  1.00 91.06           O  
ATOM    972  N   SER A 127      23.503   1.749 -31.809  1.00 90.81           N  
ATOM    973  CA  SER A 127      22.501   2.708 -32.262  1.00 90.81           C  
ATOM    974  C   SER A 127      23.092   4.109 -32.381  1.00 90.81           C  
ATOM    975  CB  SER A 127      21.307   2.729 -31.307  1.00 90.81           C  
ATOM    976  O   SER A 127      22.542   4.963 -33.081  1.00 90.81           O  
ATOM    977  OG  SER A 127      21.719   3.067 -29.994  1.00 90.81           O  
ATOM    978  N   GLU A 128      24.272   4.340 -31.798  1.00 91.95           N  
ATOM    979  CA  GLU A 128      24.868   5.672 -31.836  1.00 91.95           C  
ATOM    980  C   GLU A 128      26.244   5.641 -32.496  1.00 91.95           C  
ATOM    981  CB  GLU A 128      24.974   6.255 -30.425  1.00 91.95           C  
ATOM    982  O   GLU A 128      27.110   6.458 -32.176  1.00 91.95           O  
ATOM    983  CG  GLU A 128      23.628   6.534 -29.772  1.00 91.95           C  
ATOM    984  CD  GLU A 128      23.745   7.274 -28.449  1.00 91.95           C  
ATOM    985  OE1 GLU A 128      23.518   8.505 -28.421  1.00 91.95           O  
ATOM    986  OE2 GLU A 128      24.067   6.619 -27.434  1.00 91.95           O  
ATOM    987  N   ASP A 129      26.488   4.625 -33.308  1.00 86.68           N  
ATOM    988  CA  ASP A 129      27.807   4.414 -33.896  1.00 86.68           C  
ATOM    989  C   ASP A 129      28.266   5.647 -34.671  1.00 86.68           C  
ATOM    990  CB  ASP A 129      27.797   3.190 -34.814  1.00 86.68           C  
ATOM    991  O   ASP A 129      29.464   5.926 -34.752  1.00 86.68           O  
ATOM    992  CG  ASP A 129      27.938   1.881 -34.057  1.00 86.68           C  
ATOM    993  OD1 ASP A 129      28.221   1.907 -32.840  1.00 86.68           O  
ATOM    994  OD2 ASP A 129      27.767   0.813 -34.685  1.00 86.68           O  
ATOM    995  N   ASP A 130      27.268   6.452 -35.171  1.00 85.44           N  
ATOM    996  CA  ASP A 130      27.625   7.568 -36.041  1.00 85.44           C  
ATOM    997  C   ASP A 130      27.990   8.806 -35.225  1.00 85.44           C  
ATOM    998  CB  ASP A 130      26.477   7.890 -37.000  1.00 85.44           C  
ATOM    999  O   ASP A 130      28.676   9.702 -35.720  1.00 85.44           O  
ATOM   1000  CG  ASP A 130      26.129   6.732 -37.918  1.00 85.44           C  
ATOM   1001  OD1 ASP A 130      27.019   5.911 -38.229  1.00 85.44           O  
ATOM   1002  OD2 ASP A 130      24.954   6.641 -38.337  1.00 85.44           O  
ATOM   1003  N   VAL A 131      27.642   8.887 -33.982  1.00 90.20           N  
ATOM   1004  CA  VAL A 131      27.831  10.129 -33.239  1.00 90.20           C  
ATOM   1005  C   VAL A 131      28.679   9.864 -31.997  1.00 90.20           C  
ATOM   1006  CB  VAL A 131      26.480  10.761 -32.837  1.00 90.20           C  
ATOM   1007  O   VAL A 131      29.346  10.768 -31.488  1.00 90.20           O  
ATOM   1008  CG1 VAL A 131      25.738  11.277 -34.068  1.00 90.20           C  
ATOM   1009  CG2 VAL A 131      25.623   9.750 -32.077  1.00 90.20           C  
ATOM   1010  N   ALA A 132      28.725   8.609 -31.561  1.00 94.12           N  
ATOM   1011  CA  ALA A 132      29.361   8.326 -30.277  1.00 94.12           C  
ATOM   1012  C   ALA A 132      30.839   7.993 -30.459  1.00 94.12           C  
ATOM   1013  CB  ALA A 132      28.644   7.180 -29.568  1.00 94.12           C  
ATOM   1014  O   ALA A 132      31.233   7.426 -31.481  1.00 94.12           O  
ATOM   1015  N   THR A 133      31.710   8.429 -29.514  1.00 95.94           N  
ATOM   1016  CA  THR A 133      33.086   7.959 -29.397  1.00 95.94           C  
ATOM   1017  C   THR A 133      33.143   6.633 -28.643  1.00 95.94           C  
ATOM   1018  CB  THR A 133      33.973   8.997 -28.684  1.00 95.94           C  
ATOM   1019  O   THR A 133      32.681   6.542 -27.503  1.00 95.94           O  
ATOM   1020  CG2 THR A 133      35.421   8.526 -28.612  1.00 95.94           C  
ATOM   1021  OG1 THR A 133      33.920  10.235 -29.402  1.00 95.94           O  
ATOM   1022  N   VAL A 134      33.606   5.577 -29.364  1.00 96.75           N  
ATOM   1023  CA  VAL A 134      33.737   4.256 -28.757  1.00 96.75           C  
ATOM   1024  C   VAL A 134      34.752   4.309 -27.618  1.00 96.75           C  
ATOM   1025  CB  VAL A 134      34.157   3.193 -29.797  1.00 96.75           C  
ATOM   1026  O   VAL A 134      35.807   4.934 -27.746  1.00 96.75           O  
ATOM   1027  CG1 VAL A 134      34.445   1.856 -29.115  1.00 96.75           C  
ATOM   1028  CG2 VAL A 134      33.074   3.031 -30.862  1.00 96.75           C  
ATOM   1029  N   MET A 135      34.383   3.712 -26.429  1.00 97.34           N  
ATOM   1030  CA  MET A 135      35.233   3.648 -25.243  1.00 97.34           C  
ATOM   1031  C   MET A 135      35.523   2.201 -24.859  1.00 97.34           C  
ATOM   1032  CB  MET A 135      34.577   4.380 -24.070  1.00 97.34           C  
ATOM   1033  O   MET A 135      34.604   1.387 -24.752  1.00 97.34           O  
ATOM   1034  CG  MET A 135      35.403   4.357 -22.795  1.00 97.34           C  
ATOM   1035  SD  MET A 135      34.534   5.139 -21.380  1.00 97.34           S  
ATOM   1036  CE  MET A 135      33.266   3.883 -21.050  1.00 97.34           C  
ATOM   1037  N   PHE A 136      36.845   1.913 -24.743  1.00 97.52           N  
ATOM   1038  CA  PHE A 136      37.272   0.635 -24.187  1.00 97.52           C  
ATOM   1039  C   PHE A 136      37.566   0.763 -22.698  1.00 97.52           C  
ATOM   1040  CB  PHE A 136      38.511   0.114 -24.924  1.00 97.52           C  
ATOM   1041  O   PHE A 136      38.524   1.431 -22.304  1.00 97.52           O  
ATOM   1042  CG  PHE A 136      38.261  -0.221 -26.369  1.00 97.52           C  
ATOM   1043  CD1 PHE A 136      37.789  -1.476 -26.735  1.00 97.52           C  
ATOM   1044  CD2 PHE A 136      38.499   0.719 -27.364  1.00 97.52           C  
ATOM   1045  CE1 PHE A 136      37.557  -1.789 -28.072  1.00 97.52           C  
ATOM   1046  CE2 PHE A 136      38.269   0.413 -28.702  1.00 97.52           C  
ATOM   1047  CZ  PHE A 136      37.800  -0.842 -29.054  1.00 97.52           C  
ATOM   1048  N   LEU A 137      36.684   0.146 -21.813  1.00 97.99           N  
ATOM   1049  CA  LEU A 137      36.813   0.160 -20.360  1.00 97.99           C  
ATOM   1050  C   LEU A 137      37.371  -1.165 -19.852  1.00 97.99           C  
ATOM   1051  CB  LEU A 137      35.458   0.442 -19.704  1.00 97.99           C  
ATOM   1052  O   LEU A 137      36.862  -2.233 -20.200  1.00 97.99           O  
ATOM   1053  CG  LEU A 137      35.406   0.327 -18.180  1.00 97.99           C  
ATOM   1054  CD1 LEU A 137      36.283   1.397 -17.538  1.00 97.99           C  
ATOM   1055  CD2 LEU A 137      33.969   0.438 -17.684  1.00 97.99           C  
ATOM   1056  N   GLN A 138      38.463  -0.967 -19.026  1.00 97.61           N  
ATOM   1057  CA  GLN A 138      39.039  -2.182 -18.459  1.00 97.61           C  
ATOM   1058  C   GLN A 138      39.656  -1.910 -17.090  1.00 97.61           C  
ATOM   1059  CB  GLN A 138      40.089  -2.770 -19.402  1.00 97.61           C  
ATOM   1060  O   GLN A 138      39.970  -0.765 -16.760  1.00 97.61           O  
ATOM   1061  CG  GLN A 138      41.319  -1.889 -19.579  1.00 97.61           C  
ATOM   1062  CD  GLN A 138      42.371  -2.521 -20.470  1.00 97.61           C  
ATOM   1063  NE2 GLN A 138      43.356  -1.729 -20.879  1.00 97.61           N  
ATOM   1064  OE1 GLN A 138      42.299  -3.713 -20.789  1.00 97.61           O  
ATOM   1065  N   GLY A 139      39.804  -3.051 -16.264  1.00 97.60           N  
ATOM   1066  CA  GLY A 139      40.455  -3.025 -14.964  1.00 97.60           C  
ATOM   1067  C   GLY A 139      40.499  -4.385 -14.292  1.00 97.60           C  
ATOM   1068  O   GLY A 139      40.104  -5.390 -14.886  1.00 97.60           O  
ATOM   1069  N   ARG A 140      41.080  -4.373 -13.019  1.00 98.13           N  
ATOM   1070  CA  ARG A 140      41.167  -5.594 -12.225  1.00 98.13           C  
ATOM   1071  C   ARG A 140      40.497  -5.413 -10.867  1.00 98.13           C  
ATOM   1072  CB  ARG A 140      42.628  -6.011 -12.037  1.00 98.13           C  
ATOM   1073  O   ARG A 140      40.425  -4.298 -10.348  1.00 98.13           O  
ATOM   1074  CG  ARG A 140      43.332  -6.388 -13.330  1.00 98.13           C  
ATOM   1075  CD  ARG A 140      44.792  -6.749 -13.092  1.00 98.13           C  
ATOM   1076  NE  ARG A 140      45.188  -7.926 -13.860  1.00 98.13           N  
ATOM   1077  NH1 ARG A 140      47.354  -7.975 -13.059  1.00 98.13           N  
ATOM   1078  NH2 ARG A 140      46.648  -9.552 -14.566  1.00 98.13           N  
ATOM   1079  CZ  ARG A 140      46.396  -8.482 -13.826  1.00 98.13           C  
ATOM   1080  N   VAL A 141      39.950  -6.530 -10.387  1.00 98.45           N  
ATOM   1081  CA  VAL A 141      39.421  -6.540  -9.027  1.00 98.45           C  
ATOM   1082  C   VAL A 141      40.379  -7.291  -8.106  1.00 98.45           C  
ATOM   1083  CB  VAL A 141      38.015  -7.178  -8.970  1.00 98.45           C  
ATOM   1084  O   VAL A 141      40.763  -8.428  -8.393  1.00 98.45           O  
ATOM   1085  CG1 VAL A 141      37.453  -7.120  -7.551  1.00 98.45           C  
ATOM   1086  CG2 VAL A 141      37.073  -6.480  -9.950  1.00 98.45           C  
ATOM   1087  N   PHE A 142      40.790  -6.591  -6.948  1.00 98.12           N  
ATOM   1088  CA  PHE A 142      41.740  -7.169  -6.005  1.00 98.12           C  
ATOM   1089  C   PHE A 142      41.079  -7.417  -4.654  1.00 98.12           C  
ATOM   1090  CB  PHE A 142      42.955  -6.252  -5.834  1.00 98.12           C  
ATOM   1091  O   PHE A 142      40.117  -6.736  -4.294  1.00 98.12           O  
ATOM   1092  CG  PHE A 142      43.750  -6.057  -7.097  1.00 98.12           C  
ATOM   1093  CD1 PHE A 142      44.666  -7.015  -7.513  1.00 98.12           C  
ATOM   1094  CD2 PHE A 142      43.581  -4.914  -7.868  1.00 98.12           C  
ATOM   1095  CE1 PHE A 142      45.404  -6.836  -8.682  1.00 98.12           C  
ATOM   1096  CE2 PHE A 142      44.314  -4.729  -9.037  1.00 98.12           C  
ATOM   1097  CZ  PHE A 142      45.225  -5.691  -9.441  1.00 98.12           C  
ATOM   1098  N   ASP A 143      41.559  -8.366  -3.931  1.00 95.64           N  
ATOM   1099  CA  ASP A 143      41.229  -8.501  -2.516  1.00 95.64           C  
ATOM   1100  C   ASP A 143      42.032  -7.517  -1.669  1.00 95.64           C  
ATOM   1101  CB  ASP A 143      41.482  -9.934  -2.040  1.00 95.64           C  
ATOM   1102  O   ASP A 143      42.857  -6.767  -2.194  1.00 95.64           O  
ATOM   1103  CG  ASP A 143      42.959 -10.273  -1.941  1.00 95.64           C  
ATOM   1104  OD1 ASP A 143      43.800  -9.348  -1.959  1.00 95.64           O  
ATOM   1105  OD2 ASP A 143      43.285 -11.476  -1.846  1.00 95.64           O  
ATOM   1106  N   PRO A 144      41.757  -7.492  -0.294  1.00 93.31           N  
ATOM   1107  CA  PRO A 144      42.416  -6.486   0.542  1.00 93.31           C  
ATOM   1108  C   PRO A 144      43.933  -6.653   0.582  1.00 93.31           C  
ATOM   1109  CB  PRO A 144      41.804  -6.721   1.926  1.00 93.31           C  
ATOM   1110  O   PRO A 144      44.656  -5.694   0.866  1.00 93.31           O  
ATOM   1111  CG  PRO A 144      40.431  -7.243   1.652  1.00 93.31           C  
ATOM   1112  CD  PRO A 144      40.490  -8.135   0.446  1.00 93.31           C  
ATOM   1113  N   SER A 145      44.522  -7.835   0.207  1.00 92.57           N  
ATOM   1114  CA  SER A 145      45.959  -8.084   0.219  1.00 92.57           C  
ATOM   1115  C   SER A 145      46.602  -7.679  -1.104  1.00 92.57           C  
ATOM   1116  CB  SER A 145      46.246  -9.559   0.504  1.00 92.57           C  
ATOM   1117  O   SER A 145      47.826  -7.714  -1.242  1.00 92.57           O  
ATOM   1118  OG  SER A 145      45.793 -10.375  -0.562  1.00 92.57           O  
ATOM   1119  N   GLY A 146      45.772  -7.344  -2.109  1.00 94.12           N  
ATOM   1120  CA  GLY A 146      46.284  -6.950  -3.412  1.00 94.12           C  
ATOM   1121  C   GLY A 146      46.284  -8.083  -4.421  1.00 94.12           C  
ATOM   1122  O   GLY A 146      46.770  -7.923  -5.542  1.00 94.12           O  
ATOM   1123  N   LYS A 147      45.718  -9.234  -4.076  1.00 96.18           N  
ATOM   1124  CA  LYS A 147      45.602 -10.389  -4.962  1.00 96.18           C  
ATOM   1125  C   LYS A 147      44.397 -10.252  -5.888  1.00 96.18           C  
ATOM   1126  CB  LYS A 147      45.494 -11.680  -4.149  1.00 96.18           C  
ATOM   1127  O   LYS A 147      43.297  -9.923  -5.440  1.00 96.18           O  
ATOM   1128  CG  LYS A 147      45.580 -12.947  -4.986  1.00 96.18           C  
ATOM   1129  CD  LYS A 147      45.479 -14.197  -4.120  1.00 96.18           C  
ATOM   1130  CE  LYS A 147      45.438 -15.462  -4.966  1.00 96.18           C  
ATOM   1131  NZ  LYS A 147      45.329 -16.690  -4.121  1.00 96.18           N  
ATOM   1132  N   PRO A 148      44.610 -10.435  -7.190  1.00 97.70           N  
ATOM   1133  CA  PRO A 148      43.478 -10.360  -8.117  1.00 97.70           C  
ATOM   1134  C   PRO A 148      42.377 -11.365  -7.786  1.00 97.70           C  
ATOM   1135  CB  PRO A 148      44.113 -10.673  -9.474  1.00 97.70           C  
ATOM   1136  O   PRO A 148      42.667 -12.517  -7.451  1.00 97.70           O  
ATOM   1137  CG  PRO A 148      45.567 -10.380  -9.292  1.00 97.70           C  
ATOM   1138  CD  PRO A 148      45.923 -10.608  -7.851  1.00 97.70           C  
ATOM   1139  N   LEU A 149      41.039 -10.929  -7.908  1.00 97.12           N  
ATOM   1140  CA  LEU A 149      39.886 -11.754  -7.565  1.00 97.12           C  
ATOM   1141  C   LEU A 149      39.227 -12.315  -8.821  1.00 97.12           C  
ATOM   1142  CB  LEU A 149      38.867 -10.943  -6.760  1.00 97.12           C  
ATOM   1143  O   LEU A 149      38.576 -11.580  -9.567  1.00 97.12           O  
ATOM   1144  CG  LEU A 149      39.224 -10.667  -5.298  1.00 97.12           C  
ATOM   1145  CD1 LEU A 149      38.223  -9.695  -4.683  1.00 97.12           C  
ATOM   1146  CD2 LEU A 149      39.272 -11.968  -4.504  1.00 97.12           C  
ATOM   1147  N   ALA A 150      39.467 -13.564  -9.063  1.00 96.52           N  
ATOM   1148  CA  ALA A 150      38.758 -14.275 -10.124  1.00 96.52           C  
ATOM   1149  C   ALA A 150      37.320 -14.581  -9.713  1.00 96.52           C  
ATOM   1150  CB  ALA A 150      39.491 -15.566 -10.482  1.00 96.52           C  
ATOM   1151  O   ALA A 150      37.056 -14.910  -8.554  1.00 96.52           O  
ATOM   1152  N   GLY A 151      36.322 -14.261 -10.649  1.00 95.68           N  
ATOM   1153  CA  GLY A 151      34.936 -14.619 -10.390  1.00 95.68           C  
ATOM   1154  C   GLY A 151      34.140 -13.499  -9.746  1.00 95.68           C  
ATOM   1155  O   GLY A 151      32.984 -13.692  -9.366  1.00 95.68           O  
ATOM   1156  N   ALA A 152      34.851 -12.405  -9.479  1.00 97.58           N  
ATOM   1157  CA  ALA A 152      34.097 -11.238  -9.030  1.00 97.58           C  
ATOM   1158  C   ALA A 152      33.113 -10.775 -10.101  1.00 97.58           C  
ATOM   1159  CB  ALA A 152      35.046 -10.102  -8.658  1.00 97.58           C  
ATOM   1160  O   ALA A 152      33.389 -10.888 -11.297  1.00 97.58           O  
ATOM   1161  N   VAL A 153      31.943 -10.378  -9.742  1.00 98.01           N  
ATOM   1162  CA  VAL A 153      30.954  -9.876 -10.690  1.00 98.01           C  
ATOM   1163  C   VAL A 153      30.949  -8.349 -10.672  1.00 98.01           C  
ATOM   1164  CB  VAL A 153      29.542 -10.418 -10.377  1.00 98.01           C  
ATOM   1165  O   VAL A 153      30.696  -7.735  -9.633  1.00 98.01           O  
ATOM   1166  CG1 VAL A 153      28.520  -9.867 -11.371  1.00 98.01           C  
ATOM   1167  CG2 VAL A 153      29.540 -11.945 -10.396  1.00 98.01           C  
ATOM   1168  N   VAL A 154      31.294  -7.729 -11.805  1.00 98.12           N  
ATOM   1169  CA  VAL A 154      31.273  -6.283 -11.995  1.00 98.12           C  
ATOM   1170  C   VAL A 154      30.033  -5.884 -12.791  1.00 98.12           C  
ATOM   1171  CB  VAL A 154      32.549  -5.786 -12.712  1.00 98.12           C  
ATOM   1172  O   VAL A 154      29.960  -6.120 -13.999  1.00 98.12           O  
ATOM   1173  CG1 VAL A 154      32.533  -4.265 -12.850  1.00 98.12           C  
ATOM   1174  CG2 VAL A 154      33.796  -6.244 -11.959  1.00 98.12           C  
ATOM   1175  N   ASP A 155      29.033  -5.356 -12.107  1.00 97.48           N  
ATOM   1176  CA  ASP A 155      27.864  -4.747 -12.734  1.00 97.48           C  
ATOM   1177  C   ASP A 155      28.134  -3.290 -13.101  1.00 97.48           C  
ATOM   1178  CB  ASP A 155      26.649  -4.840 -11.807  1.00 97.48           C  
ATOM   1179  O   ASP A 155      28.549  -2.497 -12.253  1.00 97.48           O  
ATOM   1180  CG  ASP A 155      25.913  -6.163 -11.924  1.00 97.48           C  
ATOM   1181  OD1 ASP A 155      25.783  -6.691 -13.050  1.00 97.48           O  
ATOM   1182  OD2 ASP A 155      25.457  -6.680 -10.882  1.00 97.48           O  
ATOM   1183  N   LEU A 156      27.928  -2.992 -14.325  1.00 97.39           N  
ATOM   1184  CA  LEU A 156      28.201  -1.606 -14.690  1.00 97.39           C  
ATOM   1185  C   LEU A 156      27.146  -1.081 -15.659  1.00 97.39           C  
ATOM   1186  CB  LEU A 156      29.593  -1.480 -15.315  1.00 97.39           C  
ATOM   1187  O   LEU A 156      26.560  -1.852 -16.422  1.00 97.39           O  
ATOM   1188  CG  LEU A 156      29.792  -2.162 -16.669  1.00 97.39           C  
ATOM   1189  CD1 LEU A 156      31.118  -1.733 -17.288  1.00 97.39           C  
ATOM   1190  CD2 LEU A 156      29.732  -3.678 -16.518  1.00 97.39           C  
ATOM   1191  N   TRP A 157      26.825   0.176 -15.563  1.00 97.07           N  
ATOM   1192  CA  TRP A 157      25.846   0.858 -16.403  1.00 97.07           C  
ATOM   1193  C   TRP A 157      26.146   2.351 -16.486  1.00 97.07           C  
ATOM   1194  CB  TRP A 157      24.429   0.639 -15.865  1.00 97.07           C  
ATOM   1195  O   TRP A 157      26.811   2.907 -15.608  1.00 97.07           O  
ATOM   1196  CG  TRP A 157      24.176   1.281 -14.534  1.00 97.07           C  
ATOM   1197  CD1 TRP A 157      23.586   2.492 -14.303  1.00 97.07           C  
ATOM   1198  CD2 TRP A 157      24.512   0.746 -13.251  1.00 97.07           C  
ATOM   1199  CE2 TRP A 157      24.095   1.687 -12.284  1.00 97.07           C  
ATOM   1200  CE3 TRP A 157      25.125  -0.439 -12.823  1.00 97.07           C  
ATOM   1201  NE1 TRP A 157      23.533   2.742 -12.951  1.00 97.07           N  
ATOM   1202  CH2 TRP A 157      24.874   0.311 -10.523  1.00 97.07           C  
ATOM   1203  CZ2 TRP A 157      24.271   1.479 -10.914  1.00 97.07           C  
ATOM   1204  CZ3 TRP A 157      25.300  -0.645 -11.460  1.00 97.07           C  
ATOM   1205  N   HIS A 158      25.807   2.952 -17.675  1.00 97.15           N  
ATOM   1206  CA  HIS A 158      26.009   4.386 -17.848  1.00 97.15           C  
ATOM   1207  C   HIS A 158      25.089   4.946 -18.928  1.00 97.15           C  
ATOM   1208  CB  HIS A 158      27.468   4.683 -18.196  1.00 97.15           C  
ATOM   1209  O   HIS A 158      24.340   4.198 -19.561  1.00 97.15           O  
ATOM   1210  CG  HIS A 158      27.897   4.124 -19.515  1.00 97.15           C  
ATOM   1211  CD2 HIS A 158      28.626   3.025 -19.820  1.00 97.15           C  
ATOM   1212  ND1 HIS A 158      27.573   4.717 -20.716  1.00 97.15           N  
ATOM   1213  CE1 HIS A 158      28.086   4.005 -21.705  1.00 97.15           C  
ATOM   1214  NE2 HIS A 158      28.730   2.972 -21.188  1.00 97.15           N  
ATOM   1215  N   ALA A 159      24.949   6.297 -19.036  1.00 95.97           N  
ATOM   1216  CA  ALA A 159      24.052   7.014 -19.939  1.00 95.97           C  
ATOM   1217  C   ALA A 159      24.599   7.020 -21.364  1.00 95.97           C  
ATOM   1218  CB  ALA A 159      23.835   8.444 -19.450  1.00 95.97           C  
ATOM   1219  O   ALA A 159      25.781   6.744 -21.583  1.00 95.97           O  
ATOM   1220  N   ASN A 160      23.800   7.191 -22.328  1.00 95.72           N  
ATOM   1221  CA  ASN A 160      24.228   7.362 -23.712  1.00 95.72           C  
ATOM   1222  C   ASN A 160      24.760   8.769 -23.965  1.00 95.72           C  
ATOM   1223  CB  ASN A 160      23.078   7.049 -24.672  1.00 95.72           C  
ATOM   1224  O   ASN A 160      25.031   9.514 -23.021  1.00 95.72           O  
ATOM   1225  CG  ASN A 160      21.951   8.060 -24.582  1.00 95.72           C  
ATOM   1226  ND2 ASN A 160      20.848   7.781 -25.267  1.00 95.72           N  
ATOM   1227  OD1 ASN A 160      22.072   9.084 -23.905  1.00 95.72           O  
ATOM   1228  N   THR A 161      24.953   9.173 -25.271  1.00 93.99           N  
ATOM   1229  CA  THR A 161      25.587  10.432 -25.646  1.00 93.99           C  
ATOM   1230  C   THR A 161      24.665  11.611 -25.350  1.00 93.99           C  
ATOM   1231  CB  THR A 161      25.972  10.440 -27.137  1.00 93.99           C  
ATOM   1232  O   THR A 161      25.097  12.766 -25.379  1.00 93.99           O  
ATOM   1233  CG2 THR A 161      27.062   9.413 -27.430  1.00 93.99           C  
ATOM   1234  OG1 THR A 161      24.816  10.131 -27.925  1.00 93.99           O  
ATOM   1235  N   LYS A 162      23.437  11.287 -25.020  1.00 92.49           N  
ATOM   1236  CA  LYS A 162      22.467  12.336 -24.719  1.00 92.49           C  
ATOM   1237  C   LYS A 162      22.191  12.415 -23.220  1.00 92.49           C  
ATOM   1238  CB  LYS A 162      21.163  12.096 -25.481  1.00 92.49           C  
ATOM   1239  O   LYS A 162      21.361  13.213 -22.778  1.00 92.49           O  
ATOM   1240  CG  LYS A 162      21.304  12.183 -26.993  1.00 92.49           C  
ATOM   1241  CD  LYS A 162      19.972  11.951 -27.693  1.00 92.49           C  
ATOM   1242  CE  LYS A 162      20.116  12.018 -29.208  1.00 92.49           C  
ATOM   1243  NZ  LYS A 162      18.823  11.736 -29.900  1.00 92.49           N  
ATOM   1244  N   GLY A 163      22.749  11.578 -22.463  1.00 92.67           N  
ATOM   1245  CA  GLY A 163      22.564  11.585 -21.021  1.00 92.67           C  
ATOM   1246  C   GLY A 163      21.392  10.736 -20.565  1.00 92.67           C  
ATOM   1247  O   GLY A 163      20.946  10.849 -19.421  1.00 92.67           O  
ATOM   1248  N   ASN A 164      20.859   9.914 -21.472  1.00 93.93           N  
ATOM   1249  CA  ASN A 164      19.687   9.107 -21.150  1.00 93.93           C  
ATOM   1250  C   ASN A 164      20.067   7.660 -20.851  1.00 93.93           C  
ATOM   1251  CB  ASN A 164      18.668   9.163 -22.290  1.00 93.93           C  
ATOM   1252  O   ASN A 164      20.904   7.077 -21.543  1.00 93.93           O  
ATOM   1253  CG  ASN A 164      18.147  10.564 -22.540  1.00 93.93           C  
ATOM   1254  ND2 ASN A 164      17.922  10.897 -23.805  1.00 93.93           N  
ATOM   1255  OD1 ASN A 164      17.948  11.342 -21.603  1.00 93.93           O  
ATOM   1256  N   TYR A 165      19.383   6.986 -19.872  1.00 94.12           N  
ATOM   1257  CA  TYR A 165      19.561   5.587 -19.502  1.00 94.12           C  
ATOM   1258  C   TYR A 165      18.509   4.708 -20.169  1.00 94.12           C  
ATOM   1259  CB  TYR A 165      19.493   5.420 -17.981  1.00 94.12           C  
ATOM   1260  O   TYR A 165      17.348   5.103 -20.291  1.00 94.12           O  
ATOM   1261  CG  TYR A 165      20.727   5.906 -17.261  1.00 94.12           C  
ATOM   1262  CD1 TYR A 165      21.659   5.006 -16.750  1.00 94.12           C  
ATOM   1263  CD2 TYR A 165      20.963   7.266 -17.090  1.00 94.12           C  
ATOM   1264  CE1 TYR A 165      22.797   5.450 -16.084  1.00 94.12           C  
ATOM   1265  CE2 TYR A 165      22.098   7.721 -16.426  1.00 94.12           C  
ATOM   1266  OH  TYR A 165      24.132   7.252 -15.269  1.00 94.12           O  
ATOM   1267  CZ  TYR A 165      23.008   6.807 -15.927  1.00 94.12           C  
ATOM   1268  N   SER A 166      18.862   3.575 -20.731  1.00 91.60           N  
ATOM   1269  CA  SER A 166      18.125   2.723 -21.659  1.00 91.60           C  
ATOM   1270  C   SER A 166      16.764   2.336 -21.091  1.00 91.60           C  
ATOM   1271  CB  SER A 166      18.928   1.463 -21.985  1.00 91.60           C  
ATOM   1272  O   SER A 166      15.768   2.308 -21.817  1.00 91.60           O  
ATOM   1273  OG  SER A 166      19.226   0.737 -20.804  1.00 91.60           O  
ATOM   1274  N   TYR A 167      16.577   2.026 -19.733  1.00 86.79           N  
ATOM   1275  CA  TYR A 167      15.308   1.603 -19.154  1.00 86.79           C  
ATOM   1276  C   TYR A 167      14.318   2.761 -19.106  1.00 86.79           C  
ATOM   1277  CB  TYR A 167      15.520   1.039 -17.746  1.00 86.79           C  
ATOM   1278  O   TYR A 167      13.120   2.571 -19.330  1.00 86.79           O  
ATOM   1279  CG  TYR A 167      14.259   0.510 -17.107  1.00 86.79           C  
ATOM   1280  CD1 TYR A 167      13.510   1.301 -16.238  1.00 86.79           C  
ATOM   1281  CD2 TYR A 167      13.815  -0.781 -17.369  1.00 86.79           C  
ATOM   1282  CE1 TYR A 167      12.348   0.817 -15.646  1.00 86.79           C  
ATOM   1283  CE2 TYR A 167      12.655  -1.276 -16.782  1.00 86.79           C  
ATOM   1284  OH  TYR A 167      10.780  -0.955 -15.340  1.00 86.79           O  
ATOM   1285  CZ  TYR A 167      11.929  -0.470 -15.924  1.00 86.79           C  
ATOM   1286  N   PHE A 168      14.786   3.908 -18.994  1.00 85.65           N  
ATOM   1287  CA  PHE A 168      13.949   5.085 -18.795  1.00 85.65           C  
ATOM   1288  C   PHE A 168      13.778   5.855 -20.099  1.00 85.65           C  
ATOM   1289  CB  PHE A 168      14.549   5.998 -17.721  1.00 85.65           C  
ATOM   1290  O   PHE A 168      12.966   6.780 -20.178  1.00 85.65           O  
ATOM   1291  CG  PHE A 168      14.741   5.324 -16.389  1.00 85.65           C  
ATOM   1292  CD1 PHE A 168      13.685   5.211 -15.493  1.00 85.65           C  
ATOM   1293  CD2 PHE A 168      15.978   4.801 -16.034  1.00 85.65           C  
ATOM   1294  CE1 PHE A 168      13.860   4.588 -14.259  1.00 85.65           C  
ATOM   1295  CE2 PHE A 168      16.160   4.177 -14.803  1.00 85.65           C  
ATOM   1296  CZ  PHE A 168      15.101   4.072 -13.917  1.00 85.65           C  
ATOM   1297  N   ASP A 169      14.598   5.448 -21.042  1.00 87.70           N  
ATOM   1298  CA  ASP A 169      14.504   5.975 -22.400  1.00 87.70           C  
ATOM   1299  C   ASP A 169      14.107   4.880 -23.387  1.00 87.70           C  
ATOM   1300  CB  ASP A 169      15.831   6.608 -22.823  1.00 87.70           C  
ATOM   1301  O   ASP A 169      14.952   4.100 -23.831  1.00 87.70           O  
ATOM   1302  CG  ASP A 169      15.775   7.233 -24.207  1.00 87.70           C  
ATOM   1303  OD1 ASP A 169      14.689   7.252 -24.824  1.00 87.70           O  
ATOM   1304  OD2 ASP A 169      16.828   7.708 -24.684  1.00 87.70           O  
ATOM   1305  N   LYS A 170      12.859   4.955 -23.684  1.00 87.02           N  
ATOM   1306  CA  LYS A 170      12.275   3.846 -24.434  1.00 87.02           C  
ATOM   1307  C   LYS A 170      12.772   3.837 -25.877  1.00 87.02           C  
ATOM   1308  CB  LYS A 170      10.748   3.925 -24.407  1.00 87.02           C  
ATOM   1309  O   LYS A 170      12.560   2.865 -26.606  1.00 87.02           O  
ATOM   1310  CG  LYS A 170      10.148   3.833 -23.011  1.00 87.02           C  
ATOM   1311  CD  LYS A 170      10.518   2.522 -22.329  1.00 87.02           C  
ATOM   1312  CE  LYS A 170       9.888   2.412 -20.948  1.00 87.02           C  
ATOM   1313  NZ  LYS A 170      10.373   1.206 -20.212  1.00 87.02           N  
ATOM   1314  N   SER A 171      13.414   4.874 -26.295  1.00 88.66           N  
ATOM   1315  CA  SER A 171      14.000   4.898 -27.631  1.00 88.66           C  
ATOM   1316  C   SER A 171      15.242   4.018 -27.706  1.00 88.66           C  
ATOM   1317  CB  SER A 171      14.354   6.330 -28.034  1.00 88.66           C  
ATOM   1318  O   SER A 171      15.746   3.737 -28.796  1.00 88.66           O  
ATOM   1319  OG  SER A 171      15.493   6.786 -27.324  1.00 88.66           O  
ATOM   1320  N   GLN A 172      15.840   3.537 -26.670  1.00 92.85           N  
ATOM   1321  CA  GLN A 172      17.001   2.657 -26.578  1.00 92.85           C  
ATOM   1322  C   GLN A 172      16.576   1.205 -26.378  1.00 92.85           C  
ATOM   1323  CB  GLN A 172      17.919   3.097 -25.436  1.00 92.85           C  
ATOM   1324  O   GLN A 172      15.481   0.936 -25.880  1.00 92.85           O  
ATOM   1325  CG  GLN A 172      18.467   4.508 -25.597  1.00 92.85           C  
ATOM   1326  CD  GLN A 172      19.466   4.876 -24.516  1.00 92.85           C  
ATOM   1327  NE2 GLN A 172      19.122   5.871 -23.704  1.00 92.85           N  
ATOM   1328  OE1 GLN A 172      20.538   4.272 -24.411  1.00 92.85           O  
ATOM   1329  N   SER A 173      17.466   0.239 -26.870  1.00 91.16           N  
ATOM   1330  CA  SER A 173      17.224  -1.174 -26.596  1.00 91.16           C  
ATOM   1331  C   SER A 173      17.321  -1.472 -25.104  1.00 91.16           C  
ATOM   1332  CB  SER A 173      18.217  -2.047 -27.364  1.00 91.16           C  
ATOM   1333  O   SER A 173      17.963  -0.730 -24.358  1.00 91.16           O  
ATOM   1334  OG  SER A 173      19.543  -1.803 -26.929  1.00 91.16           O  
ATOM   1335  N   GLU A 174      16.693  -2.539 -24.809  1.00 88.54           N  
ATOM   1336  CA  GLU A 174      16.662  -2.975 -23.416  1.00 88.54           C  
ATOM   1337  C   GLU A 174      18.071  -3.218 -22.882  1.00 88.54           C  
ATOM   1338  CB  GLU A 174      15.818  -4.243 -23.268  1.00 88.54           C  
ATOM   1339  O   GLU A 174      18.885  -3.872 -23.538  1.00 88.54           O  
ATOM   1340  CG  GLU A 174      15.456  -4.576 -21.828  1.00 88.54           C  
ATOM   1341  CD  GLU A 174      14.677  -5.875 -21.690  1.00 88.54           C  
ATOM   1342  OE1 GLU A 174      14.702  -6.484 -20.596  1.00 88.54           O  
ATOM   1343  OE2 GLU A 174      14.038  -6.287 -22.684  1.00 88.54           O  
ATOM   1344  N   TYR A 175      18.550  -2.617 -21.909  1.00 92.95           N  
ATOM   1345  CA  TYR A 175      19.820  -2.775 -21.209  1.00 92.95           C  
ATOM   1346  C   TYR A 175      20.960  -2.142 -21.998  1.00 92.95           C  
ATOM   1347  CB  TYR A 175      20.116  -4.257 -20.961  1.00 92.95           C  
ATOM   1348  O   TYR A 175      22.110  -2.574 -21.893  1.00 92.95           O  
ATOM   1349  CG  TYR A 175      19.232  -4.886 -19.912  1.00 92.95           C  
ATOM   1350  CD1 TYR A 175      19.292  -4.472 -18.583  1.00 92.95           C  
ATOM   1351  CD2 TYR A 175      18.337  -5.896 -20.246  1.00 92.95           C  
ATOM   1352  CE1 TYR A 175      18.481  -5.049 -17.612  1.00 92.95           C  
ATOM   1353  CE2 TYR A 175      17.521  -6.481 -19.284  1.00 92.95           C  
ATOM   1354  OH  TYR A 175      16.794  -6.627 -17.015  1.00 92.95           O  
ATOM   1355  CZ  TYR A 175      17.599  -6.052 -17.972  1.00 92.95           C  
ATOM   1356  N   ASN A 176      20.637  -1.380 -23.132  1.00 96.61           N  
ATOM   1357  CA  ASN A 176      21.689  -0.593 -23.768  1.00 96.61           C  
ATOM   1358  C   ASN A 176      22.581   0.089 -22.735  1.00 96.61           C  
ATOM   1359  CB  ASN A 176      21.084   0.445 -24.715  1.00 96.61           C  
ATOM   1360  O   ASN A 176      22.088   0.638 -21.748  1.00 96.61           O  
ATOM   1361  CG  ASN A 176      22.117   1.070 -25.633  1.00 96.61           C  
ATOM   1362  ND2 ASN A 176      21.889   2.320 -26.018  1.00 96.61           N  
ATOM   1363  OD1 ASN A 176      23.111   0.434 -25.992  1.00 96.61           O  
ATOM   1364  N   LEU A 177      23.982  -0.186 -22.822  1.00 97.10           N  
ATOM   1365  CA  LEU A 177      24.992   0.455 -21.986  1.00 97.10           C  
ATOM   1366  C   LEU A 177      24.931  -0.076 -20.558  1.00 97.10           C  
ATOM   1367  CB  LEU A 177      24.803   1.974 -21.987  1.00 97.10           C  
ATOM   1368  O   LEU A 177      25.272   0.637 -19.611  1.00 97.10           O  
ATOM   1369  CG  LEU A 177      24.839   2.661 -23.353  1.00 97.10           C  
ATOM   1370  CD1 LEU A 177      24.511   4.143 -23.210  1.00 97.10           C  
ATOM   1371  CD2 LEU A 177      26.201   2.471 -24.012  1.00 97.10           C  
ATOM   1372  N   ARG A 178      24.332  -1.267 -20.330  1.00 97.33           N  
ATOM   1373  CA  ARG A 178      24.296  -1.999 -19.068  1.00 97.33           C  
ATOM   1374  C   ARG A 178      24.825  -3.419 -19.243  1.00 97.33           C  
ATOM   1375  CB  ARG A 178      22.874  -2.034 -18.506  1.00 97.33           C  
ATOM   1376  O   ARG A 178      24.395  -4.139 -20.146  1.00 97.33           O  
ATOM   1377  CG  ARG A 178      22.254  -0.660 -18.311  1.00 97.33           C  
ATOM   1378  CD  ARG A 178      20.786  -0.754 -17.916  1.00 97.33           C  
ATOM   1379  NE  ARG A 178      20.177   0.567 -17.791  1.00 97.33           N  
ATOM   1380  NH1 ARG A 178      20.832   0.889 -15.599  1.00 97.33           N  
ATOM   1381  NH2 ARG A 178      19.624   2.504 -16.688  1.00 97.33           N  
ATOM   1382  CZ  ARG A 178      20.212   1.317 -16.693  1.00 97.33           C  
ATOM   1383  N   ARG A 179      25.761  -3.874 -18.271  1.00 97.10           N  
ATOM   1384  CA  ARG A 179      26.275  -5.238 -18.348  1.00 97.10           C  
ATOM   1385  C   ARG A 179      26.743  -5.724 -16.980  1.00 97.10           C  
ATOM   1386  CB  ARG A 179      27.422  -5.324 -19.356  1.00 97.10           C  
ATOM   1387  O   ARG A 179      27.049  -4.918 -16.100  1.00 97.10           O  
ATOM   1388  CG  ARG A 179      26.991  -5.120 -20.800  1.00 97.10           C  
ATOM   1389  CD  ARG A 179      26.154  -6.285 -21.308  1.00 97.10           C  
ATOM   1390  NE  ARG A 179      25.801  -6.122 -22.716  1.00 97.10           N  
ATOM   1391  NH1 ARG A 179      23.964  -4.781 -22.313  1.00 97.10           N  
ATOM   1392  NH2 ARG A 179      24.539  -5.329 -24.463  1.00 97.10           N  
ATOM   1393  CZ  ARG A 179      24.769  -5.411 -23.161  1.00 97.10           C  
ATOM   1394  N   ARG A 180      26.743  -6.985 -16.814  1.00 97.83           N  
ATOM   1395  CA  ARG A 180      27.398  -7.659 -15.697  1.00 97.83           C  
ATOM   1396  C   ARG A 180      28.563  -8.516 -16.182  1.00 97.83           C  
ATOM   1397  CB  ARG A 180      26.397  -8.523 -14.928  1.00 97.83           C  
ATOM   1398  O   ARG A 180      28.373  -9.438 -16.978  1.00 97.83           O  
ATOM   1399  CG  ARG A 180      25.321  -7.726 -14.208  1.00 97.83           C  
ATOM   1400  CD  ARG A 180      24.380  -8.630 -13.423  1.00 97.83           C  
ATOM   1401  NE  ARG A 180      23.600  -9.493 -14.305  1.00 97.83           N  
ATOM   1402  NH1 ARG A 180      22.782 -10.833 -12.610  1.00 97.83           N  
ATOM   1403  NH2 ARG A 180      22.189 -11.240 -14.787  1.00 97.83           N  
ATOM   1404  CZ  ARG A 180      22.859 -10.520 -13.898  1.00 97.83           C  
ATOM   1405  N   ILE A 181      29.825  -8.225 -15.688  1.00 98.07           N  
ATOM   1406  CA  ILE A 181      31.037  -8.880 -16.168  1.00 98.07           C  
ATOM   1407  C   ILE A 181      31.651  -9.715 -15.046  1.00 98.07           C  
ATOM   1408  CB  ILE A 181      32.064  -7.854 -16.696  1.00 98.07           C  
ATOM   1409  O   ILE A 181      31.923  -9.201 -13.959  1.00 98.07           O  
ATOM   1410  CG1 ILE A 181      31.433  -6.978 -17.785  1.00 98.07           C  
ATOM   1411  CG2 ILE A 181      33.316  -8.563 -17.220  1.00 98.07           C  
ATOM   1412  CD1 ILE A 181      32.282  -5.778 -18.183  1.00 98.07           C  
ATOM   1413  N   VAL A 182      31.820 -10.994 -15.278  1.00 97.93           N  
ATOM   1414  CA  VAL A 182      32.555 -11.864 -14.365  1.00 97.93           C  
ATOM   1415  C   VAL A 182      34.049 -11.793 -14.674  1.00 97.93           C  
ATOM   1416  CB  VAL A 182      32.062 -13.325 -14.452  1.00 97.93           C  
ATOM   1417  O   VAL A 182      34.467 -12.038 -15.808  1.00 97.93           O  
ATOM   1418  CG1 VAL A 182      32.828 -14.213 -13.474  1.00 97.93           C  
ATOM   1419  CG2 VAL A 182      30.560 -13.398 -14.182  1.00 97.93           C  
ATOM   1420  N   THR A 183      34.895 -11.333 -13.632  1.00 97.92           N  
ATOM   1421  CA  THR A 183      36.324 -11.123 -13.836  1.00 97.92           C  
ATOM   1422  C   THR A 183      37.023 -12.438 -14.167  1.00 97.92           C  
ATOM   1423  CB  THR A 183      36.978 -10.489 -12.595  1.00 97.92           C  
ATOM   1424  O   THR A 183      36.601 -13.503 -13.711  1.00 97.92           O  
ATOM   1425  CG2 THR A 183      36.401  -9.106 -12.314  1.00 97.92           C  
ATOM   1426  OG1 THR A 183      36.747 -11.331 -11.458  1.00 97.92           O  
ATOM   1427  N   ASP A 184      38.031 -12.385 -15.040  1.00 96.72           N  
ATOM   1428  CA  ASP A 184      38.789 -13.562 -15.453  1.00 96.72           C  
ATOM   1429  C   ASP A 184      39.802 -13.966 -14.384  1.00 96.72           C  
ATOM   1430  CB  ASP A 184      39.501 -13.304 -16.782  1.00 96.72           C  
ATOM   1431  O   ASP A 184      39.759 -13.463 -13.259  1.00 96.72           O  
ATOM   1432  CG  ASP A 184      40.569 -12.228 -16.683  1.00 96.72           C  
ATOM   1433  OD1 ASP A 184      41.027 -11.925 -15.561  1.00 96.72           O  
ATOM   1434  OD2 ASP A 184      40.952 -11.676 -17.737  1.00 96.72           O  
ATOM   1435  N   GLU A 185      40.691 -14.927 -14.599  1.00 94.18           N  
ATOM   1436  CA  GLU A 185      41.637 -15.529 -13.664  1.00 94.18           C  
ATOM   1437  C   GLU A 185      42.611 -14.489 -13.119  1.00 94.18           C  
ATOM   1438  CB  GLU A 185      42.405 -16.669 -14.337  1.00 94.18           C  
ATOM   1439  O   GLU A 185      43.152 -14.652 -12.023  1.00 94.18           O  
ATOM   1440  CG  GLU A 185      41.535 -17.859 -14.714  1.00 94.18           C  
ATOM   1441  CD  GLU A 185      42.313 -18.986 -15.374  1.00 94.18           C  
ATOM   1442  OE1 GLU A 185      41.709 -20.035 -15.693  1.00 94.18           O  
ATOM   1443  OE2 GLU A 185      43.537 -18.819 -15.573  1.00 94.18           O  
ATOM   1444  N   ASN A 186      42.800 -13.465 -13.892  1.00 96.24           N  
ATOM   1445  CA  ASN A 186      43.721 -12.415 -13.470  1.00 96.24           C  
ATOM   1446  C   ASN A 186      42.977 -11.220 -12.880  1.00 96.24           C  
ATOM   1447  CB  ASN A 186      44.598 -11.968 -14.641  1.00 96.24           C  
ATOM   1448  O   ASN A 186      43.582 -10.186 -12.595  1.00 96.24           O  
ATOM   1449  CG  ASN A 186      45.516 -13.068 -15.137  1.00 96.24           C  
ATOM   1450  ND2 ASN A 186      45.630 -13.197 -16.454  1.00 96.24           N  
ATOM   1451  OD1 ASN A 186      46.116 -13.797 -14.343  1.00 96.24           O  
ATOM   1452  N   GLY A 187      41.591 -11.408 -12.757  1.00 97.04           N  
ATOM   1453  CA  GLY A 187      40.795 -10.364 -12.131  1.00 97.04           C  
ATOM   1454  C   GLY A 187      40.336  -9.297 -13.107  1.00 97.04           C  
ATOM   1455  O   GLY A 187      39.864  -8.235 -12.697  1.00 97.04           O  
ATOM   1456  N   TYR A 188      40.462  -9.526 -14.429  1.00 98.05           N  
ATOM   1457  CA  TYR A 188      40.154  -8.519 -15.439  1.00 98.05           C  
ATOM   1458  C   TYR A 188      38.660  -8.482 -15.735  1.00 98.05           C  
ATOM   1459  CB  TYR A 188      40.934  -8.795 -16.728  1.00 98.05           C  
ATOM   1460  O   TYR A 188      38.012  -9.528 -15.826  1.00 98.05           O  
ATOM   1461  CG  TYR A 188      42.370  -8.331 -16.680  1.00 98.05           C  
ATOM   1462  CD1 TYR A 188      42.690  -6.980 -16.785  1.00 98.05           C  
ATOM   1463  CD2 TYR A 188      43.409  -9.243 -16.530  1.00 98.05           C  
ATOM   1464  CE1 TYR A 188      44.011  -6.548 -16.743  1.00 98.05           C  
ATOM   1465  CE2 TYR A 188      44.734  -8.823 -16.486  1.00 98.05           C  
ATOM   1466  OH  TYR A 188      46.335  -7.054 -16.551  1.00 98.05           O  
ATOM   1467  CZ  TYR A 188      45.025  -7.475 -16.593  1.00 98.05           C  
ATOM   1468  N   TYR A 189      38.112  -7.250 -15.877  1.00 98.34           N  
ATOM   1469  CA  TYR A 189      36.853  -6.929 -16.540  1.00 98.34           C  
ATOM   1470  C   TYR A 189      37.075  -5.953 -17.689  1.00 98.34           C  
ATOM   1471  CB  TYR A 189      35.853  -6.340 -15.541  1.00 98.34           C  
ATOM   1472  O   TYR A 189      37.772  -4.948 -17.532  1.00 98.34           O  
ATOM   1473  CG  TYR A 189      36.229  -4.965 -15.045  1.00 98.34           C  
ATOM   1474  CD1 TYR A 189      37.110  -4.805 -13.977  1.00 98.34           C  
ATOM   1475  CD2 TYR A 189      35.705  -3.824 -15.642  1.00 98.34           C  
ATOM   1476  CE1 TYR A 189      37.458  -3.540 -13.515  1.00 98.34           C  
ATOM   1477  CE2 TYR A 189      36.047  -2.554 -15.188  1.00 98.34           C  
ATOM   1478  OH  TYR A 189      37.264  -1.167 -13.673  1.00 98.34           O  
ATOM   1479  CZ  TYR A 189      36.922  -2.422 -14.126  1.00 98.34           C  
ATOM   1480  N   ARG A 190      36.576  -6.369 -18.859  1.00 98.04           N  
ATOM   1481  CA  ARG A 190      36.769  -5.549 -20.051  1.00 98.04           C  
ATOM   1482  C   ARG A 190      35.448  -5.320 -20.778  1.00 98.04           C  
ATOM   1483  CB  ARG A 190      37.781  -6.202 -20.995  1.00 98.04           C  
ATOM   1484  O   ARG A 190      34.666  -6.254 -20.964  1.00 98.04           O  
ATOM   1485  CG  ARG A 190      39.181  -6.315 -20.415  1.00 98.04           C  
ATOM   1486  CD  ARG A 190      40.132  -7.023 -21.370  1.00 98.04           C  
ATOM   1487  NE  ARG A 190      41.410  -7.326 -20.732  1.00 98.04           N  
ATOM   1488  NH1 ARG A 190      41.026  -9.599 -20.570  1.00 98.04           N  
ATOM   1489  NH2 ARG A 190      42.989  -8.705 -19.794  1.00 98.04           N  
ATOM   1490  CZ  ARG A 190      41.806  -8.542 -20.367  1.00 98.04           C  
ATOM   1491  N   ALA A 191      35.192  -4.015 -21.158  1.00 97.71           N  
ATOM   1492  CA  ALA A 191      33.963  -3.669 -21.868  1.00 97.71           C  
ATOM   1493  C   ALA A 191      34.238  -2.664 -22.983  1.00 97.71           C  
ATOM   1494  CB  ALA A 191      32.926  -3.110 -20.896  1.00 97.71           C  
ATOM   1495  O   ALA A 191      35.018  -1.726 -22.803  1.00 97.71           O  
ATOM   1496  N   ARG A 192      33.716  -3.021 -24.190  1.00 96.79           N  
ATOM   1497  CA  ARG A 192      33.567  -2.000 -25.222  1.00 96.79           C  
ATOM   1498  C   ARG A 192      32.243  -1.259 -25.072  1.00 96.79           C  
ATOM   1499  CB  ARG A 192      33.663  -2.625 -26.615  1.00 96.79           C  
ATOM   1500  O   ARG A 192      31.176  -1.876 -25.080  1.00 96.79           O  
ATOM   1501  CG  ARG A 192      33.531  -1.622 -27.751  1.00 96.79           C  
ATOM   1502  CD  ARG A 192      33.513  -2.308 -29.109  1.00 96.79           C  
ATOM   1503  NE  ARG A 192      33.289  -1.354 -30.192  1.00 96.79           N  
ATOM   1504  NH1 ARG A 192      31.691  -2.632 -31.265  1.00 96.79           N  
ATOM   1505  NH2 ARG A 192      32.304  -0.597 -32.124  1.00 96.79           N  
ATOM   1506  CZ  ARG A 192      32.428  -1.530 -31.191  1.00 96.79           C  
ATOM   1507  N   SER A 193      32.271   0.074 -24.964  1.00 97.04           N  
ATOM   1508  CA  SER A 193      31.104   0.936 -24.808  1.00 97.04           C  
ATOM   1509  C   SER A 193      31.289   2.257 -25.548  1.00 97.04           C  
ATOM   1510  CB  SER A 193      30.831   1.206 -23.328  1.00 97.04           C  
ATOM   1511  O   SER A 193      32.036   2.327 -26.526  1.00 97.04           O  
ATOM   1512  OG  SER A 193      29.572   1.834 -23.155  1.00 97.04           O  
ATOM   1513  N   ILE A 194      30.496   3.217 -25.165  1.00 97.21           N  
ATOM   1514  CA  ILE A 194      30.639   4.576 -25.674  1.00 97.21           C  
ATOM   1515  C   ILE A 194      30.885   5.538 -24.514  1.00 97.21           C  
ATOM   1516  CB  ILE A 194      29.393   5.013 -26.477  1.00 97.21           C  
ATOM   1517  O   ILE A 194      30.508   5.256 -23.374  1.00 97.21           O  
ATOM   1518  CG1 ILE A 194      28.144   4.970 -25.589  1.00 97.21           C  
ATOM   1519  CG2 ILE A 194      29.214   4.132 -27.717  1.00 97.21           C  
ATOM   1520  CD1 ILE A 194      26.900   5.556 -26.243  1.00 97.21           C  
ATOM   1521  N   VAL A 195      31.624   6.597 -24.837  1.00 96.70           N  
ATOM   1522  CA  VAL A 195      31.885   7.610 -23.820  1.00 96.70           C  
ATOM   1523  C   VAL A 195      30.569   8.234 -23.361  1.00 96.70           C  
ATOM   1524  CB  VAL A 195      32.840   8.706 -24.343  1.00 96.70           C  
ATOM   1525  O   VAL A 195      29.824   8.792 -24.170  1.00 96.70           O  
ATOM   1526  CG1 VAL A 195      33.067   9.778 -23.278  1.00 96.70           C  
ATOM   1527  CG2 VAL A 195      34.169   8.091 -24.778  1.00 96.70           C  
ATOM   1528  N   PRO A 196      30.234   8.056 -22.066  1.00 96.34           N  
ATOM   1529  CA  PRO A 196      28.974   8.625 -21.581  1.00 96.34           C  
ATOM   1530  C   PRO A 196      29.008  10.150 -21.503  1.00 96.34           C  
ATOM   1531  CB  PRO A 196      28.823   8.010 -20.188  1.00 96.34           C  
ATOM   1532  O   PRO A 196      30.085  10.744 -21.408  1.00 96.34           O  
ATOM   1533  CG  PRO A 196      30.222   7.739 -19.736  1.00 96.34           C  
ATOM   1534  CD  PRO A 196      31.052   7.392 -20.938  1.00 96.34           C  
ATOM   1535  N   SER A 197      27.829  10.650 -21.628  1.00 94.67           N  
ATOM   1536  CA  SER A 197      27.675  12.082 -21.396  1.00 94.67           C  
ATOM   1537  C   SER A 197      27.202  12.364 -19.974  1.00 94.67           C  
ATOM   1538  CB  SER A 197      26.690  12.685 -22.399  1.00 94.67           C  
ATOM   1539  O   SER A 197      26.577  11.510 -19.341  1.00 94.67           O  
ATOM   1540  OG  SER A 197      26.638  14.095 -22.267  1.00 94.67           O  
ATOM   1541  N   GLY A 198      27.686  13.496 -19.455  1.00 93.46           N  
ATOM   1542  CA  GLY A 198      27.013  13.971 -18.257  1.00 93.46           C  
ATOM   1543  C   GLY A 198      25.565  14.355 -18.497  1.00 93.46           C  
ATOM   1544  O   GLY A 198      25.120  14.430 -19.644  1.00 93.46           O  
ATOM   1545  N   TYR A 199      24.861  14.433 -17.438  1.00 93.93           N  
ATOM   1546  CA  TYR A 199      23.465  14.841 -17.548  1.00 93.93           C  
ATOM   1547  C   TYR A 199      23.043  15.672 -16.342  1.00 93.93           C  
ATOM   1548  CB  TYR A 199      22.555  13.617 -17.683  1.00 93.93           C  
ATOM   1549  O   TYR A 199      23.798  15.803 -15.376  1.00 93.93           O  
ATOM   1550  CG  TYR A 199      22.556  12.723 -16.466  1.00 93.93           C  
ATOM   1551  CD1 TYR A 199      23.441  11.652 -16.365  1.00 93.93           C  
ATOM   1552  CD2 TYR A 199      21.672  12.947 -15.417  1.00 93.93           C  
ATOM   1553  CE1 TYR A 199      23.445  10.825 -15.247  1.00 93.93           C  
ATOM   1554  CE2 TYR A 199      21.666  12.126 -14.294  1.00 93.93           C  
ATOM   1555  OH  TYR A 199      22.554  10.254 -13.108  1.00 93.93           O  
ATOM   1556  CZ  TYR A 199      22.555  11.070 -14.218  1.00 93.93           C  
ATOM   1557  N   GLY A 200      21.884  16.224 -16.448  1.00 92.56           N  
ATOM   1558  CA  GLY A 200      21.364  17.036 -15.360  1.00 92.56           C  
ATOM   1559  C   GLY A 200      19.907  16.752 -15.047  1.00 92.56           C  
ATOM   1560  O   GLY A 200      19.249  15.995 -15.764  1.00 92.56           O  
ATOM   1561  N   CYS A 201      19.572  17.277 -13.957  1.00 92.52           N  
ATOM   1562  CA  CYS A 201      18.166  17.191 -13.575  1.00 92.52           C  
ATOM   1563  C   CYS A 201      17.281  17.906 -14.588  1.00 92.52           C  
ATOM   1564  CB  CYS A 201      17.951  17.788 -12.185  1.00 92.52           C  
ATOM   1565  O   CYS A 201      17.735  18.820 -15.279  1.00 92.52           O  
ATOM   1566  SG  CYS A 201      18.875  16.948 -10.880  1.00 92.52           S  
ATOM   1567  N   SER A 202      16.074  17.409 -14.796  1.00 89.75           N  
ATOM   1568  CA  SER A 202      15.115  18.109 -15.645  1.00 89.75           C  
ATOM   1569  C   SER A 202      14.960  19.565 -15.220  1.00 89.75           C  
ATOM   1570  CB  SER A 202      13.755  17.411 -15.607  1.00 89.75           C  
ATOM   1571  O   SER A 202      14.770  19.855 -14.037  1.00 89.75           O  
ATOM   1572  OG  SER A 202      12.808  18.111 -16.396  1.00 89.75           O  
ATOM   1573  N   PRO A 203      15.154  20.451 -16.181  1.00 90.24           N  
ATOM   1574  CA  PRO A 203      15.101  21.879 -15.860  1.00 90.24           C  
ATOM   1575  C   PRO A 203      13.761  22.300 -15.261  1.00 90.24           C  
ATOM   1576  CB  PRO A 203      15.329  22.554 -17.215  1.00 90.24           C  
ATOM   1577  O   PRO A 203      13.692  23.291 -14.530  1.00 90.24           O  
ATOM   1578  CG  PRO A 203      15.980  21.506 -18.059  1.00 90.24           C  
ATOM   1579  CD  PRO A 203      15.590  20.156 -17.529  1.00 90.24           C  
ATOM   1580  N   ASP A 204      12.673  21.546 -15.526  1.00 90.22           N  
ATOM   1581  CA  ASP A 204      11.359  21.930 -15.021  1.00 90.22           C  
ATOM   1582  C   ASP A 204      10.928  21.026 -13.868  1.00 90.22           C  
ATOM   1583  CB  ASP A 204      10.318  21.884 -16.143  1.00 90.22           C  
ATOM   1584  O   ASP A 204       9.771  21.061 -13.444  1.00 90.22           O  
ATOM   1585  CG  ASP A 204      10.467  20.668 -17.040  1.00 90.22           C  
ATOM   1586  OD1 ASP A 204      11.588  20.128 -17.155  1.00 90.22           O  
ATOM   1587  OD2 ASP A 204       9.453  20.247 -17.639  1.00 90.22           O  
ATOM   1588  N   GLY A 205      11.920  20.207 -13.373  1.00 94.12           N  
ATOM   1589  CA  GLY A 205      11.575  19.288 -12.300  1.00 94.12           C  
ATOM   1590  C   GLY A 205      11.713  19.903 -10.920  1.00 94.12           C  
ATOM   1591  O   GLY A 205      12.374  20.931 -10.756  1.00 94.12           O  
ATOM   1592  N   PRO A 206      11.003  19.251  -9.891  1.00 95.91           N  
ATOM   1593  CA  PRO A 206      11.045  19.761  -8.518  1.00 95.91           C  
ATOM   1594  C   PRO A 206      12.454  19.753  -7.928  1.00 95.91           C  
ATOM   1595  CB  PRO A 206      10.129  18.799  -7.757  1.00 95.91           C  
ATOM   1596  O   PRO A 206      12.800  20.632  -7.136  1.00 95.91           O  
ATOM   1597  CG  PRO A 206      10.018  17.598  -8.640  1.00 95.91           C  
ATOM   1598  CD  PRO A 206      10.178  18.038 -10.066  1.00 95.91           C  
ATOM   1599  N   THR A 207      13.269  18.754  -8.242  1.00 96.22           N  
ATOM   1600  CA  THR A 207      14.632  18.702  -7.727  1.00 96.22           C  
ATOM   1601  C   THR A 207      15.443  19.898  -8.218  1.00 96.22           C  
ATOM   1602  CB  THR A 207      15.337  17.397  -8.141  1.00 96.22           C  
ATOM   1603  O   THR A 207      16.125  20.558  -7.432  1.00 96.22           O  
ATOM   1604  CG2 THR A 207      16.765  17.349  -7.608  1.00 96.22           C  
ATOM   1605  OG1 THR A 207      14.606  16.280  -7.618  1.00 96.22           O  
ATOM   1606  N   GLN A 208      15.388  20.198  -9.554  1.00 97.09           N  
ATOM   1607  CA  GLN A 208      16.088  21.354 -10.104  1.00 97.09           C  
ATOM   1608  C   GLN A 208      15.562  22.654  -9.501  1.00 97.09           C  
ATOM   1609  CB  GLN A 208      15.953  21.389 -11.627  1.00 97.09           C  
ATOM   1610  O   GLN A 208      16.322  23.604  -9.304  1.00 97.09           O  
ATOM   1611  CG  GLN A 208      16.837  22.430 -12.299  1.00 97.09           C  
ATOM   1612  CD  GLN A 208      18.314  22.201 -12.038  1.00 97.09           C  
ATOM   1613  NE2 GLN A 208      18.976  23.200 -11.464  1.00 97.09           N  
ATOM   1614  OE1 GLN A 208      18.856  21.136 -12.350  1.00 97.09           O  
ATOM   1615  N   GLU A 209      14.303  22.736  -9.178  1.00 96.69           N  
ATOM   1616  CA  GLU A 209      13.695  23.896  -8.533  1.00 96.69           C  
ATOM   1617  C   GLU A 209      14.388  24.219  -7.212  1.00 96.69           C  
ATOM   1618  CB  GLU A 209      12.201  23.661  -8.299  1.00 96.69           C  
ATOM   1619  O   GLU A 209      14.755  25.370  -6.963  1.00 96.69           O  
ATOM   1620  CG  GLU A 209      11.493  24.826  -7.622  1.00 96.69           C  
ATOM   1621  CD  GLU A 209      10.029  24.547  -7.324  1.00 96.69           C  
ATOM   1622  OE1 GLU A 209       9.437  25.252  -6.476  1.00 96.69           O  
ATOM   1623  OE2 GLU A 209       9.469  23.614  -7.943  1.00 96.69           O  
ATOM   1624  N   VAL A 210      14.586  23.232  -6.341  1.00 96.94           N  
ATOM   1625  CA  VAL A 210      15.243  23.440  -5.055  1.00 96.94           C  
ATOM   1626  C   VAL A 210      16.710  23.802  -5.276  1.00 96.94           C  
ATOM   1627  CB  VAL A 210      15.133  22.191  -4.152  1.00 96.94           C  
ATOM   1628  O   VAL A 210      17.239  24.703  -4.620  1.00 96.94           O  
ATOM   1629  CG1 VAL A 210      16.100  22.289  -2.974  1.00 96.94           C  
ATOM   1630  CG2 VAL A 210      13.698  22.017  -3.657  1.00 96.94           C  
ATOM   1631  N   LEU A 211      17.364  23.160  -6.202  1.00 97.39           N  
ATOM   1632  CA  LEU A 211      18.766  23.460  -6.474  1.00 97.39           C  
ATOM   1633  C   LEU A 211      18.930  24.897  -6.957  1.00 97.39           C  
ATOM   1634  CB  LEU A 211      19.328  22.491  -7.517  1.00 97.39           C  
ATOM   1635  O   LEU A 211      19.879  25.582  -6.570  1.00 97.39           O  
ATOM   1636  CG  LEU A 211      19.464  21.031  -7.083  1.00 97.39           C  
ATOM   1637  CD1 LEU A 211      19.936  20.172  -8.252  1.00 97.39           C  
ATOM   1638  CD2 LEU A 211      20.422  20.911  -5.903  1.00 97.39           C  
ATOM   1639  N   ASP A 212      18.054  25.356  -7.824  1.00 96.94           N  
ATOM   1640  CA  ASP A 212      18.085  26.738  -8.291  1.00 96.94           C  
ATOM   1641  C   ASP A 212      17.961  27.715  -7.124  1.00 96.94           C  
ATOM   1642  CB  ASP A 212      16.967  26.987  -9.306  1.00 96.94           C  
ATOM   1643  O   ASP A 212      18.672  28.721  -7.072  1.00 96.94           O  
ATOM   1644  CG  ASP A 212      17.223  26.319 -10.646  1.00 96.94           C  
ATOM   1645  OD1 ASP A 212      18.376  25.922 -10.919  1.00 96.94           O  
ATOM   1646  OD2 ASP A 212      16.263  26.192 -11.437  1.00 96.94           O  
ATOM   1647  N   MET A 213      17.074  27.363  -6.173  1.00 97.17           N  
ATOM   1648  CA  MET A 213      16.874  28.240  -5.022  1.00 97.17           C  
ATOM   1649  C   MET A 213      18.113  28.262  -4.133  1.00 97.17           C  
ATOM   1650  CB  MET A 213      15.656  27.793  -4.211  1.00 97.17           C  
ATOM   1651  O   MET A 213      18.333  29.221  -3.392  1.00 97.17           O  
ATOM   1652  CG  MET A 213      14.329  28.045  -4.908  1.00 97.17           C  
ATOM   1653  SD  MET A 213      12.890  27.755  -3.807  1.00 97.17           S  
ATOM   1654  CE  MET A 213      12.937  25.946  -3.688  1.00 97.17           C  
ATOM   1655  N   LEU A 214      18.857  27.229  -4.239  1.00 97.43           N  
ATOM   1656  CA  LEU A 214      20.079  27.135  -3.447  1.00 97.43           C  
ATOM   1657  C   LEU A 214      21.268  27.706  -4.212  1.00 97.43           C  
ATOM   1658  CB  LEU A 214      20.356  25.679  -3.062  1.00 97.43           C  
ATOM   1659  O   LEU A 214      22.386  27.743  -3.693  1.00 97.43           O  
ATOM   1660  CG  LEU A 214      19.275  24.978  -2.237  1.00 97.43           C  
ATOM   1661  CD1 LEU A 214      19.670  23.530  -1.968  1.00 97.43           C  
ATOM   1662  CD2 LEU A 214      19.031  25.724  -0.930  1.00 97.43           C  
ATOM   1663  N   GLY A 215      21.030  28.183  -5.510  1.00 96.35           N  
ATOM   1664  CA  GLY A 215      22.115  28.664  -6.350  1.00 96.35           C  
ATOM   1665  C   GLY A 215      23.026  27.555  -6.840  1.00 96.35           C  
ATOM   1666  O   GLY A 215      24.217  27.777  -7.067  1.00 96.35           O  
ATOM   1667  N   ARG A 216      22.384  26.395  -6.939  1.00 95.79           N  
ATOM   1668  CA  ARG A 216      23.168  25.239  -7.360  1.00 95.79           C  
ATOM   1669  C   ARG A 216      22.663  24.689  -8.690  1.00 95.79           C  
ATOM   1670  CB  ARG A 216      23.130  24.144  -6.292  1.00 95.79           C  
ATOM   1671  O   ARG A 216      21.528  24.958  -9.087  1.00 95.79           O  
ATOM   1672  CG  ARG A 216      23.819  24.529  -4.992  1.00 95.79           C  
ATOM   1673  CD  ARG A 216      23.803  23.386  -3.986  1.00 95.79           C  
ATOM   1674  NE  ARG A 216      24.610  22.257  -4.441  1.00 95.79           N  
ATOM   1675  NH1 ARG A 216      23.673  20.732  -2.980  1.00 95.79           N  
ATOM   1676  NH2 ARG A 216      25.312  20.070  -4.439  1.00 95.79           N  
ATOM   1677  CZ  ARG A 216      24.530  21.022  -3.952  1.00 95.79           C  
ATOM   1678  N   HIS A 217      23.621  23.964  -9.505  1.00 95.03           N  
ATOM   1679  CA  HIS A 217      23.242  23.307 -10.751  1.00 95.03           C  
ATOM   1680  C   HIS A 217      23.003  21.816 -10.537  1.00 95.03           C  
ATOM   1681  CB  HIS A 217      24.319  23.519 -11.817  1.00 95.03           C  
ATOM   1682  O   HIS A 217      23.375  21.266  -9.499  1.00 95.03           O  
ATOM   1683  CG  HIS A 217      25.621  22.857 -11.494  1.00 95.03           C  
ATOM   1684  CD2 HIS A 217      26.768  23.356 -10.976  1.00 95.03           C  
ATOM   1685  ND1 HIS A 217      25.846  21.514 -11.706  1.00 95.03           N  
ATOM   1686  CE1 HIS A 217      27.078  21.215 -11.331  1.00 95.03           C  
ATOM   1687  NE2 HIS A 217      27.659  22.316 -10.884  1.00 95.03           N  
ATOM   1688  N   GLY A 218      22.181  21.183 -11.423  1.00 95.39           N  
ATOM   1689  CA  GLY A 218      21.877  19.766 -11.312  1.00 95.39           C  
ATOM   1690  C   GLY A 218      22.688  18.905 -12.262  1.00 95.39           C  
ATOM   1691  O   GLY A 218      22.305  17.772 -12.562  1.00 95.39           O  
ATOM   1692  N   GLN A 219      23.892  19.353 -12.654  1.00 96.47           N  
ATOM   1693  CA  GLN A 219      24.678  18.673 -13.678  1.00 96.47           C  
ATOM   1694  C   GLN A 219      25.596  17.622 -13.060  1.00 96.47           C  
ATOM   1695  CB  GLN A 219      25.500  19.682 -14.481  1.00 96.47           C  
ATOM   1696  O   GLN A 219      26.293  17.898 -12.082  1.00 96.47           O  
ATOM   1697  CG  GLN A 219      24.658  20.711 -15.223  1.00 96.47           C  
ATOM   1698  CD  GLN A 219      23.828  20.099 -16.336  1.00 96.47           C  
ATOM   1699  NE2 GLN A 219      22.806  20.822 -16.779  1.00 96.47           N  
ATOM   1700  OE1 GLN A 219      24.105  18.985 -16.794  1.00 96.47           O  
ATOM   1701  N   ARG A 220      25.513  16.415 -13.696  1.00 96.04           N  
ATOM   1702  CA  ARG A 220      26.434  15.349 -13.315  1.00 96.04           C  
ATOM   1703  C   ARG A 220      27.567  15.216 -14.327  1.00 96.04           C  
ATOM   1704  CB  ARG A 220      25.692  14.018 -13.181  1.00 96.04           C  
ATOM   1705  O   ARG A 220      27.364  15.428 -15.525  1.00 96.04           O  
ATOM   1706  CG  ARG A 220      24.626  14.014 -12.097  1.00 96.04           C  
ATOM   1707  CD  ARG A 220      24.188  12.600 -11.741  1.00 96.04           C  
ATOM   1708  NE  ARG A 220      25.276  11.834 -11.141  1.00 96.04           N  
ATOM   1709  NH1 ARG A 220      24.322   9.769 -11.546  1.00 96.04           N  
ATOM   1710  NH2 ARG A 220      26.354   9.911 -10.495  1.00 96.04           N  
ATOM   1711  CZ  ARG A 220      25.315  10.506 -11.062  1.00 96.04           C  
ATOM   1712  N   PRO A 221      28.794  14.965 -13.854  1.00 97.19           N  
ATOM   1713  CA  PRO A 221      29.854  14.620 -14.805  1.00 97.19           C  
ATOM   1714  C   PRO A 221      29.622  13.272 -15.484  1.00 97.19           C  
ATOM   1715  CB  PRO A 221      31.111  14.583 -13.932  1.00 97.19           C  
ATOM   1716  O   PRO A 221      28.784  12.487 -15.035  1.00 97.19           O  
ATOM   1717  CG  PRO A 221      30.626  14.168 -12.581  1.00 97.19           C  
ATOM   1718  CD  PRO A 221      29.267  14.766 -12.357  1.00 97.19           C  
ATOM   1719  N   ALA A 222      30.233  13.149 -16.630  1.00 96.58           N  
ATOM   1720  CA  ALA A 222      30.226  11.819 -17.236  1.00 96.58           C  
ATOM   1721  C   ALA A 222      30.738  10.768 -16.255  1.00 96.58           C  
ATOM   1722  CB  ALA A 222      31.069  11.810 -18.509  1.00 96.58           C  
ATOM   1723  O   ALA A 222      31.808  10.930 -15.664  1.00 96.58           O  
ATOM   1724  N   HIS A 223      29.936   9.707 -16.085  1.00 97.34           N  
ATOM   1725  CA  HIS A 223      30.307   8.727 -15.070  1.00 97.34           C  
ATOM   1726  C   HIS A 223      29.850   7.326 -15.463  1.00 97.34           C  
ATOM   1727  CB  HIS A 223      29.716   9.111 -13.712  1.00 97.34           C  
ATOM   1728  O   HIS A 223      29.015   7.169 -16.356  1.00 97.34           O  
ATOM   1729  CG  HIS A 223      28.223   9.198 -13.711  1.00 97.34           C  
ATOM   1730  CD2 HIS A 223      27.283   8.340 -13.251  1.00 97.34           C  
ATOM   1731  ND1 HIS A 223      27.540  10.274 -14.237  1.00 97.34           N  
ATOM   1732  CE1 HIS A 223      26.240  10.073 -14.097  1.00 97.34           C  
ATOM   1733  NE2 HIS A 223      26.057   8.906 -13.502  1.00 97.34           N  
ATOM   1734  N   ILE A 224      30.422   6.316 -14.728  1.00 97.57           N  
ATOM   1735  CA  ILE A 224      30.068   4.909 -14.878  1.00 97.57           C  
ATOM   1736  C   ILE A 224      29.805   4.294 -13.505  1.00 97.57           C  
ATOM   1737  CB  ILE A 224      31.176   4.122 -15.614  1.00 97.57           C  
ATOM   1738  O   ILE A 224      30.653   4.366 -12.613  1.00 97.57           O  
ATOM   1739  CG1 ILE A 224      31.537   4.816 -16.932  1.00 97.57           C  
ATOM   1740  CG2 ILE A 224      30.740   2.675 -15.858  1.00 97.57           C  
ATOM   1741  CD1 ILE A 224      32.786   4.260 -17.603  1.00 97.57           C  
ATOM   1742  N   HIS A 225      28.585   3.695 -13.370  1.00 97.57           N  
ATOM   1743  CA  HIS A 225      28.213   3.066 -12.108  1.00 97.57           C  
ATOM   1744  C   HIS A 225      28.697   1.621 -12.048  1.00 97.57           C  
ATOM   1745  CB  HIS A 225      26.697   3.121 -11.909  1.00 97.57           C  
ATOM   1746  O   HIS A 225      28.778   0.946 -13.077  1.00 97.57           O  
ATOM   1747  CG  HIS A 225      26.169   4.505 -11.701  1.00 97.57           C  
ATOM   1748  CD2 HIS A 225      25.677   5.410 -12.579  1.00 97.57           C  
ATOM   1749  ND1 HIS A 225      26.113   5.101 -10.460  1.00 97.57           N  
ATOM   1750  CE1 HIS A 225      25.606   6.316 -10.584  1.00 97.57           C  
ATOM   1751  NE2 HIS A 225      25.333   6.528 -11.860  1.00 97.57           N  
ATOM   1752  N   PHE A 226      28.975   1.167 -10.696  1.00 97.61           N  
ATOM   1753  CA  PHE A 226      29.438  -0.203 -10.508  1.00 97.61           C  
ATOM   1754  C   PHE A 226      28.792  -0.828  -9.277  1.00 97.61           C  
ATOM   1755  CB  PHE A 226      30.963  -0.244 -10.378  1.00 97.61           C  
ATOM   1756  O   PHE A 226      28.634  -0.167  -8.249  1.00 97.61           O  
ATOM   1757  CG  PHE A 226      31.690   0.273 -11.591  1.00 97.61           C  
ATOM   1758  CD1 PHE A 226      32.129  -0.598 -12.579  1.00 97.61           C  
ATOM   1759  CD2 PHE A 226      31.933   1.632 -11.741  1.00 97.61           C  
ATOM   1760  CE1 PHE A 226      32.802  -0.122 -13.702  1.00 97.61           C  
ATOM   1761  CE2 PHE A 226      32.604   2.116 -12.861  1.00 97.61           C  
ATOM   1762  CZ  PHE A 226      33.039   1.237 -13.839  1.00 97.61           C  
ATOM   1763  N   PHE A 227      28.333  -1.998  -9.427  1.00 97.16           N  
ATOM   1764  CA  PHE A 227      28.222  -2.979  -8.354  1.00 97.16           C  
ATOM   1765  C   PHE A 227      29.274  -4.071  -8.508  1.00 97.16           C  
ATOM   1766  CB  PHE A 227      26.821  -3.598  -8.333  1.00 97.16           C  
ATOM   1767  O   PHE A 227      29.405  -4.667  -9.579  1.00 97.16           O  
ATOM   1768  CG  PHE A 227      25.752  -2.665  -7.832  1.00 97.16           C  
ATOM   1769  CD1 PHE A 227      26.069  -1.621  -6.972  1.00 97.16           C  
ATOM   1770  CD2 PHE A 227      24.430  -2.832  -8.222  1.00 97.16           C  
ATOM   1771  CE1 PHE A 227      25.081  -0.755  -6.507  1.00 97.16           C  
ATOM   1772  CE2 PHE A 227      23.437  -1.971  -7.762  1.00 97.16           C  
ATOM   1773  CZ  PHE A 227      23.765  -0.934  -6.903  1.00 97.16           C  
ATOM   1774  N   ILE A 228      29.981  -4.253  -7.328  1.00 97.87           N  
ATOM   1775  CA  ILE A 228      30.993  -5.301  -7.401  1.00 97.87           C  
ATOM   1776  C   ILE A 228      30.818  -6.269  -6.233  1.00 97.87           C  
ATOM   1777  CB  ILE A 228      32.421  -4.710  -7.396  1.00 97.87           C  
ATOM   1778  O   ILE A 228      30.739  -5.849  -5.076  1.00 97.87           O  
ATOM   1779  CG1 ILE A 228      32.563  -3.650  -8.495  1.00 97.87           C  
ATOM   1780  CG2 ILE A 228      33.465  -5.818  -7.565  1.00 97.87           C  
ATOM   1781  CD1 ILE A 228      33.875  -2.879  -8.445  1.00 97.87           C  
ATOM   1782  N   SER A 229      30.715  -7.512  -6.573  1.00 97.17           N  
ATOM   1783  CA  SER A 229      30.545  -8.529  -5.540  1.00 97.17           C  
ATOM   1784  C   SER A 229      31.486  -9.708  -5.764  1.00 97.17           C  
ATOM   1785  CB  SER A 229      29.098  -9.020  -5.504  1.00 97.17           C  
ATOM   1786  O   SER A 229      31.867  -9.997  -6.900  1.00 97.17           O  
ATOM   1787  OG  SER A 229      28.734  -9.603  -6.744  1.00 97.17           O  
ATOM   1788  N   ALA A 230      31.902 -10.229  -4.661  1.00 95.96           N  
ATOM   1789  CA  ALA A 230      32.727 -11.433  -4.620  1.00 95.96           C  
ATOM   1790  C   ALA A 230      32.512 -12.202  -3.320  1.00 95.96           C  
ATOM   1791  CB  ALA A 230      34.202 -11.073  -4.784  1.00 95.96           C  
ATOM   1792  O   ALA A 230      32.362 -11.601  -2.254  1.00 95.96           O  
ATOM   1793  N   PRO A 231      32.369 -13.537  -3.453  1.00 93.37           N  
ATOM   1794  CA  PRO A 231      32.209 -14.318  -2.225  1.00 93.37           C  
ATOM   1795  C   PRO A 231      33.266 -13.988  -1.174  1.00 93.37           C  
ATOM   1796  CB  PRO A 231      32.349 -15.765  -2.705  1.00 93.37           C  
ATOM   1797  O   PRO A 231      34.452 -13.881  -1.498  1.00 93.37           O  
ATOM   1798  CG  PRO A 231      31.970 -15.726  -4.150  1.00 93.37           C  
ATOM   1799  CD  PRO A 231      32.391 -14.401  -4.718  1.00 93.37           C  
ATOM   1800  N   GLY A 232      32.853 -13.804   0.051  1.00 93.90           N  
ATOM   1801  CA  GLY A 232      33.751 -13.535   1.163  1.00 93.90           C  
ATOM   1802  C   GLY A 232      34.120 -12.069   1.289  1.00 93.90           C  
ATOM   1803  O   GLY A 232      34.897 -11.693   2.169  1.00 93.90           O  
ATOM   1804  N   HIS A 233      33.524 -11.275   0.368  1.00 95.26           N  
ATOM   1805  CA  HIS A 233      33.862  -9.856   0.378  1.00 95.26           C  
ATOM   1806  C   HIS A 233      32.609  -8.992   0.479  1.00 95.26           C  
ATOM   1807  CB  HIS A 233      34.656  -9.485  -0.876  1.00 95.26           C  
ATOM   1808  O   HIS A 233      31.525  -9.412   0.067  1.00 95.26           O  
ATOM   1809  CG  HIS A 233      35.989 -10.157  -0.963  1.00 95.26           C  
ATOM   1810  CD2 HIS A 233      37.239  -9.682  -0.756  1.00 95.26           C  
ATOM   1811  ND1 HIS A 233      36.132 -11.485  -1.304  1.00 95.26           N  
ATOM   1812  CE1 HIS A 233      37.417 -11.798  -1.301  1.00 95.26           C  
ATOM   1813  NE2 HIS A 233      38.110 -10.721  -0.972  1.00 95.26           N  
ATOM   1814  N   ARG A 234      32.760  -7.872   1.024  1.00 94.30           N  
ATOM   1815  CA  ARG A 234      31.669  -6.909   1.134  1.00 94.30           C  
ATOM   1816  C   ARG A 234      31.239  -6.410  -0.242  1.00 94.30           C  
ATOM   1817  CB  ARG A 234      32.081  -5.728   2.015  1.00 94.30           C  
ATOM   1818  O   ARG A 234      32.080  -6.157  -1.107  1.00 94.30           O  
ATOM   1819  CG  ARG A 234      32.219  -6.077   3.488  1.00 94.30           C  
ATOM   1820  CD  ARG A 234      32.602  -4.862   4.322  1.00 94.30           C  
ATOM   1821  NE  ARG A 234      31.494  -3.918   4.439  1.00 94.30           N  
ATOM   1822  NH1 ARG A 234      32.740  -2.265   5.465  1.00 94.30           N  
ATOM   1823  NH2 ARG A 234      30.514  -1.929   5.035  1.00 94.30           N  
ATOM   1824  CZ  ARG A 234      31.585  -2.706   4.980  1.00 94.30           C  
ATOM   1825  N   HIS A 235      29.999  -6.345  -0.440  1.00 95.38           N  
ATOM   1826  CA  HIS A 235      29.457  -5.767  -1.664  1.00 95.38           C  
ATOM   1827  C   HIS A 235      29.871  -4.306  -1.813  1.00 95.38           C  
ATOM   1828  CB  HIS A 235      27.932  -5.885  -1.684  1.00 95.38           C  
ATOM   1829  O   HIS A 235      29.833  -3.544  -0.844  1.00 95.38           O  
ATOM   1830  CG  HIS A 235      27.311  -5.417  -2.962  1.00 95.38           C  
ATOM   1831  CD2 HIS A 235      26.945  -6.097  -4.074  1.00 95.38           C  
ATOM   1832  ND1 HIS A 235      27.001  -4.095  -3.198  1.00 95.38           N  
ATOM   1833  CE1 HIS A 235      26.469  -3.983  -4.403  1.00 95.38           C  
ATOM   1834  NE2 HIS A 235      26.424  -5.183  -4.956  1.00 95.38           N  
ATOM   1835  N   LEU A 236      30.399  -3.929  -3.045  1.00 96.18           N  
ATOM   1836  CA  LEU A 236      30.823  -2.555  -3.296  1.00 96.18           C  
ATOM   1837  C   LEU A 236      29.862  -1.858  -4.253  1.00 96.18           C  
ATOM   1838  CB  LEU A 236      32.242  -2.528  -3.870  1.00 96.18           C  
ATOM   1839  O   LEU A 236      29.647  -2.324  -5.374  1.00 96.18           O  
ATOM   1840  CG  LEU A 236      32.782  -1.157  -4.278  1.00 96.18           C  
ATOM   1841  CD1 LEU A 236      32.926  -0.258  -3.055  1.00 96.18           C  
ATOM   1842  CD2 LEU A 236      34.116  -1.301  -5.002  1.00 96.18           C  
ATOM   1843  N   THR A 237      29.215  -0.918  -3.739  1.00 95.70           N  
ATOM   1844  CA  THR A 237      28.472   0.037  -4.554  1.00 95.70           C  
ATOM   1845  C   THR A 237      29.295   1.301  -4.791  1.00 95.70           C  
ATOM   1846  CB  THR A 237      27.131   0.410  -3.896  1.00 95.70           C  
ATOM   1847  O   THR A 237      29.678   1.985  -3.840  1.00 95.70           O  
ATOM   1848  CG2 THR A 237      26.347   1.390  -4.763  1.00 95.70           C  
ATOM   1849  OG1 THR A 237      26.350  -0.777  -3.711  1.00 95.70           O  
ATOM   1850  N   THR A 238      29.565   1.509  -6.118  1.00 96.80           N  
ATOM   1851  CA  THR A 238      30.398   2.674  -6.396  1.00 96.80           C  
ATOM   1852  C   THR A 238      30.195   3.154  -7.830  1.00 96.80           C  
ATOM   1853  CB  THR A 238      31.888   2.364  -6.161  1.00 96.80           C  
ATOM   1854  O   THR A 238      29.265   2.717  -8.511  1.00 96.80           O  
ATOM   1855  CG2 THR A 238      32.434   1.438  -7.243  1.00 96.80           C  
ATOM   1856  OG1 THR A 238      32.632   3.588  -6.175  1.00 96.80           O  
ATOM   1857  N   GLN A 239      30.975   4.245  -8.166  1.00 97.36           N  
ATOM   1858  CA  GLN A 239      31.063   4.797  -9.514  1.00 97.36           C  
ATOM   1859  C   GLN A 239      32.430   5.428  -9.762  1.00 97.36           C  
ATOM   1860  CB  GLN A 239      29.959   5.830  -9.744  1.00 97.36           C  
ATOM   1861  O   GLN A 239      33.170   5.710  -8.818  1.00 97.36           O  
ATOM   1862  CG  GLN A 239      30.179   7.142  -9.004  1.00 97.36           C  
ATOM   1863  CD  GLN A 239      29.159   8.203  -9.372  1.00 97.36           C  
ATOM   1864  NE2 GLN A 239      29.619   9.439  -9.531  1.00 97.36           N  
ATOM   1865  OE1 GLN A 239      27.966   7.913  -9.513  1.00 97.36           O  
ATOM   1866  N   ILE A 240      32.696   5.617 -11.143  1.00 97.58           N  
ATOM   1867  CA  ILE A 240      33.857   6.436 -11.473  1.00 97.58           C  
ATOM   1868  C   ILE A 240      33.421   7.635 -12.312  1.00 97.58           C  
ATOM   1869  CB  ILE A 240      34.931   5.618 -12.226  1.00 97.58           C  
ATOM   1870  O   ILE A 240      32.502   7.529 -13.127  1.00 97.58           O  
ATOM   1871  CG1 ILE A 240      34.379   5.118 -13.566  1.00 97.58           C  
ATOM   1872  CG2 ILE A 240      35.420   4.449 -11.365  1.00 97.58           C  
ATOM   1873  CD1 ILE A 240      35.419   4.444 -14.451  1.00 97.58           C  
ATOM   1874  N   ASN A 241      34.022   8.780 -12.020  1.00 97.75           N  
ATOM   1875  CA  ASN A 241      33.860   9.976 -12.840  1.00 97.75           C  
ATOM   1876  C   ASN A 241      35.022  10.148 -13.814  1.00 97.75           C  
ATOM   1877  CB  ASN A 241      33.719  11.218 -11.957  1.00 97.75           C  
ATOM   1878  O   ASN A 241      36.179   9.928 -13.453  1.00 97.75           O  
ATOM   1879  CG  ASN A 241      32.491  11.167 -11.069  1.00 97.75           C  
ATOM   1880  ND2 ASN A 241      31.360  11.621 -11.595  1.00 97.75           N  
ATOM   1881  OD1 ASN A 241      32.559  10.723  -9.920  1.00 97.75           O  
ATOM   1882  N   LEU A 242      34.729  10.501 -15.025  1.00 96.86           N  
ATOM   1883  CA  LEU A 242      35.747  10.542 -16.069  1.00 96.86           C  
ATOM   1884  C   LEU A 242      36.523  11.853 -16.020  1.00 96.86           C  
ATOM   1885  CB  LEU A 242      35.108  10.364 -17.449  1.00 96.86           C  
ATOM   1886  O   LEU A 242      35.927  12.929 -15.931  1.00 96.86           O  
ATOM   1887  CG  LEU A 242      34.331   9.066 -17.674  1.00 96.86           C  
ATOM   1888  CD1 LEU A 242      33.824   8.995 -19.111  1.00 96.86           C  
ATOM   1889  CD2 LEU A 242      35.201   7.858 -17.348  1.00 96.86           C  
ATOM   1890  N   ALA A 243      37.869  11.755 -16.099  1.00 95.49           N  
ATOM   1891  CA  ALA A 243      38.782  12.893 -16.044  1.00 95.49           C  
ATOM   1892  C   ALA A 243      38.511  13.870 -17.184  1.00 95.49           C  
ATOM   1893  CB  ALA A 243      40.232  12.416 -16.089  1.00 95.49           C  
ATOM   1894  O   ALA A 243      38.176  13.457 -18.297  1.00 95.49           O  
ATOM   1895  N   GLY A 244      38.548  15.226 -16.863  1.00 92.68           N  
ATOM   1896  CA  GLY A 244      38.419  16.263 -17.875  1.00 92.68           C  
ATOM   1897  C   GLY A 244      37.015  16.827 -17.975  1.00 92.68           C  
ATOM   1898  O   GLY A 244      36.796  17.849 -18.628  1.00 92.68           O  
ATOM   1899  N   ASP A 245      36.061  16.211 -17.315  1.00 95.32           N  
ATOM   1900  CA  ASP A 245      34.696  16.729 -17.340  1.00 95.32           C  
ATOM   1901  C   ASP A 245      34.591  18.038 -16.560  1.00 95.32           C  
ATOM   1902  CB  ASP A 245      33.720  15.697 -16.770  1.00 95.32           C  
ATOM   1903  O   ASP A 245      35.205  18.187 -15.502  1.00 95.32           O  
ATOM   1904  CG  ASP A 245      32.265  16.069 -16.998  1.00 95.32           C  
ATOM   1905  OD1 ASP A 245      31.734  16.931 -16.265  1.00 95.32           O  
ATOM   1906  OD2 ASP A 245      31.644  15.492 -17.916  1.00 95.32           O  
ATOM   1907  N   LYS A 246      33.939  18.978 -17.066  1.00 95.20           N  
ATOM   1908  CA  LYS A 246      33.868  20.312 -16.478  1.00 95.20           C  
ATOM   1909  C   LYS A 246      33.210  20.273 -15.102  1.00 95.20           C  
ATOM   1910  CB  LYS A 246      33.103  21.265 -17.398  1.00 95.20           C  
ATOM   1911  O   LYS A 246      33.406  21.177 -14.288  1.00 95.20           O  
ATOM   1912  CG  LYS A 246      31.633  20.912 -17.569  1.00 95.20           C  
ATOM   1913  CD  LYS A 246      30.920  21.907 -18.475  1.00 95.20           C  
ATOM   1914  CE  LYS A 246      29.456  21.539 -18.671  1.00 95.20           C  
ATOM   1915  NZ  LYS A 246      28.743  22.535 -19.525  1.00 95.20           N  
ATOM   1916  N   TYR A 247      32.378  19.246 -14.794  1.00 96.54           N  
ATOM   1917  CA  TYR A 247      31.691  19.173 -13.510  1.00 96.54           C  
ATOM   1918  C   TYR A 247      32.322  18.115 -12.613  1.00 96.54           C  
ATOM   1919  CB  TYR A 247      30.204  18.868 -13.712  1.00 96.54           C  
ATOM   1920  O   TYR A 247      31.718  17.690 -11.625  1.00 96.54           O  
ATOM   1921  CG  TYR A 247      29.463  19.937 -14.477  1.00 96.54           C  
ATOM   1922  CD1 TYR A 247      29.318  21.221 -13.955  1.00 96.54           C  
ATOM   1923  CD2 TYR A 247      28.906  19.667 -15.722  1.00 96.54           C  
ATOM   1924  CE1 TYR A 247      28.635  22.209 -14.656  1.00 96.54           C  
ATOM   1925  CE2 TYR A 247      28.220  20.647 -16.432  1.00 96.54           C  
ATOM   1926  OH  TYR A 247      27.413  22.888 -16.589  1.00 96.54           O  
ATOM   1927  CZ  TYR A 247      28.090  21.914 -15.891  1.00 96.54           C  
ATOM   1928  N   LEU A 248      33.534  17.709 -12.919  1.00 95.99           N  
ATOM   1929  CA  LEU A 248      34.205  16.628 -12.205  1.00 95.99           C  
ATOM   1930  C   LEU A 248      34.242  16.907 -10.707  1.00 95.99           C  
ATOM   1931  CB  LEU A 248      35.629  16.438 -12.736  1.00 95.99           C  
ATOM   1932  O   LEU A 248      33.888  16.042  -9.901  1.00 95.99           O  
ATOM   1933  CG  LEU A 248      36.466  15.353 -12.057  1.00 95.99           C  
ATOM   1934  CD1 LEU A 248      35.810  13.988 -12.235  1.00 95.99           C  
ATOM   1935  CD2 LEU A 248      37.886  15.346 -12.614  1.00 95.99           C  
ATOM   1936  N   TRP A 249      34.647  18.059 -10.231  1.00 94.28           N  
ATOM   1937  CA  TRP A 249      34.777  18.353  -8.808  1.00 94.28           C  
ATOM   1938  C   TRP A 249      33.668  19.289  -8.341  1.00 94.28           C  
ATOM   1939  CB  TRP A 249      36.145  18.973  -8.509  1.00 94.28           C  
ATOM   1940  O   TRP A 249      33.708  19.799  -7.219  1.00 94.28           O  
ATOM   1941  CG  TRP A 249      37.300  18.049  -8.758  1.00 94.28           C  
ATOM   1942  CD1 TRP A 249      38.208  18.121  -9.777  1.00 94.28           C  
ATOM   1943  CD2 TRP A 249      37.666  16.910  -7.973  1.00 94.28           C  
ATOM   1944  CE2 TRP A 249      38.809  16.338  -8.576  1.00 94.28           C  
ATOM   1945  CE3 TRP A 249      37.140  16.318  -6.818  1.00 94.28           C  
ATOM   1946  NE1 TRP A 249      39.118  17.095  -9.673  1.00 94.28           N  
ATOM   1947  CH2 TRP A 249      38.899  14.641  -6.929  1.00 94.28           C  
ATOM   1948  CZ2 TRP A 249      39.434  15.201  -8.060  1.00 94.28           C  
ATOM   1949  CZ3 TRP A 249      37.764  15.185  -6.306  1.00 94.28           C  
ATOM   1950  N   ASP A 250      32.673  19.407  -9.338  1.00 93.78           N  
ATOM   1951  CA  ASP A 250      31.467  20.169  -9.029  1.00 93.78           C  
ATOM   1952  C   ASP A 250      30.210  19.356  -9.330  1.00 93.78           C  
ATOM   1953  CB  ASP A 250      31.445  21.481  -9.816  1.00 93.78           C  
ATOM   1954  O   ASP A 250      29.243  19.880  -9.885  1.00 93.78           O  
ATOM   1955  CG  ASP A 250      30.458  22.491  -9.258  1.00 93.78           C  
ATOM   1956  OD1 ASP A 250      30.051  22.362  -8.083  1.00 93.78           O  
ATOM   1957  OD2 ASP A 250      30.081  23.423 -10.001  1.00 93.78           O  
ATOM   1958  N   ASP A 251      30.252  18.062  -9.004  1.00 95.72           N  
ATOM   1959  CA  ASP A 251      29.164  17.102  -9.169  1.00 95.72           C  
ATOM   1960  C   ASP A 251      28.010  17.412  -8.219  1.00 95.72           C  
ATOM   1961  CB  ASP A 251      29.667  15.676  -8.938  1.00 95.72           C  
ATOM   1962  O   ASP A 251      28.178  17.380  -6.998  1.00 95.72           O  
ATOM   1963  CG  ASP A 251      28.601  14.623  -9.184  1.00 95.72           C  
ATOM   1964  OD1 ASP A 251      27.462  14.983  -9.554  1.00 95.72           O  
ATOM   1965  OD2 ASP A 251      28.900  13.423  -9.004  1.00 95.72           O  
ATOM   1966  N   PHE A 252      26.816  17.556  -8.785  1.00 94.48           N  
ATOM   1967  CA  PHE A 252      25.721  17.968  -7.914  1.00 94.48           C  
ATOM   1968  C   PHE A 252      25.403  16.882  -6.894  1.00 94.48           C  
ATOM   1969  CB  PHE A 252      24.472  18.298  -8.737  1.00 94.48           C  
ATOM   1970  O   PHE A 252      24.922  17.174  -5.797  1.00 94.48           O  
ATOM   1971  CG  PHE A 252      23.529  17.137  -8.900  1.00 94.48           C  
ATOM   1972  CD1 PHE A 252      23.709  16.215  -9.924  1.00 94.48           C  
ATOM   1973  CD2 PHE A 252      22.461  16.967  -8.028  1.00 94.48           C  
ATOM   1974  CE1 PHE A 252      22.837  15.140 -10.077  1.00 94.48           C  
ATOM   1975  CE2 PHE A 252      21.586  15.895  -8.175  1.00 94.48           C  
ATOM   1976  CZ  PHE A 252      21.775  14.983  -9.200  1.00 94.48           C  
ATOM   1977  N   ALA A 253      25.660  15.579  -7.203  1.00 95.28           N  
ATOM   1978  CA  ALA A 253      25.323  14.450  -6.339  1.00 95.28           C  
ATOM   1979  C   ALA A 253      26.456  14.150  -5.362  1.00 95.28           C  
ATOM   1980  CB  ALA A 253      25.007  13.214  -7.177  1.00 95.28           C  
ATOM   1981  O   ALA A 253      26.360  13.220  -4.558  1.00 95.28           O  
ATOM   1982  N   TYR A 254      27.558  14.863  -5.425  1.00 94.89           N  
ATOM   1983  CA  TYR A 254      28.707  14.708  -4.541  1.00 94.89           C  
ATOM   1984  C   TYR A 254      29.278  13.298  -4.632  1.00 94.89           C  
ATOM   1985  CB  TYR A 254      28.317  15.020  -3.093  1.00 94.89           C  
ATOM   1986  O   TYR A 254      29.657  12.708  -3.617  1.00 94.89           O  
ATOM   1987  CG  TYR A 254      27.821  16.431  -2.889  1.00 94.89           C  
ATOM   1988  CD1 TYR A 254      28.713  17.497  -2.796  1.00 94.89           C  
ATOM   1989  CD2 TYR A 254      26.460  16.701  -2.788  1.00 94.89           C  
ATOM   1990  CE1 TYR A 254      28.260  18.799  -2.606  1.00 94.89           C  
ATOM   1991  CE2 TYR A 254      25.997  17.999  -2.598  1.00 94.89           C  
ATOM   1992  OH  TYR A 254      26.450  20.326  -2.321  1.00 94.89           O  
ATOM   1993  CZ  TYR A 254      26.903  19.039  -2.509  1.00 94.89           C  
ATOM   1994  N   ALA A 255      29.167  12.758  -5.840  1.00 95.19           N  
ATOM   1995  CA  ALA A 255      29.581  11.371  -6.033  1.00 95.19           C  
ATOM   1996  C   ALA A 255      31.052  11.288  -6.430  1.00 95.19           C  
ATOM   1997  CB  ALA A 255      28.709  10.697  -7.090  1.00 95.19           C  
ATOM   1998  O   ALA A 255      31.644  10.206  -6.422  1.00 95.19           O  
ATOM   1999  N   THR A 256      31.686  12.473  -6.740  1.00 95.56           N  
ATOM   2000  CA  THR A 256      33.104  12.457  -7.080  1.00 95.56           C  
ATOM   2001  C   THR A 256      33.960  12.331  -5.823  1.00 95.56           C  
ATOM   2002  CB  THR A 256      33.508  13.726  -7.854  1.00 95.56           C  
ATOM   2003  O   THR A 256      33.794  13.098  -4.873  1.00 95.56           O  
ATOM   2004  CG2 THR A 256      34.966  13.660  -8.295  1.00 95.56           C  
ATOM   2005  OG1 THR A 256      32.674  13.857  -9.012  1.00 95.56           O  
ATOM   2006  N   ARG A 257      34.803  11.256  -5.727  1.00 94.71           N  
ATOM   2007  CA  ARG A 257      35.692  11.004  -4.597  1.00 94.71           C  
ATOM   2008  C   ARG A 257      37.123  10.772  -5.068  1.00 94.71           C  
ATOM   2009  CB  ARG A 257      35.205   9.800  -3.787  1.00 94.71           C  
ATOM   2010  O   ARG A 257      37.347  10.336  -6.199  1.00 94.71           O  
ATOM   2011  CG  ARG A 257      33.843  10.003  -3.141  1.00 94.71           C  
ATOM   2012  CD  ARG A 257      33.503   8.875  -2.177  1.00 94.71           C  
ATOM   2013  NE  ARG A 257      34.263   8.980  -0.935  1.00 94.71           N  
ATOM   2014  NH1 ARG A 257      33.304   7.124   0.051  1.00 94.71           N  
ATOM   2015  NH2 ARG A 257      34.892   8.335   1.178  1.00 94.71           N  
ATOM   2016  CZ  ARG A 257      34.152   8.146   0.095  1.00 94.71           C  
ATOM   2017  N   ASP A 258      38.014  11.210  -4.120  1.00 91.68           N  
ATOM   2018  CA  ASP A 258      39.403  10.843  -4.381  1.00 91.68           C  
ATOM   2019  C   ASP A 258      39.543   9.336  -4.585  1.00 91.68           C  
ATOM   2020  CB  ASP A 258      40.305  11.304  -3.234  1.00 91.68           C  
ATOM   2021  O   ASP A 258      39.003   8.546  -3.808  1.00 91.68           O  
ATOM   2022  CG  ASP A 258      40.468  12.813  -3.178  1.00 91.68           C  
ATOM   2023  OD1 ASP A 258      40.416  13.472  -4.239  1.00 91.68           O  
ATOM   2024  OD2 ASP A 258      40.653  13.348  -2.064  1.00 91.68           O  
ATOM   2025  N   GLY A 259      40.166   8.893  -5.633  1.00 93.79           N  
ATOM   2026  CA  GLY A 259      40.345   7.479  -5.918  1.00 93.79           C  
ATOM   2027  C   GLY A 259      39.297   6.924  -6.865  1.00 93.79           C  
ATOM   2028  O   GLY A 259      39.382   5.769  -7.285  1.00 93.79           O  
ATOM   2029  N   LEU A 260      38.330   7.755  -7.183  1.00 96.95           N  
ATOM   2030  CA  LEU A 260      37.258   7.282  -8.052  1.00 96.95           C  
ATOM   2031  C   LEU A 260      37.173   8.126  -9.319  1.00 96.95           C  
ATOM   2032  CB  LEU A 260      35.917   7.313  -7.314  1.00 96.95           C  
ATOM   2033  O   LEU A 260      36.089   8.310  -9.876  1.00 96.95           O  
ATOM   2034  CG  LEU A 260      35.781   6.373  -6.115  1.00 96.95           C  
ATOM   2035  CD1 LEU A 260      34.387   6.487  -5.507  1.00 96.95           C  
ATOM   2036  CD2 LEU A 260      36.075   4.934  -6.526  1.00 96.95           C  
ATOM   2037  N   VAL A 261      38.311   8.743  -9.721  1.00 97.44           N  
ATOM   2038  CA  VAL A 261      38.426   9.454 -10.991  1.00 97.44           C  
ATOM   2039  C   VAL A 261      39.102   8.558 -12.025  1.00 97.44           C  
ATOM   2040  CB  VAL A 261      39.213  10.774 -10.833  1.00 97.44           C  
ATOM   2041  O   VAL A 261      40.247   8.139 -11.840  1.00 97.44           O  
ATOM   2042  CG1 VAL A 261      39.342  11.490 -12.176  1.00 97.44           C  
ATOM   2043  CG2 VAL A 261      38.536  11.679  -9.805  1.00 97.44           C  
ATOM   2044  N   GLY A 262      38.256   8.173 -13.100  1.00 94.94           N  
ATOM   2045  CA  GLY A 262      38.799   7.353 -14.172  1.00 94.94           C  
ATOM   2046  C   GLY A 262      39.534   8.159 -15.226  1.00 94.94           C  
ATOM   2047  O   GLY A 262      38.979   9.104 -15.792  1.00 94.94           O  
ATOM   2048  N   ASP A 263      40.778   7.886 -15.468  1.00 94.65           N  
ATOM   2049  CA  ASP A 263      41.598   8.551 -16.475  1.00 94.65           C  
ATOM   2050  C   ASP A 263      41.209   8.104 -17.883  1.00 94.65           C  
ATOM   2051  CB  ASP A 263      43.082   8.273 -16.227  1.00 94.65           C  
ATOM   2052  O   ASP A 263      41.554   7.000 -18.307  1.00 94.65           O  
ATOM   2053  CG  ASP A 263      43.659   9.099 -15.091  1.00 94.65           C  
ATOM   2054  OD1 ASP A 263      43.086  10.159 -14.757  1.00 94.65           O  
ATOM   2055  OD2 ASP A 263      44.696   8.689 -14.527  1.00 94.65           O  
ATOM   2056  N   ILE A 264      40.420   8.910 -18.509  1.00 96.75           N  
ATOM   2057  CA  ILE A 264      40.005   8.596 -19.872  1.00 96.75           C  
ATOM   2058  C   ILE A 264      41.022   9.157 -20.863  1.00 96.75           C  
ATOM   2059  CB  ILE A 264      38.596   9.152 -20.176  1.00 96.75           C  
ATOM   2060  O   ILE A 264      41.458  10.303 -20.733  1.00 96.75           O  
ATOM   2061  CG1 ILE A 264      38.129   8.694 -21.563  1.00 96.75           C  
ATOM   2062  CG2 ILE A 264      38.585  10.680 -20.072  1.00 96.75           C  
ATOM   2063  CD1 ILE A 264      36.642   8.899 -21.814  1.00 96.75           C  
ATOM   2064  N   ARG A 265      41.503   8.348 -21.804  1.00 96.63           N  
ATOM   2065  CA  ARG A 265      42.477   8.722 -22.824  1.00 96.63           C  
ATOM   2066  C   ARG A 265      41.873   8.625 -24.221  1.00 96.63           C  
ATOM   2067  CB  ARG A 265      43.722   7.837 -22.729  1.00 96.63           C  
ATOM   2068  O   ARG A 265      41.460   7.545 -24.650  1.00 96.63           O  
ATOM   2069  CG  ARG A 265      44.501   8.008 -21.435  1.00 96.63           C  
ATOM   2070  CD  ARG A 265      45.833   7.271 -21.477  1.00 96.63           C  
ATOM   2071  NE  ARG A 265      45.649   5.837 -21.684  1.00 96.63           N  
ATOM   2072  NH1 ARG A 265      45.711   5.295 -19.440  1.00 96.63           N  
ATOM   2073  NH2 ARG A 265      45.426   3.653 -21.013  1.00 96.63           N  
ATOM   2074  CZ  ARG A 265      45.596   4.932 -20.712  1.00 96.63           C  
ATOM   2075  N   PHE A 266      41.862   9.814 -24.873  1.00 96.55           N  
ATOM   2076  CA  PHE A 266      41.361   9.859 -26.242  1.00 96.55           C  
ATOM   2077  C   PHE A 266      42.491   9.632 -27.240  1.00 96.55           C  
ATOM   2078  CB  PHE A 266      40.675  11.199 -26.521  1.00 96.55           C  
ATOM   2079  O   PHE A 266      43.535  10.282 -27.161  1.00 96.55           O  
ATOM   2080  CG  PHE A 266      39.395  11.397 -25.755  1.00 96.55           C  
ATOM   2081  CD1 PHE A 266      38.184  10.950 -26.270  1.00 96.55           C  
ATOM   2082  CD2 PHE A 266      39.402  12.031 -24.519  1.00 96.55           C  
ATOM   2083  CE1 PHE A 266      36.998  11.131 -25.564  1.00 96.55           C  
ATOM   2084  CE2 PHE A 266      38.220  12.216 -23.807  1.00 96.55           C  
ATOM   2085  CZ  PHE A 266      37.019  11.766 -24.332  1.00 96.55           C  
ATOM   2086  N   ILE A 267      42.281   8.643 -28.145  1.00 97.00           N  
ATOM   2087  CA  ILE A 267      43.297   8.241 -29.111  1.00 97.00           C  
ATOM   2088  C   ILE A 267      42.801   8.522 -30.528  1.00 97.00           C  
ATOM   2089  CB  ILE A 267      43.664   6.748 -28.958  1.00 97.00           C  
ATOM   2090  O   ILE A 267      41.762   8.002 -30.943  1.00 97.00           O  
ATOM   2091  CG1 ILE A 267      44.100   6.451 -27.518  1.00 97.00           C  
ATOM   2092  CG2 ILE A 267      44.760   6.356 -29.953  1.00 97.00           C  
ATOM   2093  CD1 ILE A 267      44.159   4.967 -27.184  1.00 97.00           C  
ATOM   2094  N   ASP A 268      43.538   9.400 -31.253  1.00 95.79           N  
ATOM   2095  CA  ASP A 268      43.177   9.821 -32.603  1.00 95.79           C  
ATOM   2096  C   ASP A 268      44.016   9.091 -33.649  1.00 95.79           C  
ATOM   2097  CB  ASP A 268      43.346  11.334 -32.756  1.00 95.79           C  
ATOM   2098  O   ASP A 268      43.819   9.277 -34.851  1.00 95.79           O  
ATOM   2099  CG  ASP A 268      42.393  12.129 -31.881  1.00 95.79           C  
ATOM   2100  OD1 ASP A 268      41.166  11.900 -31.951  1.00 95.79           O  
ATOM   2101  OD2 ASP A 268      42.872  12.994 -31.116  1.00 95.79           O  
ATOM   2102  N   ASP A 269      44.791   8.088 -33.200  1.00 94.49           N  
ATOM   2103  CA  ASP A 269      45.680   7.340 -34.083  1.00 94.49           C  
ATOM   2104  C   ASP A 269      44.896   6.349 -34.941  1.00 94.49           C  
ATOM   2105  CB  ASP A 269      46.747   6.603 -33.271  1.00 94.49           C  
ATOM   2106  O   ASP A 269      44.249   5.441 -34.415  1.00 94.49           O  
ATOM   2107  CG  ASP A 269      47.723   5.827 -34.138  1.00 94.49           C  
ATOM   2108  OD1 ASP A 269      48.551   6.454 -34.835  1.00 94.49           O  
ATOM   2109  OD2 ASP A 269      47.661   4.579 -34.128  1.00 94.49           O  
ATOM   2110  N   THR A 270      44.908   6.512 -36.223  1.00 91.89           N  
ATOM   2111  CA  THR A 270      44.136   5.715 -37.170  1.00 91.89           C  
ATOM   2112  C   THR A 270      44.554   4.248 -37.109  1.00 91.89           C  
ATOM   2113  CB  THR A 270      44.302   6.239 -38.608  1.00 91.89           C  
ATOM   2114  O   THR A 270      43.711   3.353 -37.191  1.00 91.89           O  
ATOM   2115  CG2 THR A 270      43.305   5.577 -39.553  1.00 91.89           C  
ATOM   2116  OG1 THR A 270      44.088   7.656 -38.621  1.00 91.89           O  
ATOM   2117  N   GLU A 271      45.904   3.964 -37.049  1.00 91.95           N  
ATOM   2118  CA  GLU A 271      46.394   2.592 -36.960  1.00 91.95           C  
ATOM   2119  C   GLU A 271      45.924   1.922 -35.672  1.00 91.95           C  
ATOM   2120  CB  GLU A 271      47.922   2.560 -37.042  1.00 91.95           C  
ATOM   2121  O   GLU A 271      45.516   0.758 -35.684  1.00 91.95           O  
ATOM   2122  CG  GLU A 271      48.464   2.663 -38.461  1.00 91.95           C  
ATOM   2123  CD  GLU A 271      49.975   2.519 -38.538  1.00 91.95           C  
ATOM   2124  OE1 GLU A 271      50.525   2.490 -39.662  1.00 91.95           O  
ATOM   2125  OE2 GLU A 271      50.614   2.433 -37.466  1.00 91.95           O  
ATOM   2126  N   ALA A 272      45.987   2.654 -34.613  1.00 93.67           N  
ATOM   2127  CA  ALA A 272      45.515   2.146 -33.328  1.00 93.67           C  
ATOM   2128  C   ALA A 272      44.020   1.845 -33.373  1.00 93.67           C  
ATOM   2129  CB  ALA A 272      45.821   3.145 -32.215  1.00 93.67           C  
ATOM   2130  O   ALA A 272      43.565   0.843 -32.816  1.00 93.67           O  
ATOM   2131  N   ALA A 273      43.251   2.768 -33.999  1.00 93.00           N  
ATOM   2132  CA  ALA A 273      41.812   2.586 -34.163  1.00 93.00           C  
ATOM   2133  C   ALA A 273      41.505   1.303 -34.930  1.00 93.00           C  
ATOM   2134  CB  ALA A 273      41.200   3.789 -34.877  1.00 93.00           C  
ATOM   2135  O   ALA A 273      40.625   0.532 -34.537  1.00 93.00           O  
ATOM   2136  N   ARG A 274      42.253   1.083 -36.049  1.00 91.35           N  
ATOM   2137  CA  ARG A 274      42.073  -0.111 -36.869  1.00 91.35           C  
ATOM   2138  C   ARG A 274      42.379  -1.374 -36.072  1.00 91.35           C  
ATOM   2139  CB  ARG A 274      42.963  -0.048 -38.113  1.00 91.35           C  
ATOM   2140  O   ARG A 274      41.653  -2.366 -36.169  1.00 91.35           O  
ATOM   2141  CG  ARG A 274      42.634  -1.101 -39.159  1.00 91.35           C  
ATOM   2142  CD  ARG A 274      43.556  -1.004 -40.366  1.00 91.35           C  
ATOM   2143  NE  ARG A 274      43.417   0.280 -41.048  1.00 91.35           N  
ATOM   2144  NH1 ARG A 274      45.461   0.168 -42.118  1.00 91.35           N  
ATOM   2145  NH2 ARG A 274      44.097   1.983 -42.431  1.00 91.35           N  
ATOM   2146  CZ  ARG A 274      44.326   0.807 -41.864  1.00 91.35           C  
ATOM   2147  N   ALA A 275      43.412  -1.315 -35.230  1.00 91.21           N  
ATOM   2148  CA  ALA A 275      43.823  -2.450 -34.408  1.00 91.21           C  
ATOM   2149  C   ALA A 275      42.741  -2.813 -33.394  1.00 91.21           C  
ATOM   2150  CB  ALA A 275      45.136  -2.142 -33.692  1.00 91.21           C  
ATOM   2151  O   ALA A 275      42.604  -3.978 -33.013  1.00 91.21           O  
ATOM   2152  N   ARG A 276      41.954  -1.875 -33.106  1.00 91.28           N  
ATOM   2153  CA  ARG A 276      40.917  -2.086 -32.102  1.00 91.28           C  
ATOM   2154  C   ARG A 276      39.562  -2.331 -32.757  1.00 91.28           C  
ATOM   2155  CB  ARG A 276      40.832  -0.886 -31.156  1.00 91.28           C  
ATOM   2156  O   ARG A 276      38.552  -2.487 -32.068  1.00 91.28           O  
ATOM   2157  CG  ARG A 276      42.008  -0.772 -30.199  1.00 91.28           C  
ATOM   2158  CD  ARG A 276      41.963  -1.845 -29.120  1.00 91.28           C  
ATOM   2159  NE  ARG A 276      41.841  -1.264 -27.786  1.00 91.28           N  
ATOM   2160  NH1 ARG A 276      43.976  -1.836 -27.116  1.00 91.28           N  
ATOM   2161  NH2 ARG A 276      42.582  -0.715 -25.683  1.00 91.28           N  
ATOM   2162  CZ  ARG A 276      42.800  -1.273 -26.865  1.00 91.28           C  
ATOM   2163  N   GLY A 277      39.572  -2.235 -34.085  1.00 90.48           N  
ATOM   2164  CA  GLY A 277      38.358  -2.511 -34.837  1.00 90.48           C  
ATOM   2165  C   GLY A 277      37.375  -1.355 -34.828  1.00 90.48           C  
ATOM   2166  O   GLY A 277      36.161  -1.566 -34.849  1.00 90.48           O  
ATOM   2167  N   VAL A 278      37.790  -0.125 -34.662  1.00 91.63           N  
ATOM   2168  CA  VAL A 278      36.917   1.044 -34.685  1.00 91.63           C  
ATOM   2169  C   VAL A 278      37.408   2.035 -35.738  1.00 91.63           C  
ATOM   2170  CB  VAL A 278      36.848   1.728 -33.301  1.00 91.63           C  
ATOM   2171  O   VAL A 278      38.563   1.973 -36.167  1.00 91.63           O  
ATOM   2172  CG1 VAL A 278      36.215   0.795 -32.269  1.00 91.63           C  
ATOM   2173  CG2 VAL A 278      38.241   2.162 -32.850  1.00 91.63           C  
ATOM   2174  N   GLN A 279      36.399   2.795 -36.281  1.00 87.26           N  
ATOM   2175  CA  GLN A 279      36.704   3.855 -37.236  1.00 87.26           C  
ATOM   2176  C   GLN A 279      36.822   5.207 -36.539  1.00 87.26           C  
ATOM   2177  CB  GLN A 279      35.636   3.919 -38.329  1.00 87.26           C  
ATOM   2178  O   GLN A 279      35.950   5.584 -35.753  1.00 87.26           O  
ATOM   2179  CG  GLN A 279      35.592   2.684 -39.219  1.00 87.26           C  
ATOM   2180  CD  GLN A 279      34.757   2.891 -40.469  1.00 87.26           C  
ATOM   2181  NE2 GLN A 279      34.901   1.989 -41.434  1.00 87.26           N  
ATOM   2182  OE1 GLN A 279      33.990   3.854 -40.567  1.00 87.26           O  
ATOM   2183  N   GLY A 280      38.077   5.871 -36.620  1.00 89.44           N  
ATOM   2184  CA  GLY A 280      38.250   7.205 -36.067  1.00 89.44           C  
ATOM   2185  C   GLY A 280      38.663   7.197 -34.607  1.00 89.44           C  
ATOM   2186  O   GLY A 280      39.241   6.220 -34.126  1.00 89.44           O  
ATOM   2187  N   ARG A 281      38.442   8.368 -33.970  1.00 94.84           N  
ATOM   2188  CA  ARG A 281      38.811   8.625 -32.581  1.00 94.84           C  
ATOM   2189  C   ARG A 281      38.109   7.652 -31.639  1.00 94.84           C  
ATOM   2190  CB  ARG A 281      38.473  10.066 -32.193  1.00 94.84           C  
ATOM   2191  O   ARG A 281      36.932   7.339 -31.826  1.00 94.84           O  
ATOM   2192  CG  ARG A 281      38.702  10.377 -30.722  1.00 94.84           C  
ATOM   2193  CD  ARG A 281      38.290  11.801 -30.376  1.00 94.84           C  
ATOM   2194  NE  ARG A 281      38.496  12.093 -28.960  1.00 94.84           N  
ATOM   2195  NH1 ARG A 281      37.838  14.303 -29.108  1.00 94.84           N  
ATOM   2196  NH2 ARG A 281      38.497  13.430 -27.093  1.00 94.84           N  
ATOM   2197  CZ  ARG A 281      38.276  13.275 -28.390  1.00 94.84           C  
ATOM   2198  N   PHE A 282      38.926   7.016 -30.658  1.00 96.50           N  
ATOM   2199  CA  PHE A 282      38.333   6.199 -29.605  1.00 96.50           C  
ATOM   2200  C   PHE A 282      38.932   6.546 -28.248  1.00 96.50           C  
ATOM   2201  CB  PHE A 282      38.534   4.709 -29.902  1.00 96.50           C  
ATOM   2202  O   PHE A 282      39.894   7.313 -28.166  1.00 96.50           O  
ATOM   2203  CG  PHE A 282      39.967   4.260 -29.811  1.00 96.50           C  
ATOM   2204  CD1 PHE A 282      40.844   4.468 -30.868  1.00 96.50           C  
ATOM   2205  CD2 PHE A 282      40.438   3.630 -28.666  1.00 96.50           C  
ATOM   2206  CE1 PHE A 282      42.171   4.053 -30.786  1.00 96.50           C  
ATOM   2207  CE2 PHE A 282      41.763   3.213 -28.577  1.00 96.50           C  
ATOM   2208  CZ  PHE A 282      42.628   3.424 -29.638  1.00 96.50           C  
ATOM   2209  N   ALA A 283      38.307   6.069 -27.152  1.00 97.54           N  
ATOM   2210  CA  ALA A 283      38.770   6.381 -25.802  1.00 97.54           C  
ATOM   2211  C   ALA A 283      39.074   5.107 -25.019  1.00 97.54           C  
ATOM   2212  CB  ALA A 283      37.730   7.221 -25.064  1.00 97.54           C  
ATOM   2213  O   ALA A 283      38.509   4.048 -25.301  1.00 97.54           O  
ATOM   2214  N   GLU A 284      40.079   5.253 -24.049  1.00 97.56           N  
ATOM   2215  CA  GLU A 284      40.431   4.158 -23.151  1.00 97.56           C  
ATOM   2216  C   GLU A 284      40.341   4.591 -21.690  1.00 97.56           C  
ATOM   2217  CB  GLU A 284      41.838   3.639 -23.459  1.00 97.56           C  
ATOM   2218  O   GLU A 284      40.806   5.674 -21.329  1.00 97.56           O  
ATOM   2219  CG  GLU A 284      41.949   2.920 -24.796  1.00 97.56           C  
ATOM   2220  CD  GLU A 284      43.341   2.373 -25.069  1.00 97.56           C  
ATOM   2221  OE1 GLU A 284      43.514   1.617 -26.053  1.00 97.56           O  
ATOM   2222  OE2 GLU A 284      44.266   2.701 -24.293  1.00 97.56           O  
ATOM   2223  N   VAL A 285      39.744   3.677 -20.830  1.00 97.90           N  
ATOM   2224  CA  VAL A 285      39.692   3.884 -19.387  1.00 97.90           C  
ATOM   2225  C   VAL A 285      40.162   2.622 -18.666  1.00 97.90           C  
ATOM   2226  CB  VAL A 285      38.270   4.266 -18.919  1.00 97.90           C  
ATOM   2227  O   VAL A 285      39.629   1.534 -18.895  1.00 97.90           O  
ATOM   2228  CG1 VAL A 285      38.224   4.422 -17.400  1.00 97.90           C  
ATOM   2229  CG2 VAL A 285      37.811   5.552 -19.605  1.00 97.90           C  
ATOM   2230  N   ASP A 286      41.292   2.773 -17.794  1.00 97.19           N  
ATOM   2231  CA  ASP A 286      41.767   1.709 -16.913  1.00 97.19           C  
ATOM   2232  C   ASP A 286      41.457   2.027 -15.452  1.00 97.19           C  
ATOM   2233  CB  ASP A 286      43.270   1.491 -17.097  1.00 97.19           C  
ATOM   2234  O   ASP A 286      41.908   3.046 -14.924  1.00 97.19           O  
ATOM   2235  CG  ASP A 286      43.626   0.942 -18.468  1.00 97.19           C  
ATOM   2236  OD1 ASP A 286      43.096  -0.121 -18.856  1.00 97.19           O  
ATOM   2237  OD2 ASP A 286      44.447   1.578 -19.165  1.00 97.19           O  
ATOM   2238  N   PHE A 287      40.651   1.142 -14.835  1.00 97.93           N  
ATOM   2239  CA  PHE A 287      40.333   1.400 -13.435  1.00 97.93           C  
ATOM   2240  C   PHE A 287      40.246   0.096 -12.651  1.00 97.93           C  
ATOM   2241  CB  PHE A 287      39.017   2.174 -13.315  1.00 97.93           C  
ATOM   2242  O   PHE A 287      39.408  -0.758 -12.949  1.00 97.93           O  
ATOM   2243  CG  PHE A 287      38.846   2.879 -11.997  1.00 97.93           C  
ATOM   2244  CD1 PHE A 287      38.343   2.203 -10.892  1.00 97.93           C  
ATOM   2245  CD2 PHE A 287      39.188   4.218 -11.862  1.00 97.93           C  
ATOM   2246  CE1 PHE A 287      38.183   2.853  -9.670  1.00 97.93           C  
ATOM   2247  CE2 PHE A 287      39.031   4.875 -10.645  1.00 97.93           C  
ATOM   2248  CZ  PHE A 287      38.527   4.190  -9.550  1.00 97.93           C  
ATOM   2249  N   ASP A 288      41.037  -0.007 -11.567  1.00 97.97           N  
ATOM   2250  CA  ASP A 288      41.073  -1.202 -10.729  1.00 97.97           C  
ATOM   2251  C   ASP A 288      40.236  -1.012  -9.466  1.00 97.97           C  
ATOM   2252  CB  ASP A 288      42.515  -1.553 -10.356  1.00 97.97           C  
ATOM   2253  O   ASP A 288      40.054   0.115  -8.999  1.00 97.97           O  
ATOM   2254  CG  ASP A 288      43.378  -1.872 -11.564  1.00 97.97           C  
ATOM   2255  OD1 ASP A 288      42.839  -2.322 -12.598  1.00 97.97           O  
ATOM   2256  OD2 ASP A 288      44.610  -1.675 -11.480  1.00 97.97           O  
ATOM   2257  N   PHE A 289      39.668  -2.145  -8.937  1.00 98.15           N  
ATOM   2258  CA  PHE A 289      38.918  -2.114  -7.687  1.00 98.15           C  
ATOM   2259  C   PHE A 289      39.564  -3.020  -6.646  1.00 98.15           C  
ATOM   2260  CB  PHE A 289      37.464  -2.536  -7.921  1.00 98.15           C  
ATOM   2261  O   PHE A 289      40.098  -4.079  -6.982  1.00 98.15           O  
ATOM   2262  CG  PHE A 289      36.689  -1.587  -8.795  1.00 98.15           C  
ATOM   2263  CD1 PHE A 289      36.188  -0.398  -8.280  1.00 98.15           C  
ATOM   2264  CD2 PHE A 289      36.463  -1.884 -10.133  1.00 98.15           C  
ATOM   2265  CE1 PHE A 289      35.471   0.483  -9.086  1.00 98.15           C  
ATOM   2266  CE2 PHE A 289      35.747  -1.009 -10.945  1.00 98.15           C  
ATOM   2267  CZ  PHE A 289      35.251   0.174 -10.420  1.00 98.15           C  
ATOM   2268  N   GLN A 290      39.595  -2.595  -5.425  1.00 97.57           N  
ATOM   2269  CA  GLN A 290      39.976  -3.407  -4.274  1.00 97.57           C  
ATOM   2270  C   GLN A 290      38.810  -3.565  -3.302  1.00 97.57           C  
ATOM   2271  CB  GLN A 290      41.178  -2.790  -3.556  1.00 97.57           C  
ATOM   2272  O   GLN A 290      38.273  -2.574  -2.802  1.00 97.57           O  
ATOM   2273  CG  GLN A 290      41.748  -3.666  -2.449  1.00 97.57           C  
ATOM   2274  CD  GLN A 290      43.008  -3.088  -1.833  1.00 97.57           C  
ATOM   2275  NE2 GLN A 290      43.966  -3.953  -1.519  1.00 97.57           N  
ATOM   2276  OE1 GLN A 290      43.120  -1.873  -1.642  1.00 97.57           O  
ATOM   2277  N   LEU A 291      38.315  -4.834  -3.057  1.00 96.82           N  
ATOM   2278  CA  LEU A 291      37.191  -5.110  -2.170  1.00 96.82           C  
ATOM   2279  C   LEU A 291      37.665  -5.289  -0.731  1.00 96.82           C  
ATOM   2280  CB  LEU A 291      36.438  -6.360  -2.631  1.00 96.82           C  
ATOM   2281  O   LEU A 291      38.846  -5.547  -0.490  1.00 96.82           O  
ATOM   2282  CG  LEU A 291      35.775  -6.284  -4.007  1.00 96.82           C  
ATOM   2283  CD1 LEU A 291      34.984  -7.558  -4.286  1.00 96.82           C  
ATOM   2284  CD2 LEU A 291      34.872  -5.058  -4.098  1.00 96.82           C  
ATOM   2285  N   GLN A 292      36.775  -5.125   0.215  1.00 94.34           N  
ATOM   2286  CA  GLN A 292      37.000  -5.408   1.629  1.00 94.34           C  
ATOM   2287  C   GLN A 292      36.475  -6.792   2.003  1.00 94.34           C  
ATOM   2288  CB  GLN A 292      36.337  -4.342   2.502  1.00 94.34           C  
ATOM   2289  O   GLN A 292      35.540  -7.297   1.378  1.00 94.34           O  
ATOM   2290  CG  GLN A 292      36.950  -2.956   2.351  1.00 94.34           C  
ATOM   2291  CD  GLN A 292      36.248  -1.909   3.196  1.00 94.34           C  
ATOM   2292  NE2 GLN A 292      37.002  -0.916   3.656  1.00 94.34           N  
ATOM   2293  OE1 GLN A 292      35.039  -1.991   3.433  1.00 94.34           O  
ATOM   2294  N   LYS A 293      37.074  -7.339   3.055  1.00 92.60           N  
ATOM   2295  CA  LYS A 293      36.571  -8.609   3.570  1.00 92.60           C  
ATOM   2296  C   LYS A 293      35.237  -8.421   4.287  1.00 92.60           C  
ATOM   2297  CB  LYS A 293      37.589  -9.247   4.516  1.00 92.60           C  
ATOM   2298  O   LYS A 293      35.048  -7.441   5.012  1.00 92.60           O  
ATOM   2299  CG  LYS A 293      37.407 -10.746   4.702  1.00 92.60           C  
ATOM   2300  CD  LYS A 293      38.576 -11.361   5.461  1.00 92.60           C  
ATOM   2301  CE  LYS A 293      38.378 -12.855   5.677  1.00 92.60           C  
ATOM   2302  NZ  LYS A 293      39.582 -13.490   6.292  1.00 92.60           N  
ATOM   2303  N   ALA A 294      34.363  -9.366   4.024  1.00 92.67           N  
ATOM   2304  CA  ALA A 294      33.071  -9.305   4.703  1.00 92.67           C  
ATOM   2305  C   ALA A 294      33.183  -9.807   6.140  1.00 92.67           C  
ATOM   2306  CB  ALA A 294      32.029 -10.118   3.939  1.00 92.67           C  
ATOM   2307  O   ALA A 294      33.694 -10.902   6.384  1.00 92.67           O  
ATOM   2308  N   PRO A 295      32.794  -9.030   7.130  1.00 89.49           N  
ATOM   2309  CA  PRO A 295      32.833  -9.490   8.520  1.00 89.49           C  
ATOM   2310  C   PRO A 295      31.782 -10.557   8.819  1.00 89.49           C  
ATOM   2311  CB  PRO A 295      32.558  -8.214   9.321  1.00 89.49           C  
ATOM   2312  O   PRO A 295      31.913 -11.301   9.794  1.00 89.49           O  
ATOM   2313  CG  PRO A 295      31.803  -7.329   8.382  1.00 89.49           C  
ATOM   2314  CD  PRO A 295      32.269  -7.611   6.982  1.00 89.49           C  
ATOM   2315  N   ALA A 296      30.749 -10.591   7.914  1.00 88.25           N  
ATOM   2316  CA  ALA A 296      29.633 -11.528   8.018  1.00 88.25           C  
ATOM   2317  C   ALA A 296      28.938 -11.705   6.671  1.00 88.25           C  
ATOM   2318  CB  ALA A 296      28.635 -11.053   9.070  1.00 88.25           C  
ATOM   2319  O   ALA A 296      29.071 -10.861   5.781  1.00 88.25           O  
ATOM   2320  N   PRO A 297      28.287 -12.786   6.456  1.00 86.46           N  
ATOM   2321  CA  PRO A 297      27.625 -13.068   5.181  1.00 86.46           C  
ATOM   2322  C   PRO A 297      26.661 -11.962   4.759  1.00 86.46           C  
ATOM   2323  CB  PRO A 297      26.873 -14.373   5.454  1.00 86.46           C  
ATOM   2324  O   PRO A 297      26.492 -11.706   3.564  1.00 86.46           O  
ATOM   2325  CG  PRO A 297      27.662 -15.050   6.529  1.00 86.46           C  
ATOM   2326  CD  PRO A 297      28.254 -13.997   7.421  1.00 86.46           C  
ATOM   2327  N   GLN A 298      25.992 -11.317   5.751  1.00 84.88           N  
ATOM   2328  CA  GLN A 298      25.048 -10.245   5.452  1.00 84.88           C  
ATOM   2329  C   GLN A 298      25.741  -9.083   4.745  1.00 84.88           C  
ATOM   2330  CB  GLN A 298      24.371  -9.752   6.732  1.00 84.88           C  
ATOM   2331  O   GLN A 298      25.125  -8.384   3.938  1.00 84.88           O  
ATOM   2332  CG  GLN A 298      23.403 -10.757   7.342  1.00 84.88           C  
ATOM   2333  CD  GLN A 298      24.097 -11.779   8.223  1.00 84.88           C  
ATOM   2334  NE2 GLN A 298      23.345 -12.774   8.682  1.00 84.88           N  
ATOM   2335  OE1 GLN A 298      25.298 -11.675   8.490  1.00 84.88           O  
ATOM   2336  N   ALA A 299      27.006  -8.853   5.074  1.00 87.34           N  
ATOM   2337  CA  ALA A 299      27.778  -7.748   4.512  1.00 87.34           C  
ATOM   2338  C   ALA A 299      28.094  -7.994   3.039  1.00 87.34           C  
ATOM   2339  CB  ALA A 299      29.068  -7.544   5.302  1.00 87.34           C  
ATOM   2340  O   ALA A 299      28.507  -7.078   2.325  1.00 87.34           O  
ATOM   2341  N   GLU A 300      27.902  -9.297   2.576  1.00 90.71           N  
ATOM   2342  CA  GLU A 300      28.156  -9.665   1.187  1.00 90.71           C  
ATOM   2343  C   GLU A 300      26.990  -9.266   0.287  1.00 90.71           C  
ATOM   2344  CB  GLU A 300      28.420 -11.169   1.069  1.00 90.71           C  
ATOM   2345  O   GLU A 300      27.121  -9.253  -0.938  1.00 90.71           O  
ATOM   2346  CG  GLU A 300      29.685 -11.628   1.781  1.00 90.71           C  
ATOM   2347  CD  GLU A 300      29.982 -13.106   1.581  1.00 90.71           C  
ATOM   2348  OE1 GLU A 300      30.684 -13.704   2.428  1.00 90.71           O  
ATOM   2349  OE2 GLU A 300      29.510 -13.670   0.569  1.00 90.71           O  
ATOM   2350  N   GLN A 301      25.907  -8.927   0.991  1.00 85.78           N  
ATOM   2351  CA  GLN A 301      24.677  -8.638   0.261  1.00 85.78           C  
ATOM   2352  C   GLN A 301      24.538  -7.143  -0.014  1.00 85.78           C  
ATOM   2353  CB  GLN A 301      23.460  -9.144   1.038  1.00 85.78           C  
ATOM   2354  O   GLN A 301      25.030  -6.317   0.757  1.00 85.78           O  
ATOM   2355  CG  GLN A 301      23.477 -10.644   1.300  1.00 85.78           C  
ATOM   2356  CD  GLN A 301      22.173 -11.153   1.883  1.00 85.78           C  
ATOM   2357  NE2 GLN A 301      22.044 -12.471   1.988  1.00 85.78           N  
ATOM   2358  OE1 GLN A 301      21.288 -10.367   2.238  1.00 85.78           O  
ATOM   2359  N   ARG A 302      23.887  -6.824  -1.136  1.00 85.07           N  
ATOM   2360  CA  ARG A 302      23.558  -5.440  -1.462  1.00 85.07           C  
ATOM   2361  C   ARG A 302      22.440  -4.918  -0.566  1.00 85.07           C  
ATOM   2362  CB  ARG A 302      23.153  -5.315  -2.932  1.00 85.07           C  
ATOM   2363  O   ARG A 302      21.639  -5.697  -0.045  1.00 85.07           O  
ATOM   2364  CG  ARG A 302      22.756  -3.906  -3.343  1.00 85.07           C  
ATOM   2365  CD  ARG A 302      22.469  -3.815  -4.836  1.00 85.07           C  
ATOM   2366  NE  ARG A 302      21.146  -4.340  -5.163  1.00 85.07           N  
ATOM   2367  NH1 ARG A 302      21.451  -4.252  -7.452  1.00 85.07           N  
ATOM   2368  NH2 ARG A 302      19.473  -5.018  -6.583  1.00 85.07           N  
ATOM   2369  CZ  ARG A 302      20.693  -4.535  -6.399  1.00 85.07           C  
ATOM   2370  N   SER A 303      22.376  -3.596  -0.409  1.00 79.22           N  
ATOM   2371  CA  SER A 303      21.279  -2.992   0.339  1.00 79.22           C  
ATOM   2372  C   SER A 303      19.933  -3.299  -0.309  1.00 79.22           C  
ATOM   2373  CB  SER A 303      21.470  -1.479   0.445  1.00 79.22           C  
ATOM   2374  O   SER A 303      19.847  -3.458  -1.529  1.00 79.22           O  
ATOM   2375  OG  SER A 303      21.339  -0.865  -0.826  1.00 79.22           O  
ATOM   2376  N   LYS A 304      18.946  -3.616   0.536  1.00 77.20           N  
ATOM   2377  CA  LYS A 304      17.599  -3.963   0.093  1.00 77.20           C  
ATOM   2378  C   LYS A 304      16.741  -2.714  -0.090  1.00 77.20           C  
ATOM   2379  CB  LYS A 304      16.934  -4.913   1.091  1.00 77.20           C  
ATOM   2380  O   LYS A 304      15.827  -2.461   0.697  1.00 77.20           O  
ATOM   2381  CG  LYS A 304      17.609  -6.273   1.195  1.00 77.20           C  
ATOM   2382  CD  LYS A 304      16.826  -7.218   2.097  1.00 77.20           C  
ATOM   2383  CE  LYS A 304      17.521  -8.566   2.233  1.00 77.20           C  
ATOM   2384  NZ  LYS A 304      16.760  -9.495   3.121  1.00 77.20           N  
ATOM   2385  N   ARG A 305      17.104  -1.822  -1.090  1.00 79.14           N  
ATOM   2386  CA  ARG A 305      16.228  -0.677  -1.318  1.00 79.14           C  
ATOM   2387  C   ARG A 305      15.415  -0.856  -2.596  1.00 79.14           C  
ATOM   2388  CB  ARG A 305      17.041   0.617  -1.391  1.00 79.14           C  
ATOM   2389  O   ARG A 305      15.787  -1.641  -3.470  1.00 79.14           O  
ATOM   2390  CG  ARG A 305      17.975   0.691  -2.589  1.00 79.14           C  
ATOM   2391  CD  ARG A 305      18.775   1.986  -2.600  1.00 79.14           C  
ATOM   2392  NE  ARG A 305      17.925   3.143  -2.867  1.00 79.14           N  
ATOM   2393  NH1 ARG A 305      19.659   4.669  -2.898  1.00 79.14           N  
ATOM   2394  NH2 ARG A 305      17.503   5.369  -3.244  1.00 79.14           N  
ATOM   2395  CZ  ARG A 305      18.364   4.391  -3.002  1.00 79.14           C  
ATOM   2396  N   PRO A 306      14.165  -0.329  -2.649  1.00 71.63           N  
ATOM   2397  CA  PRO A 306      13.251  -0.436  -3.789  1.00 71.63           C  
ATOM   2398  C   PRO A 306      13.850   0.119  -5.079  1.00 71.63           C  
ATOM   2399  CB  PRO A 306      12.040   0.390  -3.348  1.00 71.63           C  
ATOM   2400  O   PRO A 306      14.406   1.220  -5.082  1.00 71.63           O  
ATOM   2401  CG  PRO A 306      12.161   0.482  -1.861  1.00 71.63           C  
ATOM   2402  CD  PRO A 306      13.615   0.406  -1.495  1.00 71.63           C  
ATOM   2403  N   ARG A 307      13.941  -0.619  -6.251  1.00 76.08           N  
ATOM   2404  CA  ARG A 307      14.521  -0.262  -7.541  1.00 76.08           C  
ATOM   2405  C   ARG A 307      13.522  -0.482  -8.671  1.00 76.08           C  
ATOM   2406  CB  ARG A 307      15.794  -1.071  -7.801  1.00 76.08           C  
ATOM   2407  O   ARG A 307      12.483  -1.116  -8.474  1.00 76.08           O  
ATOM   2408  CG  ARG A 307      16.894  -0.836  -6.778  1.00 76.08           C  
ATOM   2409  CD  ARG A 307      18.074  -1.773  -6.993  1.00 76.08           C  
ATOM   2410  NE  ARG A 307      19.071  -1.635  -5.936  1.00 76.08           N  
ATOM   2411  NH1 ARG A 307      18.839  -3.796  -5.151  1.00 76.08           N  
ATOM   2412  NH2 ARG A 307      20.332  -2.366  -4.161  1.00 76.08           N  
ATOM   2413  CZ  ARG A 307      19.412  -2.599  -5.085  1.00 76.08           C  
ATOM   2414  N   ALA A 308      13.563   0.230  -9.865  1.00 56.18           N  
ATOM   2415  CA  ALA A 308      12.730   0.238 -11.064  1.00 56.18           C  
ATOM   2416  C   ALA A 308      12.447  -1.183 -11.544  1.00 56.18           C  
ATOM   2417  CB  ALA A 308      13.399   1.047 -12.173  1.00 56.18           C  
ATOM   2418  O   ALA A 308      11.332  -1.489 -11.974  1.00 56.18           O  
ATOM   2419  N   LEU A 309      12.900  -2.186 -10.817  1.00 51.43           N  
ATOM   2420  CA  LEU A 309      12.554  -3.573 -11.109  1.00 51.43           C  
ATOM   2421  C   LEU A 309      12.894  -4.478  -9.930  1.00 51.43           C  
ATOM   2422  CB  LEU A 309      13.284  -4.055 -12.365  1.00 51.43           C  
ATOM   2423  O   LEU A 309      13.488  -5.543 -10.111  1.00 51.43           O  
ATOM   2424  CG  LEU A 309      12.753  -3.532 -13.701  1.00 51.43           C  
ATOM   2425  CD1 LEU A 309      13.753  -3.816 -14.817  1.00 51.43           C  
ATOM   2426  CD2 LEU A 309      11.398  -4.156 -14.019  1.00 51.43           C  
ATOM   2427  N   GLN A 310      12.314  -4.021  -8.794  1.00 43.25           N  
ATOM   2428  CA  GLN A 310      12.495  -5.035  -7.760  1.00 43.25           C  
ATOM   2429  C   GLN A 310      11.481  -6.165  -7.915  1.00 43.25           C  
ATOM   2430  CB  GLN A 310      12.378  -4.411  -6.369  1.00 43.25           C  
ATOM   2431  O   GLN A 310      11.809  -7.334  -7.705  1.00 43.25           O  
ATOM   2432  CG  GLN A 310      13.154  -5.158  -5.293  1.00 43.25           C  
ATOM   2433  CD  GLN A 310      13.438  -4.302  -4.072  1.00 43.25           C  
ATOM   2434  NE2 GLN A 310      14.262  -4.816  -3.166  1.00 43.25           N  
ATOM   2435  OE1 GLN A 310      12.921  -3.188  -3.946  1.00 43.25           O  
ATOM   2436  N   GLN A 311      10.213  -5.650  -8.877  1.00 31.40           N  
ATOM   2437  CA  GLN A 311       9.088  -6.577  -8.949  1.00 31.40           C  
ATOM   2438  C   GLN A 311       9.081  -7.332 -10.275  1.00 31.40           C  
ATOM   2439  CB  GLN A 311       7.765  -5.831  -8.763  1.00 31.40           C  
ATOM   2440  O   GLN A 311       8.655  -8.487 -10.335  1.00 31.40           O  
ATOM   2441  CG  GLN A 311       7.329  -5.706  -7.309  1.00 31.40           C  
ATOM   2442  CD  GLN A 311       6.014  -4.965  -7.153  1.00 31.40           C  
ATOM   2443  NE2 GLN A 311       5.559  -4.821  -5.913  1.00 31.40           N  
ATOM   2444  OE1 GLN A 311       5.413  -4.524  -8.138  1.00 31.40           O  
ATOM   2445  N   ALA A 312      10.063  -6.891 -11.155  1.00 27.87           N  
ATOM   2446  CA  ALA A 312      10.024  -7.583 -12.440  1.00 27.87           C  
ATOM   2447  C   ALA A 312      11.294  -8.400 -12.662  1.00 27.87           C  
ATOM   2448  CB  ALA A 312       9.833  -6.583 -13.578  1.00 27.87           C  
ATOM   2449  O   ALA A 312      11.319  -9.305 -13.500  1.00 27.87           O  
ATOM   2450  N   LEU A 313      12.017  -8.573 -11.580  1.00 28.85           N  
ATOM   2451  CA  LEU A 313      12.839  -9.763 -11.390  1.00 28.85           C  
ATOM   2452  C   LEU A 313      12.539 -10.422 -10.048  1.00 28.85           C  
ATOM   2453  CB  LEU A 313      14.326  -9.408 -11.476  1.00 28.85           C  
ATOM   2454  O   LEU A 313      13.073 -11.492  -9.744  1.00 28.85           O  
ATOM   2455  CG  LEU A 313      14.930  -9.356 -12.880  1.00 28.85           C  
ATOM   2456  CD1 LEU A 313      16.124  -8.408 -12.908  1.00 28.85           C  
ATOM   2457  CD2 LEU A 313      15.338 -10.752 -13.339  1.00 28.85           C  
ATOM   2458  N   GLU A 314      10.981 -10.095  -9.562  1.00 30.50           N  
ATOM   2459  CA  GLU A 314      10.078 -11.104  -9.017  1.00 30.50           C  
ATOM   2460  C   GLU A 314       8.645 -10.874  -9.489  1.00 30.50           C  
ATOM   2461  CB  GLU A 314      10.133 -11.105  -7.487  1.00 30.50           C  
ATOM   2462  O   GLU A 314       7.814 -11.782  -9.433  1.00 30.50           O  
ATOM   2463  CG  GLU A 314      11.332 -11.850  -6.916  1.00 30.50           C  
ATOM   2464  CD  GLU A 314      11.400 -11.802  -5.398  1.00 30.50           C  
ATOM   2465  OE1 GLU A 314      12.329 -12.404  -4.813  1.00 30.50           O  
ATOM   2466  OE2 GLU A 314      10.518 -11.157  -4.789  1.00 30.50           O  
ATOM   2467  N   HIS A 315       8.319 -10.507 -10.939  1.00 23.97           N  
ATOM   2468  CA  HIS A 315       7.050 -10.473 -11.658  1.00 23.97           C  
ATOM   2469  C   HIS A 315       7.132  -9.561 -12.878  1.00 23.97           C  
ATOM   2470  CB  HIS A 315       5.923 -10.011 -10.733  1.00 23.97           C  
ATOM   2471  O   HIS A 315       7.603  -8.426 -12.780  1.00 23.97           O  
ATOM   2472  CG  HIS A 315       5.310 -11.117  -9.935  1.00 23.97           C  
ATOM   2473  CD2 HIS A 315       5.413 -11.429  -8.622  1.00 23.97           C  
ATOM   2474  ND1 HIS A 315       4.477 -12.064 -10.492  1.00 23.97           N  
ATOM   2475  CE1 HIS A 315       4.093 -12.911  -9.553  1.00 23.97           C  
ATOM   2476  NE2 HIS A 315       4.646 -12.548  -8.408  1.00 23.97           N  
ATOM   2477  N   HIS A 316       7.420  -9.852 -14.181  1.00 24.78           N  
ATOM   2478  CA  HIS A 316       6.610  -9.435 -15.320  1.00 24.78           C  
ATOM   2479  C   HIS A 316       7.484  -9.101 -16.524  1.00 24.78           C  
ATOM   2480  CB  HIS A 316       5.744  -8.230 -14.949  1.00 24.78           C  
ATOM   2481  O   HIS A 316       8.307  -8.184 -16.464  1.00 24.78           O  
ATOM   2482  CG  HIS A 316       4.400  -8.601 -14.409  1.00 24.78           C  
ATOM   2483  CD2 HIS A 316       3.858  -8.433 -13.180  1.00 24.78           C  
ATOM   2484  ND1 HIS A 316       3.439  -9.229 -15.172  1.00 24.78           N  
ATOM   2485  CE1 HIS A 316       2.361  -9.431 -14.433  1.00 24.78           C  
ATOM   2486  NE2 HIS A 316       2.590  -8.958 -13.220  1.00 24.78           N  
ATOM   2487  N   HIS A 317       7.874 -10.012 -17.516  1.00 21.31           N  
ATOM   2488  CA  HIS A 317       7.657  -9.779 -18.939  1.00 21.31           C  
ATOM   2489  C   HIS A 317       6.334 -10.380 -19.400  1.00 21.31           C  
ATOM   2490  CB  HIS A 317       8.811 -10.357 -19.759  1.00 21.31           C  
ATOM   2491  O   HIS A 317       6.059 -11.555 -19.146  1.00 21.31           O  
ATOM   2492  CG  HIS A 317       9.992  -9.445 -19.859  1.00 21.31           C  
ATOM   2493  CD2 HIS A 317      11.263  -9.584 -19.413  1.00 21.31           C  
ATOM   2494  ND1 HIS A 317       9.933  -8.217 -20.481  1.00 21.31           N  
ATOM   2495  CE1 HIS A 317      11.121  -7.639 -20.413  1.00 21.31           C  
ATOM   2496  NE2 HIS A 317      11.945  -8.447 -19.770  1.00 21.31           N  
ATOM   2497  N   HIS A 318       5.104  -9.710 -19.407  1.00 21.44           N  
ATOM   2498  CA  HIS A 318       3.929  -9.573 -20.261  1.00 21.44           C  
ATOM   2499  C   HIS A 318       4.073  -8.387 -21.209  1.00 21.44           C  
ATOM   2500  CB  HIS A 318       2.666  -9.417 -19.413  1.00 21.44           C  
ATOM   2501  O   HIS A 318       4.399  -7.278 -20.778  1.00 21.44           O  
ATOM   2502  CG  HIS A 318       2.104 -10.716 -18.930  1.00 21.44           C  
ATOM   2503  CD2 HIS A 318       1.899 -11.183 -17.676  1.00 21.44           C  
ATOM   2504  ND1 HIS A 318       1.681 -11.709 -19.786  1.00 21.44           N  
ATOM   2505  CE1 HIS A 318       1.238 -12.734 -19.078  1.00 21.44           C  
ATOM   2506  NE2 HIS A 318       1.359 -12.441 -17.795  1.00 21.44           N  
ATOM   2507  N   HIS A 319       4.180  -8.649 -22.573  1.00 21.82           N  
ATOM   2508  CA  HIS A 319       3.392  -8.467 -23.786  1.00 21.82           C  
ATOM   2509  C   HIS A 319       4.290  -8.271 -25.003  1.00 21.82           C  
ATOM   2510  CB  HIS A 319       2.444  -7.276 -23.635  1.00 21.82           C  
ATOM   2511  O   HIS A 319       5.227  -7.471 -24.965  1.00 21.82           O  
ATOM   2512  CG  HIS A 319       1.149  -7.620 -22.970  1.00 21.82           C  
ATOM   2513  CD2 HIS A 319       0.589  -7.165 -21.825  1.00 21.82           C  
ATOM   2514  ND1 HIS A 319       0.268  -8.542 -23.491  1.00 21.82           N  
ATOM   2515  CE1 HIS A 319      -0.782  -8.639 -22.692  1.00 21.82           C  
ATOM   2516  NE2 HIS A 319      -0.611  -7.814 -21.673  1.00 21.82           N  
ATOM   2517  N   HIS A 320       4.618  -9.265 -25.920  1.00 26.21           N  
ATOM   2518  CA  HIS A 320       4.780  -9.616 -27.327  1.00 26.21           C  
ATOM   2519  C   HIS A 320       6.001 -10.504 -27.536  1.00 26.21           C  
ATOM   2520  CB  HIS A 320       4.895  -8.354 -28.183  1.00 26.21           C  
ATOM   2521  O   HIS A 320       7.089 -10.198 -27.043  1.00 26.21           O  
ATOM   2522  CG  HIS A 320       3.594  -7.645 -28.386  1.00 26.21           C  
ATOM   2523  CD2 HIS A 320       3.186  -6.410 -28.009  1.00 26.21           C  
ATOM   2524  ND1 HIS A 320       2.531  -8.217 -29.050  1.00 26.21           N  
ATOM   2525  CE1 HIS A 320       1.522  -7.362 -29.073  1.00 26.21           C  
ATOM   2526  NE2 HIS A 320       1.894  -6.258 -28.448  1.00 26.21           N  
TER
ATOM   2527  N   MET B   1      28.855   1.699  21.158  1.00 58.81           N  
ATOM   2528  CA  MET B   1      28.772   3.153  21.047  1.00 58.81           C  
ATOM   2529  C   MET B   1      28.317   3.567  19.652  1.00 58.81           C  
ATOM   2530  CB  MET B   1      30.122   3.795  21.370  1.00 58.81           C  
ATOM   2531  O   MET B   1      28.803   3.034  18.653  1.00 58.81           O  
ATOM   2532  CG  MET B   1      30.436   3.847  22.856  1.00 58.81           C  
ATOM   2533  SD  MET B   1      31.635   5.172  23.275  1.00 58.81           S  
ATOM   2534  CE  MET B   1      33.113   4.173  23.607  1.00 58.81           C  
ATOM   2535  N   THR B   2      27.169   4.175  19.536  1.00 83.85           N  
ATOM   2536  CA  THR B   2      26.614   4.711  18.298  1.00 83.85           C  
ATOM   2537  C   THR B   2      27.560   5.737  17.680  1.00 83.85           C  
ATOM   2538  CB  THR B   2      25.237   5.358  18.538  1.00 83.85           C  
ATOM   2539  O   THR B   2      28.085   6.605  18.380  1.00 83.85           O  
ATOM   2540  CG2 THR B   2      24.579   5.756  17.221  1.00 83.85           C  
ATOM   2541  OG1 THR B   2      24.389   4.425  19.220  1.00 83.85           O  
ATOM   2542  N   VAL B   3      28.079   5.436  16.506  1.00 92.33           N  
ATOM   2543  CA  VAL B   3      28.943   6.350  15.766  1.00 92.33           C  
ATOM   2544  C   VAL B   3      28.161   7.604  15.382  1.00 92.33           C  
ATOM   2545  CB  VAL B   3      29.529   5.680  14.503  1.00 92.33           C  
ATOM   2546  O   VAL B   3      27.099   7.515  14.761  1.00 92.33           O  
ATOM   2547  CG1 VAL B   3      30.360   6.677  13.698  1.00 92.33           C  
ATOM   2548  CG2 VAL B   3      30.370   4.464  14.886  1.00 92.33           C  
ATOM   2549  N   LYS B   4      28.733   8.755  15.829  1.00 95.51           N  
ATOM   2550  CA  LYS B   4      28.119  10.041  15.511  1.00 95.51           C  
ATOM   2551  C   LYS B   4      29.130  10.993  14.880  1.00 95.51           C  
ATOM   2552  CB  LYS B   4      27.517  10.673  16.767  1.00 95.51           C  
ATOM   2553  O   LYS B   4      30.110  11.379  15.520  1.00 95.51           O  
ATOM   2554  CG  LYS B   4      26.429   9.834  17.422  1.00 95.51           C  
ATOM   2555  CD  LYS B   4      25.821  10.546  18.623  1.00 95.51           C  
ATOM   2556  CE  LYS B   4      24.711   9.721  19.261  1.00 95.51           C  
ATOM   2557  NZ  LYS B   4      24.083  10.435  20.413  1.00 95.51           N  
ATOM   2558  N   ILE B   5      28.874  11.456  13.649  1.00 97.26           N  
ATOM   2559  CA  ILE B   5      29.871  12.299  12.998  1.00 97.26           C  
ATOM   2560  C   ILE B   5      29.221  13.600  12.531  1.00 97.26           C  
ATOM   2561  CB  ILE B   5      30.533  11.573  11.805  1.00 97.26           C  
ATOM   2562  O   ILE B   5      29.899  14.486  12.005  1.00 97.26           O  
ATOM   2563  CG1 ILE B   5      29.477  11.176  10.768  1.00 97.26           C  
ATOM   2564  CG2 ILE B   5      31.315  10.347  12.287  1.00 97.26           C  
ATOM   2565  CD1 ILE B   5      30.057  10.737   9.431  1.00 97.26           C  
ATOM   2566  N   SER B   6      27.898  13.649  12.734  1.00 96.99           N  
ATOM   2567  CA  SER B   6      27.187  14.817  12.222  1.00 96.99           C  
ATOM   2568  C   SER B   6      27.679  16.098  12.886  1.00 96.99           C  
ATOM   2569  CB  SER B   6      25.681  14.666  12.441  1.00 96.99           C  
ATOM   2570  O   SER B   6      27.513  17.190  12.339  1.00 96.99           O  
ATOM   2571  OG  SER B   6      25.382  14.553  13.822  1.00 96.99           O  
ATOM   2572  N   HIS B   7      28.302  16.054  14.062  1.00 95.82           N  
ATOM   2573  CA  HIS B   7      28.742  17.221  14.819  1.00 95.82           C  
ATOM   2574  C   HIS B   7      30.147  17.647  14.408  1.00 95.82           C  
ATOM   2575  CB  HIS B   7      28.699  16.932  16.321  1.00 95.82           C  
ATOM   2576  O   HIS B   7      30.610  18.725  14.788  1.00 95.82           O  
ATOM   2577  CG  HIS B   7      29.612  15.826  16.746  1.00 95.82           C  
ATOM   2578  CD2 HIS B   7      30.835  15.856  17.325  1.00 95.82           C  
ATOM   2579  ND1 HIS B   7      29.294  14.495  16.582  1.00 95.82           N  
ATOM   2580  CE1 HIS B   7      30.285  13.752  17.046  1.00 95.82           C  
ATOM   2581  NE2 HIS B   7      31.232  14.553  17.502  1.00 95.82           N  
ATOM   2582  N   THR B   8      30.842  16.827  13.644  1.00 97.54           N  
ATOM   2583  CA  THR B   8      32.217  17.148  13.276  1.00 97.54           C  
ATOM   2584  C   THR B   8      32.259  18.356  12.345  1.00 97.54           C  
ATOM   2585  CB  THR B   8      32.907  15.950  12.598  1.00 97.54           C  
ATOM   2586  O   THR B   8      31.301  18.618  11.614  1.00 97.54           O  
ATOM   2587  CG2 THR B   8      32.871  14.716  13.494  1.00 97.54           C  
ATOM   2588  OG1 THR B   8      32.237  15.653  11.367  1.00 97.54           O  
ATOM   2589  N   SER B   9      33.365  19.126  12.416  1.00 97.17           N  
ATOM   2590  CA  SER B   9      33.532  20.347  11.634  1.00 97.17           C  
ATOM   2591  C   SER B   9      33.490  20.056  10.138  1.00 97.17           C  
ATOM   2592  CB  SER B   9      34.849  21.037  11.991  1.00 97.17           C  
ATOM   2593  O   SER B   9      32.895  20.814   9.369  1.00 97.17           O  
ATOM   2594  OG  SER B   9      35.948  20.173  11.760  1.00 97.17           O  
ATOM   2595  N   ASP B  10      34.022  18.984   9.739  1.00 96.24           N  
ATOM   2596  CA  ASP B  10      34.065  18.619   8.326  1.00 96.24           C  
ATOM   2597  C   ASP B  10      32.661  18.361   7.783  1.00 96.24           C  
ATOM   2598  CB  ASP B  10      34.944  17.385   8.117  1.00 96.24           C  
ATOM   2599  O   ASP B  10      32.314  18.831   6.697  1.00 96.24           O  
ATOM   2600  CG  ASP B  10      36.421  17.667   8.328  1.00 96.24           C  
ATOM   2601  OD1 ASP B  10      36.825  18.850   8.310  1.00 96.24           O  
ATOM   2602  OD2 ASP B  10      37.189  16.697   8.512  1.00 96.24           O  
ATOM   2603  N   VAL B  11      31.861  17.652   8.519  1.00 97.62           N  
ATOM   2604  CA  VAL B  11      30.507  17.338   8.073  1.00 97.62           C  
ATOM   2605  C   VAL B  11      29.641  18.595   8.126  1.00 97.62           C  
ATOM   2606  CB  VAL B  11      29.873  16.218   8.928  1.00 97.62           C  
ATOM   2607  O   VAL B  11      28.834  18.839   7.227  1.00 97.62           O  
ATOM   2608  CG1 VAL B  11      28.383  16.080   8.618  1.00 97.62           C  
ATOM   2609  CG2 VAL B  11      30.596  14.894   8.692  1.00 97.62           C  
ATOM   2610  N   GLN B  12      29.803  19.440   9.133  1.00 97.84           N  
ATOM   2611  CA  GLN B  12      29.064  20.696   9.218  1.00 97.84           C  
ATOM   2612  C   GLN B  12      29.395  21.609   8.041  1.00 97.84           C  
ATOM   2613  CB  GLN B  12      29.366  21.409  10.537  1.00 97.84           C  
ATOM   2614  O   GLN B  12      28.505  22.248   7.476  1.00 97.84           O  
ATOM   2615  CG  GLN B  12      28.818  20.692  11.763  1.00 97.84           C  
ATOM   2616  CD  GLN B  12      27.306  20.567  11.743  1.00 97.84           C  
ATOM   2617  NE2 GLN B  12      26.808  19.359  11.986  1.00 97.84           N  
ATOM   2618  OE1 GLN B  12      26.592  21.548  11.512  1.00 97.84           O  
ATOM   2619  N   GLN B  13      30.654  21.697   7.716  1.00 97.56           N  
ATOM   2620  CA  GLN B  13      31.064  22.482   6.557  1.00 97.56           C  
ATOM   2621  C   GLN B  13      30.469  21.917   5.270  1.00 97.56           C  
ATOM   2622  CB  GLN B  13      32.590  22.530   6.453  1.00 97.56           C  
ATOM   2623  O   GLN B  13      30.049  22.672   4.391  1.00 97.56           O  
ATOM   2624  CG  GLN B  13      33.103  23.463   5.365  1.00 97.56           C  
ATOM   2625  CD  GLN B  13      32.669  24.902   5.573  1.00 97.56           C  
ATOM   2626  NE2 GLN B  13      32.484  25.630   4.477  1.00 97.56           N  
ATOM   2627  OE1 GLN B  13      32.501  25.356   6.710  1.00 97.56           O  
ATOM   2628  N   PHE B  14      30.396  20.649   5.184  1.00 97.26           N  
ATOM   2629  CA  PHE B  14      29.791  19.991   4.031  1.00 97.26           C  
ATOM   2630  C   PHE B  14      28.314  20.350   3.916  1.00 97.26           C  
ATOM   2631  CB  PHE B  14      29.955  18.471   4.131  1.00 97.26           C  
ATOM   2632  O   PHE B  14      27.832  20.674   2.829  1.00 97.26           O  
ATOM   2633  CG  PHE B  14      29.134  17.705   3.130  1.00 97.26           C  
ATOM   2634  CD1 PHE B  14      28.142  16.827   3.549  1.00 97.26           C  
ATOM   2635  CD2 PHE B  14      29.354  17.863   1.767  1.00 97.26           C  
ATOM   2636  CE1 PHE B  14      27.380  16.117   2.625  1.00 97.26           C  
ATOM   2637  CE2 PHE B  14      28.597  17.156   0.837  1.00 97.26           C  
ATOM   2638  CZ  PHE B  14      27.611  16.283   1.268  1.00 97.26           C  
ATOM   2639  N   PHE B  15      27.557  20.257   4.981  1.00 97.96           N  
ATOM   2640  CA  PHE B  15      26.142  20.609   4.975  1.00 97.96           C  
ATOM   2641  C   PHE B  15      25.947  22.062   4.559  1.00 97.96           C  
ATOM   2642  CB  PHE B  15      25.521  20.369   6.354  1.00 97.96           C  
ATOM   2643  O   PHE B  15      24.996  22.386   3.845  1.00 97.96           O  
ATOM   2644  CG  PHE B  15      25.269  18.918   6.663  1.00 97.96           C  
ATOM   2645  CD1 PHE B  15      25.130  17.989   5.639  1.00 97.96           C  
ATOM   2646  CD2 PHE B  15      25.170  18.483   7.978  1.00 97.96           C  
ATOM   2647  CE1 PHE B  15      24.897  16.645   5.922  1.00 97.96           C  
ATOM   2648  CE2 PHE B  15      24.937  17.141   8.269  1.00 97.96           C  
ATOM   2649  CZ  PHE B  15      24.800  16.224   7.239  1.00 97.96           C  
ATOM   2650  N   LYS B  16      26.866  22.954   4.957  1.00 97.20           N  
ATOM   2651  CA  LYS B  16      26.800  24.349   4.534  1.00 97.20           C  
ATOM   2652  C   LYS B  16      27.000  24.477   3.026  1.00 97.20           C  
ATOM   2653  CB  LYS B  16      27.847  25.184   5.273  1.00 97.20           C  
ATOM   2654  O   LYS B  16      26.289  25.234   2.362  1.00 97.20           O  
ATOM   2655  CG  LYS B  16      27.494  25.476   6.724  1.00 97.20           C  
ATOM   2656  CD  LYS B  16      28.541  26.361   7.387  1.00 97.20           C  
ATOM   2657  CE  LYS B  16      28.201  26.634   8.846  1.00 97.20           C  
ATOM   2658  NZ  LYS B  16      29.268  27.430   9.524  1.00 97.20           N  
ATOM   2659  N   GLU B  17      27.903  23.744   2.570  1.00 95.97           N  
ATOM   2660  CA  GLU B  17      28.147  23.727   1.131  1.00 95.97           C  
ATOM   2661  C   GLU B  17      26.942  23.177   0.373  1.00 95.97           C  
ATOM   2662  CB  GLU B  17      29.394  22.899   0.807  1.00 95.97           C  
ATOM   2663  O   GLU B  17      26.502  23.769  -0.615  1.00 95.97           O  
ATOM   2664  CG  GLU B  17      29.742  22.865  -0.674  1.00 95.97           C  
ATOM   2665  CD  GLU B  17      30.985  22.045  -0.979  1.00 95.97           C  
ATOM   2666  OE1 GLU B  17      31.275  21.804  -2.173  1.00 95.97           O  
ATOM   2667  OE2 GLU B  17      31.674  21.639  -0.017  1.00 95.97           O  
ATOM   2668  N   ALA B  18      26.430  22.080   0.798  1.00 96.71           N  
ATOM   2669  CA  ALA B  18      25.297  21.428   0.148  1.00 96.71           C  
ATOM   2670  C   ALA B  18      24.062  22.325   0.167  1.00 96.71           C  
ATOM   2671  CB  ALA B  18      24.991  20.093   0.824  1.00 96.71           C  
ATOM   2672  O   ALA B  18      23.223  22.256  -0.734  1.00 96.71           O  
ATOM   2673  N   SER B  19      23.977  23.132   1.099  1.00 97.45           N  
ATOM   2674  CA  SER B  19      22.819  24.010   1.239  1.00 97.45           C  
ATOM   2675  C   SER B  19      23.032  25.326   0.499  1.00 97.45           C  
ATOM   2676  CB  SER B  19      22.531  24.286   2.715  1.00 97.45           C  
ATOM   2677  O   SER B  19      22.161  26.199   0.512  1.00 97.45           O  
ATOM   2678  OG  SER B  19      22.289  23.078   3.415  1.00 97.45           O  
ATOM   2679  N   GLY B  20      24.235  25.574  -0.122  1.00 96.10           N  
ATOM   2680  CA  GLY B  20      24.464  26.695  -1.021  1.00 96.10           C  
ATOM   2681  C   GLY B  20      25.075  27.899  -0.329  1.00 96.10           C  
ATOM   2682  O   GLY B  20      25.129  28.989  -0.902  1.00 96.10           O  
ATOM   2683  N   PHE B  21      25.600  27.749   0.895  1.00 96.60           N  
ATOM   2684  CA  PHE B  21      26.127  28.879   1.651  1.00 96.60           C  
ATOM   2685  C   PHE B  21      27.485  29.308   1.109  1.00 96.60           C  
ATOM   2686  CB  PHE B  21      26.243  28.526   3.137  1.00 96.60           C  
ATOM   2687  O   PHE B  21      27.973  30.393   1.429  1.00 96.60           O  
ATOM   2688  CG  PHE B  21      24.972  28.741   3.913  1.00 96.60           C  
ATOM   2689  CD1 PHE B  21      24.524  30.025   4.199  1.00 96.60           C  
ATOM   2690  CD2 PHE B  21      24.224  27.658   4.357  1.00 96.60           C  
ATOM   2691  CE1 PHE B  21      23.348  30.227   4.917  1.00 96.60           C  
ATOM   2692  CE2 PHE B  21      23.047  27.852   5.075  1.00 96.60           C  
ATOM   2693  CZ  PHE B  21      22.612  29.137   5.355  1.00 96.60           C  
ATOM   2694  N   ASN B  22      28.017  28.571   0.206  1.00 91.77           N  
ATOM   2695  CA  ASN B  22      29.316  28.937  -0.348  1.00 91.77           C  
ATOM   2696  C   ASN B  22      29.168  29.792  -1.604  1.00 91.77           C  
ATOM   2697  CB  ASN B  22      30.142  27.685  -0.652  1.00 91.77           C  
ATOM   2698  O   ASN B  22      30.157  30.095  -2.274  1.00 91.77           O  
ATOM   2699  CG  ASN B  22      30.529  26.923   0.600  1.00 91.77           C  
ATOM   2700  ND2 ASN B  22      30.937  25.671   0.430  1.00 91.77           N  
ATOM   2701  OD1 ASN B  22      30.462  27.455   1.711  1.00 91.77           O  
ATOM   2702  N   ASN B  23      27.983  30.058  -2.012  1.00 91.09           N  
ATOM   2703  CA  ASN B  23      27.805  30.992  -3.118  1.00 91.09           C  
ATOM   2704  C   ASN B  23      26.701  32.004  -2.825  1.00 91.09           C  
ATOM   2705  CB  ASN B  23      27.504  30.238  -4.415  1.00 91.09           C  
ATOM   2706  O   ASN B  23      25.918  31.822  -1.891  1.00 91.09           O  
ATOM   2707  CG  ASN B  23      26.156  29.544  -4.387  1.00 91.09           C  
ATOM   2708  ND2 ASN B  23      26.169  28.234  -4.171  1.00 91.09           N  
ATOM   2709  OD1 ASN B  23      25.113  30.179  -4.560  1.00 91.09           O  
ATOM   2710  N   ASP B  24      26.709  33.154  -3.512  1.00 91.89           N  
ATOM   2711  CA  ASP B  24      25.812  34.267  -3.215  1.00 91.89           C  
ATOM   2712  C   ASP B  24      24.533  34.178  -4.045  1.00 91.89           C  
ATOM   2713  CB  ASP B  24      26.512  35.603  -3.470  1.00 91.89           C  
ATOM   2714  O   ASP B  24      23.603  34.962  -3.846  1.00 91.89           O  
ATOM   2715  CG  ASP B  24      27.659  35.864  -2.510  1.00 91.89           C  
ATOM   2716  OD1 ASP B  24      27.639  35.336  -1.377  1.00 91.89           O  
ATOM   2717  OD2 ASP B  24      28.590  36.608  -2.888  1.00 91.89           O  
ATOM   2718  N   GLU B  25      24.392  33.198  -4.872  1.00 95.70           N  
ATOM   2719  CA  GLU B  25      23.208  33.048  -5.713  1.00 95.70           C  
ATOM   2720  C   GLU B  25      22.098  32.304  -4.976  1.00 95.70           C  
ATOM   2721  CB  GLU B  25      23.560  32.316  -7.011  1.00 95.70           C  
ATOM   2722  O   GLU B  25      22.350  31.645  -3.965  1.00 95.70           O  
ATOM   2723  CG  GLU B  25      24.588  33.042  -7.867  1.00 95.70           C  
ATOM   2724  CD  GLU B  25      24.943  32.294  -9.142  1.00 95.70           C  
ATOM   2725  OE1 GLU B  25      25.813  32.773  -9.905  1.00 95.70           O  
ATOM   2726  OE2 GLU B  25      24.345  31.221  -9.381  1.00 95.70           O  
ATOM   2727  N   GLY B  26      20.833  32.454  -5.342  1.00 95.19           N  
ATOM   2728  CA  GLY B  26      19.707  31.732  -4.771  1.00 95.19           C  
ATOM   2729  C   GLY B  26      19.082  32.443  -3.586  1.00 95.19           C  
ATOM   2730  O   GLY B  26      19.417  33.594  -3.298  1.00 95.19           O  
ATOM   2731  N   SER B  27      18.211  31.778  -2.931  1.00 97.29           N  
ATOM   2732  CA  SER B  27      17.467  32.326  -1.801  1.00 97.29           C  
ATOM   2733  C   SER B  27      18.180  32.046  -0.482  1.00 97.29           C  
ATOM   2734  CB  SER B  27      16.053  31.745  -1.759  1.00 97.29           C  
ATOM   2735  O   SER B  27      18.434  30.889  -0.141  1.00 97.29           O  
ATOM   2736  OG  SER B  27      15.441  32.004  -0.507  1.00 97.29           O  
ATOM   2737  N   SER B  28      18.535  33.133   0.249  1.00 96.17           N  
ATOM   2738  CA  SER B  28      19.149  32.967   1.562  1.00 96.17           C  
ATOM   2739  C   SER B  28      18.223  32.218   2.514  1.00 96.17           C  
ATOM   2740  CB  SER B  28      19.517  34.326   2.158  1.00 96.17           C  
ATOM   2741  O   SER B  28      18.676  31.388   3.304  1.00 96.17           O  
ATOM   2742  OG  SER B  28      18.365  35.138   2.308  1.00 96.17           O  
ATOM   2743  N   ARG B  29      16.903  32.516   2.435  1.00 95.93           N  
ATOM   2744  CA  ARG B  29      15.903  31.861   3.272  1.00 95.93           C  
ATOM   2745  C   ARG B  29      15.844  30.365   2.986  1.00 95.93           C  
ATOM   2746  CB  ARG B  29      14.525  32.490   3.056  1.00 95.93           C  
ATOM   2747  O   ARG B  29      15.850  29.549   3.910  1.00 95.93           O  
ATOM   2748  CG  ARG B  29      13.405  31.797   3.816  1.00 95.93           C  
ATOM   2749  CD  ARG B  29      13.585  31.921   5.323  1.00 95.93           C  
ATOM   2750  NE  ARG B  29      12.478  31.306   6.050  1.00 95.93           N  
ATOM   2751  NH1 ARG B  29      13.421  31.590   8.139  1.00 95.93           N  
ATOM   2752  NH2 ARG B  29      11.370  30.589   7.929  1.00 95.93           N  
ATOM   2753  CZ  ARG B  29      12.425  31.163   7.371  1.00 95.93           C  
ATOM   2754  N   MET B  30      15.901  29.986   1.804  1.00 96.33           N  
ATOM   2755  CA  MET B  30      15.867  28.576   1.427  1.00 96.33           C  
ATOM   2756  C   MET B  30      17.137  27.861   1.876  1.00 96.33           C  
ATOM   2757  CB  MET B  30      15.690  28.427  -0.085  1.00 96.33           C  
ATOM   2758  O   MET B  30      17.081  26.721   2.343  1.00 96.33           O  
ATOM   2759  CG  MET B  30      15.371  27.009  -0.529  1.00 96.33           C  
ATOM   2760  SD  MET B  30      13.843  26.356   0.249  1.00 96.33           S  
ATOM   2761  CE  MET B  30      14.089  24.576  -0.006  1.00 96.33           C  
ATOM   2762  N   LYS B  31      18.250  28.478   1.817  1.00 97.92           N  
ATOM   2763  CA  LYS B  31      19.521  27.912   2.263  1.00 97.92           C  
ATOM   2764  C   LYS B  31      19.499  27.624   3.761  1.00 97.92           C  
ATOM   2765  CB  LYS B  31      20.676  28.856   1.927  1.00 97.92           C  
ATOM   2766  O   LYS B  31      19.955  26.568   4.202  1.00 97.92           O  
ATOM   2767  CG  LYS B  31      20.939  29.007   0.436  1.00 97.92           C  
ATOM   2768  CD  LYS B  31      22.072  29.989   0.165  1.00 97.92           C  
ATOM   2769  CE  LYS B  31      22.326  30.152  -1.328  1.00 97.92           C  
ATOM   2770  NZ  LYS B  31      23.414  31.139  -1.600  1.00 97.92           N  
ATOM   2771  N   THR B  32      19.004  28.522   4.495  1.00 97.63           N  
ATOM   2772  CA  THR B  32      18.892  28.364   5.941  1.00 97.63           C  
ATOM   2773  C   THR B  32      17.976  27.194   6.288  1.00 97.63           C  
ATOM   2774  CB  THR B  32      18.361  29.649   6.604  1.00 97.63           C  
ATOM   2775  O   THR B  32      18.311  26.369   7.142  1.00 97.63           O  
ATOM   2776  CG2 THR B  32      18.198  29.465   8.109  1.00 97.63           C  
ATOM   2777  OG1 THR B  32      19.282  30.720   6.361  1.00 97.63           O  
ATOM   2778  N   VAL B  33      16.875  27.100   5.601  1.00 97.13           N  
ATOM   2779  CA  VAL B  33      15.897  26.049   5.862  1.00 97.13           C  
ATOM   2780  C   VAL B  33      16.494  24.688   5.509  1.00 97.13           C  
ATOM   2781  CB  VAL B  33      14.591  26.280   5.070  1.00 97.13           C  
ATOM   2782  O   VAL B  33      16.436  23.751   6.308  1.00 97.13           O  
ATOM   2783  CG1 VAL B  33      13.686  25.051   5.150  1.00 97.13           C  
ATOM   2784  CG2 VAL B  33      13.863  27.518   5.591  1.00 97.13           C  
ATOM   2785  N   ILE B  34      17.108  24.572   4.386  1.00 97.50           N  
ATOM   2786  CA  ILE B  34      17.655  23.303   3.918  1.00 97.50           C  
ATOM   2787  C   ILE B  34      18.810  22.875   4.821  1.00 97.50           C  
ATOM   2788  CB  ILE B  34      18.130  23.399   2.450  1.00 97.50           C  
ATOM   2789  O   ILE B  34      18.936  21.696   5.160  1.00 97.50           O  
ATOM   2790  CG1 ILE B  34      16.928  23.538   1.509  1.00 97.50           C  
ATOM   2791  CG2 ILE B  34      18.981  22.182   2.077  1.00 97.50           C  
ATOM   2792  CD1 ILE B  34      15.959  22.365   1.565  1.00 97.50           C  
ATOM   2793  N   ASN B  35      19.658  23.837   5.193  1.00 97.95           N  
ATOM   2794  CA  ASN B  35      20.749  23.508   6.104  1.00 97.95           C  
ATOM   2795  C   ASN B  35      20.229  22.925   7.415  1.00 97.95           C  
ATOM   2796  CB  ASN B  35      21.611  24.742   6.378  1.00 97.95           C  
ATOM   2797  O   ASN B  35      20.752  21.922   7.904  1.00 97.95           O  
ATOM   2798  CG  ASN B  35      22.817  24.432   7.242  1.00 97.95           C  
ATOM   2799  ND2 ASN B  35      23.830  23.812   6.647  1.00 97.95           N  
ATOM   2800  OD1 ASN B  35      22.839  24.747   8.435  1.00 97.95           O  
ATOM   2801  N   ARG B  36      19.244  23.529   7.972  1.00 97.75           N  
ATOM   2802  CA  ARG B  36      18.638  23.031   9.203  1.00 97.75           C  
ATOM   2803  C   ARG B  36      18.074  21.628   9.006  1.00 97.75           C  
ATOM   2804  CB  ARG B  36      17.534  23.977   9.680  1.00 97.75           C  
ATOM   2805  O   ARG B  36      18.271  20.750   9.849  1.00 97.75           O  
ATOM   2806  CG  ARG B  36      16.809  23.498  10.928  1.00 97.75           C  
ATOM   2807  CD  ARG B  36      17.744  23.417  12.126  1.00 97.75           C  
ATOM   2808  NE  ARG B  36      17.044  22.969  13.327  1.00 97.75           N  
ATOM   2809  NH1 ARG B  36      18.560  23.890  14.806  1.00 97.75           N  
ATOM   2810  NH2 ARG B  36      16.734  22.750  15.592  1.00 97.75           N  
ATOM   2811  CZ  ARG B  36      17.447  23.204  14.572  1.00 97.75           C  
ATOM   2812  N   ILE B  37      17.395  21.362   7.948  1.00 97.10           N  
ATOM   2813  CA  ILE B  37      16.786  20.070   7.652  1.00 97.10           C  
ATOM   2814  C   ILE B  37      17.872  19.005   7.522  1.00 97.10           C  
ATOM   2815  CB  ILE B  37      15.935  20.128   6.363  1.00 97.10           C  
ATOM   2816  O   ILE B  37      17.737  17.903   8.059  1.00 97.10           O  
ATOM   2817  CG1 ILE B  37      14.654  20.934   6.605  1.00 97.10           C  
ATOM   2818  CG2 ILE B  37      15.609  18.716   5.867  1.00 97.10           C  
ATOM   2819  CD1 ILE B  37      13.857  21.223   5.341  1.00 97.10           C  
ATOM   2820  N   LEU B  38      19.001  19.312   6.893  1.00 97.92           N  
ATOM   2821  CA  LEU B  38      20.091  18.362   6.699  1.00 97.92           C  
ATOM   2822  C   LEU B  38      20.715  17.971   8.034  1.00 97.92           C  
ATOM   2823  CB  LEU B  38      21.160  18.953   5.776  1.00 97.92           C  
ATOM   2824  O   LEU B  38      20.911  16.785   8.309  1.00 97.92           O  
ATOM   2825  CG  LEU B  38      20.794  19.058   4.295  1.00 97.92           C  
ATOM   2826  CD1 LEU B  38      21.897  19.777   3.526  1.00 97.92           C  
ATOM   2827  CD2 LEU B  38      20.539  17.674   3.707  1.00 97.92           C  
ATOM   2828  N   VAL B  39      20.940  18.937   8.830  1.00 97.54           N  
ATOM   2829  CA  VAL B  39      21.576  18.695  10.120  1.00 97.54           C  
ATOM   2830  C   VAL B  39      20.664  17.835  10.993  1.00 97.54           C  
ATOM   2831  CB  VAL B  39      21.912  20.018  10.844  1.00 97.54           C  
ATOM   2832  O   VAL B  39      21.109  16.845  11.578  1.00 97.54           O  
ATOM   2833  CG1 VAL B  39      22.334  19.752  12.288  1.00 97.54           C  
ATOM   2834  CG2 VAL B  39      23.008  20.772  10.094  1.00 97.54           C  
ATOM   2835  N   ASP B  40      19.463  18.131  11.078  1.00 97.20           N  
ATOM   2836  CA  ASP B  40      18.517  17.411  11.925  1.00 97.20           C  
ATOM   2837  C   ASP B  40      18.266  16.002  11.393  1.00 97.20           C  
ATOM   2838  CB  ASP B  40      17.197  18.178  12.026  1.00 97.20           C  
ATOM   2839  O   ASP B  40      18.131  15.055  12.170  1.00 97.20           O  
ATOM   2840  CG  ASP B  40      17.277  19.378  12.953  1.00 97.20           C  
ATOM   2841  OD1 ASP B  40      18.362  19.643  13.515  1.00 97.20           O  
ATOM   2842  OD2 ASP B  40      16.246  20.063  13.127  1.00 97.20           O  
ATOM   2843  N   THR B  41      18.166  15.867  10.091  1.00 97.27           N  
ATOM   2844  CA  THR B  41      18.006  14.539   9.509  1.00 97.27           C  
ATOM   2845  C   THR B  41      19.187  13.643   9.873  1.00 97.27           C  
ATOM   2846  CB  THR B  41      17.868  14.614   7.977  1.00 97.27           C  
ATOM   2847  O   THR B  41      19.000  12.486  10.255  1.00 97.27           O  
ATOM   2848  CG2 THR B  41      17.765  13.220   7.365  1.00 97.27           C  
ATOM   2849  OG1 THR B  41      16.690  15.358   7.645  1.00 97.27           O  
ATOM   2850  N   ALA B  42      20.384  14.163   9.815  1.00 97.53           N  
ATOM   2851  CA  ALA B  42      21.583  13.413  10.182  1.00 97.53           C  
ATOM   2852  C   ALA B  42      21.541  12.998  11.650  1.00 97.53           C  
ATOM   2853  CB  ALA B  42      22.835  14.240   9.901  1.00 97.53           C  
ATOM   2854  O   ALA B  42      21.870  11.858  11.989  1.00 97.53           O  
ATOM   2855  N   LYS B  43      21.088  13.827  12.452  1.00 97.01           N  
ATOM   2856  CA  LYS B  43      20.987  13.528  13.877  1.00 97.01           C  
ATOM   2857  C   LYS B  43      19.971  12.420  14.137  1.00 97.01           C  
ATOM   2858  CB  LYS B  43      20.606  14.784  14.663  1.00 97.01           C  
ATOM   2859  O   LYS B  43      20.212  11.529  14.953  1.00 97.01           O  
ATOM   2860  CG  LYS B  43      21.737  15.791  14.809  1.00 97.01           C  
ATOM   2861  CD  LYS B  43      21.307  17.000  15.628  1.00 97.01           C  
ATOM   2862  CE  LYS B  43      22.437  18.012  15.770  1.00 97.01           C  
ATOM   2863  NZ  LYS B  43      21.998  19.232  16.510  1.00 97.01           N  
ATOM   2864  N   ILE B  44      18.883  12.477  13.443  1.00 96.95           N  
ATOM   2865  CA  ILE B  44      17.859  11.448  13.584  1.00 96.95           C  
ATOM   2866  C   ILE B  44      18.420  10.097  13.146  1.00 96.95           C  
ATOM   2867  CB  ILE B  44      16.594  11.794  12.767  1.00 96.95           C  
ATOM   2868  O   ILE B  44      18.248   9.092  13.839  1.00 96.95           O  
ATOM   2869  CG1 ILE B  44      15.851  12.973  13.406  1.00 96.95           C  
ATOM   2870  CG2 ILE B  44      15.679  10.571  12.645  1.00 96.95           C  
ATOM   2871  CD1 ILE B  44      14.749  13.556  12.532  1.00 96.95           C  
ATOM   2872  N   ILE B  45      19.089  10.073  12.068  1.00 96.97           N  
ATOM   2873  CA  ILE B  45      19.684   8.848  11.544  1.00 96.97           C  
ATOM   2874  C   ILE B  45      20.635   8.252  12.579  1.00 96.97           C  
ATOM   2875  CB  ILE B  45      20.430   9.106  10.216  1.00 96.97           C  
ATOM   2876  O   ILE B  45      20.585   7.051  12.858  1.00 96.97           O  
ATOM   2877  CG1 ILE B  45      19.431   9.386   9.087  1.00 96.97           C  
ATOM   2878  CG2 ILE B  45      21.334   7.921   9.866  1.00 96.97           C  
ATOM   2879  CD1 ILE B  45      20.072   9.907   7.808  1.00 96.97           C  
ATOM   2880  N   GLU B  46      21.416   9.041  13.199  1.00 96.07           N  
ATOM   2881  CA  GLU B  46      22.407   8.589  14.171  1.00 96.07           C  
ATOM   2882  C   GLU B  46      21.745   8.162  15.477  1.00 96.07           C  
ATOM   2883  CB  GLU B  46      23.438   9.689  14.439  1.00 96.07           C  
ATOM   2884  O   GLU B  46      22.036   7.086  16.004  1.00 96.07           O  
ATOM   2885  CG  GLU B  46      24.356   9.972  13.259  1.00 96.07           C  
ATOM   2886  CD  GLU B  46      25.266  11.170  13.481  1.00 96.07           C  
ATOM   2887  OE1 GLU B  46      26.172  11.407  12.650  1.00 96.07           O  
ATOM   2888  OE2 GLU B  46      25.072  11.878  14.495  1.00 96.07           O  
ATOM   2889  N   ASP B  47      20.751   8.955  15.957  1.00 95.31           N  
ATOM   2890  CA  ASP B  47      20.130   8.720  17.257  1.00 95.31           C  
ATOM   2891  C   ASP B  47      19.279   7.452  17.238  1.00 95.31           C  
ATOM   2892  CB  ASP B  47      19.276   9.920  17.669  1.00 95.31           C  
ATOM   2893  O   ASP B  47      19.268   6.691  18.208  1.00 95.31           O  
ATOM   2894  CG  ASP B  47      20.105  11.129  18.067  1.00 95.31           C  
ATOM   2895  OD1 ASP B  47      21.333  10.992  18.254  1.00 95.31           O  
ATOM   2896  OD2 ASP B  47      19.524  12.228  18.197  1.00 95.31           O  
ATOM   2897  N   LEU B  48      18.695   7.252  16.045  1.00 95.74           N  
ATOM   2898  CA  LEU B  48      17.775   6.122  15.973  1.00 95.74           C  
ATOM   2899  C   LEU B  48      18.414   4.947  15.240  1.00 95.74           C  
ATOM   2900  CB  LEU B  48      16.477   6.531  15.272  1.00 95.74           C  
ATOM   2901  O   LEU B  48      17.759   3.930  15.000  1.00 95.74           O  
ATOM   2902  CG  LEU B  48      15.640   7.605  15.969  1.00 95.74           C  
ATOM   2903  CD1 LEU B  48      14.382   7.904  15.161  1.00 95.74           C  
ATOM   2904  CD2 LEU B  48      15.281   7.169  17.385  1.00 95.74           C  
ATOM   2905  N   GLU B  49      19.680   5.129  14.818  1.00 94.03           N  
ATOM   2906  CA  GLU B  49      20.417   4.098  14.094  1.00 94.03           C  
ATOM   2907  C   GLU B  49      19.626   3.597  12.889  1.00 94.03           C  
ATOM   2908  CB  GLU B  49      20.758   2.929  15.022  1.00 94.03           C  
ATOM   2909  O   GLU B  49      19.451   2.390  12.713  1.00 94.03           O  
ATOM   2910  CG  GLU B  49      21.711   3.296  16.150  1.00 94.03           C  
ATOM   2911  CD  GLU B  49      22.129   2.104  16.995  1.00 94.03           C  
ATOM   2912  OE1 GLU B  49      21.906   2.125  18.227  1.00 94.03           O  
ATOM   2913  OE2 GLU B  49      22.684   1.140  16.421  1.00 94.03           O  
ATOM   2914  N   ILE B  50      19.159   4.556  12.147  1.00 94.57           N  
ATOM   2915  CA  ILE B  50      18.429   4.246  10.923  1.00 94.57           C  
ATOM   2916  C   ILE B  50      19.359   3.552   9.930  1.00 94.57           C  
ATOM   2917  CB  ILE B  50      17.823   5.519  10.290  1.00 94.57           C  
ATOM   2918  O   ILE B  50      20.433   4.067   9.610  1.00 94.57           O  
ATOM   2919  CG1 ILE B  50      16.867   6.202  11.275  1.00 94.57           C  
ATOM   2920  CG2 ILE B  50      17.108   5.181   8.978  1.00 94.57           C  
ATOM   2921  CD1 ILE B  50      15.629   5.381  11.606  1.00 94.57           C  
ATOM   2922  N   THR B  51      18.945   2.363   9.452  1.00 91.54           N  
ATOM   2923  CA  THR B  51      19.757   1.626   8.490  1.00 91.54           C  
ATOM   2924  C   THR B  51      19.589   2.201   7.087  1.00 91.54           C  
ATOM   2925  CB  THR B  51      19.393   0.130   8.481  1.00 91.54           C  
ATOM   2926  O   THR B  51      18.620   2.914   6.814  1.00 91.54           O  
ATOM   2927  CG2 THR B  51      19.434  -0.454   9.890  1.00 91.54           C  
ATOM   2928  OG1 THR B  51      18.074  -0.032   7.947  1.00 91.54           O  
ATOM   2929  N   GLN B  52      20.518   1.912   6.177  1.00 89.09           N  
ATOM   2930  CA  GLN B  52      20.416   2.354   4.790  1.00 89.09           C  
ATOM   2931  C   GLN B  52      19.150   1.812   4.132  1.00 89.09           C  
ATOM   2932  CB  GLN B  52      21.648   1.918   3.994  1.00 89.09           C  
ATOM   2933  O   GLN B  52      18.504   2.510   3.347  1.00 89.09           O  
ATOM   2934  CG  GLN B  52      22.871   2.794   4.228  1.00 89.09           C  
ATOM   2935  CD  GLN B  52      23.899   2.675   3.118  1.00 89.09           C  
ATOM   2936  NE2 GLN B  52      25.153   2.974   3.437  1.00 89.09           N  
ATOM   2937  OE1 GLN B  52      23.567   2.317   1.983  1.00 89.09           O  
ATOM   2938  N   ASP B  53      18.759   0.613   4.536  1.00 89.29           N  
ATOM   2939  CA  ASP B  53      17.544   0.018   3.990  1.00 89.29           C  
ATOM   2940  C   ASP B  53      16.305   0.788   4.440  1.00 89.29           C  
ATOM   2941  CB  ASP B  53      17.431  -1.450   4.407  1.00 89.29           C  
ATOM   2942  O   ASP B  53      15.416   1.071   3.633  1.00 89.29           O  
ATOM   2943  CG  ASP B  53      18.441  -2.344   3.710  1.00 89.29           C  
ATOM   2944  OD1 ASP B  53      19.060  -1.907   2.716  1.00 89.29           O  
ATOM   2945  OD2 ASP B  53      18.619  -3.498   4.158  1.00 89.29           O  
ATOM   2946  N   GLU B  54      16.246   1.118   5.705  1.00 92.49           N  
ATOM   2947  CA  GLU B  54      15.132   1.907   6.221  1.00 92.49           C  
ATOM   2948  C   GLU B  54      15.055   3.267   5.535  1.00 92.49           C  
ATOM   2949  CB  GLU B  54      15.257   2.088   7.736  1.00 92.49           C  
ATOM   2950  O   GLU B  54      13.968   3.729   5.180  1.00 92.49           O  
ATOM   2951  CG  GLU B  54      14.972   0.823   8.533  1.00 92.49           C  
ATOM   2952  CD  GLU B  54      15.240   0.978  10.021  1.00 92.49           C  
ATOM   2953  OE1 GLU B  54      14.537   0.336  10.835  1.00 92.49           O  
ATOM   2954  OE2 GLU B  54      16.161   1.747  10.376  1.00 92.49           O  
ATOM   2955  N   PHE B  55      16.192   3.833   5.342  1.00 94.23           N  
ATOM   2956  CA  PHE B  55      16.255   5.157   4.733  1.00 94.23           C  
ATOM   2957  C   PHE B  55      15.692   5.129   3.318  1.00 94.23           C  
ATOM   2958  CB  PHE B  55      17.697   5.673   4.715  1.00 94.23           C  
ATOM   2959  O   PHE B  55      14.863   5.968   2.957  1.00 94.23           O  
ATOM   2960  CG  PHE B  55      17.840   7.052   4.130  1.00 94.23           C  
ATOM   2961  CD1 PHE B  55      18.121   7.224   2.780  1.00 94.23           C  
ATOM   2962  CD2 PHE B  55      17.694   8.178   4.931  1.00 94.23           C  
ATOM   2963  CE1 PHE B  55      18.255   8.500   2.236  1.00 94.23           C  
ATOM   2964  CE2 PHE B  55      17.826   9.455   4.394  1.00 94.23           C  
ATOM   2965  CZ  PHE B  55      18.107   9.614   3.047  1.00 94.23           C  
ATOM   2966  N   TRP B  56      16.057   4.182   2.573  1.00 92.18           N  
ATOM   2967  CA  TRP B  56      15.643   4.140   1.175  1.00 92.18           C  
ATOM   2968  C   TRP B  56      14.204   3.651   1.048  1.00 92.18           C  
ATOM   2969  CB  TRP B  56      16.576   3.236   0.364  1.00 92.18           C  
ATOM   2970  O   TRP B  56      13.519   3.965   0.071  1.00 92.18           O  
ATOM   2971  CG  TRP B  56      17.893   3.868   0.026  1.00 92.18           C  
ATOM   2972  CD1 TRP B  56      19.119   3.538   0.534  1.00 92.18           C  
ATOM   2973  CD2 TRP B  56      18.114   4.942  -0.892  1.00 92.18           C  
ATOM   2974  CE2 TRP B  56      19.501   5.213  -0.892  1.00 92.18           C  
ATOM   2975  CE3 TRP B  56      17.275   5.702  -1.717  1.00 92.18           C  
ATOM   2976  NE1 TRP B  56      20.090   4.344  -0.014  1.00 92.18           N  
ATOM   2977  CH2 TRP B  56      19.222   6.943  -2.483  1.00 92.18           C  
ATOM   2978  CZ2 TRP B  56      20.066   6.214  -1.686  1.00 92.18           C  
ATOM   2979  CZ3 TRP B  56      17.839   6.698  -2.506  1.00 92.18           C  
ATOM   2980  N   LYS B  57      13.719   2.893   2.002  1.00 92.36           N  
ATOM   2981  CA  LYS B  57      12.290   2.598   2.064  1.00 92.36           C  
ATOM   2982  C   LYS B  57      11.476   3.869   2.286  1.00 92.36           C  
ATOM   2983  CB  LYS B  57      11.998   1.588   3.175  1.00 92.36           C  
ATOM   2984  O   LYS B  57      10.395   4.027   1.716  1.00 92.36           O  
ATOM   2985  CG  LYS B  57      12.360   0.153   2.818  1.00 92.36           C  
ATOM   2986  CD  LYS B  57      11.989  -0.812   3.936  1.00 92.36           C  
ATOM   2987  CE  LYS B  57      12.404  -2.239   3.605  1.00 92.36           C  
ATOM   2988  NZ  LYS B  57      12.146  -3.169   4.745  1.00 92.36           N  
ATOM   2989  N   ALA B  58      12.043   4.718   3.051  1.00 94.14           N  
ATOM   2990  CA  ALA B  58      11.397   6.007   3.283  1.00 94.14           C  
ATOM   2991  C   ALA B  58      11.385   6.851   2.011  1.00 94.14           C  
ATOM   2992  CB  ALA B  58      12.099   6.760   4.411  1.00 94.14           C  
ATOM   2993  O   ALA B  58      10.383   7.497   1.696  1.00 94.14           O  
ATOM   2994  N   VAL B  59      12.465   6.809   1.287  1.00 93.95           N  
ATOM   2995  CA  VAL B  59      12.542   7.553   0.034  1.00 93.95           C  
ATOM   2996  C   VAL B  59      11.500   7.021  -0.948  1.00 93.95           C  
ATOM   2997  CB  VAL B  59      13.953   7.470  -0.589  1.00 93.95           C  
ATOM   2998  O   VAL B  59      10.793   7.799  -1.594  1.00 93.95           O  
ATOM   2999  CG1 VAL B  59      13.957   8.060  -1.998  1.00 93.95           C  
ATOM   3000  CG2 VAL B  59      14.970   8.187   0.297  1.00 93.95           C  
ATOM   3001  N   ASP B  60      11.397   5.738  -1.042  1.00 92.72           N  
ATOM   3002  CA  ASP B  60      10.381   5.110  -1.881  1.00 92.72           C  
ATOM   3003  C   ASP B  60       8.976   5.494  -1.424  1.00 92.72           C  
ATOM   3004  CB  ASP B  60      10.540   3.588  -1.869  1.00 92.72           C  
ATOM   3005  O   ASP B  60       8.103   5.772  -2.249  1.00 92.72           O  
ATOM   3006  CG  ASP B  60       9.456   2.872  -2.655  1.00 92.72           C  
ATOM   3007  OD1 ASP B  60       9.440   2.971  -3.901  1.00 92.72           O  
ATOM   3008  OD2 ASP B  60       8.609   2.205  -2.023  1.00 92.72           O  
ATOM   3009  N   TYR B  61       8.748   5.501  -0.122  1.00 95.37           N  
ATOM   3010  CA  TYR B  61       7.462   5.899   0.440  1.00 95.37           C  
ATOM   3011  C   TYR B  61       7.080   7.303  -0.015  1.00 95.37           C  
ATOM   3012  CB  TYR B  61       7.501   5.839   1.970  1.00 95.37           C  
ATOM   3013  O   TYR B  61       5.932   7.549  -0.392  1.00 95.37           O  
ATOM   3014  CG  TYR B  61       6.238   6.339   2.629  1.00 95.37           C  
ATOM   3015  CD1 TYR B  61       6.122   7.665   3.039  1.00 95.37           C  
ATOM   3016  CD2 TYR B  61       5.161   5.487   2.844  1.00 95.37           C  
ATOM   3017  CE1 TYR B  61       4.961   8.130   3.649  1.00 95.37           C  
ATOM   3018  CE2 TYR B  61       3.995   5.940   3.453  1.00 95.37           C  
ATOM   3019  OH  TYR B  61       2.754   7.716   4.454  1.00 95.37           O  
ATOM   3020  CZ  TYR B  61       3.905   7.261   3.851  1.00 95.37           C  
ATOM   3021  N   LEU B  62       8.038   8.206  -0.083  1.00 95.08           N  
ATOM   3022  CA  LEU B  62       7.773   9.575  -0.511  1.00 95.08           C  
ATOM   3023  C   LEU B  62       7.340   9.612  -1.973  1.00 95.08           C  
ATOM   3024  CB  LEU B  62       9.014  10.449  -0.312  1.00 95.08           C  
ATOM   3025  O   LEU B  62       6.458  10.391  -2.344  1.00 95.08           O  
ATOM   3026  CG  LEU B  62       9.388  10.775   1.135  1.00 95.08           C  
ATOM   3027  CD1 LEU B  62      10.699  11.552   1.181  1.00 95.08           C  
ATOM   3028  CD2 LEU B  62       8.271  11.561   1.812  1.00 95.08           C  
ATOM   3029  N   ASN B  63       7.958   8.791  -2.792  1.00 93.37           N  
ATOM   3030  CA  ASN B  63       7.537   8.706  -4.186  1.00 93.37           C  
ATOM   3031  C   ASN B  63       6.097   8.215  -4.308  1.00 93.37           C  
ATOM   3032  CB  ASN B  63       8.478   7.794  -4.976  1.00 93.37           C  
ATOM   3033  O   ASN B  63       5.300   8.793  -5.049  1.00 93.37           O  
ATOM   3034  CG  ASN B  63       9.793   8.466  -5.317  1.00 93.37           C  
ATOM   3035  ND2 ASN B  63      10.858   7.677  -5.399  1.00 93.37           N  
ATOM   3036  OD1 ASN B  63       9.852   9.684  -5.504  1.00 93.37           O  
ATOM   3037  N   ARG B  64       5.761   7.160  -3.587  1.00 94.53           N  
ATOM   3038  CA  ARG B  64       4.418   6.592  -3.636  1.00 94.53           C  
ATOM   3039  C   ARG B  64       3.394   7.555  -3.045  1.00 94.53           C  
ATOM   3040  CB  ARG B  64       4.371   5.256  -2.890  1.00 94.53           C  
ATOM   3041  O   ARG B  64       2.290   7.697  -3.575  1.00 94.53           O  
ATOM   3042  CG  ARG B  64       5.069   4.119  -3.619  1.00 94.53           C  
ATOM   3043  CD  ARG B  64       4.913   2.797  -2.882  1.00 94.53           C  
ATOM   3044  NE  ARG B  64       5.644   2.795  -1.617  1.00 94.53           N  
ATOM   3045  NH1 ARG B  64       3.759   2.948  -0.290  1.00 94.53           N  
ATOM   3046  NH2 ARG B  64       5.838   2.858   0.670  1.00 94.53           N  
ATOM   3047  CZ  ARG B  64       5.079   2.867  -0.415  1.00 94.53           C  
ATOM   3048  N   LEU B  65       3.812   8.241  -1.957  1.00 95.42           N  
ATOM   3049  CA  LEU B  65       2.940   9.218  -1.314  1.00 95.42           C  
ATOM   3050  C   LEU B  65       2.591  10.350  -2.275  1.00 95.42           C  
ATOM   3051  CB  LEU B  65       3.606   9.786  -0.058  1.00 95.42           C  
ATOM   3052  O   LEU B  65       1.417  10.688  -2.442  1.00 95.42           O  
ATOM   3053  CG  LEU B  65       2.797  10.817   0.731  1.00 95.42           C  
ATOM   3054  CD1 LEU B  65       1.586  10.156   1.380  1.00 95.42           C  
ATOM   3055  CD2 LEU B  65       3.671  11.493   1.781  1.00 95.42           C  
ATOM   3056  N   GLY B  66       3.603  10.926  -2.921  1.00 92.88           N  
ATOM   3057  CA  GLY B  66       3.377  11.986  -3.891  1.00 92.88           C  
ATOM   3058  C   GLY B  66       2.624  11.519  -5.122  1.00 92.88           C  
ATOM   3059  O   GLY B  66       1.763  12.234  -5.638  1.00 92.88           O  
ATOM   3060  N   GLY B  67       2.944  10.326  -5.626  1.00 89.63           N  
ATOM   3061  CA  GLY B  67       2.271   9.747  -6.778  1.00 89.63           C  
ATOM   3062  C   GLY B  67       0.773   9.608  -6.585  1.00 89.63           C  
ATOM   3063  O   GLY B  67       0.009   9.672  -7.550  1.00 89.63           O  
ATOM   3064  N   ARG B  68       0.402   9.553  -5.312  1.00 90.34           N  
ATOM   3065  CA  ARG B  68      -1.017   9.400  -5.010  1.00 90.34           C  
ATOM   3066  C   ARG B  68      -1.611  10.708  -4.497  1.00 90.34           C  
ATOM   3067  CB  ARG B  68      -1.232   8.288  -3.981  1.00 90.34           C  
ATOM   3068  O   ARG B  68      -2.750  10.736  -4.025  1.00 90.34           O  
ATOM   3069  CG  ARG B  68      -0.943   6.893  -4.512  1.00 90.34           C  
ATOM   3070  CD  ARG B  68      -1.384   5.814  -3.533  1.00 90.34           C  
ATOM   3071  NE  ARG B  68      -2.830   5.828  -3.331  1.00 90.34           N  
ATOM   3072  NH1 ARG B  68      -3.245   4.007  -4.690  1.00 90.34           N  
ATOM   3073  NH2 ARG B  68      -4.978   5.072  -3.633  1.00 90.34           N  
ATOM   3074  CZ  ARG B  68      -3.681   4.969  -3.885  1.00 90.34           C  
ATOM   3075  N   HIS B  69      -0.846  11.740  -4.445  1.00 89.47           N  
ATOM   3076  CA  HIS B  69      -1.267  13.062  -3.994  1.00 89.47           C  
ATOM   3077  C   HIS B  69      -1.841  13.007  -2.583  1.00 89.47           C  
ATOM   3078  CB  HIS B  69      -2.298  13.653  -4.958  1.00 89.47           C  
ATOM   3079  O   HIS B  69      -2.909  13.564  -2.320  1.00 89.47           O  
ATOM   3080  CG  HIS B  69      -1.773  13.865  -6.342  1.00 89.47           C  
ATOM   3081  CD2 HIS B  69      -2.003  13.191  -7.493  1.00 89.47           C  
ATOM   3082  ND1 HIS B  69      -0.893  14.878  -6.657  1.00 89.47           N  
ATOM   3083  CE1 HIS B  69      -0.605  14.817  -7.947  1.00 89.47           C  
ATOM   3084  NE2 HIS B  69      -1.266  13.802  -8.477  1.00 89.47           N  
ATOM   3085  N   GLU B  70      -1.206  12.209  -1.666  1.00 93.25           N  
ATOM   3086  CA  GLU B  70      -1.739  11.967  -0.328  1.00 93.25           C  
ATOM   3087  C   GLU B  70      -0.906  12.676   0.735  1.00 93.25           C  
ATOM   3088  CB  GLU B  70      -1.796  10.465  -0.036  1.00 93.25           C  
ATOM   3089  O   GLU B  70      -1.106  12.463   1.933  1.00 93.25           O  
ATOM   3090  CG  GLU B  70      -2.869   9.726  -0.823  1.00 93.25           C  
ATOM   3091  CD  GLU B  70      -3.100   8.305  -0.333  1.00 93.25           C  
ATOM   3092  OE1 GLU B  70      -3.969   7.602  -0.898  1.00 93.25           O  
ATOM   3093  OE2 GLU B  70      -2.407   7.892   0.623  1.00 93.25           O  
ATOM   3094  N   ALA B  71       0.092  13.476   0.341  1.00 94.35           N  
ATOM   3095  CA  ALA B  71       0.934  14.134   1.336  1.00 94.35           C  
ATOM   3096  C   ALA B  71       0.099  14.996   2.278  1.00 94.35           C  
ATOM   3097  CB  ALA B  71       2.004  14.981   0.652  1.00 94.35           C  
ATOM   3098  O   ALA B  71       0.350  15.031   3.485  1.00 94.35           O  
ATOM   3099  N   GLY B  72      -0.874  15.676   1.773  1.00 92.40           N  
ATOM   3100  CA  GLY B  72      -1.766  16.461   2.611  1.00 92.40           C  
ATOM   3101  C   GLY B  72      -2.535  15.622   3.614  1.00 92.40           C  
ATOM   3102  O   GLY B  72      -2.693  16.017   4.771  1.00 92.40           O  
ATOM   3103  N   LEU B  73      -2.969  14.434   3.186  1.00 93.05           N  
ATOM   3104  CA  LEU B  73      -3.669  13.505   4.065  1.00 93.05           C  
ATOM   3105  C   LEU B  73      -2.752  13.016   5.181  1.00 93.05           C  
ATOM   3106  CB  LEU B  73      -4.203  12.312   3.268  1.00 93.05           C  
ATOM   3107  O   LEU B  73      -3.180  12.883   6.330  1.00 93.05           O  
ATOM   3108  CG  LEU B  73      -5.393  12.589   2.348  1.00 93.05           C  
ATOM   3109  CD1 LEU B  73      -5.730  11.348   1.529  1.00 93.05           C  
ATOM   3110  CD2 LEU B  73      -6.602  13.045   3.159  1.00 93.05           C  
ATOM   3111  N   LEU B  74      -1.524  12.770   4.820  1.00 95.64           N  
ATOM   3112  CA  LEU B  74      -0.561  12.310   5.815  1.00 95.64           C  
ATOM   3113  C   LEU B  74      -0.322  13.381   6.875  1.00 95.64           C  
ATOM   3114  CB  LEU B  74       0.763  11.933   5.146  1.00 95.64           C  
ATOM   3115  O   LEU B  74      -0.298  13.083   8.071  1.00 95.64           O  
ATOM   3116  CG  LEU B  74       1.852  11.375   6.064  1.00 95.64           C  
ATOM   3117  CD1 LEU B  74       1.413  10.039   6.655  1.00 95.64           C  
ATOM   3118  CD2 LEU B  74       3.166  11.223   5.305  1.00 95.64           C  
ATOM   3119  N   VAL B  75      -0.196  14.611   6.412  1.00 95.63           N  
ATOM   3120  CA  VAL B  75       0.005  15.735   7.322  1.00 95.63           C  
ATOM   3121  C   VAL B  75      -1.156  15.814   8.311  1.00 95.63           C  
ATOM   3122  CB  VAL B  75       0.143  17.069   6.555  1.00 95.63           C  
ATOM   3123  O   VAL B  75      -0.943  15.945   9.518  1.00 95.63           O  
ATOM   3124  CG1 VAL B  75       0.033  18.255   7.510  1.00 95.63           C  
ATOM   3125  CG2 VAL B  75       1.468  17.112   5.795  1.00 95.63           C  
ATOM   3126  N   ALA B  76      -2.304  15.712   7.806  1.00 94.57           N  
ATOM   3127  CA  ALA B  76      -3.482  15.735   8.669  1.00 94.57           C  
ATOM   3128  C   ALA B  76      -3.503  14.526   9.600  1.00 94.57           C  
ATOM   3129  CB  ALA B  76      -4.756  15.780   7.830  1.00 94.57           C  
ATOM   3130  O   ALA B  76      -3.758  14.661  10.799  1.00 94.57           O  
ATOM   3131  N   GLY B  77      -3.202  13.385   9.076  1.00 94.74           N  
ATOM   3132  CA  GLY B  77      -3.232  12.136   9.820  1.00 94.74           C  
ATOM   3133  C   GLY B  77      -2.209  12.083  10.940  1.00 94.74           C  
ATOM   3134  O   GLY B  77      -2.441  11.448  11.970  1.00 94.74           O  
ATOM   3135  N   LEU B  78      -1.113  12.779  10.786  1.00 96.37           N  
ATOM   3136  CA  LEU B  78      -0.057  12.759  11.792  1.00 96.37           C  
ATOM   3137  C   LEU B  78      -0.237  13.895  12.793  1.00 96.37           C  
ATOM   3138  CB  LEU B  78       1.319  12.862  11.127  1.00 96.37           C  
ATOM   3139  O   LEU B  78       0.535  14.016  13.747  1.00 96.37           O  
ATOM   3140  CG  LEU B  78       1.768  11.653  10.305  1.00 96.37           C  
ATOM   3141  CD1 LEU B  78       3.178  11.872   9.767  1.00 96.37           C  
ATOM   3142  CD2 LEU B  78       1.702  10.382  11.145  1.00 96.37           C  
ATOM   3143  N   GLY B  79      -1.314  14.728  12.531  1.00 95.38           N  
ATOM   3144  CA  GLY B  79      -1.674  15.757  13.493  1.00 95.38           C  
ATOM   3145  C   GLY B  79      -0.907  17.051  13.298  1.00 95.38           C  
ATOM   3146  O   GLY B  79      -0.944  17.936  14.155  1.00 95.38           O  
ATOM   3147  N   LEU B  80      -0.110  17.223  12.257  1.00 95.85           N  
ATOM   3148  CA  LEU B  80       0.703  18.412  12.030  1.00 95.85           C  
ATOM   3149  C   LEU B  80      -0.173  19.617  11.708  1.00 95.85           C  
ATOM   3150  CB  LEU B  80       1.699  18.171  10.892  1.00 95.85           C  
ATOM   3151  O   LEU B  80       0.121  20.736  12.135  1.00 95.85           O  
ATOM   3152  CG  LEU B  80       2.958  17.380  11.249  1.00 95.85           C  
ATOM   3153  CD1 LEU B  80       3.735  17.022   9.986  1.00 95.85           C  
ATOM   3154  CD2 LEU B  80       3.833  18.173  12.214  1.00 95.85           C  
ATOM   3155  N   GLU B  81      -1.235  19.400  10.955  1.00 94.23           N  
ATOM   3156  CA  GLU B  81      -2.134  20.511  10.657  1.00 94.23           C  
ATOM   3157  C   GLU B  81      -2.810  21.028  11.924  1.00 94.23           C  
ATOM   3158  CB  GLU B  81      -3.189  20.091   9.631  1.00 94.23           C  
ATOM   3159  O   GLU B  81      -2.936  22.239  12.117  1.00 94.23           O  
ATOM   3160  CG  GLU B  81      -3.973  21.255   9.044  1.00 94.23           C  
ATOM   3161  CD  GLU B  81      -4.695  20.901   7.753  1.00 94.23           C  
ATOM   3162  OE1 GLU B  81      -5.353  21.788   7.163  1.00 94.23           O  
ATOM   3163  OE2 GLU B  81      -4.603  19.727   7.329  1.00 94.23           O  
ATOM   3164  N   HIS B  82      -3.219  20.051  12.751  1.00 95.55           N  
ATOM   3165  CA  HIS B  82      -3.774  20.447  14.040  1.00 95.55           C  
ATOM   3166  C   HIS B  82      -2.752  21.224  14.864  1.00 95.55           C  
ATOM   3167  CB  HIS B  82      -4.251  19.219  14.818  1.00 95.55           C  
ATOM   3168  O   HIS B  82      -3.088  22.238  15.480  1.00 95.55           O  
ATOM   3169  CG  HIS B  82      -4.844  19.546  16.151  1.00 95.55           C  
ATOM   3170  CD2 HIS B  82      -4.481  19.175  17.401  1.00 95.55           C  
ATOM   3171  ND1 HIS B  82      -5.955  20.349  16.294  1.00 95.55           N  
ATOM   3172  CE1 HIS B  82      -6.249  20.458  17.579  1.00 95.55           C  
ATOM   3173  NE2 HIS B  82      -5.370  19.755  18.272  1.00 95.55           N  
ATOM   3174  N   TYR B  83      -1.575  20.803  14.875  1.00 96.93           N  
ATOM   3175  CA  TYR B  83      -0.522  21.518  15.586  1.00 96.93           C  
ATOM   3176  C   TYR B  83      -0.377  22.941  15.059  1.00 96.93           C  
ATOM   3177  CB  TYR B  83       0.812  20.776  15.459  1.00 96.93           C  
ATOM   3178  O   TYR B  83      -0.240  23.887  15.838  1.00 96.93           O  
ATOM   3179  CG  TYR B  83       2.000  21.578  15.932  1.00 96.93           C  
ATOM   3180  CD1 TYR B  83       2.924  22.093  15.025  1.00 96.93           C  
ATOM   3181  CD2 TYR B  83       2.203  21.821  17.287  1.00 96.93           C  
ATOM   3182  CE1 TYR B  83       4.021  22.831  15.457  1.00 96.93           C  
ATOM   3183  CE2 TYR B  83       3.297  22.557  17.730  1.00 96.93           C  
ATOM   3184  OH  TYR B  83       5.283  23.787  17.241  1.00 96.93           O  
ATOM   3185  CZ  TYR B  83       4.199  23.057  16.809  1.00 96.93           C  
ATOM   3186  N   LEU B  84      -0.370  23.141  13.714  1.00 95.40           N  
ATOM   3187  CA  LEU B  84      -0.258  24.470  13.121  1.00 95.40           C  
ATOM   3188  C   LEU B  84      -1.382  25.378  13.607  1.00 95.40           C  
ATOM   3189  CB  LEU B  84      -0.283  24.379  11.593  1.00 95.40           C  
ATOM   3190  O   LEU B  84      -1.166  26.569  13.842  1.00 95.40           O  
ATOM   3191  CG  LEU B  84       0.935  23.732  10.932  1.00 95.40           C  
ATOM   3192  CD1 LEU B  84       0.701  23.569   9.434  1.00 95.40           C  
ATOM   3193  CD2 LEU B  84       2.189  24.558  11.196  1.00 95.40           C  
ATOM   3194  N   ASP B  85      -2.560  24.789  13.818  1.00 94.42           N  
ATOM   3195  CA  ASP B  85      -3.681  25.548  14.363  1.00 94.42           C  
ATOM   3196  C   ASP B  85      -3.411  25.966  15.806  1.00 94.42           C  
ATOM   3197  CB  ASP B  85      -4.972  24.730  14.284  1.00 94.42           C  
ATOM   3198  O   ASP B  85      -3.662  27.113  16.183  1.00 94.42           O  
ATOM   3199  CG  ASP B  85      -5.495  24.583  12.866  1.00 94.42           C  
ATOM   3200  OD1 ASP B  85      -5.118  25.390  11.990  1.00 94.42           O  
ATOM   3201  OD2 ASP B  85      -6.294  23.653  12.624  1.00 94.42           O  
ATOM   3202  N   LEU B  86      -2.880  25.040  16.581  1.00 95.41           N  
ATOM   3203  CA  LEU B  86      -2.564  25.342  17.972  1.00 95.41           C  
ATOM   3204  C   LEU B  86      -1.498  26.429  18.064  1.00 95.41           C  
ATOM   3205  CB  LEU B  86      -2.088  24.082  18.700  1.00 95.41           C  
ATOM   3206  O   LEU B  86      -1.579  27.313  18.921  1.00 95.41           O  
ATOM   3207  CG  LEU B  86      -3.122  22.969  18.875  1.00 95.41           C  
ATOM   3208  CD1 LEU B  86      -2.486  21.755  19.544  1.00 95.41           C  
ATOM   3209  CD2 LEU B  86      -4.314  23.468  19.684  1.00 95.41           C  
ATOM   3210  N   LEU B  87      -0.513  26.290  17.203  1.00 96.38           N  
ATOM   3211  CA  LEU B  87       0.548  27.291  17.182  1.00 96.38           C  
ATOM   3212  C   LEU B  87      -0.007  28.664  16.816  1.00 96.38           C  
ATOM   3213  CB  LEU B  87       1.644  26.890  16.191  1.00 96.38           C  
ATOM   3214  O   LEU B  87       0.333  29.665  17.451  1.00 96.38           O  
ATOM   3215  CG  LEU B  87       2.826  27.852  16.062  1.00 96.38           C  
ATOM   3216  CD1 LEU B  87       3.505  28.042  17.415  1.00 96.38           C  
ATOM   3217  CD2 LEU B  87       3.822  27.340  15.026  1.00 96.38           C  
ATOM   3218  N   GLN B  88      -0.898  28.703  15.808  1.00 93.60           N  
ATOM   3219  CA  GLN B  88      -1.515  29.962  15.405  1.00 93.60           C  
ATOM   3220  C   GLN B  88      -2.392  30.527  16.519  1.00 93.60           C  
ATOM   3221  CB  GLN B  88      -2.340  29.773  14.132  1.00 93.60           C  
ATOM   3222  O   GLN B  88      -2.419  31.739  16.741  1.00 93.60           O  
ATOM   3223  CG  GLN B  88      -2.773  31.079  13.480  1.00 93.60           C  
ATOM   3224  CD  GLN B  88      -1.599  31.947  13.067  1.00 93.60           C  
ATOM   3225  NE2 GLN B  88      -1.678  33.237  13.375  1.00 93.60           N  
ATOM   3226  OE1 GLN B  88      -0.628  31.462  12.478  1.00 93.60           O  
ATOM   3227  N   ASP B  89      -3.126  29.648  17.201  1.00 94.05           N  
ATOM   3228  CA  ASP B  89      -3.908  30.085  18.354  1.00 94.05           C  
ATOM   3229  C   ASP B  89      -3.015  30.735  19.408  1.00 94.05           C  
ATOM   3230  CB  ASP B  89      -4.669  28.906  18.964  1.00 94.05           C  
ATOM   3231  O   ASP B  89      -3.375  31.763  19.987  1.00 94.05           O  
ATOM   3232  CG  ASP B  89      -5.830  28.441  18.104  1.00 94.05           C  
ATOM   3233  OD1 ASP B  89      -6.234  29.174  17.176  1.00 94.05           O  
ATOM   3234  OD2 ASP B  89      -6.348  27.332  18.357  1.00 94.05           O  
ATOM   3235  N   ALA B  90      -1.888  30.183  19.672  1.00 95.27           N  
ATOM   3236  CA  ALA B  90      -0.944  30.711  20.653  1.00 95.27           C  
ATOM   3237  C   ALA B  90      -0.410  32.075  20.223  1.00 95.27           C  
ATOM   3238  CB  ALA B  90       0.210  29.733  20.861  1.00 95.27           C  
ATOM   3239  O   ALA B  90      -0.273  32.982  21.047  1.00 95.27           O  
ATOM   3240  N   LYS B  91      -0.131  32.158  18.924  1.00 93.71           N  
ATOM   3241  CA  LYS B  91       0.329  33.438  18.394  1.00 93.71           C  
ATOM   3242  C   LYS B  91      -0.752  34.507  18.524  1.00 93.71           C  
ATOM   3243  CB  LYS B  91       0.749  33.293  16.931  1.00 93.71           C  
ATOM   3244  O   LYS B  91      -0.466  35.644  18.903  1.00 93.71           O  
ATOM   3245  CG  LYS B  91       2.056  32.539  16.734  1.00 93.71           C  
ATOM   3246  CD  LYS B  91       2.409  32.409  15.258  1.00 93.71           C  
ATOM   3247  CE  LYS B  91       3.706  31.636  15.058  1.00 93.71           C  
ATOM   3248  NZ  LYS B  91       4.017  31.440  13.611  1.00 93.71           N  
ATOM   3249  N   ASP B  92      -1.989  34.077  18.166  1.00 92.50           N  
ATOM   3250  CA  ASP B  92      -3.107  35.006  18.298  1.00 92.50           C  
ATOM   3251  C   ASP B  92      -3.297  35.432  19.752  1.00 92.50           C  
ATOM   3252  CB  ASP B  92      -4.394  34.377  17.762  1.00 92.50           C  
ATOM   3253  O   ASP B  92      -3.556  36.605  20.032  1.00 92.50           O  
ATOM   3254  CG  ASP B  92      -4.443  34.328  16.245  1.00 92.50           C  
ATOM   3255  OD1 ASP B  92      -3.562  34.922  15.587  1.00 92.50           O  
ATOM   3256  OD2 ASP B  92      -5.374  33.693  15.702  1.00 92.50           O  
ATOM   3257  N   GLU B  93      -3.246  34.555  20.635  1.00 93.18           N  
ATOM   3258  CA  GLU B  93      -3.391  34.859  22.055  1.00 93.18           C  
ATOM   3259  C   GLU B  93      -2.340  35.867  22.513  1.00 93.18           C  
ATOM   3260  CB  GLU B  93      -3.294  33.581  22.892  1.00 93.18           C  
ATOM   3261  O   GLU B  93      -2.652  36.807  23.248  1.00 93.18           O  
ATOM   3262  CG  GLU B  93      -3.599  33.788  24.368  1.00 93.18           C  
ATOM   3263  CD  GLU B  93      -3.685  32.488  25.151  1.00 93.18           C  
ATOM   3264  OE1 GLU B  93      -4.111  32.516  26.328  1.00 93.18           O  
ATOM   3265  OE2 GLU B  93      -3.323  31.433  24.584  1.00 93.18           O  
ATOM   3266  N   GLN B  94      -1.157  35.723  22.071  1.00 92.92           N  
ATOM   3267  CA  GLN B  94      -0.069  36.632  22.415  1.00 92.92           C  
ATOM   3268  C   GLN B  94      -0.332  38.034  21.875  1.00 92.92           C  
ATOM   3269  CB  GLN B  94       1.262  36.103  21.878  1.00 92.92           C  
ATOM   3270  O   GLN B  94       0.069  39.026  22.488  1.00 92.92           O  
ATOM   3271  CG  GLN B  94       2.474  36.898  22.348  1.00 92.92           C  
ATOM   3272  CD  GLN B  94       3.785  36.312  21.860  1.00 92.92           C  
ATOM   3273  NE2 GLN B  94       4.869  37.062  22.030  1.00 92.92           N  
ATOM   3274  OE1 GLN B  94       3.824  35.195  21.335  1.00 92.92           O  
ATOM   3275  N   GLU B  95      -1.059  38.034  20.753  1.00 90.32           N  
ATOM   3276  CA  GLU B  95      -1.348  39.321  20.128  1.00 90.32           C  
ATOM   3277  C   GLU B  95      -2.684  39.881  20.609  1.00 90.32           C  
ATOM   3278  CB  GLU B  95      -1.351  39.190  18.602  1.00 90.32           C  
ATOM   3279  O   GLU B  95      -3.126  40.933  20.142  1.00 90.32           O  
ATOM   3280  CG  GLU B  95       0.018  38.897  18.007  1.00 90.32           C  
ATOM   3281  CD  GLU B  95      -0.007  38.733  16.496  1.00 90.32           C  
ATOM   3282  OE1 GLU B  95       1.064  38.492  15.894  1.00 90.32           O  
ATOM   3283  OE2 GLU B  95      -1.106  38.847  15.909  1.00 90.32           O  
ATOM   3284  N   GLY B  96      -3.321  39.158  21.450  1.00 89.65           N  
ATOM   3285  CA  GLY B  96      -4.589  39.606  22.002  1.00 89.65           C  
ATOM   3286  C   GLY B  96      -5.761  39.381  21.065  1.00 89.65           C  
ATOM   3287  O   GLY B  96      -6.789  40.052  21.175  1.00 89.65           O  
ATOM   3288  N   LEU B  97      -5.521  38.545  20.043  1.00 88.04           N  
ATOM   3289  CA  LEU B  97      -6.575  38.238  19.083  1.00 88.04           C  
ATOM   3290  C   LEU B  97      -7.301  36.952  19.465  1.00 88.04           C  
ATOM   3291  CB  LEU B  97      -5.994  38.110  17.672  1.00 88.04           C  
ATOM   3292  O   LEU B  97      -7.144  35.925  18.801  1.00 88.04           O  
ATOM   3293  CG  LEU B  97      -5.287  39.346  17.115  1.00 88.04           C  
ATOM   3294  CD1 LEU B  97      -4.561  39.003  15.819  1.00 88.04           C  
ATOM   3295  CD2 LEU B  97      -6.285  40.478  16.891  1.00 88.04           C  
ATOM   3296  N   VAL B  98      -8.010  36.943  20.627  1.00 86.70           N  
ATOM   3297  CA  VAL B  98      -8.692  35.774  21.171  1.00 86.70           C  
ATOM   3298  C   VAL B  98     -10.196  35.898  20.940  1.00 86.70           C  
ATOM   3299  CB  VAL B  98      -8.398  35.596  22.678  1.00 86.70           C  
ATOM   3300  O   VAL B  98     -10.712  37.002  20.748  1.00 86.70           O  
ATOM   3301  CG1 VAL B  98      -6.927  35.252  22.904  1.00 86.70           C  
ATOM   3302  CG2 VAL B  98      -8.779  36.859  23.448  1.00 86.70           C  
ATOM   3303  N   GLY B  99     -10.908  34.777  20.731  1.00 87.69           N  
ATOM   3304  CA  GLY B  99     -12.350  34.747  20.542  1.00 87.69           C  
ATOM   3305  C   GLY B  99     -12.758  34.460  19.109  1.00 87.69           C  
ATOM   3306  O   GLY B  99     -11.907  34.210  18.254  1.00 87.69           O  
ATOM   3307  N   GLY B 100     -14.081  34.232  18.890  1.00 93.15           N  
ATOM   3308  CA  GLY B 100     -14.620  33.881  17.586  1.00 93.15           C  
ATOM   3309  C   GLY B 100     -14.726  32.384  17.367  1.00 93.15           C  
ATOM   3310  O   GLY B 100     -14.446  31.597  18.274  1.00 93.15           O  
ATOM   3311  N   THR B 101     -15.211  32.130  16.245  1.00 96.33           N  
ATOM   3312  CA  THR B 101     -15.307  30.728  15.855  1.00 96.33           C  
ATOM   3313  C   THR B 101     -13.920  30.140  15.606  1.00 96.33           C  
ATOM   3314  CB  THR B 101     -16.173  30.556  14.593  1.00 96.33           C  
ATOM   3315  O   THR B 101     -13.087  30.761  14.944  1.00 96.33           O  
ATOM   3316  CG2 THR B 101     -16.382  29.082  14.266  1.00 96.33           C  
ATOM   3317  OG1 THR B 101     -17.449  31.172  14.810  1.00 96.33           O  
ATOM   3318  N   PRO B 102     -13.624  28.937  16.254  1.00 95.83           N  
ATOM   3319  CA  PRO B 102     -12.291  28.342  16.127  1.00 95.83           C  
ATOM   3320  C   PRO B 102     -11.942  27.979  14.685  1.00 95.83           C  
ATOM   3321  CB  PRO B 102     -12.381  27.087  16.999  1.00 95.83           C  
ATOM   3322  O   PRO B 102     -12.824  27.607  13.907  1.00 95.83           O  
ATOM   3323  CG  PRO B 102     -13.504  27.360  17.946  1.00 95.83           C  
ATOM   3324  CD  PRO B 102     -14.510  28.235  17.255  1.00 95.83           C  
ATOM   3325  N   ARG B 103     -10.621  28.084  14.399  1.00 94.82           N  
ATOM   3326  CA  ARG B 103     -10.108  27.592  13.124  1.00 94.82           C  
ATOM   3327  C   ARG B 103      -9.896  26.082  13.165  1.00 94.82           C  
ATOM   3328  CB  ARG B 103      -8.798  28.296  12.763  1.00 94.82           C  
ATOM   3329  O   ARG B 103      -9.701  25.506  14.237  1.00 94.82           O  
ATOM   3330  CG  ARG B 103      -7.639  27.948  13.683  1.00 94.82           C  
ATOM   3331  CD  ARG B 103      -6.414  28.806  13.396  1.00 94.82           C  
ATOM   3332  NE  ARG B 103      -6.602  30.182  13.846  1.00 94.82           N  
ATOM   3333  NH1 ARG B 103      -4.703  30.998  12.814  1.00 94.82           N  
ATOM   3334  NH2 ARG B 103      -6.052  32.405  14.021  1.00 94.82           N  
ATOM   3335  CZ  ARG B 103      -5.785  31.192  13.559  1.00 94.82           C  
ATOM   3336  N   THR B 104     -10.078  25.474  12.061  1.00 95.18           N  
ATOM   3337  CA  THR B 104      -9.674  24.080  11.918  1.00 95.18           C  
ATOM   3338  C   THR B 104      -9.337  23.761  10.464  1.00 95.18           C  
ATOM   3339  CB  THR B 104     -10.777  23.125  12.413  1.00 95.18           C  
ATOM   3340  O   THR B 104      -9.317  24.655   9.615  1.00 95.18           O  
ATOM   3341  CG2 THR B 104     -11.955  23.096  11.445  1.00 95.18           C  
ATOM   3342  OG1 THR B 104     -10.237  21.803  12.532  1.00 95.18           O  
ATOM   3343  N   ILE B 105      -8.950  22.551  10.162  1.00 90.87           N  
ATOM   3344  CA  ILE B 105      -8.272  22.106   8.949  1.00 90.87           C  
ATOM   3345  C   ILE B 105      -9.084  22.517   7.723  1.00 90.87           C  
ATOM   3346  CB  ILE B 105      -8.048  20.577   8.955  1.00 90.87           C  
ATOM   3347  O   ILE B 105     -10.314  22.584   7.780  1.00 90.87           O  
ATOM   3348  CG1 ILE B 105      -9.391  19.840   8.890  1.00 90.87           C  
ATOM   3349  CG2 ILE B 105      -7.250  20.153  10.192  1.00 90.87           C  
ATOM   3350  CD1 ILE B 105      -9.268  18.357   8.568  1.00 90.87           C  
ATOM   3351  N   GLU B 106      -8.563  22.935   6.640  1.00 88.65           N  
ATOM   3352  CA  GLU B 106      -9.095  23.206   5.308  1.00 88.65           C  
ATOM   3353  C   GLU B 106      -9.318  21.912   4.530  1.00 88.65           C  
ATOM   3354  CB  GLU B 106      -8.155  24.132   4.531  1.00 88.65           C  
ATOM   3355  O   GLU B 106     -10.360  21.736   3.894  1.00 88.65           O  
ATOM   3356  CG  GLU B 106      -8.624  24.436   3.116  1.00 88.65           C  
ATOM   3357  CD  GLU B 106      -7.680  25.355   2.356  1.00 88.65           C  
ATOM   3358  OE1 GLU B 106      -7.597  25.246   1.112  1.00 88.65           O  
ATOM   3359  OE2 GLU B 106      -7.018  26.191   3.011  1.00 88.65           O  
ATOM   3360  N   GLY B 107      -8.361  20.963   4.636  1.00 79.40           N  
ATOM   3361  CA  GLY B 107      -8.303  19.727   3.872  1.00 79.40           C  
ATOM   3362  C   GLY B 107      -7.853  19.932   2.437  1.00 79.40           C  
ATOM   3363  O   GLY B 107      -7.816  21.064   1.949  1.00 79.40           O  
ATOM   3364  N   PRO B 108      -7.443  18.978   1.662  1.00 81.83           N  
ATOM   3365  CA  PRO B 108      -6.840  19.072   0.331  1.00 81.83           C  
ATOM   3366  C   PRO B 108      -7.880  19.142  -0.785  1.00 81.83           C  
ATOM   3367  CB  PRO B 108      -6.013  17.788   0.227  1.00 81.83           C  
ATOM   3368  O   PRO B 108      -7.523  19.262  -1.960  1.00 81.83           O  
ATOM   3369  CG  PRO B 108      -6.751  16.791   1.061  1.00 81.83           C  
ATOM   3370  CD  PRO B 108      -7.351  17.504   2.238  1.00 81.83           C  
ATOM   3371  N   LEU B 109      -9.221  19.210  -0.394  1.00 86.88           N  
ATOM   3372  CA  LEU B 109     -10.220  18.919  -1.416  1.00 86.88           C  
ATOM   3373  C   LEU B 109     -11.014  20.172  -1.772  1.00 86.88           C  
ATOM   3374  CB  LEU B 109     -11.169  17.817  -0.940  1.00 86.88           C  
ATOM   3375  O   LEU B 109     -12.093  20.081  -2.362  1.00 86.88           O  
ATOM   3376  CG  LEU B 109     -10.523  16.485  -0.554  1.00 86.88           C  
ATOM   3377  CD1 LEU B 109     -11.575  15.523  -0.013  1.00 86.88           C  
ATOM   3378  CD2 LEU B 109      -9.797  15.876  -1.749  1.00 86.88           C  
ATOM   3379  N   TYR B 110     -10.515  21.345  -1.454  1.00 90.53           N  
ATOM   3380  CA  TYR B 110     -11.174  22.594  -1.819  1.00 90.53           C  
ATOM   3381  C   TYR B 110     -11.009  22.883  -3.307  1.00 90.53           C  
ATOM   3382  CB  TYR B 110     -10.613  23.758  -0.997  1.00 90.53           C  
ATOM   3383  O   TYR B 110      -9.917  22.728  -3.858  1.00 90.53           O  
ATOM   3384  CG  TYR B 110     -11.088  25.114  -1.461  1.00 90.53           C  
ATOM   3385  CD1 TYR B 110     -10.244  25.963  -2.173  1.00 90.53           C  
ATOM   3386  CD2 TYR B 110     -12.380  25.549  -1.188  1.00 90.53           C  
ATOM   3387  CE1 TYR B 110     -10.676  27.213  -2.602  1.00 90.53           C  
ATOM   3388  CE2 TYR B 110     -12.823  26.797  -1.611  1.00 90.53           C  
ATOM   3389  OH  TYR B 110     -12.399  28.858  -2.738  1.00 90.53           O  
ATOM   3390  CZ  TYR B 110     -11.966  27.621  -2.317  1.00 90.53           C  
ATOM   3391  N   VAL B 111     -12.051  23.393  -3.919  1.00 89.50           N  
ATOM   3392  CA  VAL B 111     -12.059  23.831  -5.311  1.00 89.50           C  
ATOM   3393  C   VAL B 111     -12.568  25.268  -5.397  1.00 89.50           C  
ATOM   3394  CB  VAL B 111     -12.927  22.905  -6.192  1.00 89.50           C  
ATOM   3395  O   VAL B 111     -13.674  25.571  -4.943  1.00 89.50           O  
ATOM   3396  CG1 VAL B 111     -12.941  23.395  -7.639  1.00 89.50           C  
ATOM   3397  CG2 VAL B 111     -12.418  21.467  -6.117  1.00 89.50           C  
ATOM   3398  N   ALA B 112     -11.724  26.159  -6.076  1.00 89.11           N  
ATOM   3399  CA  ALA B 112     -12.082  27.568  -6.213  1.00 89.11           C  
ATOM   3400  C   ALA B 112     -13.142  27.762  -7.293  1.00 89.11           C  
ATOM   3401  CB  ALA B 112     -10.844  28.403  -6.532  1.00 89.11           C  
ATOM   3402  O   ALA B 112     -13.221  26.978  -8.243  1.00 89.11           O  
ATOM   3403  N   GLY B 113     -14.057  28.773  -7.081  1.00 89.51           N  
ATOM   3404  CA  GLY B 113     -14.938  29.212  -8.153  1.00 89.51           C  
ATOM   3405  C   GLY B 113     -16.346  28.661  -8.030  1.00 89.51           C  
ATOM   3406  O   GLY B 113     -17.085  28.607  -9.016  1.00 89.51           O  
ATOM   3407  N   ALA B 114     -16.699  28.128  -6.884  1.00 93.27           N  
ATOM   3408  CA  ALA B 114     -18.079  27.676  -6.722  1.00 93.27           C  
ATOM   3409  C   ALA B 114     -19.061  28.824  -6.934  1.00 93.27           C  
ATOM   3410  CB  ALA B 114     -18.277  27.059  -5.340  1.00 93.27           C  
ATOM   3411  O   ALA B 114     -18.751  29.979  -6.630  1.00 93.27           O  
ATOM   3412  N   PRO B 115     -20.172  28.534  -7.593  1.00 95.47           N  
ATOM   3413  CA  PRO B 115     -21.153  29.579  -7.894  1.00 95.47           C  
ATOM   3414  C   PRO B 115     -21.605  30.341  -6.650  1.00 95.47           C  
ATOM   3415  CB  PRO B 115     -22.319  28.802  -8.511  1.00 95.47           C  
ATOM   3416  O   PRO B 115     -21.749  29.748  -5.577  1.00 95.47           O  
ATOM   3417  CG  PRO B 115     -21.711  27.525  -8.997  1.00 95.47           C  
ATOM   3418  CD  PRO B 115     -20.565  27.168  -8.095  1.00 95.47           C  
ATOM   3419  N   ILE B 116     -21.792  31.777  -6.876  1.00 97.54           N  
ATOM   3420  CA  ILE B 116     -22.185  32.684  -5.803  1.00 97.54           C  
ATOM   3421  C   ILE B 116     -23.708  32.778  -5.739  1.00 97.54           C  
ATOM   3422  CB  ILE B 116     -21.569  34.088  -5.995  1.00 97.54           C  
ATOM   3423  O   ILE B 116     -24.380  32.789  -6.773  1.00 97.54           O  
ATOM   3424  CG1 ILE B 116     -21.470  34.816  -4.649  1.00 97.54           C  
ATOM   3425  CG2 ILE B 116     -22.388  34.904  -7.000  1.00 97.54           C  
ATOM   3426  CD1 ILE B 116     -20.603  36.067  -4.685  1.00 97.54           C  
ATOM   3427  N   ALA B 117     -24.261  32.701  -4.459  1.00 96.76           N  
ATOM   3428  CA  ALA B 117     -25.686  32.900  -4.209  1.00 96.76           C  
ATOM   3429  C   ALA B 117     -25.912  33.976  -3.150  1.00 96.76           C  
ATOM   3430  CB  ALA B 117     -26.340  31.589  -3.779  1.00 96.76           C  
ATOM   3431  O   ALA B 117     -25.054  34.202  -2.293  1.00 96.76           O  
ATOM   3432  N   GLN B 118     -27.100  34.728  -3.281  1.00 96.43           N  
ATOM   3433  CA  GLN B 118     -27.442  35.771  -2.319  1.00 96.43           C  
ATOM   3434  C   GLN B 118     -28.382  35.240  -1.242  1.00 96.43           C  
ATOM   3435  CB  GLN B 118     -28.079  36.967  -3.029  1.00 96.43           C  
ATOM   3436  O   GLN B 118     -29.528  34.886  -1.529  1.00 96.43           O  
ATOM   3437  CG  GLN B 118     -27.163  37.641  -4.041  1.00 96.43           C  
ATOM   3438  CD  GLN B 118     -25.986  38.344  -3.391  1.00 96.43           C  
ATOM   3439  NE2 GLN B 118     -24.942  38.599  -4.173  1.00 96.43           N  
ATOM   3440  OE1 GLN B 118     -26.015  38.657  -2.197  1.00 96.43           O  
ATOM   3441  N   GLY B 119     -27.836  35.045  -0.041  1.00 92.76           N  
ATOM   3442  CA  GLY B 119     -28.649  34.733   1.124  1.00 92.76           C  
ATOM   3443  C   GLY B 119     -29.052  33.272   1.196  1.00 92.76           C  
ATOM   3444  O   GLY B 119     -28.807  32.603   2.202  1.00 92.76           O  
ATOM   3445  N   VAL B 120     -29.623  32.585   0.132  1.00 94.58           N  
ATOM   3446  CA  VAL B 120     -30.154  31.226   0.137  1.00 94.58           C  
ATOM   3447  C   VAL B 120     -29.749  30.508  -1.148  1.00 94.58           C  
ATOM   3448  CB  VAL B 120     -31.691  31.218   0.291  1.00 94.58           C  
ATOM   3449  O   VAL B 120     -29.727  31.112  -2.224  1.00 94.58           O  
ATOM   3450  CG1 VAL B 120     -32.357  31.902  -0.902  1.00 94.58           C  
ATOM   3451  CG2 VAL B 120     -32.203  29.787   0.445  1.00 94.58           C  
ATOM   3452  N   THR B 121     -29.336  29.273  -1.042  1.00 96.90           N  
ATOM   3453  CA  THR B 121     -28.967  28.497  -2.221  1.00 96.90           C  
ATOM   3454  C   THR B 121     -29.291  27.020  -2.019  1.00 96.90           C  
ATOM   3455  CB  THR B 121     -27.470  28.657  -2.549  1.00 96.90           C  
ATOM   3456  O   THR B 121     -29.461  26.565  -0.886  1.00 96.90           O  
ATOM   3457  CG2 THR B 121     -26.601  27.981  -1.494  1.00 96.90           C  
ATOM   3458  OG1 THR B 121     -27.201  28.064  -3.825  1.00 96.90           O  
ATOM   3459  N   ARG B 122     -29.515  26.281  -3.167  1.00 95.41           N  
ATOM   3460  CA  ARG B 122     -29.474  24.823  -3.217  1.00 95.41           C  
ATOM   3461  C   ARG B 122     -28.121  24.330  -3.720  1.00 95.41           C  
ATOM   3462  CB  ARG B 122     -30.593  24.284  -4.110  1.00 95.41           C  
ATOM   3463  O   ARG B 122     -27.694  24.689  -4.820  1.00 95.41           O  
ATOM   3464  CG  ARG B 122     -30.661  22.766  -4.164  1.00 95.41           C  
ATOM   3465  CD  ARG B 122     -31.851  22.283  -4.982  1.00 95.41           C  
ATOM   3466  NE  ARG B 122     -31.876  20.828  -5.090  1.00 95.41           N  
ATOM   3467  NH1 ARG B 122     -33.983  20.726  -6.032  1.00 95.41           N  
ATOM   3468  NH2 ARG B 122     -32.805  18.800  -5.638  1.00 95.41           N  
ATOM   3469  CZ  ARG B 122     -32.888  20.121  -5.586  1.00 95.41           C  
ATOM   3470  N   MET B 123     -27.378  23.474  -2.859  1.00 96.48           N  
ATOM   3471  CA  MET B 123     -26.016  23.055  -3.177  1.00 96.48           C  
ATOM   3472  C   MET B 123     -26.020  21.778  -4.011  1.00 96.48           C  
ATOM   3473  CB  MET B 123     -25.205  22.841  -1.898  1.00 96.48           C  
ATOM   3474  O   MET B 123     -25.162  21.593  -4.876  1.00 96.48           O  
ATOM   3475  CG  MET B 123     -24.956  24.117  -1.110  1.00 96.48           C  
ATOM   3476  SD  MET B 123     -24.085  23.806   0.475  1.00 96.48           S  
ATOM   3477  CE  MET B 123     -22.463  23.285  -0.149  1.00 96.48           C  
ATOM   3478  N   ASP B 124     -26.818  20.886  -3.730  1.00 94.57           N  
ATOM   3479  CA  ASP B 124     -26.808  19.601  -4.422  1.00 94.57           C  
ATOM   3480  C   ASP B 124     -27.467  19.712  -5.795  1.00 94.57           C  
ATOM   3481  CB  ASP B 124     -27.516  18.534  -3.584  1.00 94.57           C  
ATOM   3482  O   ASP B 124     -28.322  20.573  -6.012  1.00 94.57           O  
ATOM   3483  CG  ASP B 124     -29.007  18.783  -3.444  1.00 94.57           C  
ATOM   3484  OD1 ASP B 124     -29.408  19.652  -2.639  1.00 94.57           O  
ATOM   3485  OD2 ASP B 124     -29.789  18.102  -4.142  1.00 94.57           O  
ATOM   3486  N   ASP B 125     -27.096  18.954  -6.721  1.00 93.05           N  
ATOM   3487  CA  ASP B 125     -27.592  19.034  -8.091  1.00 93.05           C  
ATOM   3488  C   ASP B 125     -28.750  18.064  -8.314  1.00 93.05           C  
ATOM   3489  CB  ASP B 125     -26.467  18.748  -9.088  1.00 93.05           C  
ATOM   3490  O   ASP B 125     -29.189  17.862  -9.448  1.00 93.05           O  
ATOM   3491  CG  ASP B 125     -25.933  17.330  -8.988  1.00 93.05           C  
ATOM   3492  OD1 ASP B 125     -26.503  16.515  -8.230  1.00 93.05           O  
ATOM   3493  OD2 ASP B 125     -24.931  17.025  -9.670  1.00 93.05           O  
ATOM   3494  N   GLY B 126     -29.123  17.350  -7.192  1.00 90.26           N  
ATOM   3495  CA  GLY B 126     -30.285  16.479  -7.269  1.00 90.26           C  
ATOM   3496  C   GLY B 126     -29.941  15.060  -7.682  1.00 90.26           C  
ATOM   3497  O   GLY B 126     -30.830  14.222  -7.844  1.00 90.26           O  
ATOM   3498  N   SER B 127     -28.698  14.820  -7.887  1.00 90.53           N  
ATOM   3499  CA  SER B 127     -28.238  13.535  -8.403  1.00 90.53           C  
ATOM   3500  C   SER B 127     -28.402  12.431  -7.364  1.00 90.53           C  
ATOM   3501  CB  SER B 127     -26.775  13.624  -8.838  1.00 90.53           C  
ATOM   3502  O   SER B 127     -28.425  11.247  -7.707  1.00 90.53           O  
ATOM   3503  OG  SER B 127     -25.948  13.996  -7.748  1.00 90.53           O  
ATOM   3504  N   GLU B 128     -28.619  12.845  -6.023  1.00 91.21           N  
ATOM   3505  CA  GLU B 128     -28.745  11.844  -4.969  1.00 91.21           C  
ATOM   3506  C   GLU B 128     -30.079  11.975  -4.239  1.00 91.21           C  
ATOM   3507  CB  GLU B 128     -27.588  11.961  -3.974  1.00 91.21           C  
ATOM   3508  O   GLU B 128     -30.180  11.645  -3.055  1.00 91.21           O  
ATOM   3509  CG  GLU B 128     -26.228  11.624  -4.569  1.00 91.21           C  
ATOM   3510  CD  GLU B 128     -25.115  11.581  -3.535  1.00 91.21           C  
ATOM   3511  OE1 GLU B 128     -24.695  10.469  -3.140  1.00 91.21           O  
ATOM   3512  OE2 GLU B 128     -24.659  12.668  -3.115  1.00 91.21           O  
ATOM   3513  N   ASP B 129     -31.021  12.625  -4.914  1.00 84.65           N  
ATOM   3514  CA  ASP B 129     -32.303  12.954  -4.299  1.00 84.65           C  
ATOM   3515  C   ASP B 129     -32.978  11.705  -3.736  1.00 84.65           C  
ATOM   3516  CB  ASP B 129     -33.224  13.639  -5.311  1.00 84.65           C  
ATOM   3517  O   ASP B 129     -33.702  11.780  -2.741  1.00 84.65           O  
ATOM   3518  CG  ASP B 129     -32.929  15.119  -5.474  1.00 84.65           C  
ATOM   3519  OD1 ASP B 129     -32.135  15.674  -4.683  1.00 84.65           O  
ATOM   3520  OD2 ASP B 129     -33.497  15.738  -6.399  1.00 84.65           O  
ATOM   3521  N   ASP B 130     -32.567  10.493  -4.299  1.00 82.53           N  
ATOM   3522  CA  ASP B 130     -33.281   9.276  -3.924  1.00 82.53           C  
ATOM   3523  C   ASP B 130     -32.623   8.602  -2.721  1.00 82.53           C  
ATOM   3524  CB  ASP B 130     -33.341   8.304  -5.104  1.00 82.53           C  
ATOM   3525  O   ASP B 130     -33.248   7.784  -2.044  1.00 82.53           O  
ATOM   3526  CG  ASP B 130     -34.113   8.857  -6.289  1.00 82.53           C  
ATOM   3527  OD1 ASP B 130     -35.058   9.650  -6.085  1.00 82.53           O  
ATOM   3528  OD2 ASP B 130     -33.776   8.495  -7.436  1.00 82.53           O  
ATOM   3529  N   VAL B 131     -31.423   8.944  -2.346  1.00 87.23           N  
ATOM   3530  CA  VAL B 131     -30.708   8.212  -1.306  1.00 87.23           C  
ATOM   3531  C   VAL B 131     -30.274   9.173  -0.202  1.00 87.23           C  
ATOM   3532  CB  VAL B 131     -29.480   7.468  -1.878  1.00 87.23           C  
ATOM   3533  O   VAL B 131     -30.093   8.767   0.948  1.00 87.23           O  
ATOM   3534  CG1 VAL B 131     -29.919   6.313  -2.776  1.00 87.23           C  
ATOM   3535  CG2 VAL B 131     -28.581   8.435  -2.646  1.00 87.23           C  
ATOM   3536  N   ALA B 132     -30.206  10.439  -0.538  1.00 92.75           N  
ATOM   3537  CA  ALA B 132     -29.621  11.384   0.410  1.00 92.75           C  
ATOM   3538  C   ALA B 132     -30.701  12.044   1.262  1.00 92.75           C  
ATOM   3539  CB  ALA B 132     -28.809  12.444  -0.330  1.00 92.75           C  
ATOM   3540  O   ALA B 132     -31.826  12.251   0.800  1.00 92.75           O  
ATOM   3541  N   THR B 133     -30.468  12.161   2.601  1.00 95.40           N  
ATOM   3542  CA  THR B 133     -31.276  13.022   3.459  1.00 95.40           C  
ATOM   3543  C   THR B 133     -30.950  14.492   3.211  1.00 95.40           C  
ATOM   3544  CB  THR B 133     -31.059  12.689   4.947  1.00 95.40           C  
ATOM   3545  O   THR B 133     -29.794  14.904   3.323  1.00 95.40           O  
ATOM   3546  CG2 THR B 133     -31.941  13.557   5.838  1.00 95.40           C  
ATOM   3547  OG1 THR B 133     -31.379  11.311   5.174  1.00 95.40           O  
ATOM   3548  N   VAL B 134     -32.052  15.200   2.685  1.00 96.67           N  
ATOM   3549  CA  VAL B 134     -31.892  16.632   2.452  1.00 96.67           C  
ATOM   3550  C   VAL B 134     -31.577  17.338   3.770  1.00 96.67           C  
ATOM   3551  CB  VAL B 134     -33.153  17.246   1.806  1.00 96.67           C  
ATOM   3552  O   VAL B 134     -32.181  17.036   4.802  1.00 96.67           O  
ATOM   3553  CG1 VAL B 134     -33.025  18.766   1.709  1.00 96.67           C  
ATOM   3554  CG2 VAL B 134     -33.396  16.638   0.426  1.00 96.67           C  
ATOM   3555  N   MET B 135     -30.590  18.153   3.760  1.00 97.41           N  
ATOM   3556  CA  MET B 135     -30.167  18.944   4.912  1.00 97.41           C  
ATOM   3557  C   MET B 135     -30.287  20.436   4.621  1.00 97.41           C  
ATOM   3558  CB  MET B 135     -28.728  18.601   5.301  1.00 97.41           C  
ATOM   3559  O   MET B 135     -29.811  20.912   3.589  1.00 97.41           O  
ATOM   3560  CG  MET B 135     -28.213  19.382   6.499  1.00 97.41           C  
ATOM   3561  SD  MET B 135     -26.438  19.064   6.836  1.00 97.41           S  
ATOM   3562  CE  MET B 135     -25.684  19.961   5.450  1.00 97.41           C  
ATOM   3563  N   PHE B 136     -31.100  21.115   5.509  1.00 97.55           N  
ATOM   3564  CA  PHE B 136     -31.136  22.572   5.484  1.00 97.55           C  
ATOM   3565  C   PHE B 136     -30.112  23.156   6.450  1.00 97.55           C  
ATOM   3566  CB  PHE B 136     -32.538  23.082   5.833  1.00 97.55           C  
ATOM   3567  O   PHE B 136     -30.249  23.014   7.667  1.00 97.55           O  
ATOM   3568  CG  PHE B 136     -33.592  22.697   4.830  1.00 97.55           C  
ATOM   3569  CD1 PHE B 136     -33.832  23.490   3.714  1.00 97.55           C  
ATOM   3570  CD2 PHE B 136     -34.342  21.542   5.003  1.00 97.55           C  
ATOM   3571  CE1 PHE B 136     -34.806  23.136   2.784  1.00 97.55           C  
ATOM   3572  CE2 PHE B 136     -35.318  21.181   4.078  1.00 97.55           C  
ATOM   3573  CZ  PHE B 136     -35.549  21.980   2.970  1.00 97.55           C  
ATOM   3574  N   LEU B 137     -29.057  23.728   5.874  1.00 97.99           N  
ATOM   3575  CA  LEU B 137     -27.995  24.377   6.637  1.00 97.99           C  
ATOM   3576  C   LEU B 137     -28.193  25.889   6.665  1.00 97.99           C  
ATOM   3577  CB  LEU B 137     -26.625  24.041   6.041  1.00 97.99           C  
ATOM   3578  O   LEU B 137     -28.351  26.519   5.617  1.00 97.99           O  
ATOM   3579  CG  LEU B 137     -25.426  24.777   6.641  1.00 97.99           C  
ATOM   3580  CD1 LEU B 137     -25.237  24.380   8.101  1.00 97.99           C  
ATOM   3581  CD2 LEU B 137     -24.164  24.489   5.835  1.00 97.99           C  
ATOM   3582  N   GLN B 138     -28.253  26.360   7.948  1.00 97.53           N  
ATOM   3583  CA  GLN B 138     -28.414  27.806   8.060  1.00 97.53           C  
ATOM   3584  C   GLN B 138     -27.702  28.345   9.298  1.00 97.53           C  
ATOM   3585  CB  GLN B 138     -29.896  28.180   8.103  1.00 97.53           C  
ATOM   3586  O   GLN B 138     -27.429  27.597  10.238  1.00 97.53           O  
ATOM   3587  CG  GLN B 138     -30.629  27.649   9.327  1.00 97.53           C  
ATOM   3588  CD  GLN B 138     -32.103  28.009   9.330  1.00 97.53           C  
ATOM   3589  NE2 GLN B 138     -32.811  27.600  10.378  1.00 97.53           N  
ATOM   3590  OE1 GLN B 138     -32.602  28.650   8.400  1.00 97.53           O  
ATOM   3591  N   GLY B 139     -27.450  29.657   9.236  1.00 97.61           N  
ATOM   3592  CA  GLY B 139     -26.838  30.378  10.342  1.00 97.61           C  
ATOM   3593  C   GLY B 139     -26.584  31.841  10.032  1.00 97.61           C  
ATOM   3594  O   GLY B 139     -27.025  32.348   8.998  1.00 97.61           O  
ATOM   3595  N   ARG B 140     -25.961  32.515  11.038  1.00 98.21           N  
ATOM   3596  CA  ARG B 140     -25.620  33.926  10.892  1.00 98.21           C  
ATOM   3597  C   ARG B 140     -24.125  34.152  11.097  1.00 98.21           C  
ATOM   3598  CB  ARG B 140     -26.419  34.778  11.880  1.00 98.21           C  
ATOM   3599  O   ARG B 140     -23.470  33.391  11.812  1.00 98.21           O  
ATOM   3600  CG  ARG B 140     -27.923  34.727  11.661  1.00 98.21           C  
ATOM   3601  CD  ARG B 140     -28.672  35.543  12.705  1.00 98.21           C  
ATOM   3602  NE  ARG B 140     -28.706  36.961  12.358  1.00 98.21           N  
ATOM   3603  NH1 ARG B 140     -29.909  37.601  14.224  1.00 98.21           N  
ATOM   3604  NH2 ARG B 140     -29.265  39.166  12.678  1.00 98.21           N  
ATOM   3605  CZ  ARG B 140     -29.293  37.906  13.087  1.00 98.21           C  
ATOM   3606  N   VAL B 141     -23.660  35.119  10.364  1.00 98.46           N  
ATOM   3607  CA  VAL B 141     -22.283  35.555  10.577  1.00 98.46           C  
ATOM   3608  C   VAL B 141     -22.272  36.868  11.356  1.00 98.46           C  
ATOM   3609  CB  VAL B 141     -21.528  35.722   9.239  1.00 98.46           C  
ATOM   3610  O   VAL B 141     -22.941  37.830  10.973  1.00 98.46           O  
ATOM   3611  CG1 VAL B 141     -20.077  36.132   9.486  1.00 98.46           C  
ATOM   3612  CG2 VAL B 141     -21.590  34.430   8.427  1.00 98.46           C  
ATOM   3613  N   PHE B 142     -21.488  36.857  12.510  1.00 98.18           N  
ATOM   3614  CA  PHE B 142     -21.421  38.030  13.375  1.00 98.18           C  
ATOM   3615  C   PHE B 142     -20.017  38.621  13.377  1.00 98.18           C  
ATOM   3616  CB  PHE B 142     -21.842  37.671  14.803  1.00 98.18           C  
ATOM   3617  O   PHE B 142     -19.038  37.912  13.135  1.00 98.18           O  
ATOM   3618  CG  PHE B 142     -23.258  37.172  14.912  1.00 98.18           C  
ATOM   3619  CD1 PHE B 142     -24.322  38.064  14.963  1.00 98.18           C  
ATOM   3620  CD2 PHE B 142     -23.524  35.810  14.963  1.00 98.18           C  
ATOM   3621  CE1 PHE B 142     -25.633  37.604  15.064  1.00 98.18           C  
ATOM   3622  CE2 PHE B 142     -24.832  35.343  15.064  1.00 98.18           C  
ATOM   3623  CZ  PHE B 142     -25.885  36.242  15.115  1.00 98.18           C  
ATOM   3624  N   ASP B 143     -19.928  39.882  13.643  1.00 95.60           N  
ATOM   3625  CA  ASP B 143     -18.650  40.506  13.972  1.00 95.60           C  
ATOM   3626  C   ASP B 143     -18.272  40.250  15.429  1.00 95.60           C  
ATOM   3627  CB  ASP B 143     -18.701  42.010  13.698  1.00 95.60           C  
ATOM   3628  O   ASP B 143     -19.033  39.628  16.173  1.00 95.60           O  
ATOM   3629  CG  ASP B 143     -19.548  42.768  14.704  1.00 95.60           C  
ATOM   3630  OD1 ASP B 143     -19.891  42.200  15.764  1.00 95.60           O  
ATOM   3631  OD2 ASP B 143     -19.880  43.943  14.434  1.00 95.60           O  
ATOM   3632  N   PRO B 144     -17.065  40.679  15.858  1.00 93.44           N  
ATOM   3633  CA  PRO B 144     -16.601  40.363  17.211  1.00 93.44           C  
ATOM   3634  C   PRO B 144     -17.504  40.948  18.296  1.00 93.44           C  
ATOM   3635  CB  PRO B 144     -15.208  40.994  17.262  1.00 93.44           C  
ATOM   3636  O   PRO B 144     -17.531  40.441  19.421  1.00 93.44           O  
ATOM   3637  CG  PRO B 144     -14.714  40.944  15.853  1.00 93.44           C  
ATOM   3638  CD  PRO B 144     -15.871  41.207  14.932  1.00 93.44           C  
ATOM   3639  N   SER B 145     -18.372  42.018  18.026  1.00 92.71           N  
ATOM   3640  CA  SER B 145     -19.266  42.639  18.998  1.00 92.71           C  
ATOM   3641  C   SER B 145     -20.600  41.904  19.070  1.00 92.71           C  
ATOM   3642  CB  SER B 145     -19.502  44.109  18.647  1.00 92.71           C  
ATOM   3643  O   SER B 145     -21.427  42.192  19.939  1.00 92.71           O  
ATOM   3644  OG  SER B 145     -20.285  44.226  17.472  1.00 92.71           O  
ATOM   3645  N   GLY B 146     -20.835  40.950  18.107  1.00 94.06           N  
ATOM   3646  CA  GLY B 146     -22.088  40.213  18.070  1.00 94.06           C  
ATOM   3647  C   GLY B 146     -23.082  40.776  17.071  1.00 94.06           C  
ATOM   3648  O   GLY B 146     -24.207  40.283  16.962  1.00 94.06           O  
ATOM   3649  N   LYS B 147     -22.689  41.845  16.296  1.00 96.28           N  
ATOM   3650  CA  LYS B 147     -23.514  42.442  15.249  1.00 96.28           C  
ATOM   3651  C   LYS B 147     -23.500  41.587  13.984  1.00 96.28           C  
ATOM   3652  CB  LYS B 147     -23.035  43.858  14.929  1.00 96.28           C  
ATOM   3653  O   LYS B 147     -22.435  41.181  13.515  1.00 96.28           O  
ATOM   3654  CG  LYS B 147     -23.953  44.625  13.989  1.00 96.28           C  
ATOM   3655  CD  LYS B 147     -23.424  46.026  13.710  1.00 96.28           C  
ATOM   3656  CE  LYS B 147     -24.274  46.750  12.675  1.00 96.28           C  
ATOM   3657  NZ  LYS B 147     -23.761  48.126  12.401  1.00 96.28           N  
ATOM   3658  N   PRO B 148     -24.721  41.237  13.452  1.00 97.68           N  
ATOM   3659  CA  PRO B 148     -24.765  40.468  12.206  1.00 97.68           C  
ATOM   3660  C   PRO B 148     -24.043  41.166  11.055  1.00 97.68           C  
ATOM   3661  CB  PRO B 148     -26.264  40.349  11.918  1.00 97.68           C  
ATOM   3662  O   PRO B 148     -24.165  42.382  10.893  1.00 97.68           O  
ATOM   3663  CG  PRO B 148     -26.928  40.616  13.230  1.00 97.68           C  
ATOM   3664  CD  PRO B 148     -26.027  41.494  14.050  1.00 97.68           C  
ATOM   3665  N   LEU B 149     -23.250  40.420  10.213  1.00 97.33           N  
ATOM   3666  CA  LEU B 149     -22.457  40.958   9.113  1.00 97.33           C  
ATOM   3667  C   LEU B 149     -23.154  40.727   7.776  1.00 97.33           C  
ATOM   3668  CB  LEU B 149     -21.065  40.321   9.093  1.00 97.33           C  
ATOM   3669  O   LEU B 149     -23.173  39.603   7.268  1.00 97.33           O  
ATOM   3670  CG  LEU B 149     -20.094  40.781  10.181  1.00 97.33           C  
ATOM   3671  CD1 LEU B 149     -18.818  39.946  10.141  1.00 97.33           C  
ATOM   3672  CD2 LEU B 149     -19.773  42.263  10.021  1.00 97.33           C  
ATOM   3673  N   ALA B 150     -23.758  41.823   7.175  1.00 96.93           N  
ATOM   3674  CA  ALA B 150     -24.302  41.785   5.820  1.00 96.93           C  
ATOM   3675  C   ALA B 150     -23.185  41.795   4.781  1.00 96.93           C  
ATOM   3676  CB  ALA B 150     -25.247  42.962   5.592  1.00 96.93           C  
ATOM   3677  O   ALA B 150     -22.174  42.481   4.952  1.00 96.93           O  
ATOM   3678  N   GLY B 151     -23.268  40.804   3.805  1.00 96.96           N  
ATOM   3679  CA  GLY B 151     -22.314  40.809   2.707  1.00 96.96           C  
ATOM   3680  C   GLY B 151     -21.139  39.877   2.934  1.00 96.96           C  
ATOM   3681  O   GLY B 151     -20.211  39.831   2.123  1.00 96.96           O  
ATOM   3682  N   ALA B 152     -21.119  39.268   4.131  1.00 97.89           N  
ATOM   3683  CA  ALA B 152     -20.093  38.248   4.333  1.00 97.89           C  
ATOM   3684  C   ALA B 152     -20.254  37.102   3.339  1.00 97.89           C  
ATOM   3685  CB  ALA B 152     -20.144  37.718   5.764  1.00 97.89           C  
ATOM   3686  O   ALA B 152     -21.374  36.765   2.947  1.00 97.89           O  
ATOM   3687  N   VAL B 153     -19.134  36.533   2.878  1.00 98.06           N  
ATOM   3688  CA  VAL B 153     -19.195  35.417   1.940  1.00 98.06           C  
ATOM   3689  C   VAL B 153     -18.905  34.110   2.673  1.00 98.06           C  
ATOM   3690  CB  VAL B 153     -18.202  35.604   0.771  1.00 98.06           C  
ATOM   3691  O   VAL B 153     -17.830  33.942   3.255  1.00 98.06           O  
ATOM   3692  CG1 VAL B 153     -18.237  34.397  -0.165  1.00 98.06           C  
ATOM   3693  CG2 VAL B 153     -18.517  36.888   0.004  1.00 98.06           C  
ATOM   3694  N   VAL B 154     -19.907  33.224   2.742  1.00 98.20           N  
ATOM   3695  CA  VAL B 154     -19.775  31.882   3.300  1.00 98.20           C  
ATOM   3696  C   VAL B 154     -19.561  30.873   2.174  1.00 98.20           C  
ATOM   3697  CB  VAL B 154     -21.013  31.492   4.138  1.00 98.20           C  
ATOM   3698  O   VAL B 154     -20.491  30.561   1.427  1.00 98.20           O  
ATOM   3699  CG1 VAL B 154     -20.834  30.104   4.751  1.00 98.20           C  
ATOM   3700  CG2 VAL B 154     -21.269  32.531   5.227  1.00 98.20           C  
ATOM   3701  N   ASP B 155     -18.310  30.431   2.024  1.00 97.34           N  
ATOM   3702  CA  ASP B 155     -17.923  29.385   1.083  1.00 97.34           C  
ATOM   3703  C   ASP B 155     -17.983  28.007   1.738  1.00 97.34           C  
ATOM   3704  CB  ASP B 155     -16.518  29.647   0.537  1.00 97.34           C  
ATOM   3705  O   ASP B 155     -17.285  27.750   2.721  1.00 97.34           O  
ATOM   3706  CG  ASP B 155     -16.251  28.938  -0.780  1.00 97.34           C  
ATOM   3707  OD1 ASP B 155     -16.976  27.975  -1.112  1.00 97.34           O  
ATOM   3708  OD2 ASP B 155     -15.306  29.344  -1.490  1.00 97.34           O  
ATOM   3709  N   LEU B 156     -18.734  27.170   1.211  1.00 97.64           N  
ATOM   3710  CA  LEU B 156     -18.899  25.892   1.894  1.00 97.64           C  
ATOM   3711  C   LEU B 156     -18.948  24.743   0.893  1.00 97.64           C  
ATOM   3712  CB  LEU B 156     -20.174  25.899   2.743  1.00 97.64           C  
ATOM   3713  O   LEU B 156     -19.356  24.931  -0.255  1.00 97.64           O  
ATOM   3714  CG  LEU B 156     -21.497  25.966   1.979  1.00 97.64           C  
ATOM   3715  CD1 LEU B 156     -22.668  25.727   2.926  1.00 97.64           C  
ATOM   3716  CD2 LEU B 156     -21.639  27.310   1.273  1.00 97.64           C  
ATOM   3717  N   TRP B 157     -18.418  23.542   1.348  1.00 97.10           N  
ATOM   3718  CA  TRP B 157     -18.382  22.337   0.525  1.00 97.10           C  
ATOM   3719  C   TRP B 157     -18.327  21.085   1.395  1.00 97.10           C  
ATOM   3720  CB  TRP B 157     -17.182  22.368  -0.424  1.00 97.10           C  
ATOM   3721  O   TRP B 157     -17.913  21.146   2.555  1.00 97.10           O  
ATOM   3722  CG  TRP B 157     -15.854  22.302   0.270  1.00 97.10           C  
ATOM   3723  CD1 TRP B 157     -15.091  21.188   0.483  1.00 97.10           C  
ATOM   3724  CD2 TRP B 157     -15.137  23.397   0.848  1.00 97.10           C  
ATOM   3725  CE2 TRP B 157     -13.944  22.874   1.394  1.00 97.10           C  
ATOM   3726  CE3 TRP B 157     -15.387  24.772   0.956  1.00 97.10           C  
ATOM   3727  NE1 TRP B 157     -13.940  21.525   1.158  1.00 97.10           N  
ATOM   3728  CH2 TRP B 157     -13.271  25.020   2.131  1.00 97.10           C  
ATOM   3729  CZ2 TRP B 157     -13.002  23.679   2.039  1.00 97.10           C  
ATOM   3730  CZ3 TRP B 157     -14.448  25.571   1.598  1.00 97.10           C  
ATOM   3731  N   HIS B 158     -18.867  20.051   0.911  1.00 97.09           N  
ATOM   3732  CA  HIS B 158     -18.839  18.790   1.643  1.00 97.09           C  
ATOM   3733  C   HIS B 158     -19.028  17.604   0.704  1.00 97.09           C  
ATOM   3734  CB  HIS B 158     -19.917  18.777   2.729  1.00 97.09           C  
ATOM   3735  O   HIS B 158     -19.238  17.785  -0.498  1.00 97.09           O  
ATOM   3736  CG  HIS B 158     -21.312  18.788   2.190  1.00 97.09           C  
ATOM   3737  CD2 HIS B 158     -22.228  19.782   2.113  1.00 97.09           C  
ATOM   3738  ND1 HIS B 158     -21.909  17.670   1.649  1.00 97.09           N  
ATOM   3739  CE1 HIS B 158     -23.135  17.978   1.260  1.00 97.09           C  
ATOM   3740  NE2 HIS B 158     -23.353  19.253   1.531  1.00 97.09           N  
ATOM   3741  N   ALA B 159     -18.730  16.348   1.202  1.00 95.78           N  
ATOM   3742  CA  ALA B 159     -18.771  15.119   0.415  1.00 95.78           C  
ATOM   3743  C   ALA B 159     -20.209  14.664   0.181  1.00 95.78           C  
ATOM   3744  CB  ALA B 159     -17.974  14.016   1.108  1.00 95.78           C  
ATOM   3745  O   ALA B 159     -21.131  15.129   0.855  1.00 95.78           O  
ATOM   3746  N   ASN B 160     -20.428  13.897  -0.771  1.00 94.96           N  
ATOM   3747  CA  ASN B 160     -21.737  13.294  -0.999  1.00 94.96           C  
ATOM   3748  C   ASN B 160     -21.981  12.115  -0.061  1.00 94.96           C  
ATOM   3749  CB  ASN B 160     -21.877  12.851  -2.457  1.00 94.96           C  
ATOM   3750  O   ASN B 160     -21.247  11.926   0.910  1.00 94.96           O  
ATOM   3751  CG  ASN B 160     -20.961  11.695  -2.806  1.00 94.96           C  
ATOM   3752  ND2 ASN B 160     -20.895  11.357  -4.089  1.00 94.96           N  
ATOM   3753  OD1 ASN B 160     -20.319  11.109  -1.931  1.00 94.96           O  
ATOM   3754  N   THR B 161     -23.000  11.294  -0.255  1.00 92.74           N  
ATOM   3755  CA  THR B 161     -23.427  10.242   0.660  1.00 92.74           C  
ATOM   3756  C   THR B 161     -22.455   9.066   0.624  1.00 92.74           C  
ATOM   3757  CB  THR B 161     -24.846   9.749   0.322  1.00 92.74           C  
ATOM   3758  O   THR B 161     -22.543   8.155   1.450  1.00 92.74           O  
ATOM   3759  CG2 THR B 161     -25.879  10.848   0.548  1.00 92.74           C  
ATOM   3760  OG1 THR B 161     -24.890   9.342  -1.051  1.00 92.74           O  
ATOM   3761  N   LYS B 162     -21.507   9.153  -0.335  1.00 90.57           N  
ATOM   3762  CA  LYS B 162     -20.501   8.102  -0.458  1.00 90.57           C  
ATOM   3763  C   LYS B 162     -19.142   8.579   0.048  1.00 90.57           C  
ATOM   3764  CB  LYS B 162     -20.385   7.638  -1.911  1.00 90.57           C  
ATOM   3765  O   LYS B 162     -18.147   7.860  -0.058  1.00 90.57           O  
ATOM   3766  CG  LYS B 162     -21.638   6.961  -2.446  1.00 90.57           C  
ATOM   3767  CD  LYS B 162     -21.456   6.508  -3.889  1.00 90.57           C  
ATOM   3768  CE  LYS B 162     -22.713   5.841  -4.430  1.00 90.57           C  
ATOM   3769  NZ  LYS B 162     -22.561   5.451  -5.863  1.00 90.57           N  
ATOM   3770  N   GLY B 163     -19.087   9.744   0.452  1.00 92.11           N  
ATOM   3771  CA  GLY B 163     -17.835  10.288   0.955  1.00 92.11           C  
ATOM   3772  C   GLY B 163     -16.967  10.892  -0.133  1.00 92.11           C  
ATOM   3773  O   GLY B 163     -15.782  11.151   0.084  1.00 92.11           O  
ATOM   3774  N   ASN B 164     -17.527  11.098  -1.370  1.00 93.29           N  
ATOM   3775  CA  ASN B 164     -16.751  11.614  -2.492  1.00 93.29           C  
ATOM   3776  C   ASN B 164     -17.018  13.099  -2.722  1.00 93.29           C  
ATOM   3777  CB  ASN B 164     -17.050  10.818  -3.764  1.00 93.29           C  
ATOM   3778  O   ASN B 164     -18.167  13.541  -2.681  1.00 93.29           O  
ATOM   3779  CG  ASN B 164     -16.671   9.355  -3.640  1.00 93.29           C  
ATOM   3780  ND2 ASN B 164     -17.470   8.482  -4.242  1.00 93.29           N  
ATOM   3781  OD1 ASN B 164     -15.669   9.013  -3.007  1.00 93.29           O  
ATOM   3782  N   TYR B 165     -15.981  13.860  -3.128  1.00 93.74           N  
ATOM   3783  CA  TYR B 165     -16.056  15.279  -3.458  1.00 93.74           C  
ATOM   3784  C   TYR B 165     -16.132  15.485  -4.966  1.00 93.74           C  
ATOM   3785  CB  TYR B 165     -14.847  16.028  -2.889  1.00 93.74           C  
ATOM   3786  O   TYR B 165     -15.465  14.784  -5.729  1.00 93.74           O  
ATOM   3787  CG  TYR B 165     -14.906  16.229  -1.394  1.00 93.74           C  
ATOM   3788  CD1 TYR B 165     -15.228  17.471  -0.851  1.00 93.74           C  
ATOM   3789  CD2 TYR B 165     -14.639  15.179  -0.522  1.00 93.74           C  
ATOM   3790  CE1 TYR B 165     -15.282  17.662   0.526  1.00 93.74           C  
ATOM   3791  CE2 TYR B 165     -14.690  15.359   0.856  1.00 93.74           C  
ATOM   3792  OH  TYR B 165     -15.064  16.785   2.734  1.00 93.74           O  
ATOM   3793  CZ  TYR B 165     -15.012  16.602   1.370  1.00 93.74           C  
ATOM   3794  N   SER B 166     -17.059  16.332  -5.494  1.00 92.27           N  
ATOM   3795  CA  SER B 166     -17.516  16.487  -6.872  1.00 92.27           C  
ATOM   3796  C   SER B 166     -16.343  16.698  -7.823  1.00 92.27           C  
ATOM   3797  CB  SER B 166     -18.492  17.659  -6.984  1.00 92.27           C  
ATOM   3798  O   SER B 166     -16.328  16.153  -8.929  1.00 92.27           O  
ATOM   3799  OG  SER B 166     -17.882  18.864  -6.553  1.00 92.27           O  
ATOM   3800  N   TYR B 167     -15.268  17.498  -7.502  1.00 87.80           N  
ATOM   3801  CA  TYR B 167     -14.143  17.768  -8.391  1.00 87.80           C  
ATOM   3802  C   TYR B 167     -13.302  16.515  -8.601  1.00 87.80           C  
ATOM   3803  CB  TYR B 167     -13.271  18.894  -7.828  1.00 87.80           C  
ATOM   3804  O   TYR B 167     -12.818  16.262  -9.707  1.00 87.80           O  
ATOM   3805  CG  TYR B 167     -12.122  19.279  -8.727  1.00 87.80           C  
ATOM   3806  CD1 TYR B 167     -10.853  18.737  -8.539  1.00 87.80           C  
ATOM   3807  CD2 TYR B 167     -12.303  20.187  -9.765  1.00 87.80           C  
ATOM   3808  CE1 TYR B 167      -9.790  19.091  -9.364  1.00 87.80           C  
ATOM   3809  CE2 TYR B 167     -11.247  20.548 -10.596  1.00 87.80           C  
ATOM   3810  OH  TYR B 167      -8.949  20.349 -11.208  1.00 87.80           O  
ATOM   3811  CZ  TYR B 167      -9.997  19.995 -10.389  1.00 87.80           C  
ATOM   3812  N   PHE B 168     -13.292  15.727  -7.638  1.00 86.43           N  
ATOM   3813  CA  PHE B 168     -12.411  14.566  -7.651  1.00 86.43           C  
ATOM   3814  C   PHE B 168     -13.181  13.306  -8.029  1.00 86.43           C  
ATOM   3815  CB  PHE B 168     -11.741  14.382  -6.286  1.00 86.43           C  
ATOM   3816  O   PHE B 168     -12.583  12.256  -8.275  1.00 86.43           O  
ATOM   3817  CG  PHE B 168     -10.942  15.575  -5.836  1.00 86.43           C  
ATOM   3818  CD1 PHE B 168      -9.638  15.762  -6.277  1.00 86.43           C  
ATOM   3819  CD2 PHE B 168     -11.496  16.510  -4.972  1.00 86.43           C  
ATOM   3820  CE1 PHE B 168      -8.896  16.866  -5.862  1.00 86.43           C  
ATOM   3821  CE2 PHE B 168     -10.761  17.615  -4.553  1.00 86.43           C  
ATOM   3822  CZ  PHE B 168      -9.461  17.791  -4.998  1.00 86.43           C  
ATOM   3823  N   ASP B 169     -14.473  13.474  -7.992  1.00 88.09           N  
ATOM   3824  CA  ASP B 169     -15.398  12.442  -8.450  1.00 88.09           C  
ATOM   3825  C   ASP B 169     -16.143  12.890  -9.706  1.00 88.09           C  
ATOM   3826  CB  ASP B 169     -16.395  12.087  -7.345  1.00 88.09           C  
ATOM   3827  O   ASP B 169     -17.126  13.628  -9.620  1.00 88.09           O  
ATOM   3828  CG  ASP B 169     -17.350  10.975  -7.743  1.00 88.09           C  
ATOM   3829  OD1 ASP B 169     -17.197  10.404  -8.845  1.00 88.09           O  
ATOM   3830  OD2 ASP B 169     -18.265  10.668  -6.949  1.00 88.09           O  
ATOM   3831  N   LYS B 170     -15.625  12.393 -10.829  1.00 87.48           N  
ATOM   3832  CA  LYS B 170     -16.086  12.900 -12.119  1.00 87.48           C  
ATOM   3833  C   LYS B 170     -17.516  12.453 -12.406  1.00 87.48           C  
ATOM   3834  CB  LYS B 170     -15.156  12.435 -13.241  1.00 87.48           C  
ATOM   3835  O   LYS B 170     -18.146  12.937 -13.348  1.00 87.48           O  
ATOM   3836  CG  LYS B 170     -13.728  12.943 -13.112  1.00 87.48           C  
ATOM   3837  CD  LYS B 170     -13.673  14.465 -13.119  1.00 87.48           C  
ATOM   3838  CE  LYS B 170     -12.240  14.974 -13.028  1.00 87.48           C  
ATOM   3839  NZ  LYS B 170     -12.188  16.461 -12.898  1.00 87.48           N  
ATOM   3840  N   SER B 171     -18.001  11.538 -11.560  1.00 87.59           N  
ATOM   3841  CA  SER B 171     -19.396  11.136 -11.712  1.00 87.59           C  
ATOM   3842  C   SER B 171     -20.342  12.222 -11.210  1.00 87.59           C  
ATOM   3843  CB  SER B 171     -19.662   9.830 -10.963  1.00 87.59           C  
ATOM   3844  O   SER B 171     -21.552  12.152 -11.435  1.00 87.59           O  
ATOM   3845  OG  SER B 171     -19.687  10.049  -9.563  1.00 87.59           O  
ATOM   3846  N   GLN B 172     -19.898  13.252 -10.535  1.00 92.99           N  
ATOM   3847  CA  GLN B 172     -20.656  14.388 -10.021  1.00 92.99           C  
ATOM   3848  C   GLN B 172     -20.489  15.612 -10.918  1.00 92.99           C  
ATOM   3849  CB  GLN B 172     -20.222  14.721  -8.593  1.00 92.99           C  
ATOM   3850  O   GLN B 172     -19.497  15.727 -11.641  1.00 92.99           O  
ATOM   3851  CG  GLN B 172     -20.430  13.581  -7.605  1.00 92.99           C  
ATOM   3852  CD  GLN B 172     -20.088  13.970  -6.179  1.00 92.99           C  
ATOM   3853  NE2 GLN B 172     -19.072  13.326  -5.616  1.00 92.99           N  
ATOM   3854  OE1 GLN B 172     -20.732  14.843  -5.588  1.00 92.99           O  
ATOM   3855  N   SER B 173     -21.533  16.482 -10.909  1.00 92.41           N  
ATOM   3856  CA  SER B 173     -21.365  17.768 -11.579  1.00 92.41           C  
ATOM   3857  C   SER B 173     -20.260  18.591 -10.926  1.00 92.41           C  
ATOM   3858  CB  SER B 173     -22.676  18.556 -11.564  1.00 92.41           C  
ATOM   3859  O   SER B 173     -19.920  18.370  -9.761  1.00 92.41           O  
ATOM   3860  OG  SER B 173     -23.055  18.876 -10.236  1.00 92.41           O  
ATOM   3861  N   GLU B 174     -19.596  19.478 -11.737  1.00 87.46           N  
ATOM   3862  CA  GLU B 174     -18.377  20.215 -11.420  1.00 87.46           C  
ATOM   3863  C   GLU B 174     -18.464  20.857 -10.038  1.00 87.46           C  
ATOM   3864  CB  GLU B 174     -18.103  21.284 -12.481  1.00 87.46           C  
ATOM   3865  O   GLU B 174     -17.518  20.781  -9.252  1.00 87.46           O  
ATOM   3866  CG  GLU B 174     -16.733  21.936 -12.357  1.00 87.46           C  
ATOM   3867  CD  GLU B 174     -16.477  22.998 -13.415  1.00 87.46           C  
ATOM   3868  OE1 GLU B 174     -15.443  23.699 -13.333  1.00 87.46           O  
ATOM   3869  OE2 GLU B 174     -17.318  23.131 -14.332  1.00 87.46           O  
ATOM   3870  N   TYR B 175     -19.498  21.414  -9.499  1.00 94.02           N  
ATOM   3871  CA  TYR B 175     -19.597  22.130  -8.232  1.00 94.02           C  
ATOM   3872  C   TYR B 175     -20.702  21.546  -7.360  1.00 94.02           C  
ATOM   3873  CB  TYR B 175     -19.857  23.620  -8.475  1.00 94.02           C  
ATOM   3874  O   TYR B 175     -21.300  22.255  -6.547  1.00 94.02           O  
ATOM   3875  CG  TYR B 175     -18.654  24.368  -8.996  1.00 94.02           C  
ATOM   3876  CD1 TYR B 175     -17.537  24.578  -8.191  1.00 94.02           C  
ATOM   3877  CD2 TYR B 175     -18.632  24.868 -10.294  1.00 94.02           C  
ATOM   3878  CE1 TYR B 175     -16.427  25.268  -8.665  1.00 94.02           C  
ATOM   3879  CE2 TYR B 175     -17.527  25.560 -10.779  1.00 94.02           C  
ATOM   3880  OH  TYR B 175     -15.335  26.439 -10.435  1.00 94.02           O  
ATOM   3881  CZ  TYR B 175     -16.431  25.755  -9.959  1.00 94.02           C  
ATOM   3882  N   ASN B 176     -21.128  20.262  -7.641  1.00 96.85           N  
ATOM   3883  CA  ASN B 176     -22.082  19.604  -6.754  1.00 96.85           C  
ATOM   3884  C   ASN B 176     -21.640  19.686  -5.296  1.00 96.85           C  
ATOM   3885  CB  ASN B 176     -22.281  18.144  -7.167  1.00 96.85           C  
ATOM   3886  O   ASN B 176     -20.459  19.512  -4.990  1.00 96.85           O  
ATOM   3887  CG  ASN B 176     -23.479  17.505  -6.494  1.00 96.85           C  
ATOM   3888  ND2 ASN B 176     -23.421  16.192  -6.303  1.00 96.85           N  
ATOM   3889  OD1 ASN B 176     -24.448  18.185  -6.148  1.00 96.85           O  
ATOM   3890  N   LEU B 177     -22.545  20.219  -4.385  1.00 97.22           N  
ATOM   3891  CA  LEU B 177     -22.365  20.289  -2.939  1.00 97.22           C  
ATOM   3892  C   LEU B 177     -21.306  21.324  -2.573  1.00 97.22           C  
ATOM   3893  CB  LEU B 177     -21.971  18.919  -2.381  1.00 97.22           C  
ATOM   3894  O   LEU B 177     -20.647  21.204  -1.537  1.00 97.22           O  
ATOM   3895  CG  LEU B 177     -22.926  17.764  -2.683  1.00 97.22           C  
ATOM   3896  CD1 LEU B 177     -22.359  16.453  -2.146  1.00 97.22           C  
ATOM   3897  CD2 LEU B 177     -24.304  18.039  -2.091  1.00 97.22           C  
ATOM   3898  N   ARG B 178     -21.017  22.247  -3.514  1.00 97.37           N  
ATOM   3899  CA  ARG B 178     -20.153  23.403  -3.299  1.00 97.37           C  
ATOM   3900  C   ARG B 178     -20.880  24.701  -3.635  1.00 97.37           C  
ATOM   3901  CB  ARG B 178     -18.878  23.285  -4.137  1.00 97.37           C  
ATOM   3902  O   ARG B 178     -21.443  24.839  -4.723  1.00 97.37           O  
ATOM   3903  CG  ARG B 178     -18.090  22.010  -3.883  1.00 97.37           C  
ATOM   3904  CD  ARG B 178     -16.918  21.870  -4.845  1.00 97.37           C  
ATOM   3905  NE  ARG B 178     -16.203  20.613  -4.644  1.00 97.37           N  
ATOM   3906  NH1 ARG B 178     -14.863  21.407  -2.938  1.00 97.37           N  
ATOM   3907  NH2 ARG B 178     -14.659  19.236  -3.645  1.00 97.37           N  
ATOM   3908  CZ  ARG B 178     -15.244  20.422  -3.743  1.00 97.37           C  
ATOM   3909  N   ARG B 179     -20.834  25.725  -2.684  1.00 97.32           N  
ATOM   3910  CA  ARG B 179     -21.465  27.013  -2.955  1.00 97.32           C  
ATOM   3911  C   ARG B 179     -20.786  28.130  -2.170  1.00 97.32           C  
ATOM   3912  CB  ARG B 179     -22.956  26.963  -2.613  1.00 97.32           C  
ATOM   3913  O   ARG B 179     -20.153  27.879  -1.143  1.00 97.32           O  
ATOM   3914  CG  ARG B 179     -23.772  26.079  -3.542  1.00 97.32           C  
ATOM   3915  CD  ARG B 179     -23.871  26.671  -4.941  1.00 97.32           C  
ATOM   3916  NE  ARG B 179     -24.700  25.848  -5.817  1.00 97.32           N  
ATOM   3917  NH1 ARG B 179     -22.982  24.448  -6.470  1.00 97.32           N  
ATOM   3918  NH2 ARG B 179     -25.100  24.131  -7.289  1.00 97.32           N  
ATOM   3919  CZ  ARG B 179     -24.259  24.811  -6.523  1.00 97.32           C  
ATOM   3920  N   ARG B 180     -20.880  29.328  -2.777  1.00 97.99           N  
ATOM   3921  CA  ARG B 180     -20.537  30.563  -2.080  1.00 97.99           C  
ATOM   3922  C   ARG B 180     -21.777  31.417  -1.838  1.00 97.99           C  
ATOM   3923  CB  ARG B 180     -19.499  31.359  -2.874  1.00 97.99           C  
ATOM   3924  O   ARG B 180     -22.467  31.801  -2.785  1.00 97.99           O  
ATOM   3925  CG  ARG B 180     -18.145  30.675  -2.976  1.00 97.99           C  
ATOM   3926  CD  ARG B 180     -17.142  31.522  -3.747  1.00 97.99           C  
ATOM   3927  NE  ARG B 180     -17.521  31.662  -5.150  1.00 97.99           N  
ATOM   3928  NH1 ARG B 180     -15.978  33.317  -5.616  1.00 97.99           N  
ATOM   3929  NH2 ARG B 180     -17.383  32.557  -7.260  1.00 97.99           N  
ATOM   3930  CZ  ARG B 180     -16.960  32.512  -6.005  1.00 97.99           C  
ATOM   3931  N   ILE B 181     -22.107  31.723  -0.502  1.00 98.29           N  
ATOM   3932  CA  ILE B 181     -23.322  32.441  -0.134  1.00 98.29           C  
ATOM   3933  C   ILE B 181     -22.958  33.802   0.454  1.00 98.29           C  
ATOM   3934  CB  ILE B 181     -24.174  31.633   0.870  1.00 98.29           C  
ATOM   3935  O   ILE B 181     -22.170  33.887   1.399  1.00 98.29           O  
ATOM   3936  CG1 ILE B 181     -24.484  30.241   0.308  1.00 98.29           C  
ATOM   3937  CG2 ILE B 181     -25.463  32.385   1.213  1.00 98.29           C  
ATOM   3938  CD1 ILE B 181     -25.090  29.284   1.326  1.00 98.29           C  
ATOM   3939  N   VAL B 182     -23.525  34.844  -0.179  1.00 98.30           N  
ATOM   3940  CA  VAL B 182     -23.405  36.186   0.381  1.00 98.30           C  
ATOM   3941  C   VAL B 182     -24.523  36.425   1.394  1.00 98.30           C  
ATOM   3942  CB  VAL B 182     -23.445  37.268  -0.722  1.00 98.30           C  
ATOM   3943  O   VAL B 182     -25.704  36.282   1.070  1.00 98.30           O  
ATOM   3944  CG1 VAL B 182     -23.309  38.663  -0.115  1.00 98.30           C  
ATOM   3945  CG2 VAL B 182     -22.345  37.020  -1.752  1.00 98.30           C  
ATOM   3946  N   THR B 183     -24.139  36.684   2.712  1.00 98.30           N  
ATOM   3947  CA  THR B 183     -25.115  36.827   3.786  1.00 98.30           C  
ATOM   3948  C   THR B 183     -26.018  38.032   3.540  1.00 98.30           C  
ATOM   3949  CB  THR B 183     -24.424  36.971   5.154  1.00 98.30           C  
ATOM   3950  O   THR B 183     -25.592  39.021   2.940  1.00 98.30           O  
ATOM   3951  CG2 THR B 183     -23.644  35.710   5.512  1.00 98.30           C  
ATOM   3952  OG1 THR B 183     -23.520  38.082   5.112  1.00 98.30           O  
ATOM   3953  N   ASP B 184     -27.265  37.928   3.925  1.00 97.25           N  
ATOM   3954  CA  ASP B 184     -28.242  38.997   3.747  1.00 97.25           C  
ATOM   3955  C   ASP B 184     -28.067  40.083   4.805  1.00 97.25           C  
ATOM   3956  CB  ASP B 184     -29.665  38.437   3.798  1.00 97.25           C  
ATOM   3957  O   ASP B 184     -27.077  40.088   5.539  1.00 97.25           O  
ATOM   3958  CG  ASP B 184     -30.035  37.880   5.161  1.00 97.25           C  
ATOM   3959  OD1 ASP B 184     -29.359  38.212   6.159  1.00 97.25           O  
ATOM   3960  OD2 ASP B 184     -31.009  37.100   5.238  1.00 97.25           O  
ATOM   3961  N   GLU B 185     -28.947  41.059   4.921  1.00 95.40           N  
ATOM   3962  CA  GLU B 185     -28.874  42.242   5.773  1.00 95.40           C  
ATOM   3963  C   GLU B 185     -28.828  41.857   7.249  1.00 95.40           C  
ATOM   3964  CB  GLU B 185     -30.063  43.170   5.508  1.00 95.40           C  
ATOM   3965  O   GLU B 185     -28.322  42.616   8.078  1.00 95.40           O  
ATOM   3966  CG  GLU B 185     -30.069  43.780   4.114  1.00 95.40           C  
ATOM   3967  CD  GLU B 185     -31.263  44.686   3.861  1.00 95.40           C  
ATOM   3968  OE1 GLU B 185     -31.353  45.278   2.761  1.00 95.40           O  
ATOM   3969  OE2 GLU B 185     -32.116  44.804   4.769  1.00 95.40           O  
ATOM   3970  N   ASN B 186     -29.347  40.690   7.542  1.00 96.89           N  
ATOM   3971  CA  ASN B 186     -29.366  40.232   8.928  1.00 96.89           C  
ATOM   3972  C   ASN B 186     -28.247  39.231   9.203  1.00 96.89           C  
ATOM   3973  CB  ASN B 186     -30.724  39.618   9.272  1.00 96.89           C  
ATOM   3974  O   ASN B 186     -28.178  38.655  10.290  1.00 96.89           O  
ATOM   3975  CG  ASN B 186     -31.852  40.630   9.222  1.00 96.89           C  
ATOM   3976  ND2 ASN B 186     -32.976  40.237   8.634  1.00 96.89           N  
ATOM   3977  OD1 ASN B 186     -31.714  41.756   9.707  1.00 96.89           O  
ATOM   3978  N   GLY B 187     -27.382  39.006   8.168  1.00 97.42           N  
ATOM   3979  CA  GLY B 187     -26.230  38.133   8.331  1.00 97.42           C  
ATOM   3980  C   GLY B 187     -26.542  36.675   8.050  1.00 97.42           C  
ATOM   3981  O   GLY B 187     -25.742  35.792   8.366  1.00 97.42           O  
ATOM   3982  N   TYR B 188     -27.657  36.325   7.445  1.00 98.10           N  
ATOM   3983  CA  TYR B 188     -28.110  34.955   7.228  1.00 98.10           C  
ATOM   3984  C   TYR B 188     -27.456  34.354   5.990  1.00 98.10           C  
ATOM   3985  CB  TYR B 188     -29.634  34.909   7.088  1.00 98.10           C  
ATOM   3986  O   TYR B 188     -27.331  35.022   4.960  1.00 98.10           O  
ATOM   3987  CG  TYR B 188     -30.368  34.987   8.405  1.00 98.10           C  
ATOM   3988  CD1 TYR B 188     -30.410  33.893   9.267  1.00 98.10           C  
ATOM   3989  CD2 TYR B 188     -31.020  36.153   8.790  1.00 98.10           C  
ATOM   3990  CE1 TYR B 188     -31.087  33.959  10.481  1.00 98.10           C  
ATOM   3991  CE2 TYR B 188     -31.699  36.231  10.002  1.00 98.10           C  
ATOM   3992  OH  TYR B 188     -32.397  35.202  12.039  1.00 98.10           O  
ATOM   3993  CZ  TYR B 188     -31.726  35.131  10.839  1.00 98.10           C  
ATOM   3994  N   TYR B 189     -26.984  33.095   6.164  1.00 98.35           N  
ATOM   3995  CA  TYR B 189     -26.688  32.191   5.058  1.00 98.35           C  
ATOM   3996  C   TYR B 189     -27.523  30.919   5.154  1.00 98.35           C  
ATOM   3997  CB  TYR B 189     -25.198  31.837   5.037  1.00 98.35           C  
ATOM   3998  O   TYR B 189     -27.634  30.322   6.227  1.00 98.35           O  
ATOM   3999  CG  TYR B 189     -24.763  30.973   6.196  1.00 98.35           C  
ATOM   4000  CD1 TYR B 189     -24.401  31.540   7.415  1.00 98.35           C  
ATOM   4001  CD2 TYR B 189     -24.712  29.589   6.073  1.00 98.35           C  
ATOM   4002  CE1 TYR B 189     -23.997  30.748   8.485  1.00 98.35           C  
ATOM   4003  CE2 TYR B 189     -24.311  28.787   7.137  1.00 98.35           C  
ATOM   4004  OH  TYR B 189     -23.557  28.586   9.393  1.00 98.35           O  
ATOM   4005  CZ  TYR B 189     -23.956  29.375   8.337  1.00 98.35           C  
ATOM   4006  N   ARG B 190     -28.165  30.628   4.061  1.00 98.06           N  
ATOM   4007  CA  ARG B 190     -29.040  29.460   4.037  1.00 98.06           C  
ATOM   4008  C   ARG B 190     -28.762  28.593   2.814  1.00 98.06           C  
ATOM   4009  CB  ARG B 190     -30.509  29.889   4.052  1.00 98.06           C  
ATOM   4010  O   ARG B 190     -28.629  29.104   1.700  1.00 98.06           O  
ATOM   4011  CG  ARG B 190     -30.923  30.627   5.314  1.00 98.06           C  
ATOM   4012  CD  ARG B 190     -32.372  31.088   5.249  1.00 98.06           C  
ATOM   4013  NE  ARG B 190     -32.713  31.956   6.373  1.00 98.06           N  
ATOM   4014  NH1 ARG B 190     -32.923  33.871   5.097  1.00 98.06           N  
ATOM   4015  NH2 ARG B 190     -33.267  33.954   7.362  1.00 98.06           N  
ATOM   4016  CZ  ARG B 190     -32.967  33.258   6.274  1.00 98.06           C  
ATOM   4017  N   ALA B 191     -28.551  27.269   3.105  1.00 97.66           N  
ATOM   4018  CA  ALA B 191     -28.305  26.337   2.008  1.00 97.66           C  
ATOM   4019  C   ALA B 191     -29.134  25.066   2.171  1.00 97.66           C  
ATOM   4020  CB  ALA B 191     -26.820  25.992   1.926  1.00 97.66           C  
ATOM   4021  O   ALA B 191     -29.287  24.556   3.283  1.00 97.66           O  
ATOM   4022  N   ARG B 192     -29.762  24.746   1.087  1.00 96.61           N  
ATOM   4023  CA  ARG B 192     -30.302  23.394   0.983  1.00 96.61           C  
ATOM   4024  C   ARG B 192     -29.277  22.439   0.381  1.00 96.61           C  
ATOM   4025  CB  ARG B 192     -31.580  23.389   0.142  1.00 96.61           C  
ATOM   4026  O   ARG B 192     -28.764  22.680  -0.714  1.00 96.61           O  
ATOM   4027  CG  ARG B 192     -32.203  22.012  -0.024  1.00 96.61           C  
ATOM   4028  CD  ARG B 192     -33.367  22.034  -1.004  1.00 96.61           C  
ATOM   4029  NE  ARG B 192     -33.783  20.684  -1.378  1.00 96.61           N  
ATOM   4030  NH1 ARG B 192     -35.078  21.356  -3.169  1.00 96.61           N  
ATOM   4031  NH2 ARG B 192     -34.899  19.131  -2.649  1.00 96.61           N  
ATOM   4032  CZ  ARG B 192     -34.586  20.394  -2.398  1.00 96.61           C  
ATOM   4033  N   SER B 193     -28.916  21.362   1.101  1.00 97.03           N  
ATOM   4034  CA  SER B 193     -27.955  20.357   0.660  1.00 97.03           C  
ATOM   4035  C   SER B 193     -28.389  18.956   1.079  1.00 97.03           C  
ATOM   4036  CB  SER B 193     -26.566  20.659   1.225  1.00 97.03           C  
ATOM   4037  O   SER B 193     -29.582  18.694   1.245  1.00 97.03           O  
ATOM   4038  OG  SER B 193     -25.585  19.842   0.610  1.00 97.03           O  
ATOM   4039  N   ILE B 194     -27.386  18.059   1.148  1.00 97.31           N  
ATOM   4040  CA  ILE B 194     -27.618  16.710   1.652  1.00 97.31           C  
ATOM   4041  C   ILE B 194     -26.671  16.425   2.816  1.00 97.31           C  
ATOM   4042  CB  ILE B 194     -27.436  15.652   0.541  1.00 97.31           C  
ATOM   4043  O   ILE B 194     -25.602  17.032   2.918  1.00 97.31           O  
ATOM   4044  CG1 ILE B 194     -26.012  15.712  -0.025  1.00 97.31           C  
ATOM   4045  CG2 ILE B 194     -28.475  15.848  -0.566  1.00 97.31           C  
ATOM   4046  CD1 ILE B 194     -25.685  14.587  -0.998  1.00 97.31           C  
ATOM   4047  N   VAL B 195     -27.110  15.539   3.754  1.00 96.53           N  
ATOM   4048  CA  VAL B 195     -26.269  15.160   4.885  1.00 96.53           C  
ATOM   4049  C   VAL B 195     -25.022  14.436   4.382  1.00 96.53           C  
ATOM   4050  CB  VAL B 195     -27.035  14.269   5.888  1.00 96.53           C  
ATOM   4051  O   VAL B 195     -25.123  13.412   3.704  1.00 96.53           O  
ATOM   4052  CG1 VAL B 195     -26.127  13.853   7.044  1.00 96.53           C  
ATOM   4053  CG2 VAL B 195     -28.272  14.996   6.411  1.00 96.53           C  
ATOM   4054  N   PRO B 196     -23.852  15.010   4.641  1.00 95.92           N  
ATOM   4055  CA  PRO B 196     -22.628  14.355   4.176  1.00 95.92           C  
ATOM   4056  C   PRO B 196     -22.309  13.080   4.955  1.00 95.92           C  
ATOM   4057  CB  PRO B 196     -21.550  15.418   4.405  1.00 95.92           C  
ATOM   4058  O   PRO B 196     -22.776  12.909   6.084  1.00 95.92           O  
ATOM   4059  CG  PRO B 196     -22.061  16.242   5.542  1.00 95.92           C  
ATOM   4060  CD  PRO B 196     -23.561  16.273   5.472  1.00 95.92           C  
ATOM   4061  N   SER B 197     -21.589  12.174   4.284  1.00 94.15           N  
ATOM   4062  CA  SER B 197     -21.040  10.999   4.954  1.00 94.15           C  
ATOM   4063  C   SER B 197     -19.585  11.220   5.354  1.00 94.15           C  
ATOM   4064  CB  SER B 197     -21.149   9.768   4.053  1.00 94.15           C  
ATOM   4065  O   SER B 197     -18.883  12.027   4.740  1.00 94.15           O  
ATOM   4066  OG  SER B 197     -20.742   8.601   4.746  1.00 94.15           O  
ATOM   4067  N   GLY B 198     -19.222  10.521   6.532  1.00 91.75           N  
ATOM   4068  CA  GLY B 198     -17.789  10.426   6.762  1.00 91.75           C  
ATOM   4069  C   GLY B 198     -17.074   9.581   5.724  1.00 91.75           C  
ATOM   4070  O   GLY B 198     -17.715   8.915   4.909  1.00 91.75           O  
ATOM   4071  N   TYR B 199     -15.782   9.715   5.669  1.00 92.71           N  
ATOM   4072  CA  TYR B 199     -14.971   8.923   4.751  1.00 92.71           C  
ATOM   4073  C   TYR B 199     -13.623   8.577   5.373  1.00 92.71           C  
ATOM   4074  CB  TYR B 199     -14.761   9.675   3.434  1.00 92.71           C  
ATOM   4075  O   TYR B 199     -13.288   9.066   6.455  1.00 92.71           O  
ATOM   4076  CG  TYR B 199     -13.978  10.957   3.585  1.00 92.71           C  
ATOM   4077  CD1 TYR B 199     -14.628  12.172   3.790  1.00 92.71           C  
ATOM   4078  CD2 TYR B 199     -12.589  10.956   3.521  1.00 92.71           C  
ATOM   4079  CE1 TYR B 199     -13.912  13.356   3.928  1.00 92.71           C  
ATOM   4080  CE2 TYR B 199     -11.862  12.134   3.658  1.00 92.71           C  
ATOM   4081  OH  TYR B 199     -11.817  14.497   3.997  1.00 92.71           O  
ATOM   4082  CZ  TYR B 199     -12.531  13.327   3.861  1.00 92.71           C  
ATOM   4083  N   GLY B 200     -12.895   7.675   4.750  1.00 91.90           N  
ATOM   4084  CA  GLY B 200     -11.576   7.286   5.221  1.00 91.90           C  
ATOM   4085  C   GLY B 200     -10.526   7.287   4.126  1.00 91.90           C  
ATOM   4086  O   GLY B 200     -10.851   7.452   2.948  1.00 91.90           O  
ATOM   4087  N   CYS B 201      -9.324   7.153   4.624  1.00 90.82           N  
ATOM   4088  CA  CYS B 201      -8.217   7.028   3.683  1.00 90.82           C  
ATOM   4089  C   CYS B 201      -8.329   5.740   2.876  1.00 90.82           C  
ATOM   4090  CB  CYS B 201      -6.879   7.063   4.421  1.00 90.82           C  
ATOM   4091  O   CYS B 201      -8.940   4.771   3.329  1.00 90.82           O  
ATOM   4092  SG  CYS B 201      -6.604   8.584   5.356  1.00 90.82           S  
ATOM   4093  N   SER B 202      -7.856   5.727   1.634  1.00 87.03           N  
ATOM   4094  CA  SER B 202      -7.810   4.513   0.825  1.00 87.03           C  
ATOM   4095  C   SER B 202      -7.066   3.395   1.548  1.00 87.03           C  
ATOM   4096  CB  SER B 202      -7.144   4.791  -0.523  1.00 87.03           C  
ATOM   4097  O   SER B 202      -5.956   3.601   2.045  1.00 87.03           O  
ATOM   4098  OG  SER B 202      -7.050   3.604  -1.292  1.00 87.03           O  
ATOM   4099  N   PRO B 203      -7.680   2.269   1.687  1.00 83.48           N  
ATOM   4100  CA  PRO B 203      -7.067   1.166   2.431  1.00 83.48           C  
ATOM   4101  C   PRO B 203      -5.741   0.711   1.825  1.00 83.48           C  
ATOM   4102  CB  PRO B 203      -8.117   0.055   2.342  1.00 83.48           C  
ATOM   4103  O   PRO B 203      -4.902   0.141   2.527  1.00 83.48           O  
ATOM   4104  CG  PRO B 203      -9.392   0.761   2.010  1.00 83.48           C  
ATOM   4105  CD  PRO B 203      -9.057   2.053   1.321  1.00 83.48           C  
ATOM   4106  N   ASP B 204      -5.541   0.941   0.497  1.00 84.64           N  
ATOM   4107  CA  ASP B 204      -4.302   0.514  -0.146  1.00 84.64           C  
ATOM   4108  C   ASP B 204      -3.345   1.690  -0.329  1.00 84.64           C  
ATOM   4109  CB  ASP B 204      -4.597  -0.140  -1.498  1.00 84.64           C  
ATOM   4110  O   ASP B 204      -2.325   1.566  -1.010  1.00 84.64           O  
ATOM   4111  CG  ASP B 204      -5.468  -1.378  -1.381  1.00 84.64           C  
ATOM   4112  OD1 ASP B 204      -5.346  -2.117  -0.380  1.00 84.64           O  
ATOM   4113  OD2 ASP B 204      -6.281  -1.619  -2.299  1.00 84.64           O  
ATOM   4114  N   GLY B 205      -3.695   2.880   0.303  1.00 90.97           N  
ATOM   4115  CA  GLY B 205      -2.862   4.056   0.109  1.00 90.97           C  
ATOM   4116  C   GLY B 205      -1.727   4.155   1.111  1.00 90.97           C  
ATOM   4117  O   GLY B 205      -1.748   3.488   2.148  1.00 90.97           O  
ATOM   4118  N   PRO B 206      -0.610   4.959   0.715  1.00 95.32           N  
ATOM   4119  CA  PRO B 206       0.551   5.127   1.591  1.00 95.32           C  
ATOM   4120  C   PRO B 206       0.188   5.749   2.938  1.00 95.32           C  
ATOM   4121  CB  PRO B 206       1.466   6.056   0.790  1.00 95.32           C  
ATOM   4122  O   PRO B 206       0.794   5.414   3.960  1.00 95.32           O  
ATOM   4123  CG  PRO B 206       0.574   6.681  -0.234  1.00 95.32           C  
ATOM   4124  CD  PRO B 206      -0.524   5.712  -0.565  1.00 95.32           C  
ATOM   4125  N   THR B 207      -0.800   6.646   3.000  1.00 96.07           N  
ATOM   4126  CA  THR B 207      -1.201   7.265   4.258  1.00 96.07           C  
ATOM   4127  C   THR B 207      -1.786   6.225   5.210  1.00 96.07           C  
ATOM   4128  CB  THR B 207      -2.229   8.388   4.027  1.00 96.07           C  
ATOM   4129  O   THR B 207      -1.416   6.172   6.384  1.00 96.07           O  
ATOM   4130  CG2 THR B 207      -2.654   9.025   5.346  1.00 96.07           C  
ATOM   4131  OG1 THR B 207      -1.647   9.394   3.188  1.00 96.07           O  
ATOM   4132  N   GLN B 208      -2.695   5.371   4.677  1.00 96.55           N  
ATOM   4133  CA  GLN B 208      -3.272   4.320   5.508  1.00 96.55           C  
ATOM   4134  C   GLN B 208      -2.205   3.322   5.952  1.00 96.55           C  
ATOM   4135  CB  GLN B 208      -4.390   3.594   4.759  1.00 96.55           C  
ATOM   4136  O   GLN B 208      -2.267   2.793   7.063  1.00 96.55           O  
ATOM   4137  CG  GLN B 208      -5.183   2.625   5.625  1.00 96.55           C  
ATOM   4138  CD  GLN B 208      -5.874   3.310   6.790  1.00 96.55           C  
ATOM   4139  NE2 GLN B 208      -5.583   2.854   8.003  1.00 96.55           N  
ATOM   4140  OE1 GLN B 208      -6.663   4.242   6.600  1.00 96.55           O  
ATOM   4141  N   GLU B 209      -1.168   3.099   5.139  1.00 95.55           N  
ATOM   4142  CA  GLU B 209      -0.048   2.228   5.482  1.00 95.55           C  
ATOM   4143  C   GLU B 209       0.649   2.700   6.755  1.00 95.55           C  
ATOM   4144  CB  GLU B 209       0.955   2.162   4.327  1.00 95.55           C  
ATOM   4145  O   GLU B 209       0.883   1.908   7.670  1.00 95.55           O  
ATOM   4146  CG  GLU B 209       2.150   1.261   4.601  1.00 95.55           C  
ATOM   4147  CD  GLU B 209       3.176   1.267   3.479  1.00 95.55           C  
ATOM   4148  OE1 GLU B 209       4.326   0.827   3.706  1.00 95.55           O  
ATOM   4149  OE2 GLU B 209       2.827   1.715   2.364  1.00 95.55           O  
ATOM   4150  N   VAL B 210       0.971   3.951   6.864  1.00 96.44           N  
ATOM   4151  CA  VAL B 210       1.630   4.506   8.042  1.00 96.44           C  
ATOM   4152  C   VAL B 210       0.684   4.449   9.239  1.00 96.44           C  
ATOM   4153  CB  VAL B 210       2.095   5.959   7.799  1.00 96.44           C  
ATOM   4154  O   VAL B 210       1.090   4.076  10.342  1.00 96.44           O  
ATOM   4155  CG1 VAL B 210       2.480   6.630   9.116  1.00 96.44           C  
ATOM   4156  CG2 VAL B 210       3.267   5.987   6.819  1.00 96.44           C  
ATOM   4157  N   LEU B 211      -0.576   4.755   9.047  1.00 96.96           N  
ATOM   4158  CA  LEU B 211      -1.534   4.737  10.147  1.00 96.96           C  
ATOM   4159  C   LEU B 211      -1.687   3.329  10.712  1.00 96.96           C  
ATOM   4160  CB  LEU B 211      -2.894   5.263   9.681  1.00 96.96           C  
ATOM   4161  O   LEU B 211      -1.787   3.151  11.928  1.00 96.96           O  
ATOM   4162  CG  LEU B 211      -2.960   6.749   9.324  1.00 96.96           C  
ATOM   4163  CD1 LEU B 211      -4.346   7.106   8.797  1.00 96.96           C  
ATOM   4164  CD2 LEU B 211      -2.604   7.606  10.533  1.00 96.96           C  
ATOM   4165  N   ASP B 212      -1.682   2.336   9.840  1.00 95.59           N  
ATOM   4166  CA  ASP B 212      -1.762   0.947  10.283  1.00 95.59           C  
ATOM   4167  C   ASP B 212      -0.561   0.578  11.151  1.00 95.59           C  
ATOM   4168  CB  ASP B 212      -1.851   0.005   9.081  1.00 95.59           C  
ATOM   4169  O   ASP B 212      -0.713  -0.084  12.180  1.00 95.59           O  
ATOM   4170  CG  ASP B 212      -3.200   0.057   8.385  1.00 95.59           C  
ATOM   4171  OD1 ASP B 212      -4.169   0.584   8.972  1.00 95.59           O  
ATOM   4172  OD2 ASP B 212      -3.295  -0.437   7.240  1.00 95.59           O  
ATOM   4173  N   MET B 213       0.649   1.046  10.727  1.00 96.00           N  
ATOM   4174  CA  MET B 213       1.861   0.739  11.480  1.00 96.00           C  
ATOM   4175  C   MET B 213       1.841   1.421  12.845  1.00 96.00           C  
ATOM   4176  CB  MET B 213       3.104   1.170  10.699  1.00 96.00           C  
ATOM   4177  O   MET B 213       2.502   0.967  13.780  1.00 96.00           O  
ATOM   4178  CG  MET B 213       3.390   0.309   9.480  1.00 96.00           C  
ATOM   4179  SD  MET B 213       5.025   0.673   8.730  1.00 96.00           S  
ATOM   4180  CE  MET B 213       4.675   2.281   7.966  1.00 96.00           C  
ATOM   4181  N   LEU B 214       1.036   2.476  12.917  1.00 96.41           N  
ATOM   4182  CA  LEU B 214       0.916   3.212  14.171  1.00 96.41           C  
ATOM   4183  C   LEU B 214      -0.241   2.678  15.007  1.00 96.41           C  
ATOM   4184  CB  LEU B 214       0.717   4.706  13.898  1.00 96.41           C  
ATOM   4185  O   LEU B 214      -0.484   3.158  16.117  1.00 96.41           O  
ATOM   4186  CG  LEU B 214       1.821   5.403  13.101  1.00 96.41           C  
ATOM   4187  CD1 LEU B 214       1.470   6.870  12.881  1.00 96.41           C  
ATOM   4188  CD2 LEU B 214       3.162   5.269  13.815  1.00 96.41           C  
ATOM   4189  N   GLY B 215      -1.050   1.628  14.397  1.00 94.19           N  
ATOM   4190  CA  GLY B 215      -2.229   1.119  15.079  1.00 94.19           C  
ATOM   4191  C   GLY B 215      -3.397   2.086  15.052  1.00 94.19           C  
ATOM   4192  O   GLY B 215      -4.232   2.084  15.959  1.00 94.19           O  
ATOM   4193  N   ARG B 216      -3.430   2.957  14.007  1.00 94.76           N  
ATOM   4194  CA  ARG B 216      -4.470   3.975  13.906  1.00 94.76           C  
ATOM   4195  C   ARG B 216      -5.340   3.749  12.674  1.00 94.76           C  
ATOM   4196  CB  ARG B 216      -3.851   5.374  13.860  1.00 94.76           C  
ATOM   4197  O   ARG B 216      -4.902   3.125  11.705  1.00 94.76           O  
ATOM   4198  CG  ARG B 216      -3.159   5.784  15.151  1.00 94.76           C  
ATOM   4199  CD  ARG B 216      -2.595   7.195  15.064  1.00 94.76           C  
ATOM   4200  NE  ARG B 216      -3.654   8.193  14.943  1.00 94.76           N  
ATOM   4201  NH1 ARG B 216      -2.274   9.862  14.140  1.00 94.76           N  
ATOM   4202  NH2 ARG B 216      -4.511  10.262  14.437  1.00 94.76           N  
ATOM   4203  CZ  ARG B 216      -3.477   9.437  14.507  1.00 94.76           C  
ATOM   4204  N   HIS B 217      -6.765   4.255  12.743  1.00 94.55           N  
ATOM   4205  CA  HIS B 217      -7.658   4.204  11.591  1.00 94.55           C  
ATOM   4206  C   HIS B 217      -7.633   5.518  10.817  1.00 94.55           C  
ATOM   4207  CB  HIS B 217      -9.086   3.882  12.033  1.00 94.55           C  
ATOM   4208  O   HIS B 217      -7.132   6.528  11.316  1.00 94.55           O  
ATOM   4209  CG  HIS B 217      -9.712   4.953  12.869  1.00 94.55           C  
ATOM   4210  CD2 HIS B 217      -9.882   5.050  14.208  1.00 94.55           C  
ATOM   4211  ND1 HIS B 217     -10.255   6.098  12.326  1.00 94.55           N  
ATOM   4212  CE1 HIS B 217     -10.733   6.855  13.300  1.00 94.55           C  
ATOM   4213  NE2 HIS B 217     -10.519   6.242  14.452  1.00 94.55           N  
ATOM   4214  N   GLY B 218      -8.055   5.523   9.509  1.00 94.72           N  
ATOM   4215  CA  GLY B 218      -8.058   6.710   8.669  1.00 94.72           C  
ATOM   4216  C   GLY B 218      -9.446   7.283   8.450  1.00 94.72           C  
ATOM   4217  O   GLY B 218      -9.676   8.016   7.486  1.00 94.72           O  
ATOM   4218  N   GLN B 219     -10.415   7.139   9.394  1.00 95.88           N  
ATOM   4219  CA  GLN B 219     -11.811   7.516   9.202  1.00 95.88           C  
ATOM   4220  C   GLN B 219     -12.070   8.938   9.692  1.00 95.88           C  
ATOM   4221  CB  GLN B 219     -12.737   6.536   9.924  1.00 95.88           C  
ATOM   4222  O   GLN B 219     -11.631   9.315  10.780  1.00 95.88           O  
ATOM   4223  CG  GLN B 219     -12.635   5.105   9.414  1.00 95.88           C  
ATOM   4224  CD  GLN B 219     -13.152   4.949   7.996  1.00 95.88           C  
ATOM   4225  NE2 GLN B 219     -12.644   3.948   7.286  1.00 95.88           N  
ATOM   4226  OE1 GLN B 219     -14.002   5.722   7.543  1.00 95.88           O  
ATOM   4227  N   ARG B 220     -12.871   9.726   8.762  1.00 95.42           N  
ATOM   4228  CA  ARG B 220     -13.314  11.065   9.136  1.00 95.42           C  
ATOM   4229  C   ARG B 220     -14.796  11.070   9.499  1.00 95.42           C  
ATOM   4230  CB  ARG B 220     -13.050  12.057   8.001  1.00 95.42           C  
ATOM   4231  O   ARG B 220     -15.581  10.307   8.933  1.00 95.42           O  
ATOM   4232  CG  ARG B 220     -11.578  12.217   7.653  1.00 95.42           C  
ATOM   4233  CD  ARG B 220     -11.329  13.464   6.816  1.00 95.42           C  
ATOM   4234  NE  ARG B 220     -11.645  14.682   7.556  1.00 95.42           N  
ATOM   4235  NH1 ARG B 220     -11.891  16.006   5.679  1.00 95.42           N  
ATOM   4236  NH2 ARG B 220     -12.179  16.906   7.767  1.00 95.42           N  
ATOM   4237  CZ  ARG B 220     -11.904  15.862   6.999  1.00 95.42           C  
ATOM   4238  N   PRO B 221     -15.196  11.839  10.520  1.00 97.09           N  
ATOM   4239  CA  PRO B 221     -16.630  12.043  10.742  1.00 97.09           C  
ATOM   4240  C   PRO B 221     -17.288  12.859   9.633  1.00 97.09           C  
ATOM   4241  CB  PRO B 221     -16.676  12.795  12.075  1.00 97.09           C  
ATOM   4242  O   PRO B 221     -16.595  13.491   8.831  1.00 97.09           O  
ATOM   4243  CG  PRO B 221     -15.404  13.578  12.116  1.00 97.09           C  
ATOM   4244  CD  PRO B 221     -14.327  12.773  11.448  1.00 97.09           C  
ATOM   4245  N   ALA B 222     -18.618  12.704   9.508  1.00 96.32           N  
ATOM   4246  CA  ALA B 222     -19.338  13.603   8.611  1.00 96.32           C  
ATOM   4247  C   ALA B 222     -19.059  15.063   8.956  1.00 96.32           C  
ATOM   4248  CB  ALA B 222     -20.838  13.324   8.668  1.00 96.32           C  
ATOM   4249  O   ALA B 222     -19.175  15.466  10.116  1.00 96.32           O  
ATOM   4250  N   HIS B 223     -18.690  15.817   7.926  1.00 97.34           N  
ATOM   4251  CA  HIS B 223     -18.289  17.190   8.209  1.00 97.34           C  
ATOM   4252  C   HIS B 223     -18.587  18.106   7.026  1.00 97.34           C  
ATOM   4253  CB  HIS B 223     -16.801  17.253   8.559  1.00 97.34           C  
ATOM   4254  O   HIS B 223     -18.817  17.633   5.911  1.00 97.34           O  
ATOM   4255  CG  HIS B 223     -15.907  16.753   7.469  1.00 97.34           C  
ATOM   4256  CD2 HIS B 223     -15.146  17.418   6.569  1.00 97.34           C  
ATOM   4257  ND1 HIS B 223     -15.725  15.411   7.212  1.00 97.34           N  
ATOM   4258  CE1 HIS B 223     -14.888  15.273   6.198  1.00 97.34           C  
ATOM   4259  NE2 HIS B 223     -14.521  16.476   5.789  1.00 97.34           N  
ATOM   4260  N   ILE B 224     -18.637  19.441   7.304  1.00 97.65           N  
ATOM   4261  CA  ILE B 224     -18.813  20.489   6.304  1.00 97.65           C  
ATOM   4262  C   ILE B 224     -17.706  21.530   6.447  1.00 97.65           C  
ATOM   4263  CB  ILE B 224     -20.200  21.160   6.426  1.00 97.65           C  
ATOM   4264  O   ILE B 224     -17.496  22.077   7.533  1.00 97.65           O  
ATOM   4265  CG1 ILE B 224     -21.309  20.102   6.403  1.00 97.65           C  
ATOM   4266  CG2 ILE B 224     -20.401  22.189   5.310  1.00 97.65           C  
ATOM   4267  CD1 ILE B 224     -22.686  20.641   6.764  1.00 97.65           C  
ATOM   4268  N   HIS B 225     -17.052  21.806   5.280  1.00 97.56           N  
ATOM   4269  CA  HIS B 225     -15.972  22.786   5.279  1.00 97.56           C  
ATOM   4270  C   HIS B 225     -16.502  24.190   5.009  1.00 97.56           C  
ATOM   4271  CB  HIS B 225     -14.913  22.416   4.238  1.00 97.56           C  
ATOM   4272  O   HIS B 225     -17.491  24.358   4.292  1.00 97.56           O  
ATOM   4273  CG  HIS B 225     -14.158  21.168   4.569  1.00 97.56           C  
ATOM   4274  CD2 HIS B 225     -14.370  19.879   4.213  1.00 97.56           C  
ATOM   4275  ND1 HIS B 225     -13.032  21.169   5.364  1.00 97.56           N  
ATOM   4276  CE1 HIS B 225     -12.583  19.930   5.482  1.00 97.56           C  
ATOM   4277  NE2 HIS B 225     -13.377  19.129   4.793  1.00 97.56           N  
ATOM   4278  N   PHE B 226     -15.746  25.205   5.642  1.00 97.62           N  
ATOM   4279  CA  PHE B 226     -16.148  26.593   5.446  1.00 97.62           C  
ATOM   4280  C   PHE B 226     -14.930  27.483   5.230  1.00 97.62           C  
ATOM   4281  CB  PHE B 226     -16.959  27.094   6.645  1.00 97.62           C  
ATOM   4282  O   PHE B 226     -13.903  27.310   5.890  1.00 97.62           O  
ATOM   4283  CG  PHE B 226     -18.236  26.332   6.875  1.00 97.62           C  
ATOM   4284  CD1 PHE B 226     -19.436  26.779   6.336  1.00 97.62           C  
ATOM   4285  CD2 PHE B 226     -18.236  25.167   7.631  1.00 97.62           C  
ATOM   4286  CE1 PHE B 226     -20.619  26.076   6.547  1.00 97.62           C  
ATOM   4287  CE2 PHE B 226     -19.415  24.458   7.846  1.00 97.62           C  
ATOM   4288  CZ  PHE B 226     -20.606  24.915   7.305  1.00 97.62           C  
ATOM   4289  N   PHE B 227     -15.080  28.354   4.239  1.00 97.16           N  
ATOM   4290  CA  PHE B 227     -14.374  29.629   4.188  1.00 97.16           C  
ATOM   4291  C   PHE B 227     -15.339  30.791   4.396  1.00 97.16           C  
ATOM   4292  CB  PHE B 227     -13.642  29.787   2.852  1.00 97.16           C  
ATOM   4293  O   PHE B 227     -16.364  30.882   3.717  1.00 97.16           O  
ATOM   4294  CG  PHE B 227     -12.443  28.889   2.707  1.00 97.16           C  
ATOM   4295  CD1 PHE B 227     -11.737  28.464   3.826  1.00 97.16           C  
ATOM   4296  CD2 PHE B 227     -12.021  28.471   1.452  1.00 97.16           C  
ATOM   4297  CE1 PHE B 227     -10.626  27.634   3.695  1.00 97.16           C  
ATOM   4298  CE2 PHE B 227     -10.912  27.641   1.313  1.00 97.16           C  
ATOM   4299  CZ  PHE B 227     -10.216  27.224   2.436  1.00 97.16           C  
ATOM   4300  N   ILE B 228     -14.910  31.620   5.379  1.00 97.75           N  
ATOM   4301  CA  ILE B 228     -15.780  32.768   5.609  1.00 97.75           C  
ATOM   4302  C   ILE B 228     -14.957  34.055   5.573  1.00 97.75           C  
ATOM   4303  CB  ILE B 228     -16.530  32.649   6.954  1.00 97.75           C  
ATOM   4304  O   ILE B 228     -13.934  34.163   6.253  1.00 97.75           O  
ATOM   4305  CG1 ILE B 228     -17.271  31.309   7.035  1.00 97.75           C  
ATOM   4306  CG2 ILE B 228     -17.498  33.822   7.139  1.00 97.75           C  
ATOM   4307  CD1 ILE B 228     -17.875  31.018   8.402  1.00 97.75           C  
ATOM   4308  N   SER B 229     -15.426  35.003   4.731  1.00 97.05           N  
ATOM   4309  CA  SER B 229     -14.718  36.274   4.616  1.00 97.05           C  
ATOM   4310  C   SER B 229     -15.686  37.451   4.649  1.00 97.05           C  
ATOM   4311  CB  SER B 229     -13.896  36.315   3.327  1.00 97.05           C  
ATOM   4312  O   SER B 229     -16.852  37.314   4.272  1.00 97.05           O  
ATOM   4313  OG  SER B 229     -14.733  36.182   2.192  1.00 97.05           O  
ATOM   4314  N   ALA B 230     -15.243  38.508   5.180  1.00 96.53           N  
ATOM   4315  CA  ALA B 230     -15.929  39.796   5.231  1.00 96.53           C  
ATOM   4316  C   ALA B 230     -14.930  40.948   5.298  1.00 96.53           C  
ATOM   4317  CB  ALA B 230     -16.876  39.848   6.427  1.00 96.53           C  
ATOM   4318  O   ALA B 230     -13.890  40.838   5.952  1.00 96.53           O  
ATOM   4319  N   PRO B 231     -15.262  42.006   4.515  1.00 94.82           N  
ATOM   4320  CA  PRO B 231     -14.355  43.154   4.581  1.00 94.82           C  
ATOM   4321  C   PRO B 231     -14.077  43.606   6.013  1.00 94.82           C  
ATOM   4322  CB  PRO B 231     -15.103  44.239   3.801  1.00 94.82           C  
ATOM   4323  O   PRO B 231     -15.003  43.710   6.822  1.00 94.82           O  
ATOM   4324  CG  PRO B 231     -16.013  43.491   2.883  1.00 94.82           C  
ATOM   4325  CD  PRO B 231     -16.460  42.234   3.573  1.00 94.82           C  
ATOM   4326  N   GLY B 232     -12.826  43.810   6.338  1.00 94.89           N  
ATOM   4327  CA  GLY B 232     -12.427  44.303   7.647  1.00 94.89           C  
ATOM   4328  C   GLY B 232     -12.265  43.201   8.676  1.00 94.89           C  
ATOM   4329  O   GLY B 232     -11.953  43.470   9.838  1.00 94.89           O  
ATOM   4330  N   HIS B 233     -12.470  41.962   8.221  1.00 95.95           N  
ATOM   4331  CA  HIS B 233     -12.391  40.839   9.148  1.00 95.95           C  
ATOM   4332  C   HIS B 233     -11.399  39.789   8.659  1.00 95.95           C  
ATOM   4333  CB  HIS B 233     -13.771  40.208   9.342  1.00 95.95           C  
ATOM   4334  O   HIS B 233     -11.151  39.676   7.456  1.00 95.95           O  
ATOM   4335  CG  HIS B 233     -14.770  41.129   9.967  1.00 95.95           C  
ATOM   4336  CD2 HIS B 233     -15.259  41.186  11.228  1.00 95.95           C  
ATOM   4337  ND1 HIS B 233     -15.388  42.142   9.266  1.00 95.95           N  
ATOM   4338  CE1 HIS B 233     -16.216  42.785  10.073  1.00 95.95           C  
ATOM   4339  NE2 HIS B 233     -16.157  42.225  11.269  1.00 95.95           N  
ATOM   4340  N   ARG B 234     -10.853  39.036   9.588  1.00 94.71           N  
ATOM   4341  CA  ARG B 234      -9.918  37.966   9.256  1.00 94.71           C  
ATOM   4342  C   ARG B 234     -10.630  36.815   8.553  1.00 94.71           C  
ATOM   4343  CB  ARG B 234      -9.215  37.456  10.516  1.00 94.71           C  
ATOM   4344  O   ARG B 234     -11.753  36.458   8.917  1.00 94.71           O  
ATOM   4345  CG  ARG B 234      -8.243  38.454  11.125  1.00 94.71           C  
ATOM   4346  CD  ARG B 234      -7.564  37.893  12.367  1.00 94.71           C  
ATOM   4347  NE  ARG B 234      -6.614  36.836  12.031  1.00 94.71           N  
ATOM   4348  NH1 ARG B 234      -6.330  36.115  14.207  1.00 94.71           N  
ATOM   4349  NH2 ARG B 234      -5.198  35.089  12.498  1.00 94.71           N  
ATOM   4350  CZ  ARG B 234      -6.049  36.016  12.913  1.00 94.71           C  
ATOM   4351  N   HIS B 235      -9.987  36.308   7.583  1.00 95.31           N  
ATOM   4352  CA  HIS B 235     -10.506  35.144   6.872  1.00 95.31           C  
ATOM   4353  C   HIS B 235     -10.564  33.923   7.784  1.00 95.31           C  
ATOM   4354  CB  HIS B 235      -9.650  34.841   5.642  1.00 95.31           C  
ATOM   4355  O   HIS B 235      -9.612  33.644   8.516  1.00 95.31           O  
ATOM   4356  CG  HIS B 235     -10.205  33.755   4.776  1.00 95.31           C  
ATOM   4357  CD2 HIS B 235     -11.004  33.810   3.685  1.00 95.31           C  
ATOM   4358  ND1 HIS B 235      -9.952  32.420   5.004  1.00 95.31           N  
ATOM   4359  CE1 HIS B 235     -10.572  31.698   4.086  1.00 95.31           C  
ATOM   4360  NE2 HIS B 235     -11.218  32.517   3.273  1.00 95.31           N  
ATOM   4361  N   LEU B 236     -11.732  33.218   7.837  1.00 96.14           N  
ATOM   4362  CA  LEU B 236     -11.904  32.044   8.687  1.00 96.14           C  
ATOM   4363  C   LEU B 236     -11.938  30.769   7.852  1.00 96.14           C  
ATOM   4364  CB  LEU B 236     -13.188  32.163   9.512  1.00 96.14           C  
ATOM   4365  O   LEU B 236     -12.790  30.620   6.973  1.00 96.14           O  
ATOM   4366  CG  LEU B 236     -13.549  30.958  10.381  1.00 96.14           C  
ATOM   4367  CD1 LEU B 236     -12.494  30.748  11.461  1.00 96.14           C  
ATOM   4368  CD2 LEU B 236     -14.929  31.141  11.004  1.00 96.14           C  
ATOM   4369  N   THR B 237     -10.942  29.988   8.059  1.00 95.66           N  
ATOM   4370  CA  THR B 237     -10.943  28.617   7.560  1.00 95.66           C  
ATOM   4371  C   THR B 237     -11.353  27.642   8.659  1.00 95.66           C  
ATOM   4372  CB  THR B 237      -9.560  28.222   7.009  1.00 95.66           C  
ATOM   4373  O   THR B 237     -10.708  27.573   9.708  1.00 95.66           O  
ATOM   4374  CG2 THR B 237      -9.573  26.800   6.459  1.00 95.66           C  
ATOM   4375  OG1 THR B 237      -9.195  29.125   5.958  1.00 95.66           O  
ATOM   4376  N   THR B 238     -12.409  26.912   8.382  1.00 96.67           N  
ATOM   4377  CA  THR B 238     -12.881  26.008   9.425  1.00 96.67           C  
ATOM   4378  C   THR B 238     -13.790  24.932   8.837  1.00 96.67           C  
ATOM   4379  CB  THR B 238     -13.634  26.773  10.528  1.00 96.67           C  
ATOM   4380  O   THR B 238     -13.865  24.774   7.617  1.00 96.67           O  
ATOM   4381  CG2 THR B 238     -14.988  27.267  10.029  1.00 96.67           C  
ATOM   4382  OG1 THR B 238     -13.839  25.905  11.649  1.00 96.67           O  
ATOM   4383  N   GLN B 239     -14.236  24.098   9.766  1.00 97.33           N  
ATOM   4384  CA  GLN B 239     -15.242  23.083   9.470  1.00 97.33           C  
ATOM   4385  C   GLN B 239     -16.120  22.807  10.687  1.00 97.33           C  
ATOM   4386  CB  GLN B 239     -14.577  21.789   8.998  1.00 97.33           C  
ATOM   4387  O   GLN B 239     -15.756  23.154  11.812  1.00 97.33           O  
ATOM   4388  CG  GLN B 239     -13.864  21.025  10.105  1.00 97.33           C  
ATOM   4389  CD  GLN B 239     -13.336  19.679   9.644  1.00 97.33           C  
ATOM   4390  NE2 GLN B 239     -13.495  18.661  10.483  1.00 97.33           N  
ATOM   4391  OE1 GLN B 239     -12.791  19.556   8.543  1.00 97.33           O  
ATOM   4392  N   ILE B 240     -17.260  22.181  10.345  1.00 97.55           N  
ATOM   4393  CA  ILE B 240     -18.041  21.653  11.458  1.00 97.55           C  
ATOM   4394  C   ILE B 240     -18.203  20.143  11.304  1.00 97.55           C  
ATOM   4395  CB  ILE B 240     -19.425  22.334  11.550  1.00 97.55           C  
ATOM   4396  O   ILE B 240     -18.321  19.636  10.186  1.00 97.55           O  
ATOM   4397  CG1 ILE B 240     -20.252  22.035  10.295  1.00 97.55           C  
ATOM   4398  CG2 ILE B 240     -19.272  23.844  11.758  1.00 97.55           C  
ATOM   4399  CD1 ILE B 240     -21.692  22.524  10.371  1.00 97.55           C  
ATOM   4400  N   ASN B 241     -18.056  19.432  12.416  1.00 97.71           N  
ATOM   4401  CA  ASN B 241     -18.375  18.010  12.474  1.00 97.71           C  
ATOM   4402  C   ASN B 241     -19.789  17.774  13.000  1.00 97.71           C  
ATOM   4403  CB  ASN B 241     -17.356  17.266  13.340  1.00 97.71           C  
ATOM   4404  O   ASN B 241     -20.221  18.432  13.947  1.00 97.71           O  
ATOM   4405  CG  ASN B 241     -15.949  17.341  12.780  1.00 97.71           C  
ATOM   4406  ND2 ASN B 241     -15.645  16.475  11.821  1.00 97.71           N  
ATOM   4407  OD1 ASN B 241     -15.142  18.171  13.207  1.00 97.71           O  
ATOM   4408  N   LEU B 242     -20.453  16.976  12.380  1.00 96.79           N  
ATOM   4409  CA  LEU B 242     -21.865  16.801  12.704  1.00 96.79           C  
ATOM   4410  C   LEU B 242     -22.036  15.913  13.931  1.00 96.79           C  
ATOM   4411  CB  LEU B 242     -22.616  16.198  11.514  1.00 96.79           C  
ATOM   4412  O   LEU B 242     -21.423  14.847  14.022  1.00 96.79           O  
ATOM   4413  CG  LEU B 242     -22.562  16.989  10.206  1.00 96.79           C  
ATOM   4414  CD1 LEU B 242     -23.408  16.304   9.138  1.00 96.79           C  
ATOM   4415  CD2 LEU B 242     -23.029  18.423  10.428  1.00 96.79           C  
ATOM   4416  N   ALA B 243     -22.820  16.379  14.875  1.00 94.88           N  
ATOM   4417  CA  ALA B 243     -23.091  15.690  16.134  1.00 94.88           C  
ATOM   4418  C   ALA B 243     -23.674  14.302  15.885  1.00 94.88           C  
ATOM   4419  CB  ALA B 243     -24.040  16.515  16.999  1.00 94.88           C  
ATOM   4420  O   ALA B 243     -24.455  14.108  14.951  1.00 94.88           O  
ATOM   4421  N   GLY B 244     -23.135  13.287  16.683  1.00 91.66           N  
ATOM   4422  CA  GLY B 244     -23.680  11.940  16.625  1.00 91.66           C  
ATOM   4423  C   GLY B 244     -22.849  10.996  15.777  1.00 91.66           C  
ATOM   4424  O   GLY B 244     -23.063   9.783  15.798  1.00 91.66           O  
ATOM   4425  N   ASP B 245     -21.859  11.546  15.059  1.00 93.89           N  
ATOM   4426  CA  ASP B 245     -20.986  10.695  14.256  1.00 93.89           C  
ATOM   4427  C   ASP B 245     -20.062   9.863  15.142  1.00 93.89           C  
ATOM   4428  CB  ASP B 245     -20.162  11.539  13.281  1.00 93.89           C  
ATOM   4429  O   ASP B 245     -19.541  10.360  16.143  1.00 93.89           O  
ATOM   4430  CG  ASP B 245     -19.432  10.704  12.244  1.00 93.89           C  
ATOM   4431  OD1 ASP B 245     -18.397  10.087  12.577  1.00 93.89           O  
ATOM   4432  OD2 ASP B 245     -19.894  10.664  11.084  1.00 93.89           O  
ATOM   4433  N   LYS B 246     -19.902   8.617  14.907  1.00 93.96           N  
ATOM   4434  CA  LYS B 246     -19.146   7.694  15.749  1.00 93.96           C  
ATOM   4435  C   LYS B 246     -17.680   8.106  15.840  1.00 93.96           C  
ATOM   4436  CB  LYS B 246     -19.257   6.266  15.212  1.00 93.96           C  
ATOM   4437  O   LYS B 246     -16.981   7.730  16.783  1.00 93.96           O  
ATOM   4438  CG  LYS B 246     -18.618   6.067  13.846  1.00 93.96           C  
ATOM   4439  CD  LYS B 246     -18.746   4.624  13.374  1.00 93.96           C  
ATOM   4440  CE  LYS B 246     -18.153   4.435  11.984  1.00 93.96           C  
ATOM   4441  NZ  LYS B 246     -18.250   3.016  11.529  1.00 93.96           N  
ATOM   4442  N   TYR B 247     -17.133   8.845  14.813  1.00 95.50           N  
ATOM   4443  CA  TYR B 247     -15.731   9.246  14.834  1.00 95.50           C  
ATOM   4444  C   TYR B 247     -15.588  10.708  15.240  1.00 95.50           C  
ATOM   4445  CB  TYR B 247     -15.086   9.019  13.463  1.00 95.50           C  
ATOM   4446  O   TYR B 247     -14.529  11.311  15.049  1.00 95.50           O  
ATOM   4447  CG  TYR B 247     -15.081   7.574  13.027  1.00 95.50           C  
ATOM   4448  CD1 TYR B 247     -14.356   6.616  13.732  1.00 95.50           C  
ATOM   4449  CD2 TYR B 247     -15.799   7.164  11.908  1.00 95.50           C  
ATOM   4450  CE1 TYR B 247     -14.346   5.284  13.332  1.00 95.50           C  
ATOM   4451  CE2 TYR B 247     -15.796   5.835  11.500  1.00 95.50           C  
ATOM   4452  OH  TYR B 247     -15.062   3.586  11.817  1.00 95.50           O  
ATOM   4453  CZ  TYR B 247     -15.068   4.903  12.217  1.00 95.50           C  
ATOM   4454  N   LEU B 248     -16.615  11.230  15.801  1.00 95.08           N  
ATOM   4455  CA  LEU B 248     -16.642  12.649  16.137  1.00 95.08           C  
ATOM   4456  C   LEU B 248     -15.425  13.033  16.973  1.00 95.08           C  
ATOM   4457  CB  LEU B 248     -17.926  12.996  16.895  1.00 95.08           C  
ATOM   4458  O   LEU B 248     -14.743  14.014  16.669  1.00 95.08           O  
ATOM   4459  CG  LEU B 248     -18.089  14.456  17.320  1.00 95.08           C  
ATOM   4460  CD1 LEU B 248     -18.107  15.366  16.096  1.00 95.08           C  
ATOM   4461  CD2 LEU B 248     -19.359  14.635  18.144  1.00 95.08           C  
ATOM   4462  N   TRP B 249     -15.069  12.293  18.031  1.00 93.90           N  
ATOM   4463  CA  TRP B 249     -13.957  12.661  18.901  1.00 93.90           C  
ATOM   4464  C   TRP B 249     -12.772  11.722  18.697  1.00 93.90           C  
ATOM   4465  CB  TRP B 249     -14.392  12.644  20.368  1.00 93.90           C  
ATOM   4466  O   TRP B 249     -11.813  11.747  19.471  1.00 93.90           O  
ATOM   4467  CG  TRP B 249     -15.432  13.669  20.707  1.00 93.90           C  
ATOM   4468  CD1 TRP B 249     -16.757  13.446  20.963  1.00 93.90           C  
ATOM   4469  CD2 TRP B 249     -15.234  15.082  20.823  1.00 93.90           C  
ATOM   4470  CE2 TRP B 249     -16.482  15.654  21.152  1.00 93.90           C  
ATOM   4471  CE3 TRP B 249     -14.119  15.920  20.680  1.00 93.90           C  
ATOM   4472  NE1 TRP B 249     -17.394  14.636  21.231  1.00 93.90           N  
ATOM   4473  CH2 TRP B 249     -15.541  17.825  21.196  1.00 93.90           C  
ATOM   4474  CZ2 TRP B 249     -16.647  17.028  21.341  1.00 93.90           C  
ATOM   4475  CZ3 TRP B 249     -14.286  17.287  20.869  1.00 93.90           C  
ATOM   4476  N   ASP B 250     -12.929  10.906  17.618  1.00 93.48           N  
ATOM   4477  CA  ASP B 250     -11.842  10.033  17.187  1.00 93.48           C  
ATOM   4478  C   ASP B 250     -11.518  10.247  15.710  1.00 93.48           C  
ATOM   4479  CB  ASP B 250     -12.198   8.567  17.441  1.00 93.48           C  
ATOM   4480  O   ASP B 250     -11.282   9.285  14.976  1.00 93.48           O  
ATOM   4481  CG  ASP B 250     -10.989   7.648  17.404  1.00 93.48           C  
ATOM   4482  OD1 ASP B 250      -9.847   8.137  17.545  1.00 93.48           O  
ATOM   4483  OD2 ASP B 250     -11.180   6.425  17.228  1.00 93.48           O  
ATOM   4484  N   ASP B 251     -11.546  11.491  15.272  1.00 95.62           N  
ATOM   4485  CA  ASP B 251     -11.225  11.938  13.920  1.00 95.62           C  
ATOM   4486  C   ASP B 251      -9.742  11.743  13.615  1.00 95.62           C  
ATOM   4487  CB  ASP B 251     -11.612  13.407  13.735  1.00 95.62           C  
ATOM   4488  O   ASP B 251      -8.884  12.329  14.279  1.00 95.62           O  
ATOM   4489  CG  ASP B 251     -11.408  13.899  12.313  1.00 95.62           C  
ATOM   4490  OD1 ASP B 251     -10.967  13.108  11.451  1.00 95.62           O  
ATOM   4491  OD2 ASP B 251     -11.688  15.089  12.052  1.00 95.62           O  
ATOM   4492  N   PHE B 252      -9.459  11.020  12.535  1.00 94.51           N  
ATOM   4493  CA  PHE B 252      -8.053  10.728  12.283  1.00 94.51           C  
ATOM   4494  C   PHE B 252      -7.274  12.010  12.016  1.00 94.51           C  
ATOM   4495  CB  PHE B 252      -7.907   9.769  11.097  1.00 94.51           C  
ATOM   4496  O   PHE B 252      -6.072  12.079  12.283  1.00 94.51           O  
ATOM   4497  CG  PHE B 252      -7.721  10.462   9.775  1.00 94.51           C  
ATOM   4498  CD1 PHE B 252      -8.818  10.887   9.036  1.00 94.51           C  
ATOM   4499  CD2 PHE B 252      -6.447  10.688   9.269  1.00 94.51           C  
ATOM   4500  CE1 PHE B 252      -8.649  11.530   7.812  1.00 94.51           C  
ATOM   4501  CE2 PHE B 252      -6.270  11.329   8.046  1.00 94.51           C  
ATOM   4502  CZ  PHE B 252      -7.372  11.748   7.319  1.00 94.51           C  
ATOM   4503  N   ALA B 253      -7.975  13.104  11.475  1.00 95.46           N  
ATOM   4504  CA  ALA B 253      -7.318  14.352  11.095  1.00 95.46           C  
ATOM   4505  C   ALA B 253      -7.273  15.327  12.268  1.00 95.46           C  
ATOM   4506  CB  ALA B 253      -8.031  14.988   9.905  1.00 95.46           C  
ATOM   4507  O   ALA B 253      -6.775  16.447  12.133  1.00 95.46           O  
ATOM   4508  N   TYR B 254      -7.815  14.968  13.432  1.00 94.77           N  
ATOM   4509  CA  TYR B 254      -7.824  15.795  14.634  1.00 94.77           C  
ATOM   4510  C   TYR B 254      -8.499  17.135  14.368  1.00 94.77           C  
ATOM   4511  CB  TYR B 254      -6.397  16.020  15.143  1.00 94.77           C  
ATOM   4512  O   TYR B 254      -8.031  18.176  14.835  1.00 94.77           O  
ATOM   4513  CG  TYR B 254      -5.680  14.747  15.523  1.00 94.77           C  
ATOM   4514  CD1 TYR B 254      -5.960  14.099  16.724  1.00 94.77           C  
ATOM   4515  CD2 TYR B 254      -4.721  14.191  14.683  1.00 94.77           C  
ATOM   4516  CE1 TYR B 254      -5.301  12.927  17.080  1.00 94.77           C  
ATOM   4517  CE2 TYR B 254      -4.056  13.019  15.029  1.00 94.77           C  
ATOM   4518  OH  TYR B 254      -3.696  11.236  16.574  1.00 94.77           O  
ATOM   4519  CZ  TYR B 254      -4.352  12.396  16.227  1.00 94.77           C  
ATOM   4520  N   ALA B 255      -9.550  17.076  13.491  1.00 95.36           N  
ATOM   4521  CA  ALA B 255     -10.195  18.313  13.060  1.00 95.36           C  
ATOM   4522  C   ALA B 255     -11.395  18.643  13.944  1.00 95.36           C  
ATOM   4523  CB  ALA B 255     -10.627  18.206  11.600  1.00 95.36           C  
ATOM   4524  O   ALA B 255     -11.945  19.744  13.868  1.00 95.36           O  
ATOM   4525  N   THR B 256     -11.835  17.685  14.808  1.00 95.35           N  
ATOM   4526  CA  THR B 256     -12.940  17.974  15.716  1.00 95.35           C  
ATOM   4527  C   THR B 256     -12.473  18.848  16.875  1.00 95.35           C  
ATOM   4528  CB  THR B 256     -13.565  16.678  16.266  1.00 95.35           C  
ATOM   4529  O   THR B 256     -11.495  18.522  17.551  1.00 95.35           O  
ATOM   4530  CG2 THR B 256     -14.792  16.978  17.119  1.00 95.35           C  
ATOM   4531  OG1 THR B 256     -13.951  15.839  15.171  1.00 95.35           O  
ATOM   4532  N   ARG B 257     -13.121  20.137  17.021  1.00 94.74           N  
ATOM   4533  CA  ARG B 257     -12.804  21.078  18.091  1.00 94.74           C  
ATOM   4534  C   ARG B 257     -14.061  21.491  18.848  1.00 94.74           C  
ATOM   4535  CB  ARG B 257     -12.101  22.315  17.527  1.00 94.74           C  
ATOM   4536  O   ARG B 257     -15.165  21.445  18.301  1.00 94.74           O  
ATOM   4537  CG  ARG B 257     -10.748  22.022  16.898  1.00 94.74           C  
ATOM   4538  CD  ARG B 257     -10.025  23.299  16.495  1.00 94.74           C  
ATOM   4539  NE  ARG B 257      -9.481  23.999  17.656  1.00 94.74           N  
ATOM   4540  NH1 ARG B 257      -8.521  25.709  16.434  1.00 94.74           N  
ATOM   4541  NH2 ARG B 257      -8.331  25.680  18.718  1.00 94.74           N  
ATOM   4542  CZ  ARG B 257      -8.779  25.128  17.600  1.00 94.74           C  
ATOM   4543  N   ASP B 258     -13.778  21.764  20.167  1.00 91.30           N  
ATOM   4544  CA  ASP B 258     -14.873  22.365  20.922  1.00 91.30           C  
ATOM   4545  C   ASP B 258     -15.414  23.605  20.213  1.00 91.30           C  
ATOM   4546  CB  ASP B 258     -14.415  22.726  22.336  1.00 91.30           C  
ATOM   4547  O   ASP B 258     -14.642  24.455  19.763  1.00 91.30           O  
ATOM   4548  CG  ASP B 258     -14.163  21.508  23.207  1.00 91.30           C  
ATOM   4549  OD1 ASP B 258     -14.841  20.474  23.021  1.00 91.30           O  
ATOM   4550  OD2 ASP B 258     -13.280  21.583  24.089  1.00 91.30           O  
ATOM   4551  N   GLY B 259     -16.716  23.750  20.012  1.00 93.58           N  
ATOM   4552  CA  GLY B 259     -17.326  24.885  19.339  1.00 93.58           C  
ATOM   4553  C   GLY B 259     -17.556  24.648  17.859  1.00 93.58           C  
ATOM   4554  O   GLY B 259     -18.162  25.480  17.179  1.00 93.58           O  
ATOM   4555  N   LEU B 260     -17.083  23.526  17.376  1.00 96.88           N  
ATOM   4556  CA  LEU B 260     -17.213  23.263  15.947  1.00 96.88           C  
ATOM   4557  C   LEU B 260     -18.007  21.985  15.699  1.00 96.88           C  
ATOM   4558  CB  LEU B 260     -15.832  23.155  15.295  1.00 96.88           C  
ATOM   4559  O   LEU B 260     -17.805  21.311  14.687  1.00 96.88           O  
ATOM   4560  CG  LEU B 260     -14.985  24.428  15.285  1.00 96.88           C  
ATOM   4561  CD1 LEU B 260     -13.660  24.178  14.573  1.00 96.88           C  
ATOM   4562  CD2 LEU B 260     -15.746  25.572  14.623  1.00 96.88           C  
ATOM   4563  N   VAL B 261     -18.834  21.578  16.669  1.00 97.28           N  
ATOM   4564  CA  VAL B 261     -19.773  20.472  16.508  1.00 97.28           C  
ATOM   4565  C   VAL B 261     -21.149  21.014  16.131  1.00 97.28           C  
ATOM   4566  CB  VAL B 261     -19.869  19.619  17.792  1.00 97.28           C  
ATOM   4567  O   VAL B 261     -21.753  21.776  16.890  1.00 97.28           O  
ATOM   4568  CG1 VAL B 261     -20.877  18.484  17.612  1.00 97.28           C  
ATOM   4569  CG2 VAL B 261     -18.497  19.064  18.168  1.00 97.28           C  
ATOM   4570  N   GLY B 262     -21.535  20.737  14.859  1.00 94.83           N  
ATOM   4571  CA  GLY B 262     -22.844  21.164  14.391  1.00 94.83           C  
ATOM   4572  C   GLY B 262     -23.964  20.238  14.826  1.00 94.83           C  
ATOM   4573  O   GLY B 262     -23.921  19.035  14.561  1.00 94.83           O  
ATOM   4574  N   ASP B 263     -24.882  20.786  15.528  1.00 94.35           N  
ATOM   4575  CA  ASP B 263     -26.036  20.026  15.998  1.00 94.35           C  
ATOM   4576  C   ASP B 263     -27.001  19.729  14.853  1.00 94.35           C  
ATOM   4577  CB  ASP B 263     -26.761  20.785  17.112  1.00 94.35           C  
ATOM   4578  O   ASP B 263     -27.729  20.615  14.401  1.00 94.35           O  
ATOM   4579  CG  ASP B 263     -26.016  20.749  18.435  1.00 94.35           C  
ATOM   4580  OD1 ASP B 263     -25.165  19.855  18.632  1.00 94.35           O  
ATOM   4581  OD2 ASP B 263     -26.285  21.621  19.290  1.00 94.35           O  
ATOM   4582  N   ILE B 264     -26.835  18.632  14.331  1.00 96.54           N  
ATOM   4583  CA  ILE B 264     -27.726  18.244  13.242  1.00 96.54           C  
ATOM   4584  C   ILE B 264     -29.003  17.631  13.814  1.00 96.54           C  
ATOM   4585  CB  ILE B 264     -27.040  17.250  12.278  1.00 96.54           C  
ATOM   4586  O   ILE B 264     -28.946  16.800  14.724  1.00 96.54           O  
ATOM   4587  CG1 ILE B 264     -27.942  16.970  11.070  1.00 96.54           C  
ATOM   4588  CG2 ILE B 264     -26.680  15.952  13.006  1.00 96.54           C  
ATOM   4589  CD1 ILE B 264     -27.231  16.279   9.914  1.00 96.54           C  
ATOM   4590  N   ARG B 265     -30.123  18.134  13.368  1.00 96.43           N  
ATOM   4591  CA  ARG B 265     -31.432  17.683  13.829  1.00 96.43           C  
ATOM   4592  C   ARG B 265     -32.215  17.026  12.698  1.00 96.43           C  
ATOM   4593  CB  ARG B 265     -32.230  18.853  14.408  1.00 96.43           C  
ATOM   4594  O   ARG B 265     -32.518  17.669  11.690  1.00 96.43           O  
ATOM   4595  CG  ARG B 265     -31.603  19.474  15.646  1.00 96.43           C  
ATOM   4596  CD  ARG B 265     -32.507  20.530  16.267  1.00 96.43           C  
ATOM   4597  NE  ARG B 265     -32.722  21.655  15.361  1.00 96.43           N  
ATOM   4598  NH1 ARG B 265     -30.824  22.804  16.003  1.00 96.43           N  
ATOM   4599  NH2 ARG B 265     -32.209  23.676  14.400  1.00 96.43           N  
ATOM   4600  CZ  ARG B 265     -31.918  22.709  15.257  1.00 96.43           C  
ATOM   4601  N   PHE B 266     -32.357  15.804  12.891  1.00 96.24           N  
ATOM   4602  CA  PHE B 266     -33.151  15.079  11.907  1.00 96.24           C  
ATOM   4603  C   PHE B 266     -34.638  15.187  12.225  1.00 96.24           C  
ATOM   4604  CB  PHE B 266     -32.732  13.606  11.855  1.00 96.24           C  
ATOM   4605  O   PHE B 266     -35.058  14.919  13.353  1.00 96.24           O  
ATOM   4606  CG  PHE B 266     -31.348  13.388  11.305  1.00 96.24           C  
ATOM   4607  CD1 PHE B 266     -31.146  13.224   9.940  1.00 96.24           C  
ATOM   4608  CD2 PHE B 266     -30.249  13.347  12.153  1.00 96.24           C  
ATOM   4609  CE1 PHE B 266     -29.867  13.023   9.428  1.00 96.24           C  
ATOM   4610  CE2 PHE B 266     -28.968  13.145  11.649  1.00 96.24           C  
ATOM   4611  CZ  PHE B 266     -28.779  12.982  10.286  1.00 96.24           C  
ATOM   4612  N   ILE B 267     -35.412  15.704  11.249  1.00 96.20           N  
ATOM   4613  CA  ILE B 267     -36.835  15.983  11.413  1.00 96.20           C  
ATOM   4614  C   ILE B 267     -37.651  15.040  10.532  1.00 96.20           C  
ATOM   4615  CB  ILE B 267     -37.165  17.454  11.075  1.00 96.20           C  
ATOM   4616  O   ILE B 267     -37.485  15.024   9.310  1.00 96.20           O  
ATOM   4617  CG1 ILE B 267     -36.312  18.402  11.925  1.00 96.20           C  
ATOM   4618  CG2 ILE B 267     -38.658  17.732  11.276  1.00 96.20           C  
ATOM   4619  CD1 ILE B 267     -36.342  19.850  11.457  1.00 96.20           C  
ATOM   4620  N   ASP B 268     -38.384  14.254  11.124  1.00 94.42           N  
ATOM   4621  CA  ASP B 268     -39.198  13.260  10.431  1.00 94.42           C  
ATOM   4622  C   ASP B 268     -40.642  13.736  10.288  1.00 94.42           C  
ATOM   4623  CB  ASP B 268     -39.157  11.921  11.171  1.00 94.42           C  
ATOM   4624  O   ASP B 268     -41.476  13.039   9.708  1.00 94.42           O  
ATOM   4625  CG  ASP B 268     -37.781  11.279  11.157  1.00 94.42           C  
ATOM   4626  OD1 ASP B 268     -37.173  11.161  10.071  1.00 94.42           O  
ATOM   4627  OD2 ASP B 268     -37.301  10.884  12.242  1.00 94.42           O  
ATOM   4628  N   ASP B 269     -40.903  15.093  10.707  1.00 92.48           N  
ATOM   4629  CA  ASP B 269     -42.243  15.671  10.663  1.00 92.48           C  
ATOM   4630  C   ASP B 269     -42.670  15.958   9.225  1.00 92.48           C  
ATOM   4631  CB  ASP B 269     -42.302  16.953  11.495  1.00 92.48           C  
ATOM   4632  O   ASP B 269     -42.042  16.762   8.534  1.00 92.48           O  
ATOM   4633  CG  ASP B 269     -43.686  17.578  11.524  1.00 92.48           C  
ATOM   4634  OD1 ASP B 269     -44.591  17.026  12.186  1.00 92.48           O  
ATOM   4635  OD2 ASP B 269     -43.874  18.631  10.877  1.00 92.48           O  
ATOM   4636  N   THR B 270     -43.667  15.204   8.665  1.00 89.80           N  
ATOM   4637  CA  THR B 270     -44.145  15.290   7.289  1.00 89.80           C  
ATOM   4638  C   THR B 270     -44.608  16.707   6.965  1.00 89.80           C  
ATOM   4639  CB  THR B 270     -45.297  14.300   7.035  1.00 89.80           C  
ATOM   4640  O   THR B 270     -44.356  17.213   5.869  1.00 89.80           O  
ATOM   4641  CG2 THR B 270     -45.639  14.223   5.551  1.00 89.80           C  
ATOM   4642  OG1 THR B 270     -44.911  12.999   7.494  1.00 89.80           O  
ATOM   4643  N   GLU B 271     -45.493  17.381   7.923  1.00 90.69           N  
ATOM   4644  CA  GLU B 271     -45.933  18.757   7.711  1.00 90.69           C  
ATOM   4645  C   GLU B 271     -44.743  19.706   7.605  1.00 90.69           C  
ATOM   4646  CB  GLU B 271     -46.863  19.204   8.842  1.00 90.69           C  
ATOM   4647  O   GLU B 271     -44.724  20.592   6.748  1.00 90.69           O  
ATOM   4648  CG  GLU B 271     -47.791  20.347   8.458  1.00 90.69           C  
ATOM   4649  CD  GLU B 271     -48.757  20.734   9.567  1.00 90.69           C  
ATOM   4650  OE1 GLU B 271     -49.514  21.716   9.397  1.00 90.69           O  
ATOM   4651  OE2 GLU B 271     -48.755  20.049  10.615  1.00 90.69           O  
ATOM   4652  N   ALA B 272     -43.831  19.460   8.505  1.00 92.26           N  
ATOM   4653  CA  ALA B 272     -42.617  20.271   8.461  1.00 92.26           C  
ATOM   4654  C   ALA B 272     -41.863  20.057   7.152  1.00 92.26           C  
ATOM   4655  CB  ALA B 272     -41.717  19.947   9.650  1.00 92.26           C  
ATOM   4656  O   ALA B 272     -41.328  21.007   6.574  1.00 92.26           O  
ATOM   4657  N   ALA B 273     -41.694  18.794   6.686  1.00 91.95           N  
ATOM   4658  CA  ALA B 273     -41.039  18.462   5.423  1.00 91.95           C  
ATOM   4659  C   ALA B 273     -41.715  19.172   4.253  1.00 91.95           C  
ATOM   4660  CB  ALA B 273     -41.045  16.952   5.201  1.00 91.95           C  
ATOM   4661  O   ALA B 273     -41.040  19.737   3.389  1.00 91.95           O  
ATOM   4662  N   ARG B 274     -43.121  19.125   4.229  1.00 90.25           N  
ATOM   4663  CA  ARG B 274     -43.892  19.779   3.177  1.00 90.25           C  
ATOM   4664  C   ARG B 274     -43.653  21.285   3.178  1.00 90.25           C  
ATOM   4665  CB  ARG B 274     -45.385  19.485   3.341  1.00 90.25           C  
ATOM   4666  O   ARG B 274     -43.493  21.894   2.118  1.00 90.25           O  
ATOM   4667  CG  ARG B 274     -46.230  19.905   2.150  1.00 90.25           C  
ATOM   4668  CD  ARG B 274     -47.705  19.601   2.369  1.00 90.25           C  
ATOM   4669  NE  ARG B 274     -47.941  18.170   2.539  1.00 90.25           N  
ATOM   4670  NH1 ARG B 274     -50.051  18.414   3.448  1.00 90.25           N  
ATOM   4671  NH2 ARG B 274     -49.158  16.323   3.157  1.00 90.25           N  
ATOM   4672  CZ  ARG B 274     -49.049  17.639   3.048  1.00 90.25           C  
ATOM   4673  N   ALA B 275     -43.648  21.862   4.431  1.00 90.71           N  
ATOM   4674  CA  ALA B 275     -43.398  23.293   4.581  1.00 90.71           C  
ATOM   4675  C   ALA B 275     -42.030  23.672   4.020  1.00 90.71           C  
ATOM   4676  CB  ALA B 275     -43.498  23.700   6.050  1.00 90.71           C  
ATOM   4677  O   ALA B 275     -41.838  24.791   3.538  1.00 90.71           O  
ATOM   4678  N   ARG B 276     -41.173  22.762   3.978  1.00 91.14           N  
ATOM   4679  CA  ARG B 276     -39.815  23.029   3.516  1.00 91.14           C  
ATOM   4680  C   ARG B 276     -39.630  22.579   2.071  1.00 91.14           C  
ATOM   4681  CB  ARG B 276     -38.793  22.332   4.417  1.00 91.14           C  
ATOM   4682  O   ARG B 276     -38.528  22.665   1.525  1.00 91.14           O  
ATOM   4683  CG  ARG B 276     -38.628  22.984   5.780  1.00 91.14           C  
ATOM   4684  CD  ARG B 276     -37.884  24.309   5.685  1.00 91.14           C  
ATOM   4685  NE  ARG B 276     -37.478  24.794   7.001  1.00 91.14           N  
ATOM   4686  NH1 ARG B 276     -38.467  26.869   6.769  1.00 91.14           N  
ATOM   4687  NH2 ARG B 276     -37.345  26.338   8.696  1.00 91.14           N  
ATOM   4688  CZ  ARG B 276     -37.764  26.000   7.486  1.00 91.14           C  
ATOM   4689  N   GLY B 277     -40.644  22.038   1.483  1.00 90.30           N  
ATOM   4690  CA  GLY B 277     -40.609  21.620   0.090  1.00 90.30           C  
ATOM   4691  C   GLY B 277     -39.842  20.329  -0.126  1.00 90.30           C  
ATOM   4692  O   GLY B 277     -39.204  20.147  -1.166  1.00 90.30           O  
ATOM   4693  N   VAL B 278     -39.643  19.477   0.882  1.00 91.16           N  
ATOM   4694  CA  VAL B 278     -38.955  18.198   0.743  1.00 91.16           C  
ATOM   4695  C   VAL B 278     -39.894  17.060   1.139  1.00 91.16           C  
ATOM   4696  CB  VAL B 278     -37.669  18.149   1.599  1.00 91.16           C  
ATOM   4697  O   VAL B 278     -40.909  17.287   1.802  1.00 91.16           O  
ATOM   4698  CG1 VAL B 278     -36.657  19.184   1.112  1.00 91.16           C  
ATOM   4699  CG2 VAL B 278     -38.001  18.374   3.073  1.00 91.16           C  
ATOM   4700  N   GLN B 279     -39.578  15.888   0.525  1.00 85.59           N  
ATOM   4701  CA  GLN B 279     -40.340  14.684   0.838  1.00 85.59           C  
ATOM   4702  C   GLN B 279     -39.582  13.794   1.819  1.00 85.59           C  
ATOM   4703  CB  GLN B 279     -40.661  13.904  -0.438  1.00 85.59           C  
ATOM   4704  O   GLN B 279     -38.380  13.569   1.662  1.00 85.59           O  
ATOM   4705  CG  GLN B 279     -41.593  14.640  -1.391  1.00 85.59           C  
ATOM   4706  CD  GLN B 279     -42.298  13.709  -2.359  1.00 85.59           C  
ATOM   4707  NE2 GLN B 279     -43.416  14.165  -2.913  1.00 85.59           N  
ATOM   4708  OE1 GLN B 279     -41.841  12.589  -2.608  1.00 85.59           O  
ATOM   4709  N   GLY B 280     -40.169  13.465   3.036  1.00 87.97           N  
ATOM   4710  CA  GLY B 280     -39.555  12.571   4.005  1.00 87.97           C  
ATOM   4711  C   GLY B 280     -38.656  13.289   4.994  1.00 87.97           C  
ATOM   4712  O   GLY B 280     -38.793  14.496   5.202  1.00 87.97           O  
ATOM   4713  N   ARG B 281     -37.913  12.457   5.688  1.00 93.57           N  
ATOM   4714  CA  ARG B 281     -36.981  12.911   6.715  1.00 93.57           C  
ATOM   4715  C   ARG B 281     -35.984  13.914   6.146  1.00 93.57           C  
ATOM   4716  CB  ARG B 281     -36.237  11.723   7.329  1.00 93.57           C  
ATOM   4717  O   ARG B 281     -35.485  13.738   5.032  1.00 93.57           O  
ATOM   4718  CG  ARG B 281     -35.186  12.117   8.354  1.00 93.57           C  
ATOM   4719  CD  ARG B 281     -34.436  10.905   8.888  1.00 93.57           C  
ATOM   4720  NE  ARG B 281     -33.388  11.290   9.829  1.00 93.57           N  
ATOM   4721  NH1 ARG B 281     -32.774   9.126  10.352  1.00 93.57           N  
ATOM   4722  NH2 ARG B 281     -31.699  10.896  11.334  1.00 93.57           N  
ATOM   4723  CZ  ARG B 281     -32.623  10.436  10.503  1.00 93.57           C  
ATOM   4724  N   PHE B 282     -35.861  15.036   6.786  1.00 95.80           N  
ATOM   4725  CA  PHE B 282     -34.819  15.994   6.436  1.00 95.80           C  
ATOM   4726  C   PHE B 282     -34.038  16.420   7.673  1.00 95.80           C  
ATOM   4727  CB  PHE B 282     -35.424  17.221   5.748  1.00 95.80           C  
ATOM   4728  O   PHE B 282     -34.402  16.066   8.796  1.00 95.80           O  
ATOM   4729  CG  PHE B 282     -36.248  18.085   6.663  1.00 95.80           C  
ATOM   4730  CD1 PHE B 282     -37.566  17.754   6.955  1.00 95.80           C  
ATOM   4731  CD2 PHE B 282     -35.705  19.230   7.233  1.00 95.80           C  
ATOM   4732  CE1 PHE B 282     -38.331  18.552   7.802  1.00 95.80           C  
ATOM   4733  CE2 PHE B 282     -36.464  20.032   8.080  1.00 95.80           C  
ATOM   4734  CZ  PHE B 282     -37.777  19.692   8.363  1.00 95.80           C  
ATOM   4735  N   ALA B 283     -32.974  16.997   7.484  1.00 97.60           N  
ATOM   4736  CA  ALA B 283     -32.125  17.421   8.595  1.00 97.60           C  
ATOM   4737  C   ALA B 283     -31.912  18.932   8.577  1.00 97.60           C  
ATOM   4738  CB  ALA B 283     -30.782  16.696   8.545  1.00 97.60           C  
ATOM   4739  O   ALA B 283     -31.978  19.561   7.518  1.00 97.60           O  
ATOM   4740  N   GLU B 284     -31.797  19.452   9.822  1.00 97.36           N  
ATOM   4741  CA  GLU B 284     -31.480  20.867   9.986  1.00 97.36           C  
ATOM   4742  C   GLU B 284     -30.205  21.056  10.803  1.00 97.36           C  
ATOM   4743  CB  GLU B 284     -32.645  21.606  10.651  1.00 97.36           C  
ATOM   4744  O   GLU B 284     -30.006  20.383  11.817  1.00 97.36           O  
ATOM   4745  CG  GLU B 284     -33.879  21.727   9.769  1.00 97.36           C  
ATOM   4746  CD  GLU B 284     -35.003  22.522  10.416  1.00 97.36           C  
ATOM   4747  OE1 GLU B 284     -35.991  22.851   9.721  1.00 97.36           O  
ATOM   4748  OE2 GLU B 284     -34.893  22.818  11.627  1.00 97.36           O  
ATOM   4749  N   VAL B 285     -29.415  21.945  10.300  1.00 97.83           N  
ATOM   4750  CA  VAL B 285     -28.215  22.354  11.022  1.00 97.83           C  
ATOM   4751  C   VAL B 285     -28.165  23.877  11.122  1.00 97.83           C  
ATOM   4752  CB  VAL B 285     -26.934  21.823  10.341  1.00 97.83           C  
ATOM   4753  O   VAL B 285     -28.227  24.574  10.106  1.00 97.83           O  
ATOM   4754  CG1 VAL B 285     -25.688  22.314  11.076  1.00 97.83           C  
ATOM   4755  CG2 VAL B 285     -26.956  20.296  10.281  1.00 97.83           C  
ATOM   4756  N   ASP B 286     -28.234  24.387  12.421  1.00 97.17           N  
ATOM   4757  CA  ASP B 286     -28.018  25.804  12.694  1.00 97.17           C  
ATOM   4758  C   ASP B 286     -26.626  26.045  13.275  1.00 97.17           C  
ATOM   4759  CB  ASP B 286     -29.086  26.336  13.651  1.00 97.17           C  
ATOM   4760  O   ASP B 286     -26.277  25.484  14.316  1.00 97.17           O  
ATOM   4761  CG  ASP B 286     -30.487  26.279  13.067  1.00 97.17           C  
ATOM   4762  OD1 ASP B 286     -30.731  26.892  12.006  1.00 97.17           O  
ATOM   4763  OD2 ASP B 286     -31.356  25.616  13.675  1.00 97.17           O  
ATOM   4764  N   PHE B 287     -25.885  26.800  12.523  1.00 97.91           N  
ATOM   4765  CA  PHE B 287     -24.550  27.087  13.034  1.00 97.91           C  
ATOM   4766  C   PHE B 287     -24.143  28.520  12.710  1.00 97.91           C  
ATOM   4767  CB  PHE B 287     -23.527  26.107  12.451  1.00 97.91           C  
ATOM   4768  O   PHE B 287     -24.048  28.894  11.540  1.00 97.91           O  
ATOM   4769  CG  PHE B 287     -22.253  26.016  13.246  1.00 97.91           C  
ATOM   4770  CD1 PHE B 287     -21.222  26.925  13.039  1.00 97.91           C  
ATOM   4771  CD2 PHE B 287     -22.085  25.021  14.201  1.00 97.91           C  
ATOM   4772  CE1 PHE B 287     -20.041  26.843  13.773  1.00 97.91           C  
ATOM   4773  CE2 PHE B 287     -20.908  24.933  14.938  1.00 97.91           C  
ATOM   4774  CZ  PHE B 287     -19.887  25.844  14.723  1.00 97.91           C  
ATOM   4775  N   ASP B 288     -23.872  29.253  13.776  1.00 98.06           N  
ATOM   4776  CA  ASP B 288     -23.470  30.648  13.624  1.00 98.06           C  
ATOM   4777  C   ASP B 288     -21.950  30.788  13.661  1.00 98.06           C  
ATOM   4778  CB  ASP B 288     -24.105  31.511  14.716  1.00 98.06           C  
ATOM   4779  O   ASP B 288     -21.260  29.972  14.276  1.00 98.06           O  
ATOM   4780  CG  ASP B 288     -25.622  31.507  14.668  1.00 98.06           C  
ATOM   4781  OD1 ASP B 288     -26.198  31.305  13.577  1.00 98.06           O  
ATOM   4782  OD2 ASP B 288     -26.249  31.710  15.730  1.00 98.06           O  
ATOM   4783  N   PHE B 289     -21.466  31.798  12.907  1.00 98.14           N  
ATOM   4784  CA  PHE B 289     -20.039  32.099  12.917  1.00 98.14           C  
ATOM   4785  C   PHE B 289     -19.787  33.504  13.452  1.00 98.14           C  
ATOM   4786  CB  PHE B 289     -19.449  31.959  11.511  1.00 98.14           C  
ATOM   4787  O   PHE B 289     -20.577  34.418  13.208  1.00 98.14           O  
ATOM   4788  CG  PHE B 289     -19.479  30.553  10.977  1.00 98.14           C  
ATOM   4789  CD1 PHE B 289     -18.525  29.623  11.375  1.00 98.14           C  
ATOM   4790  CD2 PHE B 289     -20.461  30.160  10.077  1.00 98.14           C  
ATOM   4791  CE1 PHE B 289     -18.551  28.320  10.882  1.00 98.14           C  
ATOM   4792  CE2 PHE B 289     -20.492  28.860   9.581  1.00 98.14           C  
ATOM   4793  CZ  PHE B 289     -19.536  27.942   9.984  1.00 98.14           C  
ATOM   4794  N   GLN B 290     -18.821  33.607  14.239  1.00 97.67           N  
ATOM   4795  CA  GLN B 290     -18.304  34.901  14.673  1.00 97.67           C  
ATOM   4796  C   GLN B 290     -16.879  35.120  14.172  1.00 97.67           C  
ATOM   4797  CB  GLN B 290     -18.348  35.013  16.198  1.00 97.67           C  
ATOM   4798  O   GLN B 290     -15.985  34.321  14.458  1.00 97.67           O  
ATOM   4799  CG  GLN B 290     -17.987  36.396  16.723  1.00 97.67           C  
ATOM   4800  CD  GLN B 290     -18.139  36.510  18.228  1.00 97.67           C  
ATOM   4801  NE2 GLN B 290     -18.568  37.678  18.695  1.00 97.67           N  
ATOM   4802  OE1 GLN B 290     -17.873  35.556  18.966  1.00 97.67           O  
ATOM   4803  N   LEU B 291     -16.683  36.214  13.318  1.00 96.74           N  
ATOM   4804  CA  LEU B 291     -15.377  36.515  12.744  1.00 96.74           C  
ATOM   4805  C   LEU B 291     -14.570  37.418  13.671  1.00 96.74           C  
ATOM   4806  CB  LEU B 291     -15.533  37.180  11.374  1.00 96.74           C  
ATOM   4807  O   LEU B 291     -15.129  38.049  14.571  1.00 96.74           O  
ATOM   4808  CG  LEU B 291     -16.216  36.346  10.289  1.00 96.74           C  
ATOM   4809  CD1 LEU B 291     -16.226  37.103   8.966  1.00 96.74           C  
ATOM   4810  CD2 LEU B 291     -15.521  34.997  10.135  1.00 96.74           C  
ATOM   4811  N   GLN B 292     -13.308  37.431  13.499  1.00 94.62           N  
ATOM   4812  CA  GLN B 292     -12.396  38.343  14.182  1.00 94.62           C  
ATOM   4813  C   GLN B 292     -12.063  39.547  13.305  1.00 94.62           C  
ATOM   4814  CB  GLN B 292     -11.112  37.616  14.585  1.00 94.62           C  
ATOM   4815  O   GLN B 292     -12.076  39.449  12.077  1.00 94.62           O  
ATOM   4816  CG  GLN B 292     -11.322  36.533  15.636  1.00 94.62           C  
ATOM   4817  CD  GLN B 292     -10.042  35.797  15.983  1.00 94.62           C  
ATOM   4818  NE2 GLN B 292      -9.893  35.433  17.252  1.00 94.62           N  
ATOM   4819  OE1 GLN B 292      -9.194  35.556  15.118  1.00 94.62           O  
ATOM   4820  N   LYS B 293     -11.746  40.652  14.028  1.00 93.02           N  
ATOM   4821  CA  LYS B 293     -11.294  41.827  13.289  1.00 93.02           C  
ATOM   4822  C   LYS B 293      -9.904  41.606  12.702  1.00 93.02           C  
ATOM   4823  CB  LYS B 293     -11.292  43.061  14.193  1.00 93.02           C  
ATOM   4824  O   LYS B 293      -9.027  41.044  13.361  1.00 93.02           O  
ATOM   4825  CG  LYS B 293     -11.282  44.382  13.437  1.00 93.02           C  
ATOM   4826  CD  LYS B 293     -11.513  45.562  14.372  1.00 93.02           C  
ATOM   4827  CE  LYS B 293     -11.494  46.885  13.618  1.00 93.02           C  
ATOM   4828  NZ  LYS B 293     -11.733  48.045  14.529  1.00 93.02           N  
ATOM   4829  N   ALA B 294      -9.819  42.025  11.461  1.00 92.99           N  
ATOM   4830  CA  ALA B 294      -8.512  41.927  10.817  1.00 92.99           C  
ATOM   4831  C   ALA B 294      -7.578  43.034  11.297  1.00 92.99           C  
ATOM   4832  CB  ALA B 294      -8.662  41.982   9.298  1.00 92.99           C  
ATOM   4833  O   ALA B 294      -7.935  44.215  11.259  1.00 92.99           O  
ATOM   4834  N   PRO B 295      -6.436  42.688  11.860  1.00 91.43           N  
ATOM   4835  CA  PRO B 295      -5.483  43.714  12.293  1.00 91.43           C  
ATOM   4836  C   PRO B 295      -4.854  44.466  11.122  1.00 91.43           C  
ATOM   4837  CB  PRO B 295      -4.427  42.914  13.059  1.00 91.43           C  
ATOM   4838  O   PRO B 295      -4.350  45.578  11.297  1.00 91.43           O  
ATOM   4839  CG  PRO B 295      -4.518  41.530  12.502  1.00 91.43           C  
ATOM   4840  CD  PRO B 295      -5.939  41.274  12.089  1.00 91.43           C  
ATOM   4841  N   ALA B 296      -4.930  43.853   9.950  1.00 90.21           N  
ATOM   4842  CA  ALA B 296      -4.387  44.406   8.712  1.00 90.21           C  
ATOM   4843  C   ALA B 296      -5.066  43.789   7.492  1.00 90.21           C  
ATOM   4844  CB  ALA B 296      -2.878  44.184   8.647  1.00 90.21           C  
ATOM   4845  O   ALA B 296      -5.654  42.709   7.582  1.00 90.21           O  
ATOM   4846  N   PRO B 297      -5.049  44.541   6.363  1.00 89.97           N  
ATOM   4847  CA  PRO B 297      -5.700  44.050   5.146  1.00 89.97           C  
ATOM   4848  C   PRO B 297      -5.223  42.656   4.743  1.00 89.97           C  
ATOM   4849  CB  PRO B 297      -5.306  45.087   4.092  1.00 89.97           C  
ATOM   4850  O   PRO B 297      -6.001  41.866   4.202  1.00 89.97           O  
ATOM   4851  CG  PRO B 297      -5.109  46.355   4.859  1.00 89.97           C  
ATOM   4852  CD  PRO B 297      -4.537  46.014   6.205  1.00 89.97           C  
ATOM   4853  N   GLN B 298      -3.992  42.336   4.961  1.00 88.03           N  
ATOM   4854  CA  GLN B 298      -3.425  41.041   4.600  1.00 88.03           C  
ATOM   4855  C   GLN B 298      -4.120  39.908   5.349  1.00 88.03           C  
ATOM   4856  CB  GLN B 298      -1.922  41.015   4.886  1.00 88.03           C  
ATOM   4857  O   GLN B 298      -4.232  38.794   4.834  1.00 88.03           O  
ATOM   4858  CG  GLN B 298      -1.104  41.900   3.956  1.00 88.03           C  
ATOM   4859  CD  GLN B 298      -1.062  43.347   4.408  1.00 88.03           C  
ATOM   4860  NE2 GLN B 298      -0.423  44.199   3.613  1.00 88.03           N  
ATOM   4861  OE1 GLN B 298      -1.601  43.698   5.463  1.00 88.03           O  
ATOM   4862  N   ALA B 299      -4.565  40.189   6.603  1.00 89.51           N  
ATOM   4863  CA  ALA B 299      -5.219  39.195   7.451  1.00 89.51           C  
ATOM   4864  C   ALA B 299      -6.595  38.828   6.903  1.00 89.51           C  
ATOM   4865  CB  ALA B 299      -5.339  39.712   8.882  1.00 89.51           C  
ATOM   4866  O   ALA B 299      -7.192  37.834   7.322  1.00 89.51           O  
ATOM   4867  N   GLU B 300      -7.094  39.705   6.004  1.00 92.22           N  
ATOM   4868  CA  GLU B 300      -8.395  39.477   5.382  1.00 92.22           C  
ATOM   4869  C   GLU B 300      -8.300  38.435   4.271  1.00 92.22           C  
ATOM   4870  CB  GLU B 300      -8.964  40.785   4.828  1.00 92.22           C  
ATOM   4871  O   GLU B 300      -9.315  37.878   3.847  1.00 92.22           O  
ATOM   4872  CG  GLU B 300      -9.271  41.824   5.897  1.00 92.22           C  
ATOM   4873  CD  GLU B 300      -9.912  43.086   5.342  1.00 92.22           C  
ATOM   4874  OE1 GLU B 300      -9.753  44.167   5.953  1.00 92.22           O  
ATOM   4875  OE2 GLU B 300     -10.580  42.992   4.288  1.00 92.22           O  
ATOM   4876  N   GLN B 301      -7.062  38.187   3.910  1.00 87.89           N  
ATOM   4877  CA  GLN B 301      -6.832  37.299   2.776  1.00 87.89           C  
ATOM   4878  C   GLN B 301      -6.648  35.856   3.236  1.00 87.89           C  
ATOM   4879  CB  GLN B 301      -5.611  37.754   1.975  1.00 87.89           C  
ATOM   4880  O   GLN B 301      -6.171  35.608   4.346  1.00 87.89           O  
ATOM   4881  CG  GLN B 301      -5.750  39.150   1.383  1.00 87.89           C  
ATOM   4882  CD  GLN B 301      -4.582  39.528   0.492  1.00 87.89           C  
ATOM   4883  NE2 GLN B 301      -4.683  40.681  -0.161  1.00 87.89           N  
ATOM   4884  OE1 GLN B 301      -3.596  38.791   0.391  1.00 87.89           O  
ATOM   4885  N   ARG B 302      -7.095  34.995   2.452  1.00 85.34           N  
ATOM   4886  CA  ARG B 302      -6.888  33.568   2.677  1.00 85.34           C  
ATOM   4887  C   ARG B 302      -5.424  33.189   2.474  1.00 85.34           C  
ATOM   4888  CB  ARG B 302      -7.777  32.741   1.746  1.00 85.34           C  
ATOM   4889  O   ARG B 302      -4.699  33.864   1.741  1.00 85.34           O  
ATOM   4890  CG  ARG B 302      -7.621  31.239   1.919  1.00 85.34           C  
ATOM   4891  CD  ARG B 302      -8.603  30.466   1.050  1.00 85.34           C  
ATOM   4892  NE  ARG B 302      -8.249  30.546  -0.365  1.00 85.34           N  
ATOM   4893  NH1 ARG B 302     -10.130  29.430  -1.110  1.00 85.34           N  
ATOM   4894  NH2 ARG B 302      -8.567  30.180  -2.610  1.00 85.34           N  
ATOM   4895  CZ  ARG B 302      -8.983  30.051  -1.358  1.00 85.34           C  
ATOM   4896  N   SER B 303      -5.037  32.045   3.139  1.00 82.67           N  
ATOM   4897  CA  SER B 303      -3.679  31.552   2.933  1.00 82.67           C  
ATOM   4898  C   SER B 303      -3.448  31.159   1.477  1.00 82.67           C  
ATOM   4899  CB  SER B 303      -3.398  30.356   3.843  1.00 82.67           C  
ATOM   4900  O   SER B 303      -4.387  30.776   0.777  1.00 82.67           O  
ATOM   4901  OG  SER B 303      -4.184  29.240   3.464  1.00 82.67           O  
ATOM   4902  N   LYS B 304      -2.271  31.490   0.965  1.00 81.21           N  
ATOM   4903  CA  LYS B 304      -1.891  31.198  -0.414  1.00 81.21           C  
ATOM   4904  C   LYS B 304      -1.309  29.793  -0.538  1.00 81.21           C  
ATOM   4905  CB  LYS B 304      -0.883  32.230  -0.923  1.00 81.21           C  
ATOM   4906  O   LYS B 304      -0.110  29.631  -0.774  1.00 81.21           O  
ATOM   4907  CG  LYS B 304      -1.438  33.644  -1.015  1.00 81.21           C  
ATOM   4908  CD  LYS B 304      -0.414  34.609  -1.600  1.00 81.21           C  
ATOM   4909  CE  LYS B 304      -0.950  36.033  -1.647  1.00 81.21           C  
ATOM   4910  NZ  LYS B 304       0.051  36.983  -2.218  1.00 81.21           N  
ATOM   4911  N   ARG B 305      -2.113  28.774  -0.185  1.00 83.41           N  
ATOM   4912  CA  ARG B 305      -1.589  27.424  -0.368  1.00 83.41           C  
ATOM   4913  C   ARG B 305      -2.078  26.820  -1.679  1.00 83.41           C  
ATOM   4914  CB  ARG B 305      -1.991  26.528   0.805  1.00 83.41           C  
ATOM   4915  O   ARG B 305      -3.122  27.218  -2.201  1.00 83.41           O  
ATOM   4916  CG  ARG B 305      -3.481  26.232   0.871  1.00 83.41           C  
ATOM   4917  CD  ARG B 305      -3.826  25.335   2.052  1.00 83.41           C  
ATOM   4918  NE  ARG B 305      -3.217  24.015   1.923  1.00 83.41           N  
ATOM   4919  NH1 ARG B 305      -4.132  23.173   3.870  1.00 83.41           N  
ATOM   4920  NH2 ARG B 305      -2.775  21.857   2.574  1.00 83.41           N  
ATOM   4921  CZ  ARG B 305      -3.376  23.018   2.789  1.00 83.41           C  
ATOM   4922  N   PRO B 306      -1.220  26.023  -2.395  1.00 78.72           N  
ATOM   4923  CA  PRO B 306      -1.557  25.384  -3.669  1.00 78.72           C  
ATOM   4924  C   PRO B 306      -2.826  24.540  -3.587  1.00 78.72           C  
ATOM   4925  CB  PRO B 306      -0.336  24.507  -3.957  1.00 78.72           C  
ATOM   4926  O   PRO B 306      -2.979  23.735  -2.665  1.00 78.72           O  
ATOM   4927  CG  PRO B 306       0.770  25.116  -3.156  1.00 78.72           C  
ATOM   4928  CD  PRO B 306       0.179  25.737  -1.923  1.00 78.72           C  
ATOM   4929  N   ARG B 307      -3.871  24.772  -4.466  1.00 79.65           N  
ATOM   4930  CA  ARG B 307      -5.160  24.089  -4.500  1.00 79.65           C  
ATOM   4931  C   ARG B 307      -5.483  23.598  -5.907  1.00 79.65           C  
ATOM   4932  CB  ARG B 307      -6.271  25.013  -3.998  1.00 79.65           C  
ATOM   4933  O   ARG B 307      -4.814  23.976  -6.871  1.00 79.65           O  
ATOM   4934  CG  ARG B 307      -6.095  25.462  -2.557  1.00 79.65           C  
ATOM   4935  CD  ARG B 307      -7.114  26.525  -2.169  1.00 79.65           C  
ATOM   4936  NE  ARG B 307      -6.850  27.064  -0.838  1.00 79.65           N  
ATOM   4937  NH1 ARG B 307      -6.814  29.273  -1.515  1.00 79.65           N  
ATOM   4938  NH2 ARG B 307      -6.475  28.739   0.689  1.00 79.65           N
[truncated: 418,493 more chars]
