# Supplementary material for: Investigating the quaternary structure of a homomultimeric catechol 1,2-dioxygenase: An integrative structural biology study
Source: PLoS One. 2025 May 5;20(5):e0315992. doi: 10.1371/journal.pone.0315992 (PMC12052123; doi:10.1371/journal.pone.0315992)
Supplement: S17 File — (PDB) [file pone.0315992.s017.pdb]

HEADER     SREFLEX MODEL rc01                                                   
REMARK 220 EXPERIMENTAL DETAILS                                                 
REMARK 220  EXPERIMENT TYPE     :                            THEORETICAL MODEL  
REMARK 220  METHOD              :              SAS + NMA STRUCTURAL REFINEMENT  
REMARK 220  METHOD REFERENCE    : Panjkovich & Svergun (2016) PCCP 18, 5707-19  
REMARK 220  PROGRAM             :                 SREFLEX ATSAS 3.2.1 (r14885)  
REMARK 220  SAS INPUT           :              Prot_50mM_NaCl_b_0110-0113s.dat  
REMARK 220  COORDS INPUT        : output_dir2FSecuencia82Funrelaxed_model_2_multimer_v3_pred_0.pdb
REMARK 220  DATE AND TIME       :                          2023-08-19 09:58:19  
REMARK 220  ID                  :                                         rc01  
REMARK 220  RMSD                :                                        17.97  
REMARK 220  CHI2                :                                       911.88  
REMARK 220  NORMAL MODES        :                                  n8s5xn12s-5  
ATOM      1  N   MET B   1      16.085   3.583 -10.952  1.00 56.01           N  
ATOM      2  CA  MET B   1      14.919   3.140 -10.194  1.00 56.01           C  
ATOM      3  C   MET B   1      15.095   1.702  -9.717  1.00 56.01           C  
ATOM      4  CB  MET B   1      13.649   3.259 -11.039  1.00 56.01           C  
ATOM      5  O   MET B   1      15.728   0.892 -10.396  1.00 56.01           O  
ATOM      6  CG  MET B   1      12.373   3.352 -10.219  1.00 56.01           C  
ATOM      7  SD  MET B   1      10.874   3.495 -11.265  1.00 56.01           S  
ATOM      8  CE  MET B   1       9.611   3.740  -9.985  1.00 56.01           C  
ATOM      9  N   THR B   2      14.726   1.473  -8.336  1.00 69.02           N  
ATOM     10  CA  THR B   2      14.750   0.098  -7.853  1.00 69.02           C  
ATOM     11  C   THR B   2      13.942  -0.813  -8.774  1.00 69.02           C  
ATOM     12  CB  THR B   2      14.197   0.001  -6.418  1.00 69.02           C  
ATOM     13  O   THR B   2      12.807  -0.495  -9.132  1.00 69.02           O  
ATOM     14  CG2 THR B   2      14.431  -1.388  -5.832  1.00 69.02           C  
ATOM     15  OG1 THR B   2      14.853   0.972  -5.593  1.00 69.02           O  
ATOM     16  N   VAL B   3      14.731  -1.757  -9.332  1.00 79.81           N  
ATOM     17  CA  VAL B   3      14.089  -2.657 -10.285  1.00 79.81           C  
ATOM     18  C   VAL B   3      13.063  -3.528  -9.564  1.00 79.81           C  
ATOM     19  CB  VAL B   3      15.123  -3.544 -11.014  1.00 79.81           C  
ATOM     20  O   VAL B   3      13.382  -4.173  -8.563  1.00 79.81           O  
ATOM     21  CG1 VAL B   3      14.426  -4.518 -11.961  1.00 79.81           C  
ATOM     22  CG2 VAL B   3      16.125  -2.678 -11.776  1.00 79.81           C  
ATOM     23  N   LYS B   4      11.707  -3.428  -9.916  1.00 85.98           N  
ATOM     24  CA  LYS B   4      10.633  -4.251  -9.370  1.00 85.98           C  
ATOM     25  C   LYS B   4       9.935  -5.047 -10.469  1.00 85.98           C  
ATOM     26  CB  LYS B   4       9.616  -3.383  -8.625  1.00 85.98           C  
ATOM     27  O   LYS B   4       9.404  -4.468 -11.419  1.00 85.98           O  
ATOM     28  CG  LYS B   4      10.202  -2.614  -7.451  1.00 85.98           C  
ATOM     29  CD  LYS B   4       9.110  -1.996  -6.587  1.00 85.98           C  
ATOM     30  CE  LYS B   4       9.688  -1.317  -5.353  1.00 85.98           C  
ATOM     31  NZ  LYS B   4       8.620  -0.912  -4.391  1.00 85.98           N  
ATOM     32  N   ILE B   5      10.000  -6.501 -10.401  1.00 87.90           N  
ATOM     33  CA  ILE B   5       9.365  -7.329 -11.421  1.00 87.90           C  
ATOM     34  C   ILE B   5       8.337  -8.252 -10.770  1.00 87.90           C  
ATOM     35  CB  ILE B   5      10.406  -8.157 -12.207  1.00 87.90           C  
ATOM     36  O   ILE B   5       7.551  -8.902 -11.463  1.00 87.90           O  
ATOM     37  CG1 ILE B   5      11.136  -9.126 -11.269  1.00 87.90           C  
ATOM     38  CG2 ILE B   5      11.399  -7.236 -12.923  1.00 87.90           C  
ATOM     39  CD1 ILE B   5      12.006 -10.147 -11.989  1.00 87.90           C  
ATOM     40  N   SER B   6       8.270  -8.249  -9.373  1.00 87.47           N  
ATOM     41  CA  SER B   6       7.426  -9.205  -8.663  1.00 87.47           C  
ATOM     42  C   SER B   6       5.948  -8.948  -8.939  1.00 87.47           C  
ATOM     43  CB  SER B   6       7.691  -9.141  -7.158  1.00 87.47           C  
ATOM     44  O   SER B   6       5.136  -9.875  -8.906  1.00 87.47           O  
ATOM     45  OG  SER B   6       7.195  -7.931  -6.611  1.00 87.47           O  
ATOM     46  N   HIS B   7       5.568  -7.665  -9.233  1.00 82.39           N  
ATOM     47  CA  HIS B   7       4.172  -7.304  -9.450  1.00 82.39           C  
ATOM     48  C   HIS B   7       3.727  -7.651 -10.867  1.00 82.39           C  
ATOM     49  CB  HIS B   7       3.956  -5.813  -9.183  1.00 82.39           C  
ATOM     50  O   HIS B   7       2.531  -7.642 -11.166  1.00 82.39           O  
ATOM     51  CG  HIS B   7       4.689  -4.921 -10.132  1.00 82.39           C  
ATOM     52  CD2 HIS B   7       4.255  -4.216 -11.203  1.00 82.39           C  
ATOM     53  ND1 HIS B   7       6.042  -4.677 -10.030  1.00 82.39           N  
ATOM     54  CE1 HIS B   7       6.409  -3.858 -11.001  1.00 82.39           C  
ATOM     55  NE2 HIS B   7       5.344  -3.562 -11.728  1.00 82.39           N  
ATOM     56  N   THR B   8       4.751  -8.018 -11.822  1.00 81.01           N  
ATOM     57  CA  THR B   8       4.409  -8.319 -13.208  1.00 81.01           C  
ATOM     58  C   THR B   8       3.635  -9.631 -13.303  1.00 81.01           C  
ATOM     59  CB  THR B   8       5.669  -8.399 -14.090  1.00 81.01           C  
ATOM     60  O   THR B   8       3.756 -10.493 -12.431  1.00 81.01           O  
ATOM     61  CG2 THR B   8       6.541  -7.160 -13.917  1.00 81.01           C  
ATOM     62  OG1 THR B   8       6.428  -9.558 -13.723  1.00 81.01           O  
ATOM     63  N   SER B   9       2.738  -9.803 -14.379  1.00 78.22           N  
ATOM     64  CA  SER B   9       1.942 -11.009 -14.584  1.00 78.22           C  
ATOM     65  C   SER B   9       2.831 -12.237 -14.752  1.00 78.22           C  
ATOM     66  CB  SER B   9       1.039 -10.853 -15.808  1.00 78.22           C  
ATOM     67  O   SER B   9       2.488 -13.327 -14.289  1.00 78.22           O  
ATOM     68  OG  SER B   9       1.806 -10.827 -16.999  1.00 78.22           O  
ATOM     69  N   ASP B  10       4.000 -12.042 -15.405  1.00 82.30           N  
ATOM     70  CA  ASP B  10       4.901 -13.165 -15.640  1.00 82.30           C  
ATOM     71  C   ASP B  10       5.392 -13.762 -14.324  1.00 82.30           C  
ATOM     72  CB  ASP B  10       6.092 -12.728 -16.496  1.00 82.30           C  
ATOM     73  O   ASP B  10       5.324 -14.976 -14.122  1.00 82.30           O  
ATOM     74  CG  ASP B  10       5.703 -12.385 -17.923  1.00 82.30           C  
ATOM     75  OD1 ASP B  10       4.627 -12.823 -18.384  1.00 82.30           O  
ATOM     76  OD2 ASP B  10       6.481 -11.674 -18.595  1.00 82.30           O  
ATOM     77  N   VAL B  11       5.855 -12.917 -13.356  1.00 86.63           N  
ATOM     78  CA  VAL B  11       6.396 -13.406 -12.092  1.00 86.63           C  
ATOM     79  C   VAL B  11       5.259 -13.905 -11.202  1.00 86.63           C  
ATOM     80  CB  VAL B  11       7.205 -12.313 -11.360  1.00 86.63           C  
ATOM     81  O   VAL B  11       5.404 -14.912 -10.505  1.00 86.63           O  
ATOM     82  CG1 VAL B  11       7.563 -12.763  -9.945  1.00 86.63           C  
ATOM     83  CG2 VAL B  11       8.467 -11.967 -12.149  1.00 86.63           C  
ATOM     84  N   GLN B  12       4.097 -13.274 -11.218  1.00 84.90           N  
ATOM     85  CA  GLN B  12       2.965 -13.742 -10.427  1.00 84.90           C  
ATOM     86  C   GLN B  12       2.516 -15.130 -10.876  1.00 84.90           C  
ATOM     87  CB  GLN B  12       1.799 -12.757 -10.523  1.00 84.90           C  
ATOM     88  O   GLN B  12       2.251 -16.001 -10.045  1.00 84.90           O  
ATOM     89  CG  GLN B  12       2.039 -11.446  -9.788  1.00 84.90           C  
ATOM     90  CD  GLN B  12       2.088 -11.618  -8.281  1.00 84.90           C  
ATOM     91  NE2 GLN B  12       3.022 -10.928  -7.635  1.00 84.90           N  
ATOM     92  OE1 GLN B  12       1.293 -12.366  -7.702  1.00 84.90           O  
ATOM     93  N   GLN B  13       2.387 -15.389 -12.277  1.00 83.91           N  
ATOM     94  CA  GLN B  13       2.025 -16.706 -12.788  1.00 83.91           C  
ATOM     95  C   GLN B  13       3.075 -17.749 -12.415  1.00 83.91           C  
ATOM     96  CB  GLN B  13       1.848 -16.661 -14.307  1.00 83.91           C  
ATOM     97  O   GLN B  13       2.736 -18.885 -12.077  1.00 83.91           O  
ATOM     98  CG  GLN B  13       1.231 -17.924 -14.892  1.00 83.91           C  
ATOM     99  CD  GLN B  13       0.787 -17.750 -16.332  1.00 83.91           C  
ATOM    100  NE2 GLN B  13       0.072 -18.738 -16.856  1.00 83.91           N  
ATOM    101  OE1 GLN B  13       1.087 -16.734 -16.968  1.00 83.91           O  
ATOM    102  N   PHE B  14       4.363 -17.393 -12.491  1.00 90.06           N  
ATOM    103  CA  PHE B  14       5.450 -18.278 -12.090  1.00 90.06           C  
ATOM    104  C   PHE B  14       5.301 -18.689 -10.630  1.00 90.06           C  
ATOM    105  CB  PHE B  14       6.806 -17.600 -12.309  1.00 90.06           C  
ATOM    106  O   PHE B  14       5.383 -19.874 -10.302  1.00 90.06           O  
ATOM    107  CG  PHE B  14       7.961 -18.338 -11.689  1.00 90.06           C  
ATOM    108  CD1 PHE B  14       8.774 -17.720 -10.747  1.00 90.06           C  
ATOM    109  CD2 PHE B  14       8.234 -19.652 -12.050  1.00 90.06           C  
ATOM    110  CE1 PHE B  14       9.844 -18.402 -10.172  1.00 90.06           C  
ATOM    111  CE2 PHE B  14       9.302 -20.339 -11.479  1.00 90.06           C  
ATOM    112  CZ  PHE B  14      10.106 -19.712 -10.541  1.00 90.06           C  
ATOM    113  N   PHE B  15       4.943 -17.710  -9.680  1.00 91.64           N  
ATOM    114  CA  PHE B  15       4.800 -18.025  -8.264  1.00 91.64           C  
ATOM    115  C   PHE B  15       3.564 -18.884  -8.023  1.00 91.64           C  
ATOM    116  CB  PHE B  15       4.718 -16.742  -7.432  1.00 91.64           C  
ATOM    117  O   PHE B  15       3.565 -19.749  -7.145  1.00 91.64           O  
ATOM    118  CG  PHE B  15       6.042 -16.051  -7.250  1.00 91.64           C  
ATOM    119  CD1 PHE B  15       7.233 -16.755  -7.376  1.00 91.64           C  
ATOM    120  CD2 PHE B  15       6.095 -14.695  -6.952  1.00 91.64           C  
ATOM    121  CE1 PHE B  15       8.460 -16.118  -7.208  1.00 91.64           C  
ATOM    122  CE2 PHE B  15       7.319 -14.051  -6.783  1.00 91.64           C  
ATOM    123  CZ  PHE B  15       8.499 -14.765  -6.910  1.00 91.64           C  
ATOM    124  N   LYS B  16       2.522 -18.701  -8.802  1.00 87.22           N  
ATOM    125  CA  LYS B  16       1.350 -19.566  -8.687  1.00 87.22           C  
ATOM    126  C   LYS B  16       1.688 -21.003  -9.074  1.00 87.22           C  
ATOM    127  CB  LYS B  16       0.210 -19.042  -9.561  1.00 87.22           C  
ATOM    128  O   LYS B  16       1.259 -21.947  -8.408  1.00 87.22           O  
ATOM    129  CG  LYS B  16      -0.551 -17.874  -8.951  1.00 87.22           C  
ATOM    130  CD  LYS B  16      -1.742 -17.471  -9.811  1.00 87.22           C  
ATOM    131  CE  LYS B  16      -2.523 -16.324  -9.184  1.00 87.22           C  
ATOM    132  NZ  LYS B  16      -3.706 -15.942 -10.012  1.00 87.22           N  
ATOM    133  N   GLU B  17       2.485 -21.152 -10.173  1.00 87.10           N  
ATOM    134  CA  GLU B  17       2.921 -22.483 -10.583  1.00 87.10           C  
ATOM    135  C   GLU B  17       3.827 -23.115  -9.531  1.00 87.10           C  
ATOM    136  CB  GLU B  17       3.643 -22.421 -11.930  1.00 87.10           C  
ATOM    137  O   GLU B  17       3.638 -24.274  -9.156  1.00 87.10           O  
ATOM    138  CG  GLU B  17       4.117 -23.775 -12.437  1.00 87.10           C  
ATOM    139  CD  GLU B  17       4.859 -23.695 -13.761  1.00 87.10           C  
ATOM    140  OE1 GLU B  17       5.618 -24.635 -14.090  1.00 87.10           O  
ATOM    141  OE2 GLU B  17       4.682 -22.682 -14.476  1.00 87.10           O  
ATOM    142  N   ALA B  18       4.772 -22.333  -9.019  1.00 89.14           N  
ATOM    143  CA  ALA B  18       5.690 -22.843  -8.004  1.00 89.14           C  
ATOM    144  C   ALA B  18       4.942 -23.222  -6.729  1.00 89.14           C  
ATOM    145  CB  ALA B  18       6.771 -21.810  -7.695  1.00 89.14           C  
ATOM    146  O   ALA B  18       5.362 -24.125  -6.000  1.00 89.14           O  
ATOM    147  N   SER B  19       3.732 -22.578  -6.562  1.00 90.23           N  
ATOM    148  CA  SER B  19       2.927 -22.852  -5.377  1.00 90.23           C  
ATOM    149  C   SER B  19       1.963 -24.009  -5.619  1.00 90.23           C  
ATOM    150  CB  SER B  19       2.144 -21.606  -4.961  1.00 90.23           C  
ATOM    151  O   SER B  19       1.254 -24.436  -4.706  1.00 90.23           O  
ATOM    152  OG  SER B  19       3.015 -20.504  -4.776  1.00 90.23           O  
ATOM    153  N   GLY B  20       1.891 -24.495  -6.752  1.00 86.57           N  
ATOM    154  CA  GLY B  20       1.133 -25.698  -7.058  1.00 86.57           C  
ATOM    155  C   GLY B  20      -0.289 -25.410  -7.506  1.00 86.57           C  
ATOM    156  O   GLY B  20      -1.104 -26.326  -7.628  1.00 86.57           O  
ATOM    157  N   PHE B  21      -0.648 -24.115  -7.880  1.00 80.67           N  
ATOM    158  CA  PHE B  21      -2.024 -23.768  -8.212  1.00 80.67           C  
ATOM    159  C   PHE B  21      -2.381 -24.254  -9.612  1.00 80.67           C  
ATOM    160  CB  PHE B  21      -2.239 -22.254  -8.111  1.00 80.67           C  
ATOM    161  O   PHE B  21      -3.549 -24.223 -10.006  1.00 80.67           O  
ATOM    162  CG  PHE B  21      -2.502 -21.772  -6.710  1.00 80.67           C  
ATOM    163  CD1 PHE B  21      -3.661 -22.139  -6.040  1.00 80.67           C  
ATOM    164  CD2 PHE B  21      -1.588 -20.949  -6.065  1.00 80.67           C  
ATOM    165  CE1 PHE B  21      -3.908 -21.693  -4.743  1.00 80.67           C  
ATOM    166  CE2 PHE B  21      -1.827 -20.499  -4.769  1.00 80.67           C  
ATOM    167  CZ  PHE B  21      -2.987 -20.872  -4.110  1.00 80.67           C  
ATOM    168  N   ASN B  22      -1.395 -24.741 -10.378  1.00 77.12           N  
ATOM    169  CA  ASN B  22      -1.667 -25.212 -11.731  1.00 77.12           C  
ATOM    170  C   ASN B  22      -2.071 -26.683 -11.742  1.00 77.12           C  
ATOM    171  CB  ASN B  22      -0.449 -24.991 -12.632  1.00 77.12           C  
ATOM    172  O   ASN B  22      -2.151 -27.303 -12.805  1.00 77.12           O  
ATOM    173  CG  ASN B  22       0.784 -25.723 -12.138  1.00 77.12           C  
ATOM    174  ND2 ASN B  22       1.684 -26.054 -13.056  1.00 77.12           N  
ATOM    175  OD1 ASN B  22       0.925 -25.989 -10.942  1.00 77.12           O  
ATOM    176  N   ASN B  23      -2.137 -27.408 -10.485  1.00 76.34           N  
ATOM    177  CA  ASN B  23      -2.640 -28.772 -10.365  1.00 76.34           C  
ATOM    178  C   ASN B  23      -3.577 -28.922  -9.171  1.00 76.34           C  
ATOM    179  CB  ASN B  23      -1.480 -29.765 -10.258  1.00 76.34           C  
ATOM    180  O   ASN B  23      -3.691 -28.012  -8.348  1.00 76.34           O  
ATOM    181  CG  ASN B  23      -0.720 -29.636  -8.951  1.00 76.34           C  
ATOM    182  ND2 ASN B  23       0.472 -29.056  -9.013  1.00 76.34           N  
ATOM    183  OD1 ASN B  23      -1.203 -30.055  -7.896  1.00 76.34           O  
ATOM    184  N   ASP B  24      -4.409 -30.026  -9.095  1.00 73.63           N  
ATOM    185  CA  ASP B  24      -5.420 -30.193  -8.055  1.00 73.63           C  
ATOM    186  C   ASP B  24      -4.910 -31.092  -6.932  1.00 73.63           C  
ATOM    187  CB  ASP B  24      -6.709 -30.767  -8.646  1.00 73.63           C  
ATOM    188  O   ASP B  24      -5.643 -31.389  -5.986  1.00 73.63           O  
ATOM    189  CG  ASP B  24      -7.437 -29.787  -9.548  1.00 73.63           C  
ATOM    190  OD1 ASP B  24      -7.367 -28.564  -9.302  1.00 73.63           O  
ATOM    191  OD2 ASP B  24      -8.091 -30.242 -10.512  1.00 73.63           O  
ATOM    192  N   GLU B  25      -3.673 -31.554  -7.073  1.00 71.16           N  
ATOM    193  CA  GLU B  25      -3.106 -32.371  -6.004  1.00 71.16           C  
ATOM    194  C   GLU B  25      -2.483 -31.502  -4.916  1.00 71.16           C  
ATOM    195  CB  GLU B  25      -2.063 -33.341  -6.565  1.00 71.16           C  
ATOM    196  O   GLU B  25      -2.192 -30.327  -5.143  1.00 71.16           O  
ATOM    197  CG  GLU B  25      -2.621 -34.322  -7.586  1.00 71.16           C  
ATOM    198  CD  GLU B  25      -1.576 -35.287  -8.126  1.00 71.16           C  
ATOM    199  OE1 GLU B  25      -1.944 -36.230  -8.861  1.00 71.16           O  
ATOM    200  OE2 GLU B  25      -0.381 -35.096  -7.808  1.00 71.16           O  
ATOM    201  N   GLY B  26      -2.254 -32.095  -3.660  1.00 79.15           N  
ATOM    202  CA  GLY B  26      -1.668 -31.357  -2.553  1.00 79.15           C  
ATOM    203  C   GLY B  26      -2.696 -30.605  -1.729  1.00 79.15           C  
ATOM    204  O   GLY B  26      -3.900 -30.829  -1.871  1.00 79.15           O  
ATOM    205  N   SER B  27      -2.263 -29.743  -0.790  1.00 76.89           N  
ATOM    206  CA  SER B  27      -3.104 -29.023   0.161  1.00 76.89           C  
ATOM    207  C   SER B  27      -3.364 -27.594  -0.305  1.00 76.89           C  
ATOM    208  CB  SER B  27      -2.455 -29.006   1.545  1.00 76.89           C  
ATOM    209  O   SER B  27      -2.425 -26.827  -0.526  1.00 76.89           O  
ATOM    210  OG  SER B  27      -3.037 -28.004   2.362  1.00 76.89           O  
ATOM    211  N   SER B  28      -4.708 -27.251  -0.564  1.00 76.93           N  
ATOM    212  CA  SER B  28      -5.065 -25.892  -0.957  1.00 76.93           C  
ATOM    213  C   SER B  28      -4.577 -24.874   0.067  1.00 76.93           C  
ATOM    214  CB  SER B  28      -6.579 -25.765  -1.132  1.00 76.93           C  
ATOM    215  O   SER B  28      -4.188 -23.760  -0.294  1.00 76.93           O  
ATOM    216  OG  SER B  28      -7.248 -25.983   0.098  1.00 76.93           O  
ATOM    217  N   ARG B  29      -4.546 -25.308   1.361  1.00 81.17           N  
ATOM    218  CA  ARG B  29      -4.053 -24.443   2.428  1.00 81.17           C  
ATOM    219  C   ARG B  29      -2.564 -24.160   2.257  1.00 81.17           C  
ATOM    220  CB  ARG B  29      -4.312 -25.075   3.796  1.00 81.17           C  
ATOM    221  O   ARG B  29      -2.135 -23.005   2.316  1.00 81.17           O  
ATOM    222  CG  ARG B  29      -3.710 -24.299   4.957  1.00 81.17           C  
ATOM    223  CD  ARG B  29      -4.314 -22.907   5.078  1.00 81.17           C  
ATOM    224  NE  ARG B  29      -3.830 -22.211   6.266  1.00 81.17           N  
ATOM    225  NH1 ARG B  29      -5.192 -20.364   5.993  1.00 81.17           N  
ATOM    226  NH2 ARG B  29      -3.749 -20.477   7.770  1.00 81.17           N  
ATOM    227  CZ  ARG B  29      -4.258 -21.019   6.674  1.00 81.17           C  
ATOM    228  N   MET B  30      -1.802 -25.186   1.908  1.00 86.18           N  
ATOM    229  CA  MET B  30      -0.361 -25.020   1.741  1.00 86.18           C  
ATOM    230  C   MET B  30      -0.048 -24.190   0.500  1.00 86.18           C  
ATOM    231  CB  MET B  30       0.331 -26.381   1.647  1.00 86.18           C  
ATOM    232  O   MET B  30       0.876 -23.375   0.511  1.00 86.18           O  
ATOM    233  CG  MET B  30       0.624 -27.015   2.998  1.00 86.18           C  
ATOM    234  SD  MET B  30       1.704 -25.965   4.046  1.00 86.18           S  
ATOM    235  CE  MET B  30       3.292 -26.193   3.199  1.00 86.18           C  
ATOM    236  N   LYS B  31      -0.860 -24.377  -0.536  1.00 85.61           N  
ATOM    237  CA  LYS B  31      -0.652 -23.599  -1.753  1.00 85.61           C  
ATOM    238  C   LYS B  31      -0.835 -22.107  -1.490  1.00 85.61           C  
ATOM    239  CB  LYS B  31      -1.607 -24.059  -2.854  1.00 85.61           C  
ATOM    240  O   LYS B  31      -0.019 -21.291  -1.921  1.00 85.61           O  
ATOM    241  CG  LYS B  31      -1.343 -25.472  -3.354  1.00 85.61           C  
ATOM    242  CD  LYS B  31      -2.307 -25.862  -4.467  1.00 85.61           C  
ATOM    243  CE  LYS B  31      -2.049 -27.279  -4.961  1.00 85.61           C  
ATOM    244  NZ  LYS B  31      -2.923 -27.629  -6.120  1.00 85.61           N  
ATOM    245  N   THR B  32      -1.865 -21.787  -0.716  1.00 83.11           N  
ATOM    246  CA  THR B  32      -2.161 -20.395  -0.391  1.00 83.11           C  
ATOM    247  C   THR B  32      -1.045 -19.789   0.456  1.00 83.11           C  
ATOM    248  CB  THR B  32      -3.502 -20.268   0.355  1.00 83.11           C  
ATOM    249  O   THR B  32      -0.578 -18.683   0.178  1.00 83.11           O  
ATOM    250  CG2 THR B  32      -3.769 -18.823   0.763  1.00 83.11           C  
ATOM    251  OG1 THR B  32      -4.562 -20.715  -0.500  1.00 83.11           O  
ATOM    252  N   VAL B  33      -0.550 -20.501   1.443  1.00 86.98           N  
ATOM    253  CA  VAL B  33       0.461 -20.003   2.368  1.00 86.98           C  
ATOM    254  C   VAL B  33       1.794 -19.843   1.639  1.00 86.98           C  
ATOM    255  CB  VAL B  33       0.630 -20.941   3.584  1.00 86.98           C  
ATOM    256  O   VAL B  33       2.448 -18.803   1.751  1.00 86.98           O  
ATOM    257  CG1 VAL B  33       1.841 -20.530   4.419  1.00 86.98           C  
ATOM    258  CG2 VAL B  33      -0.637 -20.939   4.438  1.00 86.98           C  
ATOM    259  N   ILE B  34       2.137 -20.831   0.797  1.00 89.20           N  
ATOM    260  CA  ILE B  34       3.423 -20.789   0.109  1.00 89.20           C  
ATOM    261  C   ILE B  34       3.415 -19.672  -0.930  1.00 89.20           C  
ATOM    262  CB  ILE B  34       3.751 -22.143  -0.560  1.00 89.20           C  
ATOM    263  O   ILE B  34       4.402 -18.947  -1.079  1.00 89.20           O  
ATOM    264  CG1 ILE B  34       4.085 -23.197   0.502  1.00 89.20           C  
ATOM    265  CG2 ILE B  34       4.902 -21.986  -1.558  1.00 89.20           C  
ATOM    266  CD1 ILE B  34       5.330 -22.879   1.319  1.00 89.20           C  
ATOM    267  N   ASN B  35       2.309 -19.562  -1.623  1.00 89.94           N  
ATOM    268  CA  ASN B  35       2.236 -18.476  -2.594  1.00 89.94           C  
ATOM    269  C   ASN B  35       2.419 -17.115  -1.928  1.00 89.94           C  
ATOM    270  CB  ASN B  35       0.908 -18.522  -3.351  1.00 89.94           C  
ATOM    271  O   ASN B  35       3.139 -16.259  -2.445  1.00 89.94           O  
ATOM    272  CG  ASN B  35       0.872 -17.567  -4.528  1.00 89.94           C  
ATOM    273  ND2 ASN B  35      -0.233 -16.845  -4.674  1.00 89.94           N  
ATOM    274  OD1 ASN B  35       1.830 -17.480  -5.301  1.00 89.94           O  
ATOM    275  N   ARG B  36       1.761 -16.931  -0.726  1.00 90.16           N  
ATOM    276  CA  ARG B  36       1.905 -15.678   0.009  1.00 90.16           C  
ATOM    277  C   ARG B  36       3.348 -15.468   0.455  1.00 90.16           C  
ATOM    278  CB  ARG B  36       0.974 -15.657   1.223  1.00 90.16           C  
ATOM    279  O   ARG B  36       3.885 -14.363   0.339  1.00 90.16           O  
ATOM    280  CG  ARG B  36       1.140 -14.430   2.106  1.00 90.16           C  
ATOM    281  CD  ARG B  36       0.843 -13.145   1.347  1.00 90.16           C  
ATOM    282  NE  ARG B  36       1.019 -11.966   2.192  1.00 90.16           N  
ATOM    283  NH1 ARG B  36      -1.044 -12.141   3.218  1.00 90.16           N  
ATOM    284  NH2 ARG B  36       0.381 -10.435   3.779  1.00 90.16           N  
ATOM    285  CZ  ARG B  36       0.119 -11.517   3.061  1.00 90.16           C  
ATOM    286  N   ILE B  37       4.047 -16.500   0.918  1.00 89.52           N  
ATOM    287  CA  ILE B  37       5.430 -16.423   1.377  1.00 89.52           C  
ATOM    288  C   ILE B  37       6.342 -16.060   0.208  1.00 89.52           C  
ATOM    289  CB  ILE B  37       5.887 -17.750   2.022  1.00 89.52           C  
ATOM    290  O   ILE B  37       7.230 -15.214   0.344  1.00 89.52           O  
ATOM    291  CG1 ILE B  37       5.181 -17.962   3.367  1.00 89.52           C  
ATOM    292  CG2 ILE B  37       7.409 -17.772   2.194  1.00 89.52           C  
ATOM    293  CD1 ILE B  37       5.394 -19.344   3.967  1.00 89.52           C  
ATOM    294  N   LEU B  38       6.076 -16.626  -1.024  1.00 90.31           N  
ATOM    295  CA  LEU B  38       6.919 -16.346  -2.181  1.00 90.31           C  
ATOM    296  C   LEU B  38       6.762 -14.897  -2.630  1.00 90.31           C  
ATOM    297  CB  LEU B  38       6.574 -17.290  -3.337  1.00 90.31           C  
ATOM    298  O   LEU B  38       7.755 -14.196  -2.836  1.00 90.31           O  
ATOM    299  CG  LEU B  38       6.907 -18.768  -3.128  1.00 90.31           C  
ATOM    300  CD1 LEU B  38       6.475 -19.585  -4.340  1.00 90.31           C  
ATOM    301  CD2 LEU B  38       8.397 -18.947  -2.858  1.00 90.31           C  
ATOM    302  N   VAL B  39       5.491 -14.439  -2.692  1.00 89.49           N  
ATOM    303  CA  VAL B  39       5.214 -13.077  -3.136  1.00 89.49           C  
ATOM    304  C   VAL B  39       5.826 -12.078  -2.157  1.00 89.49           C  
ATOM    305  CB  VAL B  39       3.696 -12.824  -3.276  1.00 89.49           C  
ATOM    306  O   VAL B  39       6.486 -11.120  -2.570  1.00 89.49           O  
ATOM    307  CG1 VAL B  39       3.412 -11.335  -3.466  1.00 89.49           C  
ATOM    308  CG2 VAL B  39       3.125 -13.632  -4.440  1.00 89.49           C  
ATOM    309  N   ASP B  40       5.662 -12.290  -0.874  1.00 90.11           N  
ATOM    310  CA  ASP B  40       6.176 -11.351   0.119  1.00 90.11           C  
ATOM    311  C   ASP B  40       7.700 -11.406   0.190  1.00 90.11           C  
ATOM    312  CB  ASP B  40       5.575 -11.644   1.496  1.00 90.11           C  
ATOM    313  O   ASP B  40       8.354 -10.387   0.424  1.00 90.11           O  
ATOM    314  CG  ASP B  40       4.139 -11.167   1.629  1.00 90.11           C  
ATOM    315  OD1 ASP B  40       3.605 -10.566   0.672  1.00 90.11           O  
ATOM    316  OD2 ASP B  40       3.538 -11.391   2.702  1.00 90.11           O  
ATOM    317  N   THR B  41       8.341 -12.634   0.029  1.00 91.05           N  
ATOM    318  CA  THR B  41       9.795 -12.743  -0.014  1.00 91.05           C  
ATOM    319  C   THR B  41      10.363 -11.949  -1.187  1.00 91.05           C  
ATOM    320  CB  THR B  41      10.242 -14.213  -0.122  1.00 91.05           C  
ATOM    321  O   THR B  41      11.332 -11.205  -1.029  1.00 91.05           O  
ATOM    322  CG2 THR B  41      11.760 -14.320  -0.224  1.00 91.05           C  
ATOM    323  OG1 THR B  41       9.801 -14.926   1.041  1.00 91.05           O  
ATOM    324  N   ALA B  42       9.695 -12.096  -2.335  1.00 91.93           N  
ATOM    325  CA  ALA B  42      10.139 -11.344  -3.505  1.00 91.93           C  
ATOM    326  C   ALA B  42      10.048  -9.841  -3.258  1.00 91.93           C  
ATOM    327  CB  ALA B  42       9.313 -11.729  -4.731  1.00 91.93           C  
ATOM    328  O   ALA B  42      10.955  -9.089  -3.623  1.00 91.93           O  
ATOM    329  N   LYS B  43       8.976  -9.402  -2.529  1.00 89.37           N  
ATOM    330  CA  LYS B  43       8.815  -7.981  -2.234  1.00 89.37           C  
ATOM    331  C   LYS B  43       9.912  -7.486  -1.295  1.00 89.37           C  
ATOM    332  CB  LYS B  43       7.440  -7.712  -1.620  1.00 89.37           C  
ATOM    333  O   LYS B  43      10.426  -6.379  -1.463  1.00 89.37           O  
ATOM    334  CG  LYS B  43       6.291  -7.800  -2.613  1.00 89.37           C  
ATOM    335  CD  LYS B  43       4.953  -7.503  -1.949  1.00 89.37           C  
ATOM    336  CE  LYS B  43       3.802  -7.592  -2.942  1.00 89.37           C  
ATOM    337  NZ  LYS B  43       2.482  -7.363  -2.282  1.00 89.37           N  
ATOM    338  N   ILE B  44      10.332  -8.243  -0.284  1.00 87.83           N  
ATOM    339  CA  ILE B  44      11.411  -7.874   0.627  1.00 87.83           C  
ATOM    340  C   ILE B  44      12.714  -7.715  -0.154  1.00 87.83           C  
ATOM    341  CB  ILE B  44      11.583  -8.918   1.752  1.00 87.83           C  
ATOM    342  O   ILE B  44      13.442  -6.738   0.032  1.00 87.83           O  
ATOM    343  CG1 ILE B  44      10.362  -8.912   2.679  1.00 87.83           C  
ATOM    344  CG2 ILE B  44      12.870  -8.655   2.540  1.00 87.83           C  
ATOM    345  CD1 ILE B  44      10.341 -10.056   3.682  1.00 87.83           C  
ATOM    346  N   ILE B  45      12.935  -8.680  -1.091  1.00 90.23           N  
ATOM    347  CA  ILE B  45      14.157  -8.668  -1.888  1.00 90.23           C  
ATOM    348  C   ILE B  45      14.207  -7.399  -2.736  1.00 90.23           C  
ATOM    349  CB  ILE B  45      14.256  -9.920  -2.788  1.00 90.23           C  
ATOM    350  O   ILE B  45      15.228  -6.707  -2.768  1.00 90.23           O  
ATOM    351  CG1 ILE B  45      14.474 -11.175  -1.936  1.00 90.23           C  
ATOM    352  CG2 ILE B  45      15.377  -9.756  -3.819  1.00 90.23           C  
ATOM    353  CD1 ILE B  45      14.246 -12.480  -2.687  1.00 90.23           C  
ATOM    354  N   GLU B  46      13.022  -7.004  -3.340  1.00 90.46           N  
ATOM    355  CA  GLU B  46      12.978  -5.849  -4.233  1.00 90.46           C  
ATOM    356  C   GLU B  46      12.993  -4.542  -3.446  1.00 90.46           C  
ATOM    357  CB  GLU B  46      11.739  -5.910  -5.130  1.00 90.46           C  
ATOM    358  O   GLU B  46      13.790  -3.648  -3.734  1.00 90.46           O  
ATOM    359  CG  GLU B  46      11.808  -6.988  -6.202  1.00 90.46           C  
ATOM    360  CD  GLU B  46      10.528  -7.108  -7.014  1.00 90.46           C  
ATOM    361  OE1 GLU B  46      10.478  -7.941  -7.948  1.00 90.46           O  
ATOM    362  OE2 GLU B  46       9.569  -6.362  -6.716  1.00 90.46           O  
ATOM    363  N   ASP B  47      12.187  -4.416  -2.344  1.00 84.97           N  
ATOM    364  CA  ASP B  47      12.026  -3.168  -1.603  1.00 84.97           C  
ATOM    365  C   ASP B  47      13.307  -2.803  -0.858  1.00 84.97           C  
ATOM    366  CB  ASP B  47      10.858  -3.276  -0.620  1.00 84.97           C  
ATOM    367  O   ASP B  47      13.671  -1.628  -0.777  1.00 84.97           O  
ATOM    368  CG  ASP B  47       9.505  -3.320  -1.309  1.00 84.97           C  
ATOM    369  OD1 ASP B  47       9.434  -3.068  -2.531  1.00 84.97           O  
ATOM    370  OD2 ASP B  47       8.501  -3.608  -0.622  1.00 84.97           O  
ATOM    371  N   LEU B  48      13.978  -3.870  -0.319  1.00 84.03           N  
ATOM    372  CA  LEU B  48      15.171  -3.609   0.480  1.00 84.03           C  
ATOM    373  C   LEU B  48      16.436  -3.867  -0.332  1.00 84.03           C  
ATOM    374  CB  LEU B  48      15.173  -4.479   1.739  1.00 84.03           C  
ATOM    375  O   LEU B  48      17.546  -3.794   0.201  1.00 84.03           O  
ATOM    376  CG  LEU B  48      14.002  -4.278   2.703  1.00 84.03           C  
ATOM    377  CD1 LEU B  48      14.194  -5.127   3.955  1.00 84.03           C  
ATOM    378  CD2 LEU B  48      13.854  -2.805   3.067  1.00 84.03           C  
ATOM    379  N   GLU B  49      16.274  -4.218  -1.616  1.00 86.85           N  
ATOM    380  CA  GLU B  49      17.386  -4.494  -2.520  1.00 86.85           C  
ATOM    381  C   GLU B  49      18.373  -5.476  -1.897  1.00 86.85           C  
ATOM    382  CB  GLU B  49      18.103  -3.198  -2.903  1.00 86.85           C  
ATOM    383  O   GLU B  49      19.575  -5.205  -1.841  1.00 86.85           O  
ATOM    384  CG  GLU B  49      17.242  -2.230  -3.701  1.00 86.85           C  
ATOM    385  CD  GLU B  49      17.993  -0.985  -4.147  1.00 86.85           C  
ATOM    386  OE1 GLU B  49      18.393  -0.909  -5.331  1.00 86.85           O  
ATOM    387  OE2 GLU B  49      18.184  -0.080  -3.305  1.00 86.85           O  
ATOM    388  N   ILE B  50      17.842  -6.616  -1.441  1.00 88.84           N  
ATOM    389  CA  ILE B  50      18.664  -7.691  -0.894  1.00 88.84           C  
ATOM    390  C   ILE B  50      19.601  -8.225  -1.974  1.00 88.84           C  
ATOM    391  CB  ILE B  50      17.793  -8.834  -0.325  1.00 88.84           C  
ATOM    392  O   ILE B  50      19.153  -8.614  -3.055  1.00 88.84           O  
ATOM    393  CG1 ILE B  50      16.912  -8.317   0.818  1.00 88.84           C  
ATOM    394  CG2 ILE B  50      18.671  -9.998   0.145  1.00 88.84           C  
ATOM    395  CD1 ILE B  50      17.691  -7.874   2.049  1.00 88.84           C  
ATOM    396  N   THR B  51      20.968  -8.168  -1.680  1.00 85.24           N  
ATOM    397  CA  THR B  51      21.947  -8.676  -2.635  1.00 85.24           C  
ATOM    398  C   THR B  51      21.962 -10.202  -2.634  1.00 85.24           C  
ATOM    399  CB  THR B  51      23.358  -8.145  -2.323  1.00 85.24           C  
ATOM    400  O   THR B  51      21.451 -10.832  -1.707  1.00 85.24           O  
ATOM    401  CG2 THR B  51      23.352  -6.628  -2.159  1.00 85.24           C  
ATOM    402  OG1 THR B  51      23.830  -8.743  -1.110  1.00 85.24           O  
ATOM    403  N   GLN B  52      22.504 -10.804  -3.732  1.00 86.36           N  
ATOM    404  CA  GLN B  52      22.658 -12.255  -3.773  1.00 86.36           C  
ATOM    405  C   GLN B  52      23.522 -12.750  -2.617  1.00 86.36           C  
ATOM    406  CB  GLN B  52      23.265 -12.692  -5.107  1.00 86.36           C  
ATOM    407  O   GLN B  52      23.271 -13.821  -2.062  1.00 86.36           O  
ATOM    408  CG  GLN B  52      22.317 -12.549  -6.290  1.00 86.36           C  
ATOM    409  CD  GLN B  52      22.820 -13.255  -7.535  1.00 86.36           C  
ATOM    410  NE2 GLN B  52      22.191 -12.977  -8.672  1.00 86.36           N  
ATOM    411  OE1 GLN B  52      23.768 -14.046  -7.476  1.00 86.36           O  
ATOM    412  N   ASP B  53      24.537 -11.933  -2.224  1.00 86.33           N  
ATOM    413  CA  ASP B  53      25.365 -12.320  -1.085  1.00 86.33           C  
ATOM    414  C   ASP B  53      24.542 -12.375   0.200  1.00 86.33           C  
ATOM    415  CB  ASP B  53      26.536 -11.349  -0.919  1.00 86.33           C  
ATOM    416  O   ASP B  53      24.603 -13.358   0.941  1.00 86.33           O  
ATOM    417  CG  ASP B  53      27.548 -11.442  -2.048  1.00 86.33           C  
ATOM    418  OD1 ASP B  53      27.506 -12.420  -2.826  1.00 86.33           O  
ATOM    419  OD2 ASP B  53      28.396 -10.531  -2.159  1.00 86.33           O  
ATOM    420  N   GLU B  54      23.726 -11.271   0.418  1.00 89.27           N  
ATOM    421  CA  GLU B  54      22.870 -11.260   1.601  1.00 89.27           C  
ATOM    422  C   GLU B  54      21.881 -12.422   1.579  1.00 89.27           C  
ATOM    423  CB  GLU B  54      22.118  -9.932   1.708  1.00 89.27           C  
ATOM    424  O   GLU B  54      21.658 -13.073   2.601  1.00 89.27           O  
ATOM    425  CG  GLU B  54      23.004  -8.751   2.081  1.00 89.27           C  
ATOM    426  CD  GLU B  54      22.288  -7.412   1.995  1.00 89.27           C  
ATOM    427  OE1 GLU B  54      22.535  -6.536   2.853  1.00 89.27           O  
ATOM    428  OE2 GLU B  54      21.475  -7.239   1.060  1.00 89.27           O  
ATOM    429  N   PHE B  55      21.323 -12.753   0.457  1.00 93.15           N  
ATOM    430  CA  PHE B  55      20.322 -13.805   0.327  1.00 93.15           C  
ATOM    431  C   PHE B  55      20.922 -15.167   0.652  1.00 93.15           C  
ATOM    432  CB  PHE B  55      19.730 -13.815  -1.086  1.00 93.15           C  
ATOM    433  O   PHE B  55      20.397 -15.899   1.494  1.00 93.15           O  
ATOM    434  CG  PHE B  55      18.670 -14.861  -1.292  1.00 93.15           C  
ATOM    435  CD1 PHE B  55      18.995 -16.106  -1.819  1.00 93.15           C  
ATOM    436  CD2 PHE B  55      17.347 -14.601  -0.961  1.00 93.15           C  
ATOM    437  CE1 PHE B  55      18.015 -17.077  -2.011  1.00 93.15           C  
ATOM    438  CE2 PHE B  55      16.362 -15.567  -1.150  1.00 93.15           C  
ATOM    439  CZ  PHE B  55      16.698 -16.804  -1.677  1.00 93.15           C  
ATOM    440  N   TRP B  56      22.033 -15.491   0.057  1.00 89.22           N  
ATOM    441  CA  TRP B  56      22.577 -16.834   0.224  1.00 89.22           C  
ATOM    442  C   TRP B  56      23.236 -16.989   1.591  1.00 89.22           C  
ATOM    443  CB  TRP B  56      23.590 -17.145  -0.882  1.00 89.22           C  
ATOM    444  O   TRP B  56      23.283 -18.091   2.143  1.00 89.22           O  
ATOM    445  CG  TRP B  56      22.971 -17.359  -2.231  1.00 89.22           C  
ATOM    446  CD1 TRP B  56      23.080 -16.549  -3.326  1.00 89.22           C  
ATOM    447  CD2 TRP B  56      22.140 -18.457  -2.625  1.00 89.22           C  
ATOM    448  CE2 TRP B  56      21.784 -18.246  -3.975  1.00 89.22           C  
ATOM    449  CE3 TRP B  56      21.665 -19.599  -1.967  1.00 89.22           C  
ATOM    450  NE1 TRP B  56      22.369 -17.076  -4.379  1.00 89.22           N  
ATOM    451  CH2 TRP B  56      20.519 -20.247  -4.012  1.00 89.22           C  
ATOM    452  CZ2 TRP B  56      20.971 -19.137  -4.680  1.00 89.22           C  
ATOM    453  CZ3 TRP B  56      20.856 -20.484  -2.670  1.00 89.22           C  
ATOM    454  N   LYS B  57      23.756 -15.869   2.190  1.00 89.78           N  
ATOM    455  CA  LYS B  57      24.179 -15.952   3.585  1.00 89.78           C  
ATOM    456  C   LYS B  57      22.999 -16.267   4.499  1.00 89.78           C  
ATOM    457  CB  LYS B  57      24.848 -14.648   4.022  1.00 89.78           C  
ATOM    458  O   LYS B  57      23.141 -17.011   5.471  1.00 89.78           O  
ATOM    459  CG  LYS B  57      26.263 -14.469   3.493  1.00 89.78           C  
ATOM    460  CD  LYS B  57      26.863 -13.142   3.938  1.00 89.78           C  
ATOM    461  CE  LYS B  57      28.255 -12.934   3.358  1.00 89.78           C  
ATOM    462  NZ  LYS B  57      28.836 -11.620   3.768  1.00 89.78           N  
ATOM    463  N   ALA B  58      21.835 -15.706   4.183  1.00 92.32           N  
ATOM    464  CA  ALA B  58      20.633 -16.018   4.951  1.00 92.32           C  
ATOM    465  C   ALA B  58      20.236 -17.481   4.779  1.00 92.32           C  
ATOM    466  CB  ALA B  58      19.483 -15.105   4.532  1.00 92.32           C  
ATOM    467  O   ALA B  58      19.817 -18.134   5.738  1.00 92.32           O  
ATOM    468  N   VAL B  59      20.368 -18.061   3.524  1.00 89.42           N  
ATOM    469  CA  VAL B  59      20.053 -19.462   3.265  1.00 89.42           C  
ATOM    470  C   VAL B  59      21.005 -20.359   4.051  1.00 89.42           C  
ATOM    471  CB  VAL B  59      20.130 -19.793   1.758  1.00 89.42           C  
ATOM    472  O   VAL B  59      20.575 -21.315   4.700  1.00 89.42           O  
ATOM    473  CG1 VAL B  59      20.000 -21.297   1.527  1.00 89.42           C  
ATOM    474  CG2 VAL B  59      19.048 -19.036   0.989  1.00 89.42           C  
ATOM    475  N   ASP B  60      22.322 -20.011   4.013  1.00 87.39           N  
ATOM    476  CA  ASP B  60      23.295 -20.767   4.796  1.00 87.39           C  
ATOM    477  C   ASP B  60      22.988 -20.676   6.289  1.00 87.39           C  
ATOM    478  CB  ASP B  60      24.714 -20.266   4.519  1.00 87.39           C  
ATOM    479  O   ASP B  60      23.105 -21.667   7.014  1.00 87.39           O  
ATOM    480  CG  ASP B  60      25.757 -20.915   5.411  1.00 87.39           C  
ATOM    481  OD1 ASP B  60      26.272 -20.246   6.332  1.00 87.39           O  
ATOM    482  OD2 ASP B  60      26.069 -22.104   5.188  1.00 87.39           O  
ATOM    483  N   TYR B  61      22.594 -19.475   6.738  1.00 91.85           N  
ATOM    484  CA  TYR B  61      22.233 -19.282   8.138  1.00 91.85           C  
ATOM    485  C   TYR B  61      21.073 -20.188   8.531  1.00 91.85           C  
ATOM    486  CB  TYR B  61      21.865 -17.818   8.401  1.00 91.85           C  
ATOM    487  O   TYR B  61      21.071 -20.766   9.621  1.00 91.85           O  
ATOM    488  CG  TYR B  61      21.258 -17.580   9.763  1.00 91.85           C  
ATOM    489  CD1 TYR B  61      19.881 -17.450   9.920  1.00 91.85           C  
ATOM    490  CD2 TYR B  61      22.061 -17.485  10.894  1.00 91.85           C  
ATOM    491  CE1 TYR B  61      19.317 -17.229  11.173  1.00 91.85           C  
ATOM    492  CE2 TYR B  61      21.509 -17.264  12.151  1.00 91.85           C  
ATOM    493  OH  TYR B  61      19.587 -16.920  13.523  1.00 91.85           O  
ATOM    494  CZ  TYR B  61      20.139 -17.138  12.281  1.00 91.85           C  
ATOM    495  N   LEU B  62      20.120 -20.463   7.651  1.00 87.98           N  
ATOM    496  CA  LEU B  62      18.989 -21.336   7.946  1.00 87.98           C  
ATOM    497  C   LEU B  62      19.451 -22.774   8.149  1.00 87.98           C  
ATOM    498  CB  LEU B  62      17.955 -21.273   6.818  1.00 87.98           C  
ATOM    499  O   LEU B  62      18.918 -23.487   9.003  1.00 87.98           O  
ATOM    500  CG  LEU B  62      17.092 -20.012   6.758  1.00 87.98           C  
ATOM    501  CD1 LEU B  62      16.246 -20.008   5.490  1.00 87.98           C  
ATOM    502  CD2 LEU B  62      16.208 -19.911   7.997  1.00 87.98           C  
ATOM    503  N   ASN B  63      20.471 -23.156   7.374  1.00 86.60           N  
ATOM    504  CA  ASN B  63      21.041 -24.482   7.594  1.00 86.60           C  
ATOM    505  C   ASN B  63      21.691 -24.591   8.970  1.00 86.60           C  
ATOM    506  CB  ASN B  63      22.055 -24.818   6.499  1.00 86.60           C  
ATOM    507  O   ASN B  63      21.456 -25.558   9.696  1.00 86.60           O  
ATOM    508  CG  ASN B  63      21.398 -25.331   5.231  1.00 86.60           C  
ATOM    509  ND2 ASN B  63      22.025 -25.068   4.091  1.00 86.60           N  
ATOM    510  OD1 ASN B  63      20.336 -25.957   5.279  1.00 86.60           O  
ATOM    511  N   ARG B  64      22.502 -23.613   9.384  1.00 90.65           N  
ATOM    512  CA  ARG B  64      23.189 -23.650  10.670  1.00 90.65           C  
ATOM    513  C   ARG B  64      22.198 -23.531  11.824  1.00 90.65           C  
ATOM    514  CB  ARG B  64      24.228 -22.530  10.757  1.00 90.65           C  
ATOM    515  O   ARG B  64      22.326 -24.228  12.833  1.00 90.65           O  
ATOM    516  CG  ARG B  64      25.376 -22.677   9.769  1.00 90.65           C  
ATOM    517  CD  ARG B  64      26.422 -21.587   9.955  1.00 90.65           C  
ATOM    518  NE  ARG B  64      25.886 -20.266   9.639  1.00 90.65           N  
ATOM    519  NH1 ARG B  64      25.813 -19.545  11.834  1.00 90.65           N  
ATOM    520  NH2 ARG B  64      25.124 -18.159  10.143  1.00 90.65           N  
ATOM    521  CZ  ARG B  64      25.609 -19.326  10.539  1.00 90.65           C  
ATOM    522  N   LEU B  65      21.123 -22.647  11.596  1.00 90.56           N  
ATOM    523  CA  LEU B  65      20.077 -22.523  12.605  1.00 90.56           C  
ATOM    524  C   LEU B  65      19.378 -23.860  12.830  1.00 90.56           C  
ATOM    525  CB  LEU B  65      19.054 -21.463  12.188  1.00 90.56           C  
ATOM    526  O   LEU B  65      19.241 -24.309  13.970  1.00 90.56           O  
ATOM    527  CG  LEU B  65      17.897 -21.219  13.159  1.00 90.56           C  
ATOM    528  CD1 LEU B  65      18.408 -20.569  14.440  1.00 90.56           C  
ATOM    529  CD2 LEU B  65      16.824 -20.354  12.505  1.00 90.56           C  
ATOM    530  N   GLY B  66      18.939 -24.527  11.734  1.00 88.38           N  
ATOM    531  CA  GLY B  66      18.302 -25.829  11.850  1.00 88.38           C  
ATOM    532  C   GLY B  66      19.246 -26.915  12.330  1.00 88.38           C  
ATOM    533  O   GLY B  66      18.850 -27.794  13.099  1.00 88.38           O  
ATOM    534  N   GLY B  67      20.547 -26.852  11.889  1.00 86.31           N  
ATOM    535  CA  GLY B  67      21.530 -27.839  12.306  1.00 86.31           C  
ATOM    536  C   GLY B  67      21.761 -27.855  13.806  1.00 86.31           C  
ATOM    537  O   GLY B  67      22.013 -28.911  14.389  1.00 86.31           O  
ATOM    538  N   ARG B  68      21.621 -26.642  14.356  1.00 89.51           N  
ATOM    539  CA  ARG B  68      21.787 -26.541  15.802  1.00 89.51           C  
ATOM    540  C   ARG B  68      20.444 -26.656  16.517  1.00 89.51           C  
ATOM    541  CB  ARG B  68      22.467 -25.220  16.174  1.00 89.51           C  
ATOM    542  O   ARG B  68      20.376 -26.543  17.743  1.00 89.51           O  
ATOM    543  CG  ARG B  68      23.950 -25.178  15.846  1.00 89.51           C  
ATOM    544  CD  ARG B  68      24.777 -25.946  16.868  1.00 89.51           C  
ATOM    545  NE  ARG B  68      26.203 -25.660  16.733  1.00 89.51           N  
ATOM    546  NH1 ARG B  68      26.574 -25.399  18.999  1.00 89.51           N  
ATOM    547  NH2 ARG B  68      28.304 -25.158  17.513  1.00 89.51           N  
ATOM    548  CZ  ARG B  68      27.024 -25.406  17.749  1.00 89.51           C  
ATOM    549  N   HIS B  69      19.414 -26.934  15.792  1.00 90.16           N  
ATOM    550  CA  HIS B  69      18.061 -27.087  16.313  1.00 90.16           C  
ATOM    551  C   HIS B  69      17.664 -25.894  17.177  1.00 90.16           C  
ATOM    552  CB  HIS B  69      17.939 -28.382  17.118  1.00 90.16           C  
ATOM    553  O   HIS B  69      17.119 -26.067  18.268  1.00 90.16           O  
ATOM    554  CG  HIS B  69      18.159 -29.617  16.305  1.00 90.16           C  
ATOM    555  CD2 HIS B  69      19.264 -30.382  16.131  1.00 90.16           C  
ATOM    556  ND1 HIS B  69      17.166 -30.196  15.547  1.00 90.16           N  
ATOM    557  CE1 HIS B  69      17.650 -31.266  14.940  1.00 90.16           C  
ATOM    558  NE2 HIS B  69      18.920 -31.402  15.277  1.00 90.16           N  
ATOM    559  N   GLU B  70      17.927 -24.609  16.563  1.00 92.33           N  
ATOM    560  CA  GLU B  70      17.678 -23.410  17.358  1.00 92.33           C  
ATOM    561  C   GLU B  70      16.571 -22.560  16.741  1.00 92.33           C  
ATOM    562  CB  GLU B  70      18.957 -22.583  17.500  1.00 92.33           C  
ATOM    563  O   GLU B  70      16.424 -21.383  17.076  1.00 92.33           O  
ATOM    564  CG  GLU B  70      19.976 -23.186  18.457  1.00 92.33           C  
ATOM    565  CD  GLU B  70      21.123 -22.243  18.784  1.00 92.33           C  
ATOM    566  OE1 GLU B  70      22.159 -22.707  19.312  1.00 92.33           O  
ATOM    567  OE2 GLU B  70      20.983 -21.029  18.513  1.00 92.33           O  
ATOM    568  N   ALA B  71      15.803 -23.120  15.826  1.00 90.67           N  
ATOM    569  CA  ALA B  71      14.738 -22.327  15.216  1.00 90.67           C  
ATOM    570  C   ALA B  71      13.760 -21.818  16.272  1.00 90.67           C  
ATOM    571  CB  ALA B  71      13.998 -23.150  14.164  1.00 90.67           C  
ATOM    572  O   ALA B  71      13.340 -20.660  16.231  1.00 90.67           O  
ATOM    573  N   GLY B  72      13.374 -22.665  17.217  1.00 89.53           N  
ATOM    574  CA  GLY B  72      12.485 -22.251  18.291  1.00 89.53           C  
ATOM    575  C   GLY B  72      13.089 -21.192  19.192  1.00 89.53           C  
ATOM    576  O   GLY B  72      12.383 -20.304  19.675  1.00 89.53           O  
ATOM    577  N   LEU B  73      14.406 -21.290  19.351  1.00 89.46           N  
ATOM    578  CA  LEU B  73      15.104 -20.322  20.190  1.00 89.46           C  
ATOM    579  C   LEU B  73      15.132 -18.949  19.527  1.00 89.46           C  
ATOM    580  CB  LEU B  73      16.532 -20.793  20.477  1.00 89.46           C  
ATOM    581  O   LEU B  73      14.908 -17.931  20.188  1.00 89.46           O  
ATOM    582  CG  LEU B  73      17.279 -20.053  21.587  1.00 89.46           C  
ATOM    583  CD1 LEU B  73      16.549 -20.215  22.916  1.00 89.46           C  
ATOM    584  CD2 LEU B  73      18.715 -20.558  21.695  1.00 89.46           C  
ATOM    585  N   LEU B  74      15.339 -18.958  18.255  1.00 92.68           N  
ATOM    586  CA  LEU B  74      15.356 -17.692  17.530  1.00 92.68           C  
ATOM    587  C   LEU B  74      13.970 -17.055  17.516  1.00 92.68           C  
ATOM    588  CB  LEU B  74      15.848 -17.901  16.096  1.00 92.68           C  
ATOM    589  O   LEU B  74      13.840 -15.839  17.677  1.00 92.68           O  
ATOM    590  CG  LEU B  74      15.966 -16.645  15.230  1.00 92.68           C  
ATOM    591  CD1 LEU B  74      17.025 -15.707  15.797  1.00 92.68           C  
ATOM    592  CD2 LEU B  74      16.293 -17.020  13.788  1.00 92.68           C  
ATOM    593  N   VAL B  75      12.880 -17.848  17.329  1.00 91.25           N  
ATOM    594  CA  VAL B  75      11.505 -17.359  17.348  1.00 91.25           C  
ATOM    595  C   VAL B  75      11.231 -16.635  18.665  1.00 91.25           C  
ATOM    596  CB  VAL B  75      10.491 -18.508  17.151  1.00 91.25           C  
ATOM    597  O   VAL B  75      10.624 -15.562  18.676  1.00 91.25           O  
ATOM    598  CG1 VAL B  75       9.093 -18.076  17.589  1.00 91.25           C  
ATOM    599  CG2 VAL B  75      10.480 -18.964  15.693  1.00 91.25           C  
ATOM    600  N   ALA B  76      11.730 -17.163  19.750  1.00 91.45           N  
ATOM    601  CA  ALA B  76      11.586 -16.515  21.051  1.00 91.45           C  
ATOM    602  C   ALA B  76      12.415 -15.235  21.122  1.00 91.45           C  
ATOM    603  CB  ALA B  76      11.993 -17.470  22.170  1.00 91.45           C  
ATOM    604  O   ALA B  76      11.918 -14.188  21.542  1.00 91.45           O  
ATOM    605  N   GLY B  77      13.611 -15.294  20.606  1.00 91.79           N  
ATOM    606  CA  GLY B  77      14.521 -14.162  20.698  1.00 91.79           C  
ATOM    607  C   GLY B  77      14.083 -12.976  19.859  1.00 91.79           C  
ATOM    608  O   GLY B  77      14.347 -11.826  20.217  1.00 91.79           O  
ATOM    609  N   LEU B  78      13.461 -13.267  18.744  1.00 91.09           N  
ATOM    610  CA  LEU B  78      12.980 -12.183  17.894  1.00 91.09           C  
ATOM    611  C   LEU B  78      11.595 -11.722  18.334  1.00 91.09           C  
ATOM    612  CB  LEU B  78      12.942 -12.628  16.430  1.00 91.09           C  
ATOM    613  O   LEU B  78      10.996 -10.851  17.698  1.00 91.09           O  
ATOM    614  CG  LEU B  78      14.292 -12.929  15.776  1.00 91.09           C  
ATOM    615  CD1 LEU B  78      14.098 -13.329  14.317  1.00 91.09           C  
ATOM    616  CD2 LEU B  78      15.221 -11.725  15.888  1.00 91.09           C  
ATOM    617  N   GLY B  79      11.133 -12.220  19.406  1.00 92.63           N  
ATOM    618  CA  GLY B  79       9.906 -11.749  20.030  1.00 92.63           C  
ATOM    619  C   GLY B  79       8.654 -12.295  19.370  1.00 92.63           C  
ATOM    620  O   GLY B  79       7.540 -11.913  19.731  1.00 92.63           O  
ATOM    621  N   LEU B  80       8.707 -13.246  18.407  1.00 91.03           N  
ATOM    622  CA  LEU B  80       7.546 -13.770  17.695  1.00 91.03           C  
ATOM    623  C   LEU B  80       6.709 -14.664  18.606  1.00 91.03           C  
ATOM    624  CB  LEU B  80       7.985 -14.553  16.456  1.00 91.03           C  
ATOM    625  O   LEU B  80       5.483 -14.705  18.485  1.00 91.03           O  
ATOM    626  CG  LEU B  80       8.387 -13.722  15.236  1.00 91.03           C  
ATOM    627  CD1 LEU B  80       8.964 -14.622  14.149  1.00 91.03           C  
ATOM    628  CD2 LEU B  80       7.192 -12.936  14.708  1.00 91.03           C  
ATOM    629  N   GLU B  81       7.383 -15.430  19.519  1.00 92.01           N  
ATOM    630  CA  GLU B  81       6.605 -16.254  20.441  1.00 92.01           C  
ATOM    631  C   GLU B  81       5.759 -15.391  21.372  1.00 92.01           C  
ATOM    632  CB  GLU B  81       7.528 -17.162  21.259  1.00 92.01           C  
ATOM    633  O   GLU B  81       4.594 -15.702  21.629  1.00 92.01           O  
ATOM    634  CG  GLU B  81       6.802 -18.300  21.963  1.00 92.01           C  
ATOM    635  CD  GLU B  81       7.744 -19.326  22.573  1.00 92.01           C  
ATOM    636  OE1 GLU B  81       7.262 -20.311  23.176  1.00 92.01           O  
ATOM    637  OE2 GLU B  81       8.976 -19.142  22.448  1.00 92.01           O  
ATOM    638  N   HIS B  82       6.383 -14.312  21.824  1.00 92.66           N  
ATOM    639  CA  HIS B  82       5.636 -13.368  22.648  1.00 92.66           C  
ATOM    640  C   HIS B  82       4.497 -12.730  21.859  1.00 92.66           C  
ATOM    641  CB  HIS B  82       6.565 -12.283  23.196  1.00 92.66           C  
ATOM    642  O   HIS B  82       3.385 -12.588  22.371  1.00 92.66           O  
ATOM    643  CG  HIS B  82       5.863 -11.249  24.016  1.00 92.66           C  
ATOM    644  CD2 HIS B  82       5.663  -9.928  23.800  1.00 92.66           C  
ATOM    645  ND1 HIS B  82       5.268 -11.538  25.226  1.00 92.66           N  
ATOM    646  CE1 HIS B  82       4.731 -10.434  25.719  1.00 92.66           C  
ATOM    647  NE2 HIS B  82       4.956  -9.443  24.874  1.00 92.66           N  
ATOM    648  N   TYR B  83       4.685 -12.376  20.598  1.00 95.13           N  
ATOM    649  CA  TYR B  83       3.659 -11.782  19.749  1.00 95.13           C  
ATOM    650  C   TYR B  83       2.465 -12.716  19.604  1.00 95.13           C  
ATOM    651  CB  TYR B  83       4.231 -11.448  18.368  1.00 95.13           C  
ATOM    652  O   TYR B  83       1.314 -12.271  19.626  1.00 95.13           O  
ATOM    653  CG  TYR B  83       3.179 -11.113  17.340  1.00 95.13           C  
ATOM    654  CD1 TYR B  83       2.808 -12.040  16.368  1.00 95.13           C  
ATOM    655  CD2 TYR B  83       2.553  -9.871  17.337  1.00 95.13           C  
ATOM    656  CE1 TYR B  83       1.839 -11.737  15.417  1.00 95.13           C  
ATOM    657  CE2 TYR B  83       1.583  -9.557  16.390  1.00 95.13           C  
ATOM    658  OH  TYR B  83       0.275 -10.188  14.497  1.00 95.13           O  
ATOM    659  CZ  TYR B  83       1.233 -10.494  15.437  1.00 95.13           C  
ATOM    660  N   LEU B  84       2.738 -14.021  19.442  1.00 91.65           N  
ATOM    661  CA  LEU B  84       1.653 -14.987  19.327  1.00 91.65           C  
ATOM    662  C   LEU B  84       0.781 -14.980  20.579  1.00 91.65           C  
ATOM    663  CB  LEU B  84       2.209 -16.393  19.087  1.00 91.65           C  
ATOM    664  O   LEU B  84      -0.440 -15.123  20.490  1.00 91.65           O  
ATOM    665  CG  LEU B  84       2.867 -16.641  17.729  1.00 91.65           C  
ATOM    666  CD1 LEU B  84       3.558 -18.000  17.714  1.00 91.65           C  
ATOM    667  CD2 LEU B  84       1.834 -16.547  16.610  1.00 91.65           C  
ATOM    668  N   ASP B  85       1.358 -14.805  21.786  1.00 91.62           N  
ATOM    669  CA  ASP B  85       0.586 -14.717  23.021  1.00 91.62           C  
ATOM    670  C   ASP B  85      -0.228 -13.426  23.068  1.00 91.62           C  
ATOM    671  CB  ASP B  85       1.508 -14.801  24.239  1.00 91.62           C  
ATOM    672  O   ASP B  85      -1.384 -13.429  23.500  1.00 91.62           O  
ATOM    673  CG  ASP B  85       2.050 -16.200  24.477  1.00 91.62           C  
ATOM    674  OD1 ASP B  85       1.422 -17.182  24.025  1.00 91.62           O  
ATOM    675  OD2 ASP B  85       3.113 -16.320  25.123  1.00 91.62           O  
ATOM    676  N   LEU B  86       0.471 -12.305  22.562  1.00 91.09           N  
ATOM    677  CA  LEU B  86      -0.271 -11.050  22.506  1.00 91.09           C  
ATOM    678  C   LEU B  86      -1.483 -11.175  21.589  1.00 91.09           C  
ATOM    679  CB  LEU B  86       0.634  -9.914  22.022  1.00 91.09           C  
ATOM    680  O   LEU B  86      -2.565 -10.680  21.913  1.00 91.09           O  
ATOM    681  CG  LEU B  86       1.779  -9.514  22.955  1.00 91.09           C  
ATOM    682  CD1 LEU B  86       2.575  -8.362  22.354  1.00 91.09           C  
ATOM    683  CD2 LEU B  86       1.240  -9.138  24.332  1.00 91.09           C  
ATOM    684  N   LEU B  87      -1.304 -11.810  20.420  1.00 88.80           N  
ATOM    685  CA  LEU B  87      -2.397 -12.023  19.478  1.00 88.80           C  
ATOM    686  C   LEU B  87      -3.474 -12.915  20.087  1.00 88.80           C  
ATOM    687  CB  LEU B  87      -1.874 -12.647  18.182  1.00 88.80           C  
ATOM    688  O   LEU B  87      -4.667 -12.630  19.960  1.00 88.80           O  
ATOM    689  CG  LEU B  87      -2.899 -12.852  17.065  1.00 88.80           C  
ATOM    690  CD1 LEU B  87      -3.516 -11.516  16.660  1.00 88.80           C  
ATOM    691  CD2 LEU B  87      -2.254 -13.534  15.864  1.00 88.80           C  
ATOM    692  N   GLN B  88      -3.095 -13.972  20.832  1.00 89.01           N  
ATOM    693  CA  GLN B  88      -4.053 -14.858  21.486  1.00 89.01           C  
ATOM    694  C   GLN B  88      -4.838 -14.120  22.565  1.00 89.01           C  
ATOM    695  CB  GLN B  88      -3.338 -16.068  22.090  1.00 89.01           C  
ATOM    696  O   GLN B  88      -6.040 -14.342  22.727  1.00 89.01           O  
ATOM    697  CG  GLN B  88      -4.282 -17.169  22.555  1.00 89.01           C  
ATOM    698  CD  GLN B  88      -5.124 -17.735  21.427  1.00 89.01           C  
ATOM    699  NE2 GLN B  88      -6.433 -17.810  21.644  1.00 89.01           N  
ATOM    700  OE1 GLN B  88      -4.603 -18.102  20.369  1.00 89.01           O  
ATOM    701  N   ASP B  89      -4.157 -13.259  23.306  1.00 89.31           N  
ATOM    702  CA  ASP B  89      -4.834 -12.455  24.317  1.00 89.31           C  
ATOM    703  C   ASP B  89      -5.892 -11.553  23.685  1.00 89.31           C  
ATOM    704  CB  ASP B  89      -3.825 -11.612  25.099  1.00 89.31           C  
ATOM    705  O   ASP B  89      -6.995 -11.412  24.218  1.00 89.31           O  
ATOM    706  CG  ASP B  89      -2.962 -12.438  26.036  1.00 89.31           C  
ATOM    707  OD1 ASP B  89      -3.325 -13.596  26.338  1.00 89.31           O  
ATOM    708  OD2 ASP B  89      -1.910 -11.928  26.478  1.00 89.31           O  
ATOM    709  N   ALA B  90      -5.477 -10.949  22.487  1.00 87.78           N  
ATOM    710  CA  ALA B  90      -6.422 -10.082  21.788  1.00 87.78           C  
ATOM    711  C   ALA B  90      -7.632 -10.874  21.298  1.00 87.78           C  
ATOM    712  CB  ALA B  90      -5.738  -9.384  20.616  1.00 87.78           C  
ATOM    713  O   ALA B  90      -8.766 -10.394  21.372  1.00 87.78           O  
ATOM    714  N   LYS B  91      -7.456 -12.089  20.794  1.00 83.87           N  
ATOM    715  CA  LYS B  91      -8.549 -12.969  20.391  1.00 83.87           C  
ATOM    716  C   LYS B  91      -9.438 -13.323  21.580  1.00 83.87           C  
ATOM    717  CB  LYS B  91      -8.003 -14.245  19.747  1.00 83.87           C  
ATOM    718  O   LYS B  91     -10.666 -13.299  21.473  1.00 83.87           O  
ATOM    719  CG  LYS B  91      -7.356 -14.024  18.387  1.00 83.87           C  
ATOM    720  CD  LYS B  91      -6.828 -15.327  17.801  1.00 83.87           C  
ATOM    721  CE  LYS B  91      -6.198 -15.109  16.432  1.00 83.87           C  
ATOM    722  NZ  LYS B  91      -5.693 -16.387  15.846  1.00 83.87           N  
ATOM    723  N   ASP B  92      -8.840 -13.636  22.766  1.00 85.26           N  
ATOM    724  CA  ASP B  92      -9.577 -13.989  23.976  1.00 85.26           C  
ATOM    725  C   ASP B  92     -10.421 -12.815  24.466  1.00 85.26           C  
ATOM    726  CB  ASP B  92      -8.615 -14.442  25.076  1.00 85.26           C  
ATOM    727  O   ASP B  92     -11.574 -12.995  24.865  1.00 85.26           O  
ATOM    728  CG  ASP B  92      -7.952 -15.774  24.773  1.00 85.26           C  
ATOM    729  OD1 ASP B  92      -8.430 -16.503  23.877  1.00 85.26           O  
ATOM    730  OD2 ASP B  92      -6.946 -16.099  25.439  1.00 85.26           O  
ATOM    731  N   GLU B  93      -9.753 -11.615  24.419  1.00 85.03           N  
ATOM    732  CA  GLU B  93     -10.487 -10.424  24.838  1.00 85.03           C  
ATOM    733  C   GLU B  93     -11.734 -10.217  23.984  1.00 85.03           C  
ATOM    734  CB  GLU B  93      -9.589  -9.187  24.768  1.00 85.03           C  
ATOM    735  O   GLU B  93     -12.806  -9.907  24.507  1.00 85.03           O  
ATOM    736  CG  GLU B  93     -10.201  -7.946  25.404  1.00 85.03           C  
ATOM    737  CD  GLU B  93      -9.242  -6.768  25.464  1.00 85.03           C  
ATOM    738  OE1 GLU B  93      -9.597  -5.727  26.063  1.00 85.03           O  
ATOM    739  OE2 GLU B  93      -8.128  -6.886  24.907  1.00 85.03           O  
ATOM    740  N   GLN B  94     -11.581 -10.460  22.636  1.00 77.98           N  
ATOM    741  CA  GLN B  94     -12.713 -10.300  21.729  1.00 77.98           C  
ATOM    742  C   GLN B  94     -13.804 -11.327  22.022  1.00 77.98           C  
ATOM    743  CB  GLN B  94     -12.256 -10.421  20.275  1.00 77.98           C  
ATOM    744  O   GLN B  94     -14.992 -11.031  21.891  1.00 77.98           O  
ATOM    745  CG  GLN B  94     -13.326 -10.041  19.259  1.00 77.98           C  
ATOM    746  CD  GLN B  94     -12.810 -10.047  17.832  1.00 77.98           C  
ATOM    747  NE2 GLN B  94     -13.538 -10.713  16.943  1.00 77.98           N  
ATOM    748  OE1 GLN B  94     -11.767  -9.459  17.533  1.00 77.98           O  
ATOM    749  N   GLU B  95     -13.424 -12.564  22.559  1.00 76.66           N  
ATOM    750  CA  GLU B  95     -14.374 -13.637  22.842  1.00 76.66           C  
ATOM    751  C   GLU B  95     -14.819 -13.609  24.301  1.00 76.66           C  
ATOM    752  CB  GLU B  95     -13.763 -14.999  22.505  1.00 76.66           C  
ATOM    753  O   GLU B  95     -15.566 -14.484  24.745  1.00 76.66           O  
ATOM    754  CG  GLU B  95     -13.503 -15.207  21.019  1.00 76.66           C  
ATOM    755  CD  GLU B  95     -13.036 -16.613  20.681  1.00 76.66           C  
ATOM    756  OE1 GLU B  95     -12.929 -16.945  19.480  1.00 76.66           O  
ATOM    757  OE2 GLU B  95     -12.776 -17.390  21.628  1.00 76.66           O  
ATOM    758  N   GLY B  96     -14.372 -12.633  25.059  1.00 82.91           N  
ATOM    759  CA  GLY B  96     -14.748 -12.488  26.456  1.00 82.91           C  
ATOM    760  C   GLY B  96     -14.084 -13.507  27.363  1.00 82.91           C  
ATOM    761  O   GLY B  96     -14.567 -13.771  28.466  1.00 82.91           O  
ATOM    762  N   LEU B  97     -13.077 -14.201  26.837  1.00 84.17           N  
ATOM    763  CA  LEU B  97     -12.304 -15.147  27.636  1.00 84.17           C  
ATOM    764  C   LEU B  97     -11.193 -14.433  28.398  1.00 84.17           C  
ATOM    765  CB  LEU B  97     -11.708 -16.239  26.744  1.00 84.17           C  
ATOM    766  O   LEU B  97     -10.024 -14.509  28.014  1.00 84.17           O  
ATOM    767  CG  LEU B  97     -12.700 -17.047  25.906  1.00 84.17           C  
ATOM    768  CD1 LEU B  97     -11.956 -17.955  24.932  1.00 84.17           C  
ATOM    769  CD2 LEU B  97     -13.624 -17.861  26.805  1.00 84.17           C  
ATOM    770  N   VAL B  98     -11.680 -13.728  29.519  1.00 83.72           N  
ATOM    771  CA  VAL B  98     -10.749 -12.898  30.276  1.00 83.72           C  
ATOM    772  C   VAL B  98     -10.627 -13.429  31.703  1.00 83.72           C  
ATOM    773  CB  VAL B  98     -11.192 -11.418  30.295  1.00 83.72           C  
ATOM    774  O   VAL B  98     -11.451 -14.233  32.145  1.00 83.72           O  
ATOM    775  CG1 VAL B  98     -11.155 -10.827  28.887  1.00 83.72           C  
ATOM    776  CG2 VAL B  98     -12.591 -11.288  30.896  1.00 83.72           C  
ATOM    777  N   GLY B  99      -9.592 -13.111  32.424  1.00 83.97           N  
ATOM    778  CA  GLY B  99      -9.331 -13.510  33.798  1.00 83.97           C  
ATOM    779  C   GLY B  99      -8.374 -14.681  33.907  1.00 83.97           C  
ATOM    780  O   GLY B  99      -7.870 -15.175  32.896  1.00 83.97           O  
ATOM    781  N   GLY B 100      -8.045 -15.087  35.192  1.00 88.27           N  
ATOM    782  CA  GLY B 100      -7.111 -16.160  35.492  1.00 88.27           C  
ATOM    783  C   GLY B 100      -5.658 -15.731  35.401  1.00 88.27           C  
ATOM    784  O   GLY B 100      -5.367 -14.551  35.196  1.00 88.27           O  
ATOM    785  N   THR B 101      -4.780 -16.781  35.657  1.00 92.68           N  
ATOM    786  CA  THR B 101      -3.349 -16.509  35.584  1.00 92.68           C  
ATOM    787  C   THR B 101      -2.923 -16.240  34.143  1.00 92.68           C  
ATOM    788  CB  THR B 101      -2.527 -17.679  36.155  1.00 92.68           C  
ATOM    789  O   THR B 101      -3.309 -16.971  33.229  1.00 92.68           O  
ATOM    790  CG2 THR B 101      -1.046 -17.324  36.237  1.00 92.68           C  
ATOM    791  OG1 THR B 101      -3.005 -17.995  37.469  1.00 92.68           O  
ATOM    792  N   PRO B 102      -2.154 -15.115  33.897  1.00 93.44           N  
ATOM    793  CA  PRO B 102      -1.723 -14.816  32.529  1.00 93.44           C  
ATOM    794  C   PRO B 102      -0.871 -15.929  31.923  1.00 93.44           C  
ATOM    795  CB  PRO B 102      -0.909 -13.530  32.689  1.00 93.44           C  
ATOM    796  O   PRO B 102      -0.099 -16.577  32.633  1.00 93.44           O  
ATOM    797  CG  PRO B 102      -1.396 -12.925  33.965  1.00 93.44           C  
ATOM    798  CD  PRO B 102      -1.793 -14.033  34.898  1.00 93.44           C  
ATOM    799  N   ARG B 103      -1.074 -16.133  30.568  1.00 95.15           N  
ATOM    800  CA  ARG B 103      -0.197 -17.022  29.812  1.00 95.15           C  
ATOM    801  C   ARG B 103       1.118 -16.330  29.467  1.00 95.15           C  
ATOM    802  CB  ARG B 103      -0.888 -17.500  28.534  1.00 95.15           C  
ATOM    803  O   ARG B 103       1.207 -15.102  29.505  1.00 95.15           O  
ATOM    804  CG  ARG B 103      -1.002 -16.432  27.458  1.00 95.15           C  
ATOM    805  CD  ARG B 103      -1.570 -16.994  26.163  1.00 95.15           C  
ATOM    806  NE  ARG B 103      -2.915 -17.529  26.351  1.00 95.15           N  
ATOM    807  NH1 ARG B 103      -3.947 -15.463  26.441  1.00 95.15           N  
ATOM    808  NH2 ARG B 103      -5.188 -17.380  26.647  1.00 95.15           N  
ATOM    809  CZ  ARG B 103      -4.014 -16.790  26.480  1.00 95.15           C  
ATOM    810  N   THR B 104       2.146 -17.085  29.174  1.00 93.64           N  
ATOM    811  CA  THR B 104       3.391 -16.630  28.565  1.00 93.64           C  
ATOM    812  C   THR B 104       4.043 -17.752  27.762  1.00 93.64           C  
ATOM    813  CB  THR B 104       4.378 -16.117  29.631  1.00 93.64           C  
ATOM    814  O   THR B 104       3.535 -18.874  27.730  1.00 93.64           O  
ATOM    815  CG2 THR B 104       5.007 -17.274  30.401  1.00 93.64           C  
ATOM    816  OG1 THR B 104       5.416 -15.366  28.989  1.00 93.64           O  
ATOM    817  N   ILE B 105       5.125 -17.426  27.056  1.00 93.50           N  
ATOM    818  CA  ILE B 105       5.721 -18.327  26.076  1.00 93.50           C  
ATOM    819  C   ILE B 105       6.092 -19.648  26.748  1.00 93.50           C  
ATOM    820  CB  ILE B 105       6.965 -17.695  25.413  1.00 93.50           C  
ATOM    821  O   ILE B 105       6.411 -19.678  27.938  1.00 93.50           O  
ATOM    822  CG1 ILE B 105       8.137 -17.659  26.400  1.00 93.50           C  
ATOM    823  CG2 ILE B 105       6.645 -16.291  24.891  1.00 93.50           C  
ATOM    824  CD1 ILE B 105       9.460 -17.234  25.776  1.00 93.50           C  
ATOM    825  N   GLU B 106       6.057 -20.786  26.028  1.00 92.36           N  
ATOM    826  CA  GLU B 106       6.437 -22.126  26.466  1.00 92.36           C  
ATOM    827  C   GLU B 106       7.950 -22.313  26.417  1.00 92.36           C  
ATOM    828  CB  GLU B 106       5.747 -23.188  25.608  1.00 92.36           C  
ATOM    829  O   GLU B 106       8.535 -22.922  27.317  1.00 92.36           O  
ATOM    830  CG  GLU B 106       6.192 -24.611  25.915  1.00 92.36           C  
ATOM    831  CD  GLU B 106       5.516 -25.654  25.039  1.00 92.36           C  
ATOM    832  OE1 GLU B 106       6.106 -26.735  24.817  1.00 92.36           O  
ATOM    833  OE2 GLU B 106       4.387 -25.387  24.569  1.00 92.36           O  
ATOM    834  N   GLY B 107       8.558 -21.709  25.523  1.00 88.73           N  
ATOM    835  CA  GLY B 107       9.962 -21.979  25.261  1.00 88.73           C  
ATOM    836  C   GLY B 107      10.191 -23.291  24.534  1.00 88.73           C  
ATOM    837  O   GLY B 107       9.272 -24.101  24.401  1.00 88.73           O  
ATOM    838  N   PRO B 108      11.373 -23.528  24.081  1.00 86.26           N  
ATOM    839  CA  PRO B 108      11.618 -24.669  23.196  1.00 86.26           C  
ATOM    840  C   PRO B 108      12.119 -25.901  23.946  1.00 86.26           C  
ATOM    841  CB  PRO B 108      12.684 -24.145  22.232  1.00 86.26           C  
ATOM    842  O   PRO B 108      12.538 -26.880  23.322  1.00 86.26           O  
ATOM    843  CG  PRO B 108      13.487 -23.177  23.040  1.00 86.26           C  
ATOM    844  CD  PRO B 108      12.571 -22.491  24.011  1.00 86.26           C  
ATOM    845  N   LEU B 109      11.979 -26.033  25.355  1.00 91.52           N  
ATOM    846  CA  LEU B 109      12.768 -27.045  26.050  1.00 91.52           C  
ATOM    847  C   LEU B 109      11.867 -27.994  26.832  1.00 91.52           C  
ATOM    848  CB  LEU B 109      13.774 -26.383  26.995  1.00 91.52           C  
ATOM    849  O   LEU B 109      12.307 -28.622  27.797  1.00 91.52           O  
ATOM    850  CG  LEU B 109      14.778 -25.424  26.353  1.00 91.52           C  
ATOM    851  CD1 LEU B 109      15.592 -24.712  27.429  1.00 91.52           C  
ATOM    852  CD2 LEU B 109      15.693 -26.172  25.391  1.00 91.52           C  
ATOM    853  N   TYR B 110      10.612 -28.073  26.545  1.00 94.47           N  
ATOM    854  CA  TYR B 110       9.731 -29.039  27.193  1.00 94.47           C  
ATOM    855  C   TYR B 110      10.050 -30.458  26.739  1.00 94.47           C  
ATOM    856  CB  TYR B 110       8.265 -28.713  26.896  1.00 94.47           C  
ATOM    857  O   TYR B 110      10.343 -30.689  25.564  1.00 94.47           O  
ATOM    858  CG  TYR B 110       7.294 -29.730  27.443  1.00 94.47           C  
ATOM    859  CD1 TYR B 110       6.692 -30.667  26.606  1.00 94.47           C  
ATOM    860  CD2 TYR B 110       6.976 -29.757  28.797  1.00 94.47           C  
ATOM    861  CE1 TYR B 110       5.795 -31.606  27.105  1.00 94.47           C  
ATOM    862  CE2 TYR B 110       6.080 -30.691  29.307  1.00 94.47           C  
ATOM    863  OH  TYR B 110       4.609 -32.537  28.955  1.00 94.47           O  
ATOM    864  CZ  TYR B 110       5.496 -31.610  28.455  1.00 94.47           C  
ATOM    865  N   VAL B 111       9.963 -31.418  27.700  1.00 92.51           N  
ATOM    866  CA  VAL B 111      10.128 -32.843  27.433  1.00 92.51           C  
ATOM    867  C   VAL B 111       8.930 -33.613  27.984  1.00 92.51           C  
ATOM    868  CB  VAL B 111      11.438 -33.387  28.045  1.00 92.51           C  
ATOM    869  O   VAL B 111       8.651 -33.566  29.184  1.00 92.51           O  
ATOM    870  CG1 VAL B 111      11.632 -34.859  27.684  1.00 92.51           C  
ATOM    871  CG2 VAL B 111      12.632 -32.556  27.575  1.00 92.51           C  
ATOM    872  N   ALA B 112       8.285 -34.400  27.105  1.00 92.18           N  
ATOM    873  CA  ALA B 112       7.052 -35.086  27.486  1.00 92.18           C  
ATOM    874  C   ALA B 112       7.350 -36.325  28.324  1.00 92.18           C  
ATOM    875  CB  ALA B 112       6.249 -35.467  26.244  1.00 92.18           C  
ATOM    876  O   ALA B 112       8.399 -36.954  28.163  1.00 92.18           O  
ATOM    877  N   GLY B 113       6.414 -36.598  29.253  1.00 91.95           N  
ATOM    878  CA  GLY B 113       6.429 -37.854  29.983  1.00 91.95           C  
ATOM    879  C   GLY B 113       7.206 -37.779  31.285  1.00 91.95           C  
ATOM    880  O   GLY B 113       7.686 -38.796  31.787  1.00 91.95           O  
ATOM    881  N   ALA B 114       7.367 -36.660  31.873  1.00 95.16           N  
ATOM    882  CA  ALA B 114       8.055 -36.558  33.158  1.00 95.16           C  
ATOM    883  C   ALA B 114       7.329 -37.362  34.234  1.00 95.16           C  
ATOM    884  CB  ALA B 114       8.178 -35.097  33.582  1.00 95.16           C  
ATOM    885  O   ALA B 114       6.108 -37.523  34.179  1.00 95.16           O  
ATOM    886  N   PRO B 115       8.080 -37.825  35.266  1.00 94.93           N  
ATOM    887  CA  PRO B 115       7.445 -38.621  36.318  1.00 94.93           C  
ATOM    888  C   PRO B 115       6.311 -37.878  37.019  1.00 94.93           C  
ATOM    889  CB  PRO B 115       8.594 -38.904  37.289  1.00 94.93           C  
ATOM    890  O   PRO B 115       6.404 -36.666  37.237  1.00 94.93           O  
ATOM    891  CG  PRO B 115       9.825 -38.880  36.442  1.00 94.93           C  
ATOM    892  CD  PRO B 115       9.650 -37.834  35.378  1.00 94.93           C  
ATOM    893  N   ILE B 116       5.240 -38.577  37.334  1.00 95.82           N  
ATOM    894  CA  ILE B 116       4.040 -37.996  37.924  1.00 95.82           C  
ATOM    895  C   ILE B 116       3.952 -38.381  39.399  1.00 95.82           C  
ATOM    896  CB  ILE B 116       2.767 -38.447  37.176  1.00 95.82           C  
ATOM    897  O   ILE B 116       4.270 -39.513  39.772  1.00 95.82           O  
ATOM    898  CG1 ILE B 116       1.571 -37.577  37.581  1.00 95.82           C  
ATOM    899  CG2 ILE B 116       2.481 -39.929  37.440  1.00 95.82           C  
ATOM    900  CD1 ILE B 116       0.410 -37.622  36.597  1.00 95.82           C  
ATOM    901  N   ALA B 117       3.579 -37.428  40.312  1.00 97.00           N  
ATOM    902  CA  ALA B 117       3.415 -37.651  41.746  1.00 97.00           C  
ATOM    903  C   ALA B 117       2.129 -37.009  42.258  1.00 97.00           C  
ATOM    904  CB  ALA B 117       4.619 -37.106  42.511  1.00 97.00           C  
ATOM    905  O   ALA B 117       1.622 -36.057  41.659  1.00 97.00           O  
ATOM    906  N   GLN B 118       1.655 -37.599  43.419  1.00 95.54           N  
ATOM    907  CA  GLN B 118       0.430 -37.082  44.019  1.00 95.54           C  
ATOM    908  C   GLN B 118       0.741 -36.065  45.112  1.00 95.54           C  
ATOM    909  CB  GLN B 118      -0.414 -38.224  44.587  1.00 95.54           C  
ATOM    910  O   GLN B 118       1.322 -36.411  46.143  1.00 95.54           O  
ATOM    911  CG  GLN B 118      -0.795 -39.279  43.558  1.00 95.54           C  
ATOM    912  CD  GLN B 118      -1.728 -38.745  42.488  1.00 95.54           C  
ATOM    913  NE2 GLN B 118      -1.683 -39.349  41.306  1.00 95.54           N  
ATOM    914  OE1 GLN B 118      -2.485 -37.797  42.723  1.00 95.54           O  
ATOM    915  N   GLY B 119       0.472 -34.936  44.806  1.00 95.48           N  
ATOM    916  CA  GLY B 119       0.494 -33.872  45.798  1.00 95.48           C  
ATOM    917  C   GLY B 119       1.880 -33.301  46.030  1.00 95.48           C  
ATOM    918  O   GLY B 119       2.057 -32.082  46.065  1.00 95.48           O  
ATOM    919  N   VAL B 120       2.836 -34.128  46.293  1.00 95.79           N  
ATOM    920  CA  VAL B 120       4.166 -33.678  46.689  1.00 95.79           C  
ATOM    921  C   VAL B 120       5.228 -34.503  45.964  1.00 95.79           C  
ATOM    922  CB  VAL B 120       4.367 -33.774  48.218  1.00 95.79           C  
ATOM    923  O   VAL B 120       5.044 -35.702  45.739  1.00 95.79           O  
ATOM    924  CG1 VAL B 120       4.257 -35.224  48.686  1.00 95.79           C  
ATOM    925  CG2 VAL B 120       5.718 -33.181  48.616  1.00 95.79           C  
ATOM    926  N   THR B 121       6.410 -33.762  45.515  1.00 96.89           N  
ATOM    927  CA  THR B 121       7.512 -34.480  44.882  1.00 96.89           C  
ATOM    928  C   THR B 121       8.833 -33.750  45.109  1.00 96.89           C  
ATOM    929  CB  THR B 121       7.270 -34.651  43.371  1.00 96.89           C  
ATOM    930  O   THR B 121       8.844 -32.582  45.499  1.00 96.89           O  
ATOM    931  CG2 THR B 121       7.393 -33.319  42.639  1.00 96.89           C  
ATOM    932  OG1 THR B 121       8.236 -35.567  42.840  1.00 96.89           O  
ATOM    933  N   ARG B 122       9.935 -34.515  45.100  1.00 97.19           N  
ATOM    934  CA  ARG B 122      11.260 -33.925  44.947  1.00 97.19           C  
ATOM    935  C   ARG B 122      11.709 -33.956  43.489  1.00 97.19           C  
ATOM    936  CB  ARG B 122      12.279 -34.656  45.824  1.00 97.19           C  
ATOM    937  O   ARG B 122      11.629 -34.995  42.832  1.00 97.19           O  
ATOM    938  CG  ARG B 122      13.686 -34.084  45.741  1.00 97.19           C  
ATOM    939  CD  ARG B 122      14.630 -34.764  46.722  1.00 97.19           C  
ATOM    940  NE  ARG B 122      15.983 -34.223  46.632  1.00 97.19           N  
ATOM    941  NH1 ARG B 122      16.839 -35.521  48.341  1.00 97.19           N  
ATOM    942  NH2 ARG B 122      18.191 -34.037  47.235  1.00 97.19           N  
ATOM    943  CZ  ARG B 122      17.001 -34.595  47.403  1.00 97.19           C  
ATOM    944  N   MET B 123      12.182 -32.848  42.973  1.00 98.17           N  
ATOM    945  CA  MET B 123      12.428 -32.733  41.538  1.00 98.17           C  
ATOM    946  C   MET B 123      13.895 -33.000  41.215  1.00 98.17           C  
ATOM    947  CB  MET B 123      12.025 -31.347  41.032  1.00 98.17           C  
ATOM    948  O   MET B 123      14.219 -33.472  40.124  1.00 98.17           O  
ATOM    949  CG  MET B 123      10.551 -31.030  41.225  1.00 98.17           C  
ATOM    950  SD  MET B 123      10.116 -29.339  40.659  1.00 98.17           S  
ATOM    951  CE  MET B 123      10.433 -29.505  38.881  1.00 98.17           C  
ATOM    952  N   ASP B 124      14.858 -32.600  42.111  1.00 96.94           N  
ATOM    953  CA  ASP B 124      16.281 -32.721  41.810  1.00 96.94           C  
ATOM    954  C   ASP B 124      16.812 -34.096  42.209  1.00 96.94           C  
ATOM    955  CB  ASP B 124      17.076 -31.624  42.520  1.00 96.94           C  
ATOM    956  O   ASP B 124      16.239 -34.761  43.074  1.00 96.94           O  
ATOM    957  CG  ASP B 124      17.049 -31.758  44.033  1.00 96.94           C  
ATOM    958  OD1 ASP B 124      15.973 -31.575  44.642  1.00 96.94           O  
ATOM    959  OD2 ASP B 124      18.114 -32.044  44.621  1.00 96.94           O  
ATOM    960  N   ASP B 125      17.986 -34.533  41.645  1.00 96.59           N  
ATOM    961  CA  ASP B 125      18.562 -35.849  41.900  1.00 96.59           C  
ATOM    962  C   ASP B 125      19.669 -35.771  42.949  1.00 96.59           C  
ATOM    963  CB  ASP B 125      19.105 -36.457  40.606  1.00 96.59           C  
ATOM    964  O   ASP B 125      20.371 -36.754  43.192  1.00 96.59           O  
ATOM    965  CG  ASP B 125      20.200 -35.617  39.970  1.00 96.59           C  
ATOM    966  OD1 ASP B 125      20.657 -34.637  40.595  1.00 96.59           O  
ATOM    967  OD2 ASP B 125      20.607 -35.939  38.832  1.00 96.59           O  
ATOM    968  N   GLY B 126      19.877 -34.654  43.446  1.00 94.92           N  
ATOM    969  CA  GLY B 126      20.856 -34.478  44.507  1.00 94.92           C  
ATOM    970  C   GLY B 126      22.271 -34.299  43.989  1.00 94.92           C  
ATOM    971  O   GLY B 126      23.212 -34.162  44.774  1.00 94.92           O  
ATOM    972  N   SER B 127      22.417 -34.179  42.725  1.00 95.17           N  
ATOM    973  CA  SER B 127      23.750 -34.096  42.136  1.00 95.17           C  
ATOM    974  C   SER B 127      24.400 -32.748  42.430  1.00 95.17           C  
ATOM    975  CB  SER B 127      23.684 -34.322  40.626  1.00 95.17           C  
ATOM    976  O   SER B 127      25.626 -32.623  42.387  1.00 95.17           O  
ATOM    977  OG  SER B 127      22.854 -33.352  40.009  1.00 95.17           O  
ATOM    978  N   GLU B 128      23.574 -31.787  42.795  1.00 94.78           N  
ATOM    979  CA  GLU B 128      24.127 -30.457  43.038  1.00 94.78           C  
ATOM    980  C   GLU B 128      23.888 -30.016  44.479  1.00 94.78           C  
ATOM    981  CB  GLU B 128      23.524 -29.438  42.069  1.00 94.78           C  
ATOM    982  O   GLU B 128      23.802 -28.819  44.761  1.00 94.78           O  
ATOM    983  CG  GLU B 128      23.919 -29.663  40.616  1.00 94.78           C  
ATOM    984  CD  GLU B 128      23.396 -28.586  39.679  1.00 94.78           C  
ATOM    985  OE1 GLU B 128      22.862 -28.927  38.599  1.00 94.78           O  
ATOM    986  OE2 GLU B 128      23.521 -27.390  40.027  1.00 94.78           O  
ATOM    987  N   ASP B 129      23.780 -30.884  45.386  1.00 91.21           N  
ATOM    988  CA  ASP B 129      23.486 -30.585  46.784  1.00 91.21           C  
ATOM    989  C   ASP B 129      24.592 -29.738  47.409  1.00 91.21           C  
ATOM    990  CB  ASP B 129      23.299 -31.877  47.581  1.00 91.21           C  
ATOM    991  O   ASP B 129      24.339 -28.957  48.329  1.00 91.21           O  
ATOM    992  CG  ASP B 129      21.897 -32.450  47.464  1.00 91.21           C  
ATOM    993  OD1 ASP B 129      21.028 -31.808  46.834  1.00 91.21           O  
ATOM    994  OD2 ASP B 129      21.659 -33.549  48.006  1.00 91.21           O  
ATOM    995  N   ASP B 130      25.736 -29.857  46.887  1.00 90.44           N  
ATOM    996  CA  ASP B 130      26.867 -29.153  47.486  1.00 90.44           C  
ATOM    997  C   ASP B 130      26.892 -27.689  47.054  1.00 90.44           C  
ATOM    998  CB  ASP B 130      28.184 -29.835  47.109  1.00 90.44           C  
ATOM    999  O   ASP B 130      27.539 -26.858  47.696  1.00 90.44           O  
ATOM   1000  CG  ASP B 130      28.280 -31.261  47.619  1.00 90.44           C  
ATOM   1001  OD1 ASP B 130      27.762 -31.552  48.718  1.00 90.44           O  
ATOM   1002  OD2 ASP B 130      28.883 -32.102  46.916  1.00 90.44           O  
ATOM   1003  N   VAL B 131      26.211 -27.338  45.928  1.00 92.92           N  
ATOM   1004  CA  VAL B 131      26.333 -25.982  45.404  1.00 92.92           C  
ATOM   1005  C   VAL B 131      24.952 -25.334  45.320  1.00 92.92           C  
ATOM   1006  CB  VAL B 131      27.014 -25.967  44.018  1.00 92.92           C  
ATOM   1007  O   VAL B 131      24.832 -24.107  45.347  1.00 92.92           O  
ATOM   1008  CG1 VAL B 131      28.473 -26.407  44.128  1.00 92.92           C  
ATOM   1009  CG2 VAL B 131      26.255 -26.864  43.041  1.00 92.92           C  
ATOM   1010  N   ALA B 132      23.951 -26.014  45.265  1.00 95.38           N  
ATOM   1011  CA  ALA B 132      22.619 -25.472  45.016  1.00 95.38           C  
ATOM   1012  C   ALA B 132      21.928 -25.089  46.322  1.00 95.38           C  
ATOM   1013  CB  ALA B 132      21.769 -26.480  44.245  1.00 95.38           C  
ATOM   1014  O   ALA B 132      22.171 -25.704  47.363  1.00 95.38           O  
ATOM   1015  N   THR B 133      21.103 -24.071  46.235  1.00 95.73           N  
ATOM   1016  CA  THR B 133      20.193 -23.758  47.331  1.00 95.73           C  
ATOM   1017  C   THR B 133      18.878 -24.517  47.177  1.00 95.73           C  
ATOM   1018  CB  THR B 133      19.910 -22.246  47.409  1.00 95.73           C  
ATOM   1019  O   THR B 133      18.214 -24.415  46.144  1.00 95.73           O  
ATOM   1020  CG2 THR B 133      19.018 -21.913  48.601  1.00 95.73           C  
ATOM   1021  OG1 THR B 133      21.150 -21.540  47.541  1.00 95.73           O  
ATOM   1022  N   VAL B 134      18.604 -25.246  48.230  1.00 96.68           N  
ATOM   1023  CA  VAL B 134      17.345 -25.982  48.202  1.00 96.68           C  
ATOM   1024  C   VAL B 134      16.174 -25.002  48.148  1.00 96.68           C  
ATOM   1025  CB  VAL B 134      17.204 -26.914  49.426  1.00 96.68           C  
ATOM   1026  O   VAL B 134      16.174 -23.987  48.847  1.00 96.68           O  
ATOM   1027  CG1 VAL B 134      15.810 -27.538  49.473  1.00 96.68           C  
ATOM   1028  CG2 VAL B 134      18.277 -27.999  49.396  1.00 96.68           C  
ATOM   1029  N   MET B 135      15.129 -25.331  47.241  1.00 97.64           N  
ATOM   1030  CA  MET B 135      13.937 -24.505  47.070  1.00 97.64           C  
ATOM   1031  C   MET B 135      12.672 -25.315  47.334  1.00 97.64           C  
ATOM   1032  CB  MET B 135      13.892 -23.909  45.662  1.00 97.64           C  
ATOM   1033  O   MET B 135      12.477 -26.380  46.748  1.00 97.64           O  
ATOM   1034  CG  MET B 135      12.621 -23.128  45.367  1.00 97.64           C  
ATOM   1035  SD  MET B 135      12.511 -22.603  43.612  1.00 97.64           S  
ATOM   1036  CE  MET B 135      12.302 -24.215  42.807  1.00 97.64           C  
ATOM   1037  N   PHE B 136      11.905 -24.746  48.284  1.00 97.15           N  
ATOM   1038  CA  PHE B 136      10.569 -25.295  48.489  1.00 97.15           C  
ATOM   1039  C   PHE B 136       9.525 -24.471  47.748  1.00 97.15           C  
ATOM   1040  CB  PHE B 136      10.232 -25.348  49.983  1.00 97.15           C  
ATOM   1041  O   PHE B 136       9.251 -23.326  48.117  1.00 97.15           O  
ATOM   1042  CG  PHE B 136      11.044 -26.356  50.753  1.00 97.15           C  
ATOM   1043  CD1 PHE B 136      10.696 -27.701  50.745  1.00 97.15           C  
ATOM   1044  CD2 PHE B 136      12.155 -25.957  51.484  1.00 97.15           C  
ATOM   1045  CE1 PHE B 136      11.445 -28.636  51.457  1.00 97.15           C  
ATOM   1046  CE2 PHE B 136      12.909 -26.885  52.197  1.00 97.15           C  
ATOM   1047  CZ  PHE B 136      12.551 -28.223  52.183  1.00 97.15           C  
ATOM   1048  N   LEU B 137       8.914 -25.073  46.639  1.00 97.56           N  
ATOM   1049  CA  LEU B 137       7.886 -24.460  45.804  1.00 97.56           C  
ATOM   1050  C   LEU B 137       6.511 -25.036  46.125  1.00 97.56           C  
ATOM   1051  CB  LEU B 137       8.206 -24.666  44.322  1.00 97.56           C  
ATOM   1052  O   LEU B 137       6.325 -26.255  46.107  1.00 97.56           O  
ATOM   1053  CG  LEU B 137       7.153 -24.179  43.326  1.00 97.56           C  
ATOM   1054  CD1 LEU B 137       7.020 -22.661  43.395  1.00 97.56           C  
ATOM   1055  CD2 LEU B 137       7.506 -24.626  41.911  1.00 97.56           C  
ATOM   1056  N   GLN B 138       5.609 -24.203  46.489  1.00 96.20           N  
ATOM   1057  CA  GLN B 138       4.264 -24.689  46.778  1.00 96.20           C  
ATOM   1058  C   GLN B 138       3.209 -23.674  46.348  1.00 96.20           C  
ATOM   1059  CB  GLN B 138       4.114 -25.003  48.267  1.00 96.20           C  
ATOM   1060  O   GLN B 138       3.516 -22.495  46.154  1.00 96.20           O  
ATOM   1061  CG  GLN B 138       4.125 -23.769  49.160  1.00 96.20           C  
ATOM   1062  CD  GLN B 138       3.875 -24.098  50.620  1.00 96.20           C  
ATOM   1063  NE2 GLN B 138       3.358 -23.129  51.367  1.00 96.20           N  
ATOM   1064  OE1 GLN B 138       4.144 -25.217  51.073  1.00 96.20           O  
ATOM   1065  N   GLY B 139       1.947 -24.127  46.063  1.00 97.09           N  
ATOM   1066  CA  GLY B 139       0.800 -23.300  45.725  1.00 97.09           C  
ATOM   1067  C   GLY B 139      -0.469 -24.101  45.506  1.00 97.09           C  
ATOM   1068  O   GLY B 139      -0.515 -25.295  45.805  1.00 97.09           O  
ATOM   1069  N   ARG B 140      -1.544 -23.404  45.087  1.00 96.95           N  
ATOM   1070  CA  ARG B 140      -2.822 -24.044  44.793  1.00 96.95           C  
ATOM   1071  C   ARG B 140      -3.280 -23.726  43.374  1.00 96.95           C  
ATOM   1072  CB  ARG B 140      -3.888 -23.604  45.799  1.00 96.95           C  
ATOM   1073  O   ARG B 140      -2.867 -22.721  42.793  1.00 96.95           O  
ATOM   1074  CG  ARG B 140      -3.656 -24.124  47.209  1.00 96.95           C  
ATOM   1075  CD  ARG B 140      -4.772 -23.704  48.155  1.00 96.95           C  
ATOM   1076  NE  ARG B 140      -4.511 -22.396  48.750  1.00 96.95           N  
ATOM   1077  NH1 ARG B 140      -6.410 -22.385  50.066  1.00 96.95           N  
ATOM   1078  NH2 ARG B 140      -4.963 -20.608  50.119  1.00 96.95           N  
ATOM   1079  CZ  ARG B 140      -5.296 -21.800  49.643  1.00 96.95           C  
ATOM   1080  N   VAL B 141      -4.022 -24.670  42.775  1.00 97.85           N  
ATOM   1081  CA  VAL B 141      -4.724 -24.414  41.521  1.00 97.85           C  
ATOM   1082  C   VAL B 141      -6.195 -24.117  41.804  1.00 97.85           C  
ATOM   1083  CB  VAL B 141      -4.598 -25.606  40.547  1.00 97.85           C  
ATOM   1084  O   VAL B 141      -6.862 -24.871  42.516  1.00 97.85           O  
ATOM   1085  CG1 VAL B 141      -5.321 -25.308  39.234  1.00 97.85           C  
ATOM   1086  CG2 VAL B 141      -3.129 -25.932  40.289  1.00 97.85           C  
ATOM   1087  N   PHE B 142      -6.696 -23.004  41.208  1.00 96.90           N  
ATOM   1088  CA  PHE B 142      -8.070 -22.572  41.435  1.00 96.90           C  
ATOM   1089  C   PHE B 142      -8.870 -22.608  40.138  1.00 96.90           C  
ATOM   1090  CB  PHE B 142      -8.100 -21.161  42.032  1.00 96.90           C  
ATOM   1091  O   PHE B 142      -8.310 -22.433  39.053  1.00 96.90           O  
ATOM   1092  CG  PHE B 142      -7.525 -21.078  43.421  1.00 96.90           C  
ATOM   1093  CD1 PHE B 142      -8.161 -21.696  44.490  1.00 96.90           C  
ATOM   1094  CD2 PHE B 142      -6.347 -20.381  43.655  1.00 96.90           C  
ATOM   1095  CE1 PHE B 142      -7.630 -21.619  45.776  1.00 96.90           C  
ATOM   1096  CE2 PHE B 142      -5.811 -20.300  44.938  1.00 96.90           C  
ATOM   1097  CZ  PHE B 142      -6.455 -20.919  45.997  1.00 96.90           C  
ATOM   1098  N   ASP B 143     -10.141 -22.936  40.299  1.00 92.54           N  
ATOM   1099  CA  ASP B 143     -11.051 -22.795  39.166  1.00 92.54           C  
ATOM   1100  C   ASP B 143     -11.432 -21.332  38.945  1.00 92.54           C  
ATOM   1101  CB  ASP B 143     -12.309 -23.639  39.379  1.00 92.54           C  
ATOM   1102  O   ASP B 143     -10.956 -20.447  39.659  1.00 92.54           O  
ATOM   1103  CG  ASP B 143     -13.206 -23.098  40.479  1.00 92.54           C  
ATOM   1104  OD1 ASP B 143     -12.981 -21.960  40.945  1.00 92.54           O  
ATOM   1105  OD2 ASP B 143     -14.146 -23.817  40.884  1.00 92.54           O  
ATOM   1106  N   PRO B 144     -12.195 -20.954  37.890  1.00 89.40           N  
ATOM   1107  CA  PRO B 144     -12.488 -19.557  37.559  1.00 89.40           C  
ATOM   1108  C   PRO B 144     -13.174 -18.811  38.701  1.00 89.40           C  
ATOM   1109  CB  PRO B 144     -13.413 -19.670  36.345  1.00 89.40           C  
ATOM   1110  O   PRO B 144     -13.095 -17.583  38.777  1.00 89.40           O  
ATOM   1111  CG  PRO B 144     -13.105 -21.006  35.752  1.00 89.40           C  
ATOM   1112  CD  PRO B 144     -12.723 -21.943  36.861  1.00 89.40           C  
ATOM   1113  N   SER B 145     -13.788 -19.514  39.644  1.00 91.38           N  
ATOM   1114  CA  SER B 145     -14.509 -18.900  40.754  1.00 91.38           C  
ATOM   1115  C   SER B 145     -13.625 -18.785  41.992  1.00 91.38           C  
ATOM   1116  CB  SER B 145     -15.766 -19.705  41.088  1.00 91.38           C  
ATOM   1117  O   SER B 145     -14.071 -18.309  43.037  1.00 91.38           O  
ATOM   1118  OG  SER B 145     -15.427 -21.017  41.502  1.00 91.38           O  
ATOM   1119  N   GLY B 146     -12.416 -19.238  41.918  1.00 93.36           N  
ATOM   1120  CA  GLY B 146     -11.481 -19.119  43.026  1.00 93.36           C  
ATOM   1121  C   GLY B 146     -11.523 -20.306  43.971  1.00 93.36           C  
ATOM   1122  O   GLY B 146     -10.998 -20.237  45.084  1.00 93.36           O  
ATOM   1123  N   LYS B 147     -12.166 -21.355  43.595  1.00 95.02           N  
ATOM   1124  CA  LYS B 147     -12.208 -22.568  44.406  1.00 95.02           C  
ATOM   1125  C   LYS B 147     -11.046 -23.497  44.064  1.00 95.02           C  
ATOM   1126  CB  LYS B 147     -13.537 -23.298  44.211  1.00 95.02           C  
ATOM   1127  O   LYS B 147     -10.682 -23.641  42.896  1.00 95.02           O  
ATOM   1128  CG  LYS B 147     -14.749 -22.522  44.707  1.00 95.02           C  
ATOM   1129  CD  LYS B 147     -16.037 -23.309  44.510  1.00 95.02           C  
ATOM   1130  CE  LYS B 147     -17.257 -22.504  44.938  1.00 95.02           C  
ATOM   1131  NZ  LYS B 147     -18.527 -23.249  44.688  1.00 95.02           N  
ATOM   1132  N   PRO B 148     -10.481 -24.197  45.197  1.00 95.36           N  
ATOM   1133  CA  PRO B 148      -9.383 -25.127  44.923  1.00 95.36           C  
ATOM   1134  C   PRO B 148      -9.792 -26.261  43.985  1.00 95.36           C  
ATOM   1135  CB  PRO B 148      -9.025 -25.668  46.310  1.00 95.36           C  
ATOM   1136  O   PRO B 148     -10.910 -26.774  44.081  1.00 95.36           O  
ATOM   1137  CG  PRO B 148      -9.553 -24.648  47.266  1.00 95.36           C  
ATOM   1138  CD  PRO B 148     -10.750 -23.987  46.645  1.00 95.36           C  
ATOM   1139  N   LEU B 149      -9.010 -26.602  43.027  1.00 96.26           N  
ATOM   1140  CA  LEU B 149      -9.257 -27.653  42.047  1.00 96.26           C  
ATOM   1141  C   LEU B 149      -8.417 -28.889  42.352  1.00 96.26           C  
ATOM   1142  CB  LEU B 149      -8.952 -27.152  40.634  1.00 96.26           C  
ATOM   1143  O   LEU B 149      -7.204 -28.891  42.130  1.00 96.26           O  
ATOM   1144  CG  LEU B 149     -10.160 -26.889  39.733  1.00 96.26           C  
ATOM   1145  CD1 LEU B 149      -9.917 -25.656  38.868  1.00 96.26           C  
ATOM   1146  CD2 LEU B 149     -10.454 -28.108  38.864  1.00 96.26           C  
ATOM   1147  N   ALA B 150      -9.097 -29.946  42.891  1.00 95.84           N  
ATOM   1148  CA  ALA B 150      -8.422 -31.223  43.112  1.00 95.84           C  
ATOM   1149  C   ALA B 150      -8.244 -31.983  41.802  1.00 95.84           C  
ATOM   1150  CB  ALA B 150      -9.204 -32.071  44.114  1.00 95.84           C  
ATOM   1151  O   ALA B 150      -9.127 -31.966  40.942  1.00 95.84           O  
ATOM   1152  N   GLY B 151      -7.075 -32.584  41.634  1.00 95.90           N  
ATOM   1153  CA  GLY B 151      -6.841 -33.467  40.504  1.00 95.90           C  
ATOM   1154  C   GLY B 151      -6.261 -32.754  39.298  1.00 95.90           C  
ATOM   1155  O   GLY B 151      -6.111 -33.350  38.230  1.00 95.90           O  
ATOM   1156  N   ALA B 152      -6.046 -31.487  39.453  1.00 97.46           N  
ATOM   1157  CA  ALA B 152      -5.345 -30.799  38.372  1.00 97.46           C  
ATOM   1158  C   ALA B 152      -3.909 -31.297  38.245  1.00 97.46           C  
ATOM   1159  CB  ALA B 152      -5.364 -29.289  38.601  1.00 97.46           C  
ATOM   1160  O   ALA B 152      -3.284 -31.669  39.241  1.00 97.46           O  
ATOM   1161  N   VAL B 153      -3.374 -31.267  37.027  1.00 96.66           N  
ATOM   1162  CA  VAL B 153      -1.998 -31.690  36.792  1.00 96.66           C  
ATOM   1163  C   VAL B 153      -1.106 -30.465  36.601  1.00 96.66           C  
ATOM   1164  CB  VAL B 153      -1.893 -32.621  35.564  1.00 96.66           C  
ATOM   1165  O   VAL B 153      -1.312 -29.677  35.675  1.00 96.66           O  
ATOM   1166  CG1 VAL B 153      -0.439 -33.010  35.303  1.00 96.66           C  
ATOM   1167  CG2 VAL B 153      -2.755 -33.867  35.764  1.00 96.66           C  
ATOM   1168  N   VAL B 154      -0.171 -30.289  37.470  1.00 97.97           N  
ATOM   1169  CA  VAL B 154       0.836 -29.236  37.388  1.00 97.97           C  
ATOM   1170  C   VAL B 154       2.152 -29.817  36.875  1.00 97.97           C  
ATOM   1171  CB  VAL B 154       1.053 -28.549  38.754  1.00 97.97           C  
ATOM   1172  O   VAL B 154       2.902 -30.435  37.634  1.00 97.97           O  
ATOM   1173  CG1 VAL B 154       2.073 -27.418  38.635  1.00 97.97           C  
ATOM   1174  CG2 VAL B 154      -0.272 -28.022  39.303  1.00 97.97           C  
ATOM   1175  N   ASP B 155       2.434 -29.615  35.602  1.00 96.45           N  
ATOM   1176  CA  ASP B 155       3.663 -30.032  34.933  1.00 96.45           C  
ATOM   1177  C   ASP B 155       4.710 -28.922  34.965  1.00 96.45           C  
ATOM   1178  CB  ASP B 155       3.374 -30.443  33.487  1.00 96.45           C  
ATOM   1179  O   ASP B 155       4.492 -27.841  34.414  1.00 96.45           O  
ATOM   1180  CG  ASP B 155       4.458 -31.326  32.894  1.00 96.45           C  
ATOM   1181  OD1 ASP B 155       5.626 -31.234  33.331  1.00 96.45           O  
ATOM   1182  OD2 ASP B 155       4.143 -32.117  31.980  1.00 96.45           O  
ATOM   1183  N   LEU B 156       5.805 -29.129  35.648  1.00 97.05           N  
ATOM   1184  CA  LEU B 156       6.766 -28.042  35.793  1.00 97.05           C  
ATOM   1185  C   LEU B 156       8.179 -28.520  35.472  1.00 97.05           C  
ATOM   1186  CB  LEU B 156       6.720 -27.470  37.213  1.00 97.05           C  
ATOM   1187  O   LEU B 156       8.511 -29.685  35.696  1.00 97.05           O  
ATOM   1188  CG  LEU B 156       7.092 -28.430  38.344  1.00 97.05           C  
ATOM   1189  CD1 LEU B 156       7.266 -27.666  39.652  1.00 97.05           C  
ATOM   1190  CD2 LEU B 156       6.034 -29.519  38.491  1.00 97.05           C  
ATOM   1191  N   TRP B 157       9.065 -27.651  34.882  1.00 97.94           N  
ATOM   1192  CA  TRP B 157      10.464 -27.888  34.543  1.00 97.94           C  
ATOM   1193  C   TRP B 157      11.272 -26.597  34.629  1.00 97.94           C  
ATOM   1194  CB  TRP B 157      10.583 -28.487  33.139  1.00 97.94           C  
ATOM   1195  O   TRP B 157      10.744 -25.509  34.388  1.00 97.94           O  
ATOM   1196  CG  TRP B 157      10.100 -27.581  32.047  1.00 97.94           C  
ATOM   1197  CD1 TRP B 157      10.863 -26.777  31.245  1.00 97.94           C  
ATOM   1198  CD2 TRP B 157       8.743 -27.381  31.640  1.00 97.94           C  
ATOM   1199  CE2 TRP B 157       8.755 -26.443  30.585  1.00 97.94           C  
ATOM   1200  CE3 TRP B 157       7.515 -27.906  32.066  1.00 97.94           C  
ATOM   1201  NE1 TRP B 157      10.060 -26.090  30.364  1.00 97.94           N  
ATOM   1202  CH2 TRP B 157       6.400 -26.547  30.384  1.00 97.94           C  
ATOM   1203  CZ2 TRP B 157       7.587 -26.018  29.948  1.00 97.94           C  
ATOM   1204  CZ3 TRP B 157       6.353 -27.482  31.431  1.00 97.94           C  
ATOM   1205  N   HIS B 158      12.550 -26.672  35.075  1.00 97.25           N  
ATOM   1206  CA  HIS B 158      13.432 -25.512  35.137  1.00 97.25           C  
ATOM   1207  C   HIS B 158      14.896 -25.927  35.045  1.00 97.25           C  
ATOM   1208  CB  HIS B 158      13.189 -24.722  36.424  1.00 97.25           C  
ATOM   1209  O   HIS B 158      15.213 -27.118  35.107  1.00 97.25           O  
ATOM   1210  CG  HIS B 158      13.539 -25.478  37.666  1.00 97.25           C  
ATOM   1211  CD2 HIS B 158      12.759 -26.145  38.550  1.00 97.25           C  
ATOM   1212  ND1 HIS B 158      14.833 -25.603  38.122  1.00 97.25           N  
ATOM   1213  CE1 HIS B 158      14.835 -26.318  39.234  1.00 97.25           C  
ATOM   1214  NE2 HIS B 158      13.589 -26.660  39.516  1.00 97.25           N  
ATOM   1215  N   ALA B 159      15.845 -24.964  34.871  1.00 97.03           N  
ATOM   1216  CA  ALA B 159      17.273 -25.204  34.682  1.00 97.03           C  
ATOM   1217  C   ALA B 159      17.964 -25.479  36.015  1.00 97.03           C  
ATOM   1218  CB  ALA B 159      17.925 -24.011  33.986  1.00 97.03           C  
ATOM   1219  O   ALA B 159      17.407 -25.203  37.079  1.00 97.03           O  
ATOM   1220  N   ASN B 160      19.170 -26.077  35.912  1.00 96.42           N  
ATOM   1221  CA  ASN B 160      19.973 -26.294  37.110  1.00 96.42           C  
ATOM   1222  C   ASN B 160      20.829 -25.075  37.440  1.00 96.42           C  
ATOM   1223  CB  ASN B 160      20.855 -27.535  36.949  1.00 96.42           C  
ATOM   1224  O   ASN B 160      20.637 -24.002  36.865  1.00 96.42           O  
ATOM   1225  CG  ASN B 160      21.920 -27.359  35.885  1.00 96.42           C  
ATOM   1226  ND2 ASN B 160      22.695 -28.409  35.641  1.00 96.42           N  
ATOM   1227  OD1 ASN B 160      22.047 -26.287  35.287  1.00 96.42           O  
ATOM   1228  N   THR B 161      21.655 -25.219  38.356  1.00 96.26           N  
ATOM   1229  CA  THR B 161      22.447 -24.090  38.831  1.00 96.26           C  
ATOM   1230  C   THR B 161      23.386 -23.590  37.738  1.00 96.26           C  
ATOM   1231  CB  THR B 161      23.264 -24.467  40.080  1.00 96.26           C  
ATOM   1232  O   THR B 161      23.883 -22.464  37.806  1.00 96.26           O  
ATOM   1233  CG2 THR B 161      22.354 -24.913  41.220  1.00 96.26           C  
ATOM   1234  OG1 THR B 161      24.161 -25.536  39.754  1.00 96.26           O  
ATOM   1235  N   LYS B 162      23.590 -24.367  36.709  1.00 93.63           N  
ATOM   1236  CA  LYS B 162      24.439 -23.974  35.588  1.00 93.63           C  
ATOM   1237  C   LYS B 162      23.612 -23.372  34.457  1.00 93.63           C  
ATOM   1238  CB  LYS B 162      25.238 -25.173  35.074  1.00 93.63           C  
ATOM   1239  O   LYS B 162      24.154 -23.003  33.413  1.00 93.63           O  
ATOM   1240  CG  LYS B 162      26.213 -25.749  36.089  1.00 93.63           C  
ATOM   1241  CD  LYS B 162      26.973 -26.940  35.521  1.00 93.63           C  
ATOM   1242  CE  LYS B 162      27.889 -27.570  36.563  1.00 93.63           C  
ATOM   1243  NZ  LYS B 162      28.569 -28.792  36.037  1.00 93.63           N  
ATOM   1244  N   GLY B 163      22.363 -23.379  34.707  1.00 94.38           N  
ATOM   1245  CA  GLY B 163      21.466 -22.782  33.730  1.00 94.38           C  
ATOM   1246  C   GLY B 163      21.099 -23.726  32.601  1.00 94.38           C  
ATOM   1247  O   GLY B 163      20.682 -23.285  31.528  1.00 94.38           O  
ATOM   1248  N   ASN B 164      21.257 -25.019  32.727  1.00 94.97           N  
ATOM   1249  CA  ASN B 164      20.944 -25.999  31.693  1.00 94.97           C  
ATOM   1250  C   ASN B 164      19.773 -26.889  32.100  1.00 94.97           C  
ATOM   1251  CB  ASN B 164      22.173 -26.853  31.374  1.00 94.97           C  
ATOM   1252  O   ASN B 164      19.572 -27.155  33.287  1.00 94.97           O  
ATOM   1253  CG  ASN B 164      23.323 -26.036  30.818  1.00 94.97           C  
ATOM   1254  ND2 ASN B 164      24.547 -26.440  31.140  1.00 94.97           N  
ATOM   1255  OD1 ASN B 164      23.114 -25.050  30.107  1.00 94.97           O  
ATOM   1256  N   TYR B 165      19.031 -27.386  31.064  1.00 95.33           N  
ATOM   1257  CA  TYR B 165      17.892 -28.268  31.290  1.00 95.33           C  
ATOM   1258  C   TYR B 165      18.258 -29.719  30.997  1.00 95.33           C  
ATOM   1259  CB  TYR B 165      16.702 -27.845  30.423  1.00 95.33           C  
ATOM   1260  O   TYR B 165      18.975 -30.001  30.033  1.00 95.33           O  
ATOM   1261  CG  TYR B 165      16.071 -26.544  30.854  1.00 95.33           C  
ATOM   1262  CD1 TYR B 165      14.872 -26.529  31.563  1.00 95.33           C  
ATOM   1263  CD2 TYR B 165      16.670 -25.326  30.551  1.00 95.33           C  
ATOM   1264  CE1 TYR B 165      14.285 -25.333  31.960  1.00 95.33           C  
ATOM   1265  CE2 TYR B 165      16.093 -24.122  30.943  1.00 95.33           C  
ATOM   1266  OH  TYR B 165      14.326 -22.948  32.037  1.00 95.33           O  
ATOM   1267  CZ  TYR B 165      14.902 -24.136  31.646  1.00 95.33           C  
ATOM   1268  N   SER B 166      17.717 -30.649  31.826  1.00 95.75           N  
ATOM   1269  CA  SER B 166      17.939 -32.069  31.575  1.00 95.75           C  
ATOM   1270  C   SER B 166      17.372 -32.486  30.223  1.00 95.75           C  
ATOM   1271  CB  SER B 166      17.311 -32.914  32.683  1.00 95.75           C  
ATOM   1272  O   SER B 166      16.509 -31.803  29.668  1.00 95.75           O  
ATOM   1273  OG  SER B 166      15.909 -32.716  32.733  1.00 95.75           O  
ATOM   1274  N   TYR B 167      17.837 -33.639  29.640  1.00 90.58           N  
ATOM   1275  CA  TYR B 167      17.527 -34.178  28.321  1.00 90.58           C  
ATOM   1276  C   TYR B 167      18.376 -33.508  27.246  1.00 90.58           C  
ATOM   1277  CB  TYR B 167      16.041 -33.995  28.000  1.00 90.58           C  
ATOM   1278  O   TYR B 167      18.977 -34.186  26.410  1.00 90.58           O  
ATOM   1279  CG  TYR B 167      15.615 -34.645  26.706  1.00 90.58           C  
ATOM   1280  CD1 TYR B 167      15.526 -33.905  25.529  1.00 90.58           C  
ATOM   1281  CD2 TYR B 167      15.300 -35.998  26.658  1.00 90.58           C  
ATOM   1282  CE1 TYR B 167      15.132 -34.498  24.334  1.00 90.58           C  
ATOM   1283  CE2 TYR B 167      14.905 -36.603  25.468  1.00 90.58           C  
ATOM   1284  OH  TYR B 167      14.434 -36.439  23.135  1.00 90.58           O  
ATOM   1285  CZ  TYR B 167      14.824 -35.846  24.314  1.00 90.58           C  
ATOM   1286  N   PHE B 168      18.482 -32.148  27.338  1.00 89.98           N  
ATOM   1287  CA  PHE B 168      19.308 -31.450  26.361  1.00 89.98           C  
ATOM   1288  C   PHE B 168      20.755 -31.371  26.831  1.00 89.98           C  
ATOM   1289  CB  PHE B 168      18.763 -30.041  26.104  1.00 89.98           C  
ATOM   1290  O   PHE B 168      21.680 -31.394  26.017  1.00 89.98           O  
ATOM   1291  CG  PHE B 168      17.345 -30.021  25.601  1.00 89.98           C  
ATOM   1292  CD1 PHE B 168      17.064 -30.258  24.261  1.00 89.98           C  
ATOM   1293  CD2 PHE B 168      16.291 -29.766  26.470  1.00 89.98           C  
ATOM   1294  CE1 PHE B 168      15.752 -30.241  23.793  1.00 89.98           C  
ATOM   1295  CE2 PHE B 168      14.978 -29.747  26.009  1.00 89.98           C  
ATOM   1296  CZ  PHE B 168      14.710 -29.983  24.671  1.00 89.98           C  
ATOM   1297  N   ASP B 169      20.880 -31.200  28.156  1.00 92.08           N  
ATOM   1298  CA  ASP B 169      22.170 -31.417  28.804  1.00 92.08           C  
ATOM   1299  C   ASP B 169      22.326 -32.871  29.242  1.00 92.08           C  
ATOM   1300  CB  ASP B 169      22.330 -30.485  30.006  1.00 92.08           C  
ATOM   1301  O   ASP B 169      21.793 -33.273  30.279  1.00 92.08           O  
ATOM   1302  CG  ASP B 169      23.682 -30.617  30.685  1.00 92.08           C  
ATOM   1303  OD1 ASP B 169      24.498 -31.463  30.258  1.00 92.08           O  
ATOM   1304  OD2 ASP B 169      23.933 -29.871  31.655  1.00 92.08           O  
ATOM   1305  N   LYS B 170      23.131 -33.584  28.534  1.00 90.78           N  
ATOM   1306  CA  LYS B 170      23.222 -35.030  28.717  1.00 90.78           C  
ATOM   1307  C   LYS B 170      23.956 -35.374  30.010  1.00 90.78           C  
ATOM   1308  CB  LYS B 170      23.927 -35.679  27.525  1.00 90.78           C  
ATOM   1309  O   LYS B 170      23.945 -36.526  30.448  1.00 90.78           O  
ATOM   1310  CG  LYS B 170      23.199 -35.499  26.201  1.00 90.78           C  
ATOM   1311  CD  LYS B 170      21.808 -36.120  26.239  1.00 90.78           C  
ATOM   1312  CE  LYS B 170      21.122 -36.040  24.883  1.00 90.78           C  
ATOM   1313  NZ  LYS B 170      19.673 -36.391  24.973  1.00 90.78           N  
ATOM   1314  N   SER B 171      24.474 -34.355  30.680  1.00 94.07           N  
ATOM   1315  CA  SER B 171      25.156 -34.611  31.944  1.00 94.07           C  
ATOM   1316  C   SER B 171      24.162 -34.741  33.093  1.00 94.07           C  
ATOM   1317  CB  SER B 171      26.158 -33.497  32.250  1.00 94.07           C  
ATOM   1318  O   SER B 171      24.513 -35.216  34.175  1.00 94.07           O  
ATOM   1319  OG  SER B 171      25.485 -32.291  32.572  1.00 94.07           O  
ATOM   1320  N   GLN B 172      22.918 -34.426  32.838  1.00 95.91           N  
ATOM   1321  CA  GLN B 172      21.897 -34.537  33.874  1.00 95.91           C  
ATOM   1322  C   GLN B 172      21.131 -35.852  33.754  1.00 95.91           C  
ATOM   1323  CB  GLN B 172      20.927 -33.356  33.801  1.00 95.91           C  
ATOM   1324  O   GLN B 172      20.982 -36.391  32.655  1.00 95.91           O  
ATOM   1325  CG  GLN B 172      21.572 -32.011  34.103  1.00 95.91           C  
ATOM   1326  CD  GLN B 172      20.557 -30.892  34.245  1.00 95.91           C  
ATOM   1327  NE2 GLN B 172      20.833 -29.757  33.611  1.00 95.91           N  
ATOM   1328  OE1 GLN B 172      19.533 -31.046  34.919  1.00 95.91           O  
ATOM   1329  N   SER B 173      20.732 -36.299  34.932  1.00 95.47           N  
ATOM   1330  CA  SER B 173      19.980 -37.550  34.942  1.00 95.47           C  
ATOM   1331  C   SER B 173      18.620 -37.383  34.275  1.00 95.47           C  
ATOM   1332  CB  SER B 173      19.795 -38.052  36.375  1.00 95.47           C  
ATOM   1333  O   SER B 173      18.189 -36.261  34.001  1.00 95.47           O  
ATOM   1334  OG  SER B 173      19.045 -37.125  37.140  1.00 95.47           O  
ATOM   1335  N   GLU B 174      18.034 -38.535  33.977  1.00 95.06           N  
ATOM   1336  CA  GLU B 174      16.750 -38.518  33.284  1.00 95.06           C  
ATOM   1337  C   GLU B 174      15.704 -37.739  34.076  1.00 95.06           C  
ATOM   1338  CB  GLU B 174      16.259 -39.945  33.026  1.00 95.06           C  
ATOM   1339  O   GLU B 174      15.520 -37.977  35.271  1.00 95.06           O  
ATOM   1340  CG  GLU B 174      17.084 -40.703  31.996  1.00 95.06           C  
ATOM   1341  CD  GLU B 174      16.476 -42.040  31.605  1.00 95.06           C  
ATOM   1342  OE1 GLU B 174      17.083 -42.769  30.789  1.00 95.06           O  
ATOM   1343  OE2 GLU B 174      15.380 -42.361  32.119  1.00 95.06           O  
ATOM   1344  N   TYR B 175      15.114 -36.772  33.360  1.00 97.26           N  
ATOM   1345  CA  TYR B 175      14.010 -35.951  33.843  1.00 97.26           C  
ATOM   1346  C   TYR B 175      14.400 -35.209  35.116  1.00 97.26           C  
ATOM   1347  CB  TYR B 175      12.771 -36.813  34.101  1.00 97.26           C  
ATOM   1348  O   TYR B 175      13.548 -34.923  35.961  1.00 97.26           O  
ATOM   1349  CG  TYR B 175      12.126 -37.340  32.841  1.00 97.26           C  
ATOM   1350  CD1 TYR B 175      11.290 -36.533  32.074  1.00 97.26           C  
ATOM   1351  CD2 TYR B 175      12.350 -38.645  32.417  1.00 97.26           C  
ATOM   1352  CE1 TYR B 175      10.691 -37.015  30.914  1.00 97.26           C  
ATOM   1353  CE2 TYR B 175      11.758 -39.138  31.259  1.00 97.26           C  
ATOM   1354  OH  TYR B 175      10.342 -38.798  29.368  1.00 97.26           O  
ATOM   1355  CZ  TYR B 175      10.932 -38.316  30.515  1.00 97.26           C  
ATOM   1356  N   ASN B 176      15.708 -35.006  35.297  1.00 97.59           N  
ATOM   1357  CA  ASN B 176      16.126 -34.141  36.394  1.00 97.59           C  
ATOM   1358  C   ASN B 176      15.482 -32.761  36.296  1.00 97.59           C  
ATOM   1359  CB  ASN B 176      17.650 -34.015  36.427  1.00 97.59           C  
ATOM   1360  O   ASN B 176      15.485 -32.144  35.229  1.00 97.59           O  
ATOM   1361  CG  ASN B 176      18.150 -33.303  37.669  1.00 97.59           C  
ATOM   1362  ND2 ASN B 176      19.150 -32.446  37.499  1.00 97.59           N  
ATOM   1363  OD1 ASN B 176      17.644 -33.522  38.772  1.00 97.59           O  
ATOM   1364  N   LEU B 177      14.858 -32.345  37.440  1.00 98.14           N  
ATOM   1365  CA  LEU B 177      14.222 -31.040  37.589  1.00 98.14           C  
ATOM   1366  C   LEU B 177      12.994 -30.929  36.691  1.00 98.14           C  
ATOM   1367  CB  LEU B 177      15.212 -29.920  37.262  1.00 98.14           C  
ATOM   1368  O   LEU B 177      12.632 -29.831  36.261  1.00 98.14           O  
ATOM   1369  CG  LEU B 177      16.522 -29.922  38.051  1.00 98.14           C  
ATOM   1370  CD1 LEU B 177      17.463 -28.847  37.517  1.00 98.14           C  
ATOM   1371  CD2 LEU B 177      16.253 -29.713  39.538  1.00 98.14           C  
ATOM   1372  N   ARG B 178      12.478 -32.026  36.303  1.00 98.40           N  
ATOM   1373  CA  ARG B 178      11.220 -32.160  35.574  1.00 98.40           C  
ATOM   1374  C   ARG B 178      10.265 -33.102  36.301  1.00 98.40           C  
ATOM   1375  CB  ARG B 178      11.472 -32.665  34.152  1.00 98.40           C  
ATOM   1376  O   ARG B 178      10.609 -34.254  36.574  1.00 98.40           O  
ATOM   1377  CG  ARG B 178      12.419 -31.787  33.346  1.00 98.40           C  
ATOM   1378  CD  ARG B 178      12.771 -32.420  32.008  1.00 98.40           C  
ATOM   1379  NE  ARG B 178      13.746 -31.619  31.273  1.00 98.40           N  
ATOM   1380  NH1 ARG B 178      12.210 -30.067  30.517  1.00 98.40           N  
ATOM   1381  NH2 ARG B 178      14.422 -29.867  29.950  1.00 98.40           N  
ATOM   1382  CZ  ARG B 178      13.457 -30.519  30.581  1.00 98.40           C  
ATOM   1383  N   ARG B 179       9.002 -32.565  36.542  1.00 98.14           N  
ATOM   1384  CA  ARG B 179       8.030 -33.412  37.225  1.00 98.14           C  
ATOM   1385  C   ARG B 179       6.603 -32.981  36.900  1.00 98.14           C  
ATOM   1386  CB  ARG B 179       8.256 -33.377  38.739  1.00 98.14           C  
ATOM   1387  O   ARG B 179       6.368 -31.833  36.517  1.00 98.14           O  
ATOM   1388  CG  ARG B 179       9.583 -33.974  39.177  1.00 98.14           C  
ATOM   1389  CD  ARG B 179       9.617 -35.482  38.976  1.00 98.14           C  
ATOM   1390  NE  ARG B 179      10.840 -36.071  39.518  1.00 98.14           N  
ATOM   1391  NH1 ARG B 179      12.083 -35.770  37.595  1.00 98.14           N  
ATOM   1392  NH2 ARG B 179      13.034 -36.744  39.439  1.00 98.14           N  
ATOM   1393  CZ  ARG B 179      11.983 -36.193  38.850  1.00 98.14           C  
ATOM   1394  N   ARG B 180       5.613 -33.893  37.079  1.00 95.47           N  
ATOM   1395  CA  ARG B 180       4.177 -33.639  37.064  1.00 95.47           C  
ATOM   1396  C   ARG B 180       3.552 -33.942  38.422  1.00 95.47           C  
ATOM   1397  CB  ARG B 180       3.495 -34.472  35.976  1.00 95.47           C  
ATOM   1398  O   ARG B 180       3.692 -35.051  38.941  1.00 95.47           O  
ATOM   1399  CG  ARG B 180       3.921 -34.107  34.563  1.00 95.47           C  
ATOM   1400  CD  ARG B 180       3.352 -35.075  33.535  1.00 95.47           C  
ATOM   1401  NE  ARG B 180       3.885 -36.422  33.711  1.00 95.47           N  
ATOM   1402  NH1 ARG B 180       2.218 -37.463  32.495  1.00 95.47           N  
ATOM   1403  NH2 ARG B 180       3.903 -38.703  33.433  1.00 95.47           N  
ATOM   1404  CZ  ARG B 180       3.334 -37.527  33.213  1.00 95.47           C  
ATOM   1405  N   ILE B 181       2.818 -32.950  38.886  1.00 98.08           N  
ATOM   1406  CA  ILE B 181       2.213 -33.091  40.207  1.00 98.08           C  
ATOM   1407  C   ILE B 181       0.694 -32.994  40.091  1.00 98.08           C  
ATOM   1408  CB  ILE B 181       2.746 -32.024  41.189  1.00 98.08           C  
ATOM   1409  O   ILE B 181       0.169 -32.034  39.523  1.00 98.08           O  
ATOM   1410  CG1 ILE B 181       4.278 -32.056  41.234  1.00 98.08           C  
ATOM   1411  CG2 ILE B 181       2.152 -32.231  42.585  1.00 98.08           C  
ATOM   1412  CD1 ILE B 181       4.899 -30.906  42.015  1.00 98.08           C  
ATOM   1413  N   VAL B 182      -0.010 -34.009  40.639  1.00 97.53           N  
ATOM   1414  CA  VAL B 182      -1.467 -33.958  40.705  1.00 97.53           C  
ATOM   1415  C   VAL B 182      -1.904 -33.320  42.022  1.00 97.53           C  
ATOM   1416  CB  VAL B 182      -2.091 -35.364  40.561  1.00 97.53           C  
ATOM   1417  O   VAL B 182      -1.537 -33.793  43.099  1.00 97.53           O  
ATOM   1418  CG1 VAL B 182      -3.616 -35.280  40.554  1.00 97.53           C  
ATOM   1419  CG2 VAL B 182      -1.583 -36.046  39.292  1.00 97.53           C  
ATOM   1420  N   THR B 183      -2.685 -32.224  41.921  1.00 97.77           N  
ATOM   1421  CA  THR B 183      -3.064 -31.496  43.126  1.00 97.77           C  
ATOM   1422  C   THR B 183      -3.935 -32.362  44.031  1.00 97.77           C  
ATOM   1423  CB  THR B 183      -3.812 -30.196  42.780  1.00 97.77           C  
ATOM   1424  O   THR B 183      -4.731 -33.169  43.547  1.00 97.77           O  
ATOM   1425  CG2 THR B 183      -2.877 -29.177  42.137  1.00 97.77           C  
ATOM   1426  OG1 THR B 183      -4.877 -30.491  41.869  1.00 97.77           O  
ATOM   1427  N   ASP B 184      -3.792 -32.162  45.354  1.00 96.01           N  
ATOM   1428  CA  ASP B 184      -4.515 -32.971  46.330  1.00 96.01           C  
ATOM   1429  C   ASP B 184      -5.942 -32.461  46.516  1.00 96.01           C  
ATOM   1430  CB  ASP B 184      -3.780 -32.978  47.671  1.00 96.01           C  
ATOM   1431  O   ASP B 184      -6.411 -31.616  45.750  1.00 96.01           O  
ATOM   1432  CG  ASP B 184      -3.701 -31.602  48.311  1.00 96.01           C  
ATOM   1433  OD1 ASP B 184      -4.448 -30.692  47.894  1.00 96.01           O  
ATOM   1434  OD2 ASP B 184      -2.881 -31.428  49.239  1.00 96.01           O  
ATOM   1435  N   GLU B 185      -6.629 -32.911  47.474  1.00 94.34           N  
ATOM   1436  CA  GLU B 185      -8.044 -32.637  47.701  1.00 94.34           C  
ATOM   1437  C   GLU B 185      -8.281 -31.158  47.989  1.00 94.34           C  
ATOM   1438  CB  GLU B 185      -8.578 -33.490  48.855  1.00 94.34           C  
ATOM   1439  O   GLU B 185      -9.392 -30.654  47.809  1.00 94.34           O  
ATOM   1440  CG  GLU B 185      -7.801 -33.325  50.153  1.00 94.34           C  
ATOM   1441  CD  GLU B 185      -6.689 -34.347  50.320  1.00 94.34           C  
ATOM   1442  OE1 GLU B 185      -6.314 -34.654  51.474  1.00 94.34           O  
ATOM   1443  OE2 GLU B 185      -6.185 -34.844  49.287  1.00 94.34           O  
ATOM   1444  N   ASN B 186      -7.234 -30.472  48.394  1.00 95.24           N  
ATOM   1445  CA  ASN B 186      -7.347 -29.044  48.667  1.00 95.24           C  
ATOM   1446  C   ASN B 186      -6.694 -28.210  47.567  1.00 95.24           C  
ATOM   1447  CB  ASN B 186      -6.730 -28.705  50.026  1.00 95.24           C  
ATOM   1448  O   ASN B 186      -6.475 -27.009  47.739  1.00 95.24           O  
ATOM   1449  CG  ASN B 186      -7.471 -29.353  51.179  1.00 95.24           C  
ATOM   1450  ND2 ASN B 186      -6.724 -29.922  52.118  1.00 95.24           N  
ATOM   1451  OD1 ASN B 186      -8.704 -29.341  51.227  1.00 95.24           O  
ATOM   1452  N   GLY B 187      -6.361 -28.864  46.478  1.00 96.58           N  
ATOM   1453  CA  GLY B 187      -5.844 -28.191  45.297  1.00 96.58           C  
ATOM   1454  C   GLY B 187      -4.371 -27.850  45.401  1.00 96.58           C  
ATOM   1455  O   GLY B 187      -3.845 -27.086  44.588  1.00 96.58           O  
ATOM   1456  N   TYR B 188      -3.691 -28.432  46.451  1.00 96.64           N  
ATOM   1457  CA  TYR B 188      -2.299 -28.071  46.700  1.00 96.64           C  
ATOM   1458  C   TYR B 188      -1.360 -28.893  45.827  1.00 96.64           C  
ATOM   1459  CB  TYR B 188      -1.949 -28.270  48.177  1.00 96.64           C  
ATOM   1460  O   TYR B 188      -1.577 -30.091  45.627  1.00 96.64           O  
ATOM   1461  CG  TYR B 188      -2.346 -27.109  49.057  1.00 96.64           C  
ATOM   1462  CD1 TYR B 188      -1.638 -25.909  49.023  1.00 96.64           C  
ATOM   1463  CD2 TYR B 188      -3.428 -27.209  49.924  1.00 96.64           C  
ATOM   1464  CE1 TYR B 188      -1.999 -24.838  49.832  1.00 96.64           C  
ATOM   1465  CE2 TYR B 188      -3.798 -26.145  50.739  1.00 96.64           C  
ATOM   1466  OH  TYR B 188      -3.441 -23.907  51.490  1.00 96.64           O  
ATOM   1467  CZ  TYR B 188      -3.079 -24.965  50.686  1.00 96.64           C  
ATOM   1468  N   TYR B 189      -0.234 -28.209  45.296  1.00 97.87           N  
ATOM   1469  CA  TYR B 189       0.969 -28.842  44.771  1.00 97.87           C  
ATOM   1470  C   TYR B 189       2.206 -28.380  45.534  1.00 97.87           C  
ATOM   1471  CB  TYR B 189       1.132 -28.535  43.279  1.00 97.87           C  
ATOM   1472  O   TYR B 189       2.347 -27.194  45.840  1.00 97.87           O  
ATOM   1473  CG  TYR B 189       1.450 -27.088  42.988  1.00 97.87           C  
ATOM   1474  CD1 TYR B 189       0.435 -26.144  42.856  1.00 97.87           C  
ATOM   1475  CD2 TYR B 189       2.767 -26.663  42.845  1.00 97.87           C  
ATOM   1476  CE1 TYR B 189       0.724 -24.810  42.587  1.00 97.87           C  
ATOM   1477  CE2 TYR B 189       3.068 -25.332  42.574  1.00 97.87           C  
ATOM   1478  OH  TYR B 189       2.333 -23.095  42.182  1.00 97.87           O  
ATOM   1479  CZ  TYR B 189       2.041 -24.414  42.448  1.00 97.87           C  
ATOM   1480  N   ARG B 190       3.066 -29.306  45.854  1.00 97.49           N  
ATOM   1481  CA  ARG B 190       4.285 -29.019  46.604  1.00 97.49           C  
ATOM   1482  C   ARG B 190       5.486 -29.729  45.989  1.00 97.49           C  
ATOM   1483  CB  ARG B 190       4.125 -29.432  48.069  1.00 97.49           C  
ATOM   1484  O   ARG B 190       5.421 -30.922  45.686  1.00 97.49           O  
ATOM   1485  CG  ARG B 190       3.020 -28.688  48.802  1.00 97.49           C  
ATOM   1486  CD  ARG B 190       2.889 -29.152  50.246  1.00 97.49           C  
ATOM   1487  NE  ARG B 190       1.714 -28.576  50.892  1.00 97.49           N  
ATOM   1488  NH1 ARG B 190       2.192 -29.429  52.985  1.00 97.49           N  
ATOM   1489  NH2 ARG B 190       0.315 -28.152  52.664  1.00 97.49           N  
ATOM   1490  CZ  ARG B 190       1.410 -28.721  52.179  1.00 97.49           C  
ATOM   1491  N   ALA B 191       6.630 -28.971  45.839  1.00 97.77           N  
ATOM   1492  CA  ALA B 191       7.844 -29.537  45.257  1.00 97.77           C  
ATOM   1493  C   ALA B 191       9.084 -29.071  46.015  1.00 97.77           C  
ATOM   1494  CB  ALA B 191       7.953 -29.161  43.781  1.00 97.77           C  
ATOM   1495  O   ALA B 191       9.225 -27.884  46.317  1.00 97.77           O  
ATOM   1496  N   ARG B 192       9.848 -30.029  46.407  1.00 96.82           N  
ATOM   1497  CA  ARG B 192      11.217 -29.731  46.817  1.00 96.82           C  
ATOM   1498  C   ARG B 192      12.170 -29.796  45.628  1.00 96.82           C  
ATOM   1499  CB  ARG B 192      11.674 -30.700  47.909  1.00 96.82           C  
ATOM   1500  O   ARG B 192      12.210 -30.799  44.912  1.00 96.82           O  
ATOM   1501  CG  ARG B 192      13.082 -30.434  48.418  1.00 96.82           C  
ATOM   1502  CD  ARG B 192      13.608 -31.593  49.254  1.00 96.82           C  
ATOM   1503  NE  ARG B 192      15.002 -31.390  49.639  1.00 96.82           N  
ATOM   1504  NH1 ARG B 192      15.179 -33.369  50.818  1.00 96.82           N  
ATOM   1505  NH2 ARG B 192      16.977 -31.955  50.666  1.00 96.82           N  
ATOM   1506  CZ  ARG B 192      15.716 -32.239  50.374  1.00 96.82           C  
ATOM   1507  N   SER B 193      12.921 -28.726  45.413  1.00 97.44           N  
ATOM   1508  CA  SER B 193      13.865 -28.642  44.304  1.00 97.44           C  
ATOM   1509  C   SER B 193      15.041 -27.734  44.646  1.00 97.44           C  
ATOM   1510  CB  SER B 193      13.167 -28.131  43.043  1.00 97.44           C  
ATOM   1511  O   SER B 193      15.379 -27.563  45.820  1.00 97.44           O  
ATOM   1512  OG  SER B 193      13.964 -28.367  41.895  1.00 97.44           O  
ATOM   1513  N   ILE B 194      15.713 -27.193  43.582  1.00 97.82           N  
ATOM   1514  CA  ILE B 194      16.795 -26.235  43.784  1.00 97.82           C  
ATOM   1515  C   ILE B 194      16.489 -24.945  43.027  1.00 97.82           C  
ATOM   1516  CB  ILE B 194      18.154 -26.814  43.330  1.00 97.82           C  
ATOM   1517  O   ILE B 194      15.701 -24.945  42.079  1.00 97.82           O  
ATOM   1518  CG1 ILE B 194      18.125 -27.136  41.832  1.00 97.82           C  
ATOM   1519  CG2 ILE B 194      18.513 -28.056  44.151  1.00 97.82           C  
ATOM   1520  CD1 ILE B 194      19.459 -27.612  41.274  1.00 97.82           C  
ATOM   1521  N   VAL B 195      17.077 -23.834  43.529  1.00 97.04           N  
ATOM   1522  CA  VAL B 195      16.862 -22.554  42.862  1.00 97.04           C  
ATOM   1523  C   VAL B 195      17.511 -22.575  41.480  1.00 97.04           C  
ATOM   1524  CB  VAL B 195      17.422 -21.380  43.696  1.00 97.04           C  
ATOM   1525  O   VAL B 195      18.721 -22.780  41.359  1.00 97.04           O  
ATOM   1526  CG1 VAL B 195      17.227 -20.055  42.960  1.00 97.04           C  
ATOM   1527  CG2 VAL B 195      16.754 -21.335  45.069  1.00 97.04           C  
ATOM   1528  N   PRO B 196      16.723 -22.316  40.431  1.00 96.57           N  
ATOM   1529  CA  PRO B 196      17.315 -22.310  39.091  1.00 96.57           C  
ATOM   1530  C   PRO B 196      18.133 -21.051  38.813  1.00 96.57           C  
ATOM   1531  CB  PRO B 196      16.097 -22.386  38.166  1.00 96.57           C  
ATOM   1532  O   PRO B 196      17.934 -20.024  39.466  1.00 96.57           O  
ATOM   1533  CG  PRO B 196      14.994 -21.729  38.933  1.00 96.57           C  
ATOM   1534  CD  PRO B 196      15.190 -22.019  40.393  1.00 96.57           C  
ATOM   1535  N   SER B 197      19.079 -21.156  37.894  1.00 94.92           N  
ATOM   1536  CA  SER B 197      19.803 -19.994  37.390  1.00 94.92           C  
ATOM   1537  C   SER B 197      19.237 -19.528  36.053  1.00 94.92           C  
ATOM   1538  CB  SER B 197      21.291 -20.312  37.242  1.00 94.92           C  
ATOM   1539  O   SER B 197      18.755 -20.339  35.261  1.00 94.92           O  
ATOM   1540  OG  SER B 197      21.884 -20.544  38.507  1.00 94.92           O  
ATOM   1541  N   GLY B 198      19.287 -18.144  35.957  1.00 92.36           N  
ATOM   1542  CA  GLY B 198      19.042 -17.670  34.604  1.00 92.36           C  
ATOM   1543  C   GLY B 198      20.059 -18.182  33.601  1.00 92.36           C  
ATOM   1544  O   GLY B 198      21.113 -18.695  33.983  1.00 92.36           O  
ATOM   1545  N   TYR B 199      19.798 -18.090  32.263  1.00 93.86           N  
ATOM   1546  CA  TYR B 199      20.691 -18.617  31.239  1.00 93.86           C  
ATOM   1547  C   TYR B 199      20.580 -17.808  29.950  1.00 93.86           C  
ATOM   1548  CB  TYR B 199      20.379 -20.090  30.958  1.00 93.86           C  
ATOM   1549  O   TYR B 199      19.670 -16.989  29.802  1.00 93.86           O  
ATOM   1550  CG  TYR B 199      18.947 -20.341  30.552  1.00 93.86           C  
ATOM   1551  CD1 TYR B 199      17.968 -20.607  31.506  1.00 93.86           C  
ATOM   1552  CD2 TYR B 199      18.571 -20.312  29.213  1.00 93.86           C  
ATOM   1553  CE1 TYR B 199      16.649 -20.841  31.136  1.00 93.86           C  
ATOM   1554  CE2 TYR B 199      17.253 -20.544  28.832  1.00 93.86           C  
ATOM   1555  OH  TYR B 199      14.995 -21.037  29.426  1.00 93.86           O  
ATOM   1556  CZ  TYR B 199      16.301 -20.807  29.799  1.00 93.86           C  
ATOM   1557  N   GLY B 200      21.605 -17.993  29.081  1.00 92.53           N  
ATOM   1558  CA  GLY B 200      21.621 -17.347  27.778  1.00 92.53           C  
ATOM   1559  C   GLY B 200      21.769 -18.326  26.628  1.00 92.53           C  
ATOM   1560  O   GLY B 200      22.002 -19.517  26.846  1.00 92.53           O  
ATOM   1561  N   CYS B 201      21.554 -17.750  25.450  1.00 93.73           N  
ATOM   1562  CA  CYS B 201      21.780 -18.559  24.258  1.00 93.73           C  
ATOM   1563  C   CYS B 201      23.241 -18.981  24.152  1.00 93.73           C  
ATOM   1564  CB  CYS B 201      21.370 -17.789  23.003  1.00 93.73           C  
ATOM   1565  O   CYS B 201      24.111 -18.382  24.787  1.00 93.73           O  
ATOM   1566  SG  CYS B 201      19.652 -17.233  23.019  1.00 93.73           S  
ATOM   1567  N   SER B 202      23.538 -20.099  23.434  1.00 90.19           N  
ATOM   1568  CA  SER B 202      24.931 -20.449  23.175  1.00 90.19           C  
ATOM   1569  C   SER B 202      25.685 -19.284  22.544  1.00 90.19           C  
ATOM   1570  CB  SER B 202      25.016 -21.675  22.265  1.00 90.19           C  
ATOM   1571  O   SER B 202      25.272 -18.756  21.510  1.00 90.19           O  
ATOM   1572  OG  SER B 202      26.366 -22.044  22.043  1.00 90.19           O  
ATOM   1573  N   PRO B 203      26.741 -18.865  23.171  1.00 89.69           N  
ATOM   1574  CA  PRO B 203      27.441 -17.676  22.679  1.00 89.69           C  
ATOM   1575  C   PRO B 203      27.926 -17.831  21.239  1.00 89.69           C  
ATOM   1576  CB  PRO B 203      28.623 -17.540  23.642  1.00 89.69           C  
ATOM   1577  O   PRO B 203      28.085 -16.836  20.527  1.00 89.69           O  
ATOM   1578  CG  PRO B 203      28.761 -18.888  24.272  1.00 89.69           C  
ATOM   1579  CD  PRO B 203      27.409 -19.543  24.298  1.00 89.69           C  
ATOM   1580  N   ASP B 204      28.196 -19.058  20.782  1.00 89.34           N  
ATOM   1581  CA  ASP B 204      28.636 -19.305  19.413  1.00 89.34           C  
ATOM   1582  C   ASP B 204      27.502 -19.879  18.567  1.00 89.34           C  
ATOM   1583  CB  ASP B 204      29.836 -20.255  19.397  1.00 89.34           C  
ATOM   1584  O   ASP B 204      27.740 -20.421  17.485  1.00 89.34           O  
ATOM   1585  CG  ASP B 204      29.525 -21.612  20.005  1.00 89.34           C  
ATOM   1586  OD1 ASP B 204      28.514 -21.740  20.727  1.00 89.34           O  
ATOM   1587  OD2 ASP B 204      30.301 -22.562  19.758  1.00 89.34           O  
ATOM   1588  N   GLY B 205      26.329 -19.777  19.119  1.00 91.38           N  
ATOM   1589  CA  GLY B 205      25.185 -20.321  18.405  1.00 91.38           C  
ATOM   1590  C   GLY B 205      24.579 -19.344  17.415  1.00 91.38           C  
ATOM   1591  O   GLY B 205      24.814 -18.136  17.504  1.00 91.38           O  
ATOM   1592  N   PRO B 206      23.779 -19.876  16.379  1.00 90.84           N  
ATOM   1593  CA  PRO B 206      23.163 -19.013  15.368  1.00 90.84           C  
ATOM   1594  C   PRO B 206      22.219 -17.977  15.972  1.00 90.84           C  
ATOM   1595  CB  PRO B 206      22.395 -20.000  14.484  1.00 90.84           C  
ATOM   1596  O   PRO B 206      22.140 -16.847  15.481  1.00 90.84           O  
ATOM   1597  CG  PRO B 206      23.100 -21.304  14.665  1.00 90.84           C  
ATOM   1598  CD  PRO B 206      23.643 -21.363  16.064  1.00 90.84           C  
ATOM   1599  N   THR B 207      21.475 -18.287  17.040  1.00 93.29           N  
ATOM   1600  CA  THR B 207      20.572 -17.325  17.662  1.00 93.29           C  
ATOM   1601  C   THR B 207      21.348 -16.128  18.202  1.00 93.29           C  
ATOM   1602  CB  THR B 207      19.763 -17.972  18.801  1.00 93.29           C  
ATOM   1603  O   THR B 207      21.003 -14.978  17.920  1.00 93.29           O  
ATOM   1604  CG2 THR B 207      18.817 -16.965  19.446  1.00 93.29           C  
ATOM   1605  OG1 THR B 207      18.996 -19.063  18.274  1.00 93.29           O  
ATOM   1606  N   GLN B 208      22.450 -16.379  18.928  1.00 92.30           N  
ATOM   1607  CA  GLN B 208      23.234 -15.277  19.478  1.00 92.30           C  
ATOM   1608  C   GLN B 208      23.899 -14.468  18.369  1.00 92.30           C  
ATOM   1609  CB  GLN B 208      24.290 -15.802  20.452  1.00 92.30           C  
ATOM   1610  O   GLN B 208      24.045 -13.249  18.484  1.00 92.30           O  
ATOM   1611  CG  GLN B 208      24.959 -14.714  21.280  1.00 92.30           C  
ATOM   1612  CD  GLN B 208      23.977 -13.956  22.154  1.00 92.30           C  
ATOM   1613  NE2 GLN B 208      23.968 -12.634  22.028  1.00 92.30           N  
ATOM   1614  OE1 GLN B 208      23.232 -14.555  22.937  1.00 92.30           O  
ATOM   1615  N   GLU B 209      24.349 -15.147  17.327  1.00 92.72           N  
ATOM   1616  CA  GLU B 209      24.944 -14.453  16.188  1.00 92.72           C  
ATOM   1617  C   GLU B 209      24.018 -13.360  15.664  1.00 92.72           C  
ATOM   1618  CB  GLU B 209      25.275 -15.444  15.069  1.00 92.72           C  
ATOM   1619  O   GLU B 209      24.452 -12.229  15.436  1.00 92.72           O  
ATOM   1620  CG  GLU B 209      25.880 -14.794  13.832  1.00 92.72           C  
ATOM   1621  CD  GLU B 209      26.075 -15.766  12.680  1.00 92.72           C  
ATOM   1622  OE1 GLU B 209      26.219 -15.311  11.521  1.00 92.72           O  
ATOM   1623  OE2 GLU B 209      26.081 -16.991  12.936  1.00 92.72           O  
ATOM   1624  N   VAL B 210      22.689 -13.628  15.485  1.00 93.26           N  
ATOM   1625  CA  VAL B 210      21.723 -12.648  15.000  1.00 93.26           C  
ATOM   1626  C   VAL B 210      21.503 -11.571  16.058  1.00 93.26           C  
ATOM   1627  CB  VAL B 210      20.379 -13.313  14.627  1.00 93.26           C  
ATOM   1628  O   VAL B 210      21.474 -10.379  15.743  1.00 93.26           O  
ATOM   1629  CG1 VAL B 210      19.272 -12.266  14.515  1.00 93.26           C  
ATOM   1630  CG2 VAL B 210      20.515 -14.094  13.321  1.00 93.26           C  
ATOM   1631  N   LEU B 211      21.384 -11.939  17.311  1.00 92.41           N  
ATOM   1632  CA  LEU B 211      21.176 -10.964  18.376  1.00 92.41           C  
ATOM   1633  C   LEU B 211      22.357 -10.005  18.476  1.00 92.41           C  
ATOM   1634  CB  LEU B 211      20.964 -11.673  19.717  1.00 92.41           C  
ATOM   1635  O   LEU B 211      22.173  -8.808  18.704  1.00 92.41           O  
ATOM   1636  CG  LEU B 211      19.676 -12.486  19.858  1.00 92.41           C  
ATOM   1637  CD1 LEU B 211      19.663 -13.232  21.189  1.00 92.41           C  
ATOM   1638  CD2 LEU B 211      18.455 -11.581  19.734  1.00 92.41           C  
ATOM   1639  N   ASP B 212      23.595 -10.510  18.243  1.00 90.12           N  
ATOM   1640  CA  ASP B 212      24.769  -9.641  18.242  1.00 90.12           C  
ATOM   1641  C   ASP B 212      24.682  -8.602  17.127  1.00 90.12           C  
ATOM   1642  CB  ASP B 212      26.048 -10.469  18.091  1.00 90.12           C  
ATOM   1643  O   ASP B 212      24.988  -7.427  17.340  1.00 90.12           O  
ATOM   1644  CG  ASP B 212      26.394 -11.259  19.340  1.00 90.12           C  
ATOM   1645  OD1 ASP B 212      25.970 -10.865  20.448  1.00 90.12           O  
ATOM   1646  OD2 ASP B 212      27.099 -12.284  19.217  1.00 90.12           O  
ATOM   1647  N   MET B 213      24.213  -9.052  15.963  1.00 88.68           N  
ATOM   1648  CA  MET B 213      24.079  -8.133  14.836  1.00 88.68           C  
ATOM   1649  C   MET B 213      22.993  -7.097  15.105  1.00 88.68           C  
ATOM   1650  CB  MET B 213      23.763  -8.901  13.551  1.00 88.68           C  
ATOM   1651  O   MET B 213      22.961  -6.044  14.465  1.00 88.68           O  
ATOM   1652  CG  MET B 213      24.918  -9.748  13.043  1.00 88.68           C  
ATOM   1653  SD  MET B 213      24.564 -10.516  11.415  1.00 88.68           S  
ATOM   1654  CE  MET B 213      23.686 -12.012  11.951  1.00 88.68           C  
ATOM   1655  N   LEU B 214      22.097  -7.387  16.073  1.00 87.30           N  
ATOM   1656  CA  LEU B 214      21.043  -6.453  16.452  1.00 87.30           C  
ATOM   1657  C   LEU B 214      21.445  -5.648  17.683  1.00 87.30           C  
ATOM   1658  CB  LEU B 214      19.735  -7.200  16.721  1.00 87.30           C  
ATOM   1659  O   LEU B 214      20.680  -4.806  18.158  1.00 87.30           O  
ATOM   1660  CG  LEU B 214      19.176  -8.028  15.563  1.00 87.30           C  
ATOM   1661  CD1 LEU B 214      17.874  -8.706  15.976  1.00 87.30           C  
ATOM   1662  CD2 LEU B 214      18.961  -7.153  14.333  1.00 87.30           C  
ATOM   1663  N   GLY B 215      22.716  -5.886  18.226  1.00 87.80           N  
ATOM   1664  CA  GLY B 215      23.188  -5.219  19.430  1.00 87.80           C  
ATOM   1665  C   GLY B 215      22.430  -5.633  20.678  1.00 87.80           C  
ATOM   1666  O   GLY B 215      22.241  -4.828  21.591  1.00 87.80           O  
ATOM   1667  N   ARG B 216      21.944  -6.920  20.686  1.00 89.42           N  
ATOM   1668  CA  ARG B 216      21.141  -7.404  21.803  1.00 89.42           C  
ATOM   1669  C   ARG B 216      21.817  -8.583  22.494  1.00 89.42           C  
ATOM   1670  CB  ARG B 216      19.743  -7.807  21.326  1.00 89.42           C  
ATOM   1671  O   ARG B 216      22.562  -9.336  21.862  1.00 89.42           O  
ATOM   1672  CG  ARG B 216      18.907  -6.644  20.816  1.00 89.42           C  
ATOM   1673  CD  ARG B 216      17.611  -7.120  20.175  1.00 89.42           C  
ATOM   1674  NE  ARG B 216      16.733  -7.764  21.149  1.00 89.42           N  
ATOM   1675  NH1 ARG B 216      15.456  -8.871  19.572  1.00 89.42           N  
ATOM   1676  NH2 ARG B 216      14.994  -9.111  21.805  1.00 89.42           N  
ATOM   1677  CZ  ARG B 216      15.730  -8.580  20.839  1.00 89.42           C  
ATOM   1678  N   HIS B 217      21.507  -8.672  23.773  1.00 92.49           N  
ATOM   1679  CA  HIS B 217      21.946  -9.854  24.504  1.00 92.49           C  
ATOM   1680  C   HIS B 217      20.945 -10.995  24.360  1.00 92.49           C  
ATOM   1681  CB  HIS B 217      22.155  -9.522  25.983  1.00 92.49           C  
ATOM   1682  O   HIS B 217      19.816 -10.784  23.910  1.00 92.49           O  
ATOM   1683  CG  HIS B 217      20.886  -9.224  26.716  1.00 92.49           C  
ATOM   1684  CD2 HIS B 217      20.276  -8.048  26.994  1.00 92.49           C  
ATOM   1685  ND1 HIS B 217      20.092 -10.210  27.261  1.00 92.49           N  
ATOM   1686  CE1 HIS B 217      19.045  -9.651  27.844  1.00 92.49           C  
ATOM   1687  NE2 HIS B 217      19.133  -8.340  27.698  1.00 92.49           N  
ATOM   1688  N   GLY B 218      21.348 -12.251  24.701  1.00 94.14           N  
ATOM   1689  CA  GLY B 218      20.490 -13.423  24.649  1.00 94.14           C  
ATOM   1690  C   GLY B 218      20.242 -14.042  26.011  1.00 94.14           C  
ATOM   1691  O   GLY B 218      20.099 -15.261  26.128  1.00 94.14           O  
ATOM   1692  N   GLN B 219      20.083 -13.212  27.075  1.00 92.52           N  
ATOM   1693  CA  GLN B 219      19.981 -13.700  28.445  1.00 92.52           C  
ATOM   1694  C   GLN B 219      18.528 -13.728  28.913  1.00 92.52           C  
ATOM   1695  CB  GLN B 219      20.819 -12.836  29.388  1.00 92.52           C  
ATOM   1696  O   GLN B 219      17.750 -12.828  28.591  1.00 92.52           O  
ATOM   1697  CG  GLN B 219      22.311 -12.868  29.088  1.00 92.52           C  
ATOM   1698  CD  GLN B 219      22.940 -14.218  29.378  1.00 92.52           C  
ATOM   1699  NE2 GLN B 219      23.874 -14.632  28.527  1.00 92.52           N  
ATOM   1700  OE1 GLN B 219      22.588 -14.885  30.357  1.00 92.52           O  
ATOM   1701  N   ARG B 220      18.109 -14.758  29.710  1.00 93.25           N  
ATOM   1702  CA  ARG B 220      16.803 -14.860  30.352  1.00 93.25           C  
ATOM   1703  C   ARG B 220      16.940 -14.892  31.871  1.00 93.25           C  
ATOM   1704  CB  ARG B 220      16.062 -16.109  29.867  1.00 93.25           C  
ATOM   1705  O   ARG B 220      17.888 -15.474  32.401  1.00 93.25           O  
ATOM   1706  CG  ARG B 220      15.940 -16.205  28.355  1.00 93.25           C  
ATOM   1707  CD  ARG B 220      14.894 -17.229  27.937  1.00 93.25           C  
ATOM   1708  NE  ARG B 220      13.539 -16.752  28.199  1.00 93.25           N  
ATOM   1709  NH1 ARG B 220      12.522 -18.786  27.791  1.00 93.25           N  
ATOM   1710  NH2 ARG B 220      11.260 -16.965  28.383  1.00 93.25           N  
ATOM   1711  CZ  ARG B 220      12.443 -17.502  28.125  1.00 93.25           C  
ATOM   1712  N   PRO B 221      16.016 -14.325  32.613  1.00 93.51           N  
ATOM   1713  CA  PRO B 221      16.050 -14.436  34.073  1.00 93.51           C  
ATOM   1714  C   PRO B 221      15.734 -15.847  34.565  1.00 93.51           C  
ATOM   1715  CB  PRO B 221      14.975 -13.446  34.526  1.00 93.51           C  
ATOM   1716  O   PRO B 221      15.155 -16.647  33.826  1.00 93.51           O  
ATOM   1717  CG  PRO B 221      13.969 -13.440  33.421  1.00 93.51           C  
ATOM   1718  CD  PRO B 221      14.694 -13.617  32.117  1.00 93.51           C  
ATOM   1719  N   ALA B 222      16.202 -16.104  35.755  1.00 96.01           N  
ATOM   1720  CA  ALA B 222      15.827 -17.372  36.375  1.00 96.01           C  
ATOM   1721  C   ALA B 222      14.311 -17.527  36.434  1.00 96.01           C  
ATOM   1722  CB  ALA B 222      16.425 -17.478  37.775  1.00 96.01           C  
ATOM   1723  O   ALA B 222      13.600 -16.598  36.823  1.00 96.01           O  
ATOM   1724  N   HIS B 223      13.838 -18.730  35.916  1.00 96.43           N  
ATOM   1725  CA  HIS B 223      12.399 -18.958  35.871  1.00 96.43           C  
ATOM   1726  C   HIS B 223      12.075 -20.447  35.945  1.00 96.43           C  
ATOM   1727  CB  HIS B 223      11.799 -18.354  34.600  1.00 96.43           C  
ATOM   1728  O   HIS B 223      12.960 -21.289  35.771  1.00 96.43           O  
ATOM   1729  CG  HIS B 223      12.386 -18.903  33.339  1.00 96.43           C  
ATOM   1730  CD2 HIS B 223      11.932 -19.851  32.486  1.00 96.43           C  
ATOM   1731  ND1 HIS B 223      13.593 -18.474  32.831  1.00 96.43           N  
ATOM   1732  CE1 HIS B 223      13.855 -19.136  31.716  1.00 96.43           C  
ATOM   1733  NE2 HIS B 223      12.862 -19.977  31.484  1.00 96.43           N  
ATOM   1734  N   ILE B 224      10.772 -20.729  36.289  1.00 97.63           N  
ATOM   1735  CA  ILE B 224      10.207 -22.074  36.311  1.00 97.63           C  
ATOM   1736  C   ILE B 224       9.023 -22.153  35.352  1.00 97.63           C  
ATOM   1737  CB  ILE B 224       9.770 -22.478  37.738  1.00 97.63           C  
ATOM   1738  O   ILE B 224       8.104 -21.333  35.420  1.00 97.63           O  
ATOM   1739  CG1 ILE B 224      10.915 -22.252  38.731  1.00 97.63           C  
ATOM   1740  CG2 ILE B 224       9.300 -23.935  37.766  1.00 97.63           C  
ATOM   1741  CD1 ILE B 224      10.495 -22.346  40.192  1.00 97.63           C  
ATOM   1742  N   HIS B 225       9.021 -23.170  34.381  1.00 97.73           N  
ATOM   1743  CA  HIS B 225       7.949 -23.346  33.408  1.00 97.73           C  
ATOM   1744  C   HIS B 225       6.819 -24.195  33.980  1.00 97.73           C  
ATOM   1745  CB  HIS B 225       8.489 -23.984  32.127  1.00 97.73           C  
ATOM   1746  O   HIS B 225       7.064 -25.114  34.765  1.00 97.73           O  
ATOM   1747  CG  HIS B 225       9.460 -23.119  31.389  1.00 97.73           C  
ATOM   1748  CD2 HIS B 225      10.812 -23.063  31.431  1.00 97.73           C  
ATOM   1749  ND1 HIS B 225       9.062 -22.164  30.477  1.00 97.73           N  
ATOM   1750  CE1 HIS B 225      10.133 -21.559  29.988  1.00 97.73           C  
ATOM   1751  NE2 HIS B 225      11.206 -22.086  30.552  1.00 97.73           N  
ATOM   1752  N   PHE B 226       5.525 -23.933  33.492  1.00 97.29           N  
ATOM   1753  CA  PHE B 226       4.364 -24.677  33.965  1.00 97.29           C  
ATOM   1754  C   PHE B 226       3.415 -24.988  32.815  1.00 97.29           C  
ATOM   1755  CB  PHE B 226       3.629 -23.893  35.056  1.00 97.29           C  
ATOM   1756  O   PHE B 226       3.094 -24.109  32.012  1.00 97.29           O  
ATOM   1757  CG  PHE B 226       4.428 -23.715  36.319  1.00 97.29           C  
ATOM   1758  CD1 PHE B 226       4.276 -24.594  37.384  1.00 97.29           C  
ATOM   1759  CD2 PHE B 226       5.331 -22.667  36.440  1.00 97.29           C  
ATOM   1760  CE1 PHE B 226       5.015 -24.431  38.554  1.00 97.29           C  
ATOM   1761  CE2 PHE B 226       6.073 -22.497  37.606  1.00 97.29           C  
ATOM   1762  CZ  PHE B 226       5.912 -23.380  38.662  1.00 97.29           C  
ATOM   1763  N   PHE B 227       3.000 -26.228  32.693  1.00 97.17           N  
ATOM   1764  CA  PHE B 227       1.766 -26.669  32.052  1.00 97.17           C  
ATOM   1765  C   PHE B 227       0.737 -27.093  33.092  1.00 97.17           C  
ATOM   1766  CB  PHE B 227       2.044 -27.824  31.086  1.00 97.17           C  
ATOM   1767  O   PHE B 227       0.976 -28.021  33.868  1.00 97.17           O  
ATOM   1768  CG  PHE B 227       2.564 -27.384  29.745  1.00 97.17           C  
ATOM   1769  CD1 PHE B 227       2.508 -26.048  29.366  1.00 97.17           C  
ATOM   1770  CD2 PHE B 227       3.109 -28.305  28.861  1.00 97.17           C  
ATOM   1771  CE1 PHE B 227       2.989 -25.636  28.125  1.00 97.17           C  
ATOM   1772  CE2 PHE B 227       3.591 -27.903  27.619  1.00 97.17           C  
ATOM   1773  CZ  PHE B 227       3.530 -26.567  27.253  1.00 97.17           C  
ATOM   1774  N   ILE B 228      -0.403 -26.389  33.120  1.00 97.05           N  
ATOM   1775  CA  ILE B 228      -1.435 -26.751  34.084  1.00 97.05           C  
ATOM   1776  C   ILE B 228      -2.719 -27.129  33.349  1.00 97.05           C  
ATOM   1777  CB  ILE B 228      -1.707 -25.601  35.080  1.00 97.05           C  
ATOM   1778  O   ILE B 228      -3.213 -26.365  32.517  1.00 97.05           O  
ATOM   1779  CG1 ILE B 228      -0.395 -25.120  35.711  1.00 97.05           C  
ATOM   1780  CG2 ILE B 228      -2.703 -26.042  36.156  1.00 97.05           C  
ATOM   1781  CD1 ILE B 228      -0.500 -23.769  36.404  1.00 97.05           C  
ATOM   1782  N   SER B 229      -3.244 -28.259  33.559  1.00 95.82           N  
ATOM   1783  CA  SER B 229      -4.456 -28.735  32.900  1.00 95.82           C  
ATOM   1784  C   SER B 229      -5.379 -29.443  33.885  1.00 95.82           C  
ATOM   1785  CB  SER B 229      -4.105 -29.680  31.750  1.00 95.82           C  
ATOM   1786  O   SER B 229      -4.920 -30.012  34.877  1.00 95.82           O  
ATOM   1787  OG  SER B 229      -3.349 -30.783  32.218  1.00 95.82           O  
ATOM   1788  N   ALA B 230      -6.670 -29.347  33.698  1.00 95.46           N  
ATOM   1789  CA  ALA B 230      -7.721 -30.015  34.461  1.00 95.46           C  
ATOM   1790  C   ALA B 230      -8.976 -30.207  33.615  1.00 95.46           C  
ATOM   1791  CB  ALA B 230      -8.049 -29.219  35.722  1.00 95.46           C  
ATOM   1792  O   ALA B 230      -9.249 -29.415  32.709  1.00 95.46           O  
ATOM   1793  N   PRO B 231      -9.723 -31.335  33.940  1.00 90.53           N  
ATOM   1794  CA  PRO B 231     -10.961 -31.529  33.183  1.00 90.53           C  
ATOM   1795  C   PRO B 231     -11.911 -30.338  33.290  1.00 90.53           C  
ATOM   1796  CB  PRO B 231     -11.575 -32.776  33.824  1.00 90.53           C  
ATOM   1797  O   PRO B 231     -12.178 -29.855  34.393  1.00 90.53           O  
ATOM   1798  CG  PRO B 231     -10.415 -33.518  34.404  1.00 90.53           C  
ATOM   1799  CD  PRO B 231      -9.404 -32.519  34.892  1.00 90.53           C  
ATOM   1800  N   GLY B 232     -12.344 -29.875  32.134  1.00 91.47           N  
ATOM   1801  CA  GLY B 232     -13.299 -28.780  32.070  1.00 91.47           C  
ATOM   1802  C   GLY B 232     -12.646 -27.414  32.146  1.00 91.47           C  
ATOM   1803  O   GLY B 232     -13.334 -26.391  32.168  1.00 91.47           O  
ATOM   1804  N   HIS B 233     -11.359 -27.411  32.133  1.00 94.26           N  
ATOM   1805  CA  HIS B 233     -10.656 -26.137  32.245  1.00 94.26           C  
ATOM   1806  C   HIS B 233      -9.629 -25.974  31.129  1.00 94.26           C  
ATOM   1807  CB  HIS B 233      -9.971 -26.022  33.609  1.00 94.26           C  
ATOM   1808  O   HIS B 233      -9.037 -26.957  30.675  1.00 94.26           O  
ATOM   1809  CG  HIS B 233     -10.923 -26.045  34.762  1.00 94.26           C  
ATOM   1810  CD2 HIS B 233     -11.472 -25.038  35.482  1.00 94.26           C  
ATOM   1811  ND1 HIS B 233     -11.416 -27.215  35.298  1.00 94.26           N  
ATOM   1812  CE1 HIS B 233     -12.229 -26.926  36.300  1.00 94.26           C  
ATOM   1813  NE2 HIS B 233     -12.279 -25.611  36.432  1.00 94.26           N  
ATOM   1814  N   ARG B 234      -9.534 -24.717  30.603  1.00 94.67           N  
ATOM   1815  CA  ARG B 234      -8.610 -24.408  29.516  1.00 94.67           C  
ATOM   1816  C   ARG B 234      -7.166 -24.650  29.940  1.00 94.67           C  
ATOM   1817  CB  ARG B 234      -8.786 -22.958  29.058  1.00 94.67           C  
ATOM   1818  O   ARG B 234      -6.752 -24.229  31.023  1.00 94.67           O  
ATOM   1819  CG  ARG B 234      -8.063 -22.631  27.761  1.00 94.67           C  
ATOM   1820  CD  ARG B 234      -8.357 -21.212  27.295  1.00 94.67           C  
ATOM   1821  NE  ARG B 234      -7.734 -20.930  26.005  1.00 94.67           N  
ATOM   1822  NH1 ARG B 234      -8.332 -18.698  25.972  1.00 94.67           N  
ATOM   1823  NH2 ARG B 234      -7.141 -19.596  24.232  1.00 94.67           N  
ATOM   1824  CZ  ARG B 234      -7.738 -19.741  25.406  1.00 94.67           C  
ATOM   1825  N   HIS B 235      -6.385 -25.333  29.045  1.00 94.50           N  
ATOM   1826  CA  HIS B 235      -4.964 -25.564  29.283  1.00 94.50           C  
ATOM   1827  C   HIS B 235      -4.202 -24.248  29.390  1.00 94.50           C  
ATOM   1828  CB  HIS B 235      -4.368 -26.427  28.169  1.00 94.50           C  
ATOM   1829  O   HIS B 235      -4.428 -23.328  28.601  1.00 94.50           O  
ATOM   1830  CG  HIS B 235      -2.899 -26.665  28.316  1.00 94.50           C  
ATOM   1831  CD2 HIS B 235      -1.834 -25.991  27.820  1.00 94.50           C  
ATOM   1832  ND1 HIS B 235      -2.385 -27.712  29.050  1.00 94.50           N  
ATOM   1833  CE1 HIS B 235      -1.064 -27.672  28.999  1.00 94.50           C  
ATOM   1834  NE2 HIS B 235      -0.704 -26.637  28.259  1.00 94.50           N  
ATOM   1835  N   LEU B 236      -3.354 -24.179  30.498  1.00 95.28           N  
ATOM   1836  CA  LEU B 236      -2.592 -22.955  30.721  1.00 95.28           C  
ATOM   1837  C   LEU B 236      -1.095 -23.212  30.580  1.00 95.28           C  
ATOM   1838  CB  LEU B 236      -2.896 -22.382  32.108  1.00 95.28           C  
ATOM   1839  O   LEU B 236      -0.550 -24.103  31.235  1.00 95.28           O  
ATOM   1840  CG  LEU B 236      -2.042 -21.192  32.551  1.00 95.28           C  
ATOM   1841  CD1 LEU B 236      -2.401 -19.951  31.740  1.00 95.28           C  
ATOM   1842  CD2 LEU B 236      -2.220 -20.931  34.042  1.00 95.28           C  
ATOM   1843  N   THR B 237      -0.439 -22.488  29.644  1.00 95.25           N  
ATOM   1844  CA  THR B 237       1.013 -22.414  29.532  1.00 95.25           C  
ATOM   1845  C   THR B 237       1.537 -21.115  30.136  1.00 95.25           C  
ATOM   1846  CB  THR B 237       1.466 -22.520  28.064  1.00 95.25           C  
ATOM   1847  O   THR B 237       1.153 -20.025  29.707  1.00 95.25           O  
ATOM   1848  CG2 THR B 237       2.987 -22.495  27.954  1.00 95.25           C  
ATOM   1849  OG1 THR B 237       0.977 -23.747  27.506  1.00 95.25           O  
ATOM   1850  N   THR B 238       2.453 -21.236  31.126  1.00 95.54           N  
ATOM   1851  CA  THR B 238       2.951 -20.032  31.782  1.00 95.54           C  
ATOM   1852  C   THR B 238       4.293 -20.301  32.458  1.00 95.54           C  
ATOM   1853  CB  THR B 238       1.946 -19.507  32.822  1.00 95.54           C  
ATOM   1854  O   THR B 238       4.947 -21.308  32.176  1.00 95.54           O  
ATOM   1855  CG2 THR B 238       1.937 -20.382  34.071  1.00 95.54           C  
ATOM   1856  OG1 THR B 238       2.304 -18.170  33.192  1.00 95.54           O  
ATOM   1857  N   GLN B 239       4.827 -19.213  33.160  1.00 95.97           N  
ATOM   1858  CA  GLN B 239       6.057 -19.367  33.931  1.00 95.97           C  
ATOM   1859  C   GLN B 239       6.075 -18.426  35.132  1.00 95.97           C  
ATOM   1860  CB  GLN B 239       7.279 -19.114  33.048  1.00 95.97           C  
ATOM   1861  O   GLN B 239       5.288 -17.479  35.197  1.00 95.97           O  
ATOM   1862  CG  GLN B 239       7.473 -17.651  32.670  1.00 95.97           C  
ATOM   1863  CD  GLN B 239       8.635 -17.440  31.717  1.00 95.97           C  
ATOM   1864  NE2 GLN B 239       9.290 -16.289  31.827  1.00 95.97           N  
ATOM   1865  OE1 GLN B 239       8.943 -18.304  30.891  1.00 95.97           O  
ATOM   1866  N   ILE B 240       6.946 -18.782  36.132  1.00 96.20           N  
ATOM   1867  CA  ILE B 240       7.244 -17.886  37.244  1.00 96.20           C  
ATOM   1868  C   ILE B 240       8.676 -17.369  37.122  1.00 96.20           C  
ATOM   1869  CB  ILE B 240       7.043 -18.588  38.607  1.00 96.20           C  
ATOM   1870  O   ILE B 240       9.615 -18.155  36.968  1.00 96.20           O  
ATOM   1871  CG1 ILE B 240       5.610 -19.120  38.725  1.00 96.20           C  
ATOM   1872  CG2 ILE B 240       7.370 -17.634  39.759  1.00 96.20           C  
ATOM   1873  CD1 ILE B 240       5.398 -20.068  39.898  1.00 96.20           C  
ATOM   1874  N   ASN B 241       8.756 -15.996  37.086  1.00 94.77           N  
ATOM   1875  CA  ASN B 241      10.075 -15.376  37.126  1.00 94.77           C  
ATOM   1876  C   ASN B 241      10.485 -15.021  38.553  1.00 94.77           C  
ATOM   1877  CB  ASN B 241      10.111 -14.132  36.237  1.00 94.77           C  
ATOM   1878  O   ASN B 241       9.678 -14.493  39.321  1.00 94.77           O  
ATOM   1879  CG  ASN B 241       9.805 -14.441  34.785  1.00 94.77           C  
ATOM   1880  ND2 ASN B 241       8.574 -14.174  34.369  1.00 94.77           N  
ATOM   1881  OD1 ASN B 241      10.669 -14.916  34.044  1.00 94.77           O  
ATOM   1882  N   LEU B 242      11.669 -15.355  38.902  1.00 95.05           N  
ATOM   1883  CA  LEU B 242      12.094 -15.121  40.278  1.00 95.05           C  
ATOM   1884  C   LEU B 242      12.471 -13.658  40.490  1.00 95.05           C  
ATOM   1885  CB  LEU B 242      13.279 -16.021  40.634  1.00 95.05           C  
ATOM   1886  O   LEU B 242      13.298 -13.113  39.754  1.00 95.05           O  
ATOM   1887  CG  LEU B 242      13.047 -17.528  40.510  1.00 95.05           C  
ATOM   1888  CD1 LEU B 242      14.279 -18.295  40.980  1.00 95.05           C  
ATOM   1889  CD2 LEU B 242      11.815 -17.946  41.306  1.00 95.05           C  
ATOM   1890  N   ALA B 243      11.886 -13.084  41.472  1.00 90.55           N  
ATOM   1891  CA  ALA B 243      12.067 -11.668  41.784  1.00 90.55           C  
ATOM   1892  C   ALA B 243      13.533 -11.354  42.068  1.00 90.55           C  
ATOM   1893  CB  ALA B 243      11.201 -11.270  42.975  1.00 90.55           C  
ATOM   1894  O   ALA B 243      14.229 -12.136  42.719  1.00 90.55           O  
ATOM   1895  N   GLY B 244      14.002 -10.240  41.573  1.00 87.28           N  
ATOM   1896  CA  GLY B 244      15.342  -9.758  41.871  1.00 87.28           C  
ATOM   1897  C   GLY B 244      16.363 -10.141  40.816  1.00 87.28           C  
ATOM   1898  O   GLY B 244      17.501  -9.670  40.846  1.00 87.28           O  
ATOM   1899  N   ASP B 245      16.030 -10.927  39.861  1.00 87.45           N  
ATOM   1900  CA  ASP B 245      16.950 -11.284  38.785  1.00 87.45           C  
ATOM   1901  C   ASP B 245      17.294 -10.066  37.930  1.00 87.45           C  
ATOM   1902  CB  ASP B 245      16.352 -12.388  37.911  1.00 87.45           C  
ATOM   1903  O   ASP B 245      16.432  -9.226  37.663  1.00 87.45           O  
ATOM   1904  CG  ASP B 245      17.362 -12.999  36.954  1.00 87.45           C  
ATOM   1905  OD1 ASP B 245      17.645 -12.393  35.898  1.00 87.45           O  
ATOM   1906  OD2 ASP B 245      17.876 -14.097  37.258  1.00 87.45           O  
ATOM   1907  N   LYS B 246      18.580 -10.022  37.530  1.00 89.64           N  
ATOM   1908  CA  LYS B 246      19.092  -8.893  36.759  1.00 89.64           C  
ATOM   1909  C   LYS B 246      18.282  -8.688  35.482  1.00 89.64           C  
ATOM   1910  CB  LYS B 246      20.567  -9.102  36.415  1.00 89.64           C  
ATOM   1911  O   LYS B 246      18.077  -7.553  35.046  1.00 89.64           O  
ATOM   1912  CG  LYS B 246      21.156  -8.018  35.524  1.00 89.64           C  
ATOM   1913  CD  LYS B 246      22.600  -8.325  35.149  1.00 89.64           C  
ATOM   1914  CE  LYS B 246      23.168  -7.274  34.206  1.00 89.64           C  
ATOM   1915  NZ  LYS B 246      24.557  -7.612  33.772  1.00 89.64           N  
ATOM   1916  N   TYR B 247      17.767  -9.772  34.885  1.00 91.94           N  
ATOM   1917  CA  TYR B 247      17.098  -9.699  33.591  1.00 91.94           C  
ATOM   1918  C   TYR B 247      15.590  -9.851  33.747  1.00 91.94           C  
ATOM   1919  CB  TYR B 247      17.637 -10.779  32.646  1.00 91.94           C  
ATOM   1920  O   TYR B 247      14.894 -10.202  32.792  1.00 91.94           O  
ATOM   1921  CG  TYR B 247      19.098 -10.612  32.305  1.00 91.94           C  
ATOM   1922  CD1 TYR B 247      19.512  -9.655  31.381  1.00 91.94           C  
ATOM   1923  CD2 TYR B 247      20.066 -11.411  32.903  1.00 91.94           C  
ATOM   1924  CE1 TYR B 247      20.858  -9.499  31.062  1.00 91.94           C  
ATOM   1925  CE2 TYR B 247      21.413 -11.265  32.592  1.00 91.94           C  
ATOM   1926  OH  TYR B 247      23.132 -10.158  31.359  1.00 91.94           O  
ATOM   1927  CZ  TYR B 247      21.799 -10.307  31.671  1.00 91.94           C  
ATOM   1928  N   LEU B 248      15.114  -9.625  34.973  1.00 87.37           N  
ATOM   1929  CA  LEU B 248      13.694  -9.809  35.253  1.00 87.37           C  
ATOM   1930  C   LEU B 248      12.837  -9.056  34.241  1.00 87.37           C  
ATOM   1931  CB  LEU B 248      13.362  -9.338  36.672  1.00 87.37           C  
ATOM   1932  O   LEU B 248      11.885  -9.613  33.691  1.00 87.37           O  
ATOM   1933  CG  LEU B 248      11.899  -9.452  37.099  1.00 87.37           C  
ATOM   1934  CD1 LEU B 248      11.453 -10.911  37.082  1.00 87.37           C  
ATOM   1935  CD2 LEU B 248      11.696  -8.842  38.482  1.00 87.37           C  
ATOM   1936  N   TRP B 249      13.175  -7.886  33.880  1.00 87.98           N  
ATOM   1937  CA  TRP B 249      12.382  -7.085  32.954  1.00 87.98           C  
ATOM   1938  C   TRP B 249      13.164  -6.791  31.678  1.00 87.98           C  
ATOM   1939  CB  TRP B 249      11.948  -5.773  33.614  1.00 87.98           C  
ATOM   1940  O   TRP B 249      12.859  -5.836  30.961  1.00 87.98           O  
ATOM   1941  CG  TRP B 249      11.089  -5.957  34.829  1.00 87.98           C  
ATOM   1942  CD1 TRP B 249      11.449  -5.754  36.132  1.00 87.98           C  
ATOM   1943  CD2 TRP B 249       9.724  -6.388  34.854  1.00 87.98           C  
ATOM   1944  CE2 TRP B 249       9.321  -6.422  36.207  1.00 87.98           C  
ATOM   1945  CE3 TRP B 249       8.803  -6.747  33.861  1.00 87.98           C  
ATOM   1946  NE1 TRP B 249      10.391  -6.032  36.965  1.00 87.98           N  
ATOM   1947  CH2 TRP B 249       7.151  -7.149  35.601  1.00 87.98           C  
ATOM   1948  CZ2 TRP B 249       8.033  -6.803  36.592  1.00 87.98           C  
ATOM   1949  CZ3 TRP B 249       7.522  -7.125  34.246  1.00 87.98           C  
ATOM   1950  N   ASP B 250      14.272  -7.526  31.387  1.00 90.45           N  
ATOM   1951  CA  ASP B 250      15.107  -7.462  30.191  1.00 90.45           C  
ATOM   1952  C   ASP B 250      15.382  -8.859  29.639  1.00 90.45           C  
ATOM   1953  CB  ASP B 250      16.425  -6.746  30.493  1.00 90.45           C  
ATOM   1954  O   ASP B 250      16.525  -9.189  29.314  1.00 90.45           O  
ATOM   1955  CG  ASP B 250      17.208  -6.391  29.242  1.00 90.45           C  
ATOM   1956  OD1 ASP B 250      16.609  -6.325  28.146  1.00 90.45           O  
ATOM   1957  OD2 ASP B 250      18.435  -6.178  29.351  1.00 90.45           O  
ATOM   1958  N   ASP B 251      14.346  -9.675  29.685  1.00 91.62           N  
ATOM   1959  CA  ASP B 251      14.377 -11.013  29.101  1.00 91.62           C  
ATOM   1960  C   ASP B 251      14.457 -10.946  27.578  1.00 91.62           C  
ATOM   1961  CB  ASP B 251      13.145 -11.814  29.529  1.00 91.62           C  
ATOM   1962  O   ASP B 251      13.622 -10.307  26.935  1.00 91.62           O  
ATOM   1963  CG  ASP B 251      13.137 -13.228  28.977  1.00 91.62           C  
ATOM   1964  OD1 ASP B 251      14.162 -13.671  28.416  1.00 91.62           O  
ATOM   1965  OD2 ASP B 251      12.094 -13.906  29.102  1.00 91.62           O  
ATOM   1966  N   PHE B 252      15.447 -11.595  26.967  1.00 95.30           N  
ATOM   1967  CA  PHE B 252      15.597 -11.506  25.520  1.00 95.30           C  
ATOM   1968  C   PHE B 252      14.396 -12.121  24.811  1.00 95.30           C  
ATOM   1969  CB  PHE B 252      16.886 -12.203  25.068  1.00 95.30           C  
ATOM   1970  O   PHE B 252      14.130 -11.813  23.648  1.00 95.30           O  
ATOM   1971  CG  PHE B 252      16.727 -13.681  24.837  1.00 95.30           C  
ATOM   1972  CD1 PHE B 252      16.669 -14.563  25.909  1.00 95.30           C  
ATOM   1973  CD2 PHE B 252      16.637 -14.189  23.548  1.00 95.30           C  
ATOM   1974  CE1 PHE B 252      16.524 -15.933  25.699  1.00 95.30           C  
ATOM   1975  CE2 PHE B 252      16.491 -15.556  23.330  1.00 95.30           C  
ATOM   1976  CZ  PHE B 252      16.435 -16.426  24.406  1.00 95.30           C  
ATOM   1977  N   ALA B 253      13.691 -13.017  25.487  1.00 92.39           N  
ATOM   1978  CA  ALA B 253      12.541 -13.709  24.910  1.00 92.39           C  
ATOM   1979  C   ALA B 253      11.237 -13.006  25.278  1.00 92.39           C  
ATOM   1980  CB  ALA B 253      12.507 -15.163  25.372  1.00 92.39           C  
ATOM   1981  O   ALA B 253      10.153 -13.465  24.910  1.00 92.39           O  
ATOM   1982  N   TYR B 254      11.272 -12.013  26.032  1.00 94.55           N  
ATOM   1983  CA  TYR B 254      10.162 -11.135  26.387  1.00 94.55           C  
ATOM   1984  C   TYR B 254       9.029 -11.923  27.034  1.00 94.55           C  
ATOM   1985  CB  TYR B 254       9.643 -10.396  25.149  1.00 94.55           C  
ATOM   1986  O   TYR B 254       7.855 -11.683  26.746  1.00 94.55           O  
ATOM   1987  CG  TYR B 254      10.709  -9.617  24.418  1.00 94.55           C  
ATOM   1988  CD1 TYR B 254      11.012  -8.306  24.777  1.00 94.55           C  
ATOM   1989  CD2 TYR B 254      11.415 -10.190  23.364  1.00 94.55           C  
ATOM   1990  CE1 TYR B 254      11.990  -7.583  24.104  1.00 94.55           C  
ATOM   1991  CE2 TYR B 254      12.395  -9.476  22.684  1.00 94.55           C  
ATOM   1992  OH  TYR B 254      13.647  -7.464  22.391  1.00 94.55           O  
ATOM   1993  CZ  TYR B 254      12.676  -8.175  23.061  1.00 94.55           C  
ATOM   1994  N   ALA B 255       9.326 -12.800  27.933  1.00 92.33           N  
ATOM   1995  CA  ALA B 255       8.335 -13.696  28.524  1.00 92.33           C  
ATOM   1996  C   ALA B 255       7.819 -13.144  29.851  1.00 92.33           C  
ATOM   1997  CB  ALA B 255       8.927 -15.088  28.725  1.00 92.33           C  
ATOM   1998  O   ALA B 255       6.792 -13.597  30.361  1.00 92.33           O  
ATOM   1999  N   THR B 256       8.518 -12.214  30.499  1.00 89.99           N  
ATOM   2000  CA  THR B 256       8.107 -11.694  31.798  1.00 89.99           C  
ATOM   2001  C   THR B 256       6.852 -10.837  31.666  1.00 89.99           C  
ATOM   2002  CB  THR B 256       9.231 -10.867  32.450  1.00 89.99           C  
ATOM   2003  O   THR B 256       6.801  -9.926  30.837  1.00 89.99           O  
ATOM   2004  CG2 THR B 256       8.916 -10.567  33.912  1.00 89.99           C  
ATOM   2005  OG1 THR B 256      10.460 -11.601  32.378  1.00 89.99           O  
ATOM   2006  N   ARG B 257       5.798 -11.155  32.416  1.00 89.80           N  
ATOM   2007  CA  ARG B 257       4.547 -10.405  32.449  1.00 89.80           C  
ATOM   2008  C   ARG B 257       4.154 -10.058  33.881  1.00 89.80           C  
ATOM   2009  CB  ARG B 257       3.426 -11.200  31.776  1.00 89.80           C  
ATOM   2010  O   ARG B 257       4.597 -10.712  34.828  1.00 89.80           O  
ATOM   2011  CG  ARG B 257       3.698 -11.536  30.319  1.00 89.80           C  
ATOM   2012  CD  ARG B 257       2.412 -11.834  29.560  1.00 89.80           C  
ATOM   2013  NE  ARG B 257       2.656 -12.004  28.130  1.00 89.80           N  
ATOM   2014  NH1 ARG B 257       0.428 -11.930  27.528  1.00 89.80           N  
ATOM   2015  NH2 ARG B 257       2.043 -12.205  25.926  1.00 89.80           N  
ATOM   2016  CZ  ARG B 257       1.708 -12.046  27.198  1.00 89.80           C  
ATOM   2017  N   ASP B 258       3.322  -8.946  34.088  1.00 87.45           N  
ATOM   2018  CA  ASP B 258       2.782  -8.621  35.405  1.00 87.45           C  
ATOM   2019  C   ASP B 258       1.942  -9.772  35.954  1.00 87.45           C  
ATOM   2020  CB  ASP B 258       1.944  -7.343  35.340  1.00 87.45           C  
ATOM   2021  O   ASP B 258       1.138 -10.361  35.230  1.00 87.45           O  
ATOM   2022  CG  ASP B 258       2.786  -6.080  35.360  1.00 87.45           C  
ATOM   2023  OD1 ASP B 258       3.550  -5.870  36.326  1.00 87.45           O  
ATOM   2024  OD2 ASP B 258       2.683  -5.285  34.400  1.00 87.45           O  
ATOM   2025  N   GLY B 259       2.246 -10.120  37.130  1.00 87.83           N  
ATOM   2026  CA  GLY B 259       1.525 -11.201  37.783  1.00 87.83           C  
ATOM   2027  C   GLY B 259       2.248 -12.532  37.707  1.00 87.83           C  
ATOM   2028  O   GLY B 259       1.799 -13.522  38.290  1.00 87.83           O  
ATOM   2029  N   LEU B 260       3.434 -12.542  37.002  1.00 92.64           N  
ATOM   2030  CA  LEU B 260       4.165 -13.798  36.872  1.00 92.64           C  
ATOM   2031  C   LEU B 260       5.527 -13.707  37.553  1.00 92.64           C  
ATOM   2032  CB  LEU B 260       4.343 -14.163  35.396  1.00 92.64           C  
ATOM   2033  O   LEU B 260       6.479 -14.368  37.137  1.00 92.64           O  
ATOM   2034  CG  LEU B 260       3.065 -14.472  34.615  1.00 92.64           C  
ATOM   2035  CD1 LEU B 260       3.406 -14.916  33.196  1.00 92.64           C  
ATOM   2036  CD2 LEU B 260       2.242 -15.537  35.332  1.00 92.64           C  
ATOM   2037  N   VAL B 261       5.612 -12.788  38.444  1.00 91.63           N  
ATOM   2038  CA  VAL B 261       6.843 -12.674  39.220  1.00 91.63           C  
ATOM   2039  C   VAL B 261       6.650 -13.315  40.593  1.00 91.63           C  
ATOM   2040  CB  VAL B 261       7.281 -11.202  39.376  1.00 91.63           C  
ATOM   2041  O   VAL B 261       5.755 -12.923  41.347  1.00 91.63           O  
ATOM   2042  CG1 VAL B 261       8.564 -11.104  40.201  1.00 91.63           C  
ATOM   2043  CG2 VAL B 261       7.474 -10.555  38.005  1.00 91.63           C  
ATOM   2044  N   GLY B 262       7.455 -14.395  40.928  1.00 92.08           N  
ATOM   2045  CA  GLY B 262       7.390 -15.080  42.208  1.00 92.08           C  
ATOM   2046  C   GLY B 262       8.356 -14.518  43.235  1.00 92.08           C  
ATOM   2047  O   GLY B 262       9.560 -14.440  42.985  1.00 92.08           O  
ATOM   2048  N   ASP B 263       7.815 -14.182  44.378  1.00 90.18           N  
ATOM   2049  CA  ASP B 263       8.662 -13.741  45.482  1.00 90.18           C  
ATOM   2050  C   ASP B 263       9.454 -14.909  46.066  1.00 90.18           C  
ATOM   2051  CB  ASP B 263       7.819 -13.079  46.574  1.00 90.18           C  
ATOM   2052  O   ASP B 263       8.884 -15.952  46.393  1.00 90.18           O  
ATOM   2053  CG  ASP B 263       8.651 -12.280  47.563  1.00 90.18           C  
ATOM   2054  OD1 ASP B 263       9.794 -11.900  47.231  1.00 90.18           O  
ATOM   2055  OD2 ASP B 263       8.159 -12.031  48.684  1.00 90.18           O  
ATOM   2056  N   ILE B 264      10.752 -14.833  45.961  1.00 91.92           N  
ATOM   2057  CA  ILE B 264      11.616 -15.864  46.526  1.00 91.92           C  
ATOM   2058  C   ILE B 264      12.208 -15.375  47.845  1.00 91.92           C  
ATOM   2059  CB  ILE B 264      12.743 -16.256  45.544  1.00 91.92           C  
ATOM   2060  O   ILE B 264      12.852 -14.324  47.893  1.00 91.92           O  
ATOM   2061  CG1 ILE B 264      13.576 -17.407  46.121  1.00 91.92           C  
ATOM   2062  CG2 ILE B 264      13.627 -15.046  45.226  1.00 91.92           C  
ATOM   2063  CD1 ILE B 264      14.491 -18.078  45.105  1.00 91.92           C  
ATOM   2064  N   ARG B 265      11.964 -16.183  49.010  1.00 91.81           N  
ATOM   2065  CA  ARG B 265      12.449 -15.862  50.348  1.00 91.81           C  
ATOM   2066  C   ARG B 265      13.556 -16.820  50.774  1.00 91.81           C  
ATOM   2067  CB  ARG B 265      11.302 -15.903  51.360  1.00 91.81           C  
ATOM   2068  O   ARG B 265      13.318 -18.019  50.935  1.00 91.81           O  
ATOM   2069  CG  ARG B 265      10.159 -14.955  51.036  1.00 91.81           C  
ATOM   2070  CD  ARG B 265       8.963 -15.180  51.949  1.00 91.81           C  
ATOM   2071  NE  ARG B 265       8.290 -16.442  51.655  1.00 91.81           N  
ATOM   2072  NH1 ARG B 265       6.951 -16.406  53.537  1.00 91.81           N  
ATOM   2073  NH2 ARG B 265       6.805 -18.148  52.054  1.00 91.81           N  
ATOM   2074  CZ  ARG B 265       7.350 -16.996  52.416  1.00 91.81           C  
ATOM   2075  N   PHE B 266      14.676 -16.188  50.907  1.00 92.33           N  
ATOM   2076  CA  PHE B 266      15.796 -16.985  51.391  1.00 92.33           C  
ATOM   2077  C   PHE B 266      15.822 -17.015  52.914  1.00 92.33           C  
ATOM   2078  CB  PHE B 266      17.121 -16.435  50.853  1.00 92.33           C  
ATOM   2079  O   PHE B 266      15.763 -15.967  53.562  1.00 92.33           O  
ATOM   2080  CG  PHE B 266      17.296 -16.616  49.370  1.00 92.33           C  
ATOM   2081  CD1 PHE B 266      17.834 -17.791  48.859  1.00 92.33           C  
ATOM   2082  CD2 PHE B 266      16.924 -15.612  48.487  1.00 92.33           C  
ATOM   2083  CE1 PHE B 266      17.998 -17.962  47.486  1.00 92.33           C  
ATOM   2084  CE2 PHE B 266      17.085 -15.775  47.114  1.00 92.33           C  
ATOM   2085  CZ  PHE B 266      17.622 -16.950  46.615  1.00 92.33           C  
ATOM   2086  N   ILE B 267      15.880 -18.248  53.488  1.00 93.47           N  
ATOM   2087  CA  ILE B 267      15.831 -18.437  54.934  1.00 93.47           C  
ATOM   2088  C   ILE B 267      17.151 -19.028  55.422  1.00 93.47           C  
ATOM   2089  CB  ILE B 267      14.651 -19.346  55.346  1.00 93.47           C  
ATOM   2090  O   ILE B 267      17.551 -20.111  54.989  1.00 93.47           O  
ATOM   2091  CG1 ILE B 267      13.320 -18.724  54.909  1.00 93.47           C  
ATOM   2092  CG2 ILE B 267      14.668 -19.599  56.857  1.00 93.47           C  
ATOM   2093  CD1 ILE B 267      12.327 -19.726  54.337  1.00 93.47           C  
ATOM   2094  N   ASP B 268      17.801 -18.367  56.365  1.00 90.40           N  
ATOM   2095  CA  ASP B 268      19.078 -18.798  56.929  1.00 90.40           C  
ATOM   2096  C   ASP B 268      18.895 -19.355  58.339  1.00 90.40           C  
ATOM   2097  CB  ASP B 268      20.075 -17.638  56.947  1.00 90.40           C  
ATOM   2098  O   ASP B 268      19.856 -19.809  58.963  1.00 90.40           O  
ATOM   2099  CG  ASP B 268      20.517 -17.215  55.558  1.00 90.40           C  
ATOM   2100  OD1 ASP B 268      20.926 -18.083  54.757  1.00 90.40           O  
ATOM   2101  OD2 ASP B 268      20.461 -16.002  55.262  1.00 90.40           O  
ATOM   2102  N   ASP B 269      17.640 -19.521  58.833  1.00 90.06           N  
ATOM   2103  CA  ASP B 269      17.343 -19.985  60.185  1.00 90.06           C  
ATOM   2104  C   ASP B 269      17.567 -21.490  60.310  1.00 90.06           C  
ATOM   2105  CB  ASP B 269      15.906 -19.632  60.570  1.00 90.06           C  
ATOM   2106  O   ASP B 269      16.912 -22.279  59.626  1.00 90.06           O  
ATOM   2107  CG  ASP B 269      15.553 -20.047  61.988  1.00 90.06           C  
ATOM   2108  OD1 ASP B 269      14.853 -21.068  62.168  1.00 90.06           O  
ATOM   2109  OD2 ASP B 269      15.975 -19.346  62.932  1.00 90.06           O  
ATOM   2110  N   THR B 270      18.439 -21.811  61.186  1.00 90.67           N  
ATOM   2111  CA  THR B 270      18.861 -23.197  61.356  1.00 90.67           C  
ATOM   2112  C   THR B 270      17.700 -24.063  61.832  1.00 90.67           C  
ATOM   2113  CB  THR B 270      20.030 -23.306  62.353  1.00 90.67           C  
ATOM   2114  O   THR B 270      17.584 -25.226  61.439  1.00 90.67           O  
ATOM   2115  CG2 THR B 270      20.611 -24.716  62.368  1.00 90.67           C  
ATOM   2116  OG1 THR B 270      21.059 -22.382  61.979  1.00 90.67           O  
ATOM   2117  N   GLU B 271      16.917 -23.518  62.773  1.00 89.96           N  
ATOM   2118  CA  GLU B 271      15.775 -24.285  63.262  1.00 89.96           C  
ATOM   2119  C   GLU B 271      14.774 -24.560  62.144  1.00 89.96           C  
ATOM   2120  CB  GLU B 271      15.088 -23.549  64.416  1.00 89.96           C  
ATOM   2121  O   GLU B 271      14.230 -25.661  62.048  1.00 89.96           O  
ATOM   2122  CG  GLU B 271      15.787 -23.721  65.757  1.00 89.96           C  
ATOM   2123  CD  GLU B 271      15.735 -25.146  66.283  1.00 89.96           C  
ATOM   2124  OE1 GLU B 271      16.658 -25.554  67.024  1.00 89.96           O  
ATOM   2125  OE2 GLU B 271      14.763 -25.861  65.951  1.00 89.96           O  
ATOM   2126  N   ALA B 272      14.648 -23.532  61.348  1.00 90.61           N  
ATOM   2127  CA  ALA B 272      13.749 -23.706  60.211  1.00 90.61           C  
ATOM   2128  C   ALA B 272      14.299 -24.736  59.228  1.00 90.61           C  
ATOM   2129  CB  ALA B 272      13.519 -22.371  59.505  1.00 90.61           C  
ATOM   2130  O   ALA B 272      13.544 -25.538  58.672  1.00 90.61           O  
ATOM   2131  N   ALA B 273      15.550 -24.642  58.959  1.00 92.14           N  
ATOM   2132  CA  ALA B 273      16.191 -25.610  58.074  1.00 92.14           C  
ATOM   2133  C   ALA B 273      16.032 -27.031  58.607  1.00 92.14           C  
ATOM   2134  CB  ALA B 273      17.669 -25.273  57.896  1.00 92.14           C  
ATOM   2135  O   ALA B 273      15.690 -27.949  57.858  1.00 92.14           O  
ATOM   2136  N   ARG B 274      16.228 -27.161  59.925  1.00 91.34           N  
ATOM   2137  CA  ARG B 274      16.067 -28.465  60.557  1.00 91.34           C  
ATOM   2138  C   ARG B 274      14.627 -28.956  60.442  1.00 91.34           C  
ATOM   2139  CB  ARG B 274      16.483 -28.406  62.028  1.00 91.34           C  
ATOM   2140  O   ARG B 274      14.387 -30.133  60.162  1.00 91.34           O  
ATOM   2141  CG  ARG B 274      16.970 -29.735  62.585  1.00 91.34           C  
ATOM   2142  CD  ARG B 274      17.345 -29.626  64.056  1.00 91.34           C  
ATOM   2143  NE  ARG B 274      18.762 -29.903  64.273  1.00 91.34           N  
ATOM   2144  NH1 ARG B 274      18.766 -29.237  66.485  1.00 91.34           N  
ATOM   2145  NH2 ARG B 274      20.695 -29.998  65.508  1.00 91.34           N  
ATOM   2146  CZ  ARG B 274      19.405 -29.712  65.421  1.00 91.34           C  
ATOM   2147  N   ALA B 275      13.746 -28.003  60.636  1.00 91.78           N  
ATOM   2148  CA  ALA B 275      12.333 -28.362  60.552  1.00 91.78           C  
ATOM   2149  C   ALA B 275      11.971 -28.843  59.150  1.00 91.78           C  
ATOM   2150  CB  ALA B 275      11.458 -27.173  60.945  1.00 91.78           C  
ATOM   2151  O   ALA B 275      11.087 -29.687  58.985  1.00 91.78           O  
ATOM   2152  N   ARG B 276      12.675 -28.384  58.205  1.00 91.60           N  
ATOM   2153  CA  ARG B 276      12.394 -28.763  56.824  1.00 91.60           C  
ATOM   2154  C   ARG B 276      13.299 -29.905  56.374  1.00 91.60           C  
ATOM   2155  CB  ARG B 276      12.564 -27.561  55.891  1.00 91.60           C  
ATOM   2156  O   ARG B 276      13.247 -30.326  55.217  1.00 91.60           O  
ATOM   2157  CG  ARG B 276      11.489 -26.498  56.054  1.00 91.60           C  
ATOM   2158  CD  ARG B 276      10.231 -26.843  55.269  1.00 91.60           C  
ATOM   2159  NE  ARG B 276       9.250 -25.762  55.323  1.00 91.60           N  
ATOM   2160  NH1 ARG B 276       7.689 -26.836  54.000  1.00 91.60           N  
ATOM   2161  NH2 ARG B 276       7.249 -24.746  54.833  1.00 91.60           N  
ATOM   2162  CZ  ARG B 276       8.065 -25.784  54.718  1.00 91.60           C  
ATOM   2163  N   GLY B 277      14.211 -30.289  57.182  1.00 91.53           N  
ATOM   2164  CA  GLY B 277      15.108 -31.396  56.891  1.00 91.53           C  
ATOM   2165  C   GLY B 277      16.191 -31.040  55.891  1.00 91.53           C  
ATOM   2166  O   GLY B 277      16.548 -31.854  55.037  1.00 91.53           O  
ATOM   2167  N   VAL B 278      16.550 -29.784  55.890  1.00 90.83           N  
ATOM   2168  CA  VAL B 278      17.605 -29.348  54.982  1.00 90.83           C  
ATOM   2169  C   VAL B 278      18.769 -28.767  55.782  1.00 90.83           C  
ATOM   2170  CB  VAL B 278      17.083 -28.308  53.965  1.00 90.83           C  
ATOM   2171  O   VAL B 278      18.617 -28.443  56.962  1.00 90.83           O  
ATOM   2172  CG1 VAL B 278      16.090 -28.948  52.998  1.00 90.83           C  
ATOM   2173  CG2 VAL B 278      16.442 -27.127  54.693  1.00 90.83           C  
ATOM   2174  N   GLN B 279      19.917 -28.820  55.285  1.00 87.01           N  
ATOM   2175  CA  GLN B 279      21.096 -28.235  55.914  1.00 87.01           C  
ATOM   2176  C   GLN B 279      21.427 -26.874  55.308  1.00 87.01           C  
ATOM   2177  CB  GLN B 279      22.296 -29.175  55.782  1.00 87.01           C  
ATOM   2178  O   GLN B 279      21.515 -26.739  54.086  1.00 87.01           O  
ATOM   2179  CG  GLN B 279      23.394 -28.918  56.806  1.00 87.01           C  
ATOM   2180  CD  GLN B 279      24.551 -29.890  56.683  1.00 87.01           C  
ATOM   2181  NE2 GLN B 279      25.498 -29.807  57.612  1.00 87.01           N  
ATOM   2182  OE1 GLN B 279      24.594 -30.711  55.761  1.00 87.01           O  
ATOM   2183  N   GLY B 280      21.570 -25.895  56.138  1.00 86.95           N  
ATOM   2184  CA  GLY B 280      21.977 -24.571  55.695  1.00 86.95           C  
ATOM   2185  C   GLY B 280      20.829 -23.747  55.142  1.00 86.95           C  
ATOM   2186  O   GLY B 280      19.679 -23.929  55.543  1.00 86.95           O  
ATOM   2187  N   ARG B 281      21.194 -22.711  54.370  1.00 92.95           N  
ATOM   2188  CA  ARG B 281      20.244 -21.777  53.774  1.00 92.95           C  
ATOM   2189  C   ARG B 281      19.333 -22.484  52.776  1.00 92.95           C  
ATOM   2190  CB  ARG B 281      20.982 -20.626  53.086  1.00 92.95           C  
ATOM   2191  O   ARG B 281      19.792 -23.318  51.992  1.00 92.95           O  
ATOM   2192  CG  ARG B 281      20.062 -19.636  52.389  1.00 92.95           C  
ATOM   2193  CD  ARG B 281      20.838 -18.469  51.793  1.00 92.95           C  
ATOM   2194  NE  ARG B 281      20.263 -17.185  52.181  1.00 92.95           N  
ATOM   2195  NH1 ARG B 281      22.047 -15.924  51.430  1.00 92.95           N  
ATOM   2196  NH2 ARG B 281      20.237 -14.897  52.390  1.00 92.95           N  
ATOM   2197  CZ  ARG B 281      20.851 -16.004  51.999  1.00 92.95           C  
ATOM   2198  N   PHE B 282      18.074 -22.156  52.767  1.00 94.77           N  
ATOM   2199  CA  PHE B 282      17.126 -22.657  51.780  1.00 94.77           C  
ATOM   2200  C   PHE B 282      16.147 -21.564  51.366  1.00 94.77           C  
ATOM   2201  CB  PHE B 282      16.360 -23.864  52.331  1.00 94.77           C  
ATOM   2202  O   PHE B 282      16.122 -20.488  51.966  1.00 94.77           O  
ATOM   2203  CG  PHE B 282      15.383 -23.517  53.423  1.00 94.77           C  
ATOM   2204  CD1 PHE B 282      15.802 -23.420  54.744  1.00 94.77           C  
ATOM   2205  CD2 PHE B 282      14.046 -23.288  53.126  1.00 94.77           C  
ATOM   2206  CE1 PHE B 282      14.901 -23.100  55.756  1.00 94.77           C  
ATOM   2207  CE2 PHE B 282      13.139 -22.966  54.132  1.00 94.77           C  
ATOM   2208  CZ  PHE B 282      13.568 -22.873  55.447  1.00 94.77           C  
ATOM   2209  N   ALA B 283      15.366 -21.769  50.180  1.00 96.43           N  
ATOM   2210  CA  ALA B 283      14.439 -20.775  49.647  1.00 96.43           C  
ATOM   2211  C   ALA B 283      13.012 -21.316  49.616  1.00 96.43           C  
ATOM   2212  CB  ALA B 283      14.870 -20.339  48.249  1.00 96.43           C  
ATOM   2213  O   ALA B 283      12.803 -22.525  49.502  1.00 96.43           O  
ATOM   2214  N   GLU B 284      12.097 -20.321  49.804  1.00 96.00           N  
ATOM   2215  CA  GLU B 284      10.680 -20.651  49.683  1.00 96.00           C  
ATOM   2216  C   GLU B 284       9.996 -19.770  48.641  1.00 96.00           C  
ATOM   2217  CB  GLU B 284       9.977 -20.508  51.035  1.00 96.00           C  
ATOM   2218  O   GLU B 284      10.223 -18.559  48.598  1.00 96.00           O  
ATOM   2219  CG  GLU B 284      10.417 -21.535  52.069  1.00 96.00           C  
ATOM   2220  CD  GLU B 284       9.652 -21.433  53.379  1.00 96.00           C  
ATOM   2221  OE1 GLU B 284       9.669 -22.405  54.168  1.00 96.00           O  
ATOM   2222  OE2 GLU B 284       9.031 -20.373  53.618  1.00 96.00           O  
ATOM   2223  N   VAL B 285       9.236 -20.398  47.727  1.00 96.69           N  
ATOM   2224  CA  VAL B 285       8.438 -19.703  46.722  1.00 96.69           C  
ATOM   2225  C   VAL B 285       6.991 -20.187  46.785  1.00 96.69           C  
ATOM   2226  CB  VAL B 285       9.008 -19.909  45.301  1.00 96.69           C  
ATOM   2227  O   VAL B 285       6.727 -21.388  46.678  1.00 96.69           O  
ATOM   2228  CG1 VAL B 285       8.145 -19.194  44.264  1.00 96.69           C  
ATOM   2229  CG2 VAL B 285      10.452 -19.418  45.230  1.00 96.69           C  
ATOM   2230  N   ASP B 286       6.074 -19.287  47.040  1.00 95.66           N  
ATOM   2231  CA  ASP B 286       4.645 -19.584  46.990  1.00 95.66           C  
ATOM   2232  C   ASP B 286       3.990 -18.927  45.778  1.00 95.66           C  
ATOM   2233  CB  ASP B 286       3.955 -19.122  48.276  1.00 95.66           C  
ATOM   2234  O   ASP B 286       4.125 -17.718  45.571  1.00 95.66           O  
ATOM   2235  CG  ASP B 286       4.474 -19.831  49.514  1.00 95.66           C  
ATOM   2236  OD1 ASP B 286       4.672 -21.065  49.472  1.00 95.66           O  
ATOM   2237  OD2 ASP B 286       4.683 -19.151  50.542  1.00 95.66           O  
ATOM   2238  N   PHE B 287       3.234 -19.694  44.878  1.00 97.28           N  
ATOM   2239  CA  PHE B 287       2.568 -19.133  43.709  1.00 97.28           C  
ATOM   2240  C   PHE B 287       1.317 -19.933  43.363  1.00 97.28           C  
ATOM   2241  CB  PHE B 287       3.520 -19.103  42.508  1.00 97.28           C  
ATOM   2242  O   PHE B 287       1.383 -21.149  43.174  1.00 97.28           O  
ATOM   2243  CG  PHE B 287       3.122 -18.118  41.443  1.00 97.28           C  
ATOM   2244  CD1 PHE B 287       2.269 -18.494  40.412  1.00 97.28           C  
ATOM   2245  CD2 PHE B 287       3.600 -16.815  41.472  1.00 97.28           C  
ATOM   2246  CE1 PHE B 287       1.899 -17.585  39.424  1.00 97.28           C  
ATOM   2247  CE2 PHE B 287       3.234 -15.900  40.488  1.00 97.28           C  
ATOM   2248  CZ  PHE B 287       2.384 -16.288  39.465  1.00 97.28           C  
ATOM   2249  N   ASP B 288       0.143 -19.311  43.343  1.00 96.70           N  
ATOM   2250  CA  ASP B 288      -1.126 -19.942  42.998  1.00 96.70           C  
ATOM   2251  C   ASP B 288      -1.482 -19.697  41.533  1.00 96.70           C  
ATOM   2252  CB  ASP B 288      -2.246 -19.426  43.905  1.00 96.70           C  
ATOM   2253  O   ASP B 288      -1.087 -18.682  40.955  1.00 96.70           O  
ATOM   2254  CG  ASP B 288      -2.007 -19.730  45.374  1.00 96.70           C  
ATOM   2255  OD1 ASP B 288      -1.452 -20.804  45.692  1.00 96.70           O  
ATOM   2256  OD2 ASP B 288      -2.380 -18.890  46.220  1.00 96.70           O  
ATOM   2257  N   PHE B 289      -2.196 -20.660  40.878  1.00 97.69           N  
ATOM   2258  CA  PHE B 289      -2.695 -20.521  39.516  1.00 97.69           C  
ATOM   2259  C   PHE B 289      -4.218 -20.568  39.490  1.00 97.69           C  
ATOM   2260  CB  PHE B 289      -2.121 -21.619  38.616  1.00 97.69           C  
ATOM   2261  O   PHE B 289      -4.833 -21.348  40.221  1.00 97.69           O  
ATOM   2262  CG  PHE B 289      -0.617 -21.623  38.547  1.00 97.69           C  
ATOM   2263  CD1 PHE B 289       0.056 -20.773  37.677  1.00 97.69           C  
ATOM   2264  CD2 PHE B 289       0.125 -22.477  39.354  1.00 97.69           C  
ATOM   2265  CE1 PHE B 289       1.447 -20.774  37.613  1.00 97.69           C  
ATOM   2266  CE2 PHE B 289       1.515 -22.484  39.294  1.00 97.69           C  
ATOM   2267  CZ  PHE B 289       2.175 -21.633  38.422  1.00 97.69           C  
ATOM   2268  N   GLN B 290      -4.810 -19.745  38.732  1.00 96.50           N  
ATOM   2269  CA  GLN B 290      -6.247 -19.763  38.479  1.00 96.50           C  
ATOM   2270  C   GLN B 290      -6.542 -20.062  37.012  1.00 96.50           C  
ATOM   2271  CB  GLN B 290      -6.880 -18.430  38.880  1.00 96.50           C  
ATOM   2272  O   GLN B 290      -6.139 -19.306  36.125  1.00 96.50           O  
ATOM   2273  CG  GLN B 290      -8.402 -18.439  38.851  1.00 96.50           C  
ATOM   2274  CD  GLN B 290      -9.007 -17.159  39.396  1.00 96.50           C  
ATOM   2275  NE2 GLN B 290     -10.295 -17.203  39.722  1.00 96.50           N  
ATOM   2276  OE1 GLN B 290      -8.324 -16.139  39.523  1.00 96.50           O  
ATOM   2277  N   LEU B 291      -7.257 -21.197  36.773  1.00 96.10           N  
ATOM   2278  CA  LEU B 291      -7.544 -21.619  35.406  1.00 96.10           C  
ATOM   2279  C   LEU B 291      -8.859 -21.021  34.918  1.00 96.10           C  
ATOM   2280  CB  LEU B 291      -7.600 -23.145  35.317  1.00 96.10           C  
ATOM   2281  O   LEU B 291      -9.687 -20.591  35.723  1.00 96.10           O  
ATOM   2282  CG  LEU B 291      -6.340 -23.897  35.753  1.00 96.10           C  
ATOM   2283  CD1 LEU B 291      -6.519 -25.397  35.543  1.00 96.10           C  
ATOM   2284  CD2 LEU B 291      -5.123 -23.386  34.991  1.00 96.10           C  
ATOM   2285  N   GLN B 292      -9.042 -20.953  33.535  1.00 93.53           N  
ATOM   2286  CA  GLN B 292     -10.292 -20.567  32.890  1.00 93.53           C  
ATOM   2287  C   GLN B 292     -11.129 -21.792  32.531  1.00 93.53           C  
ATOM   2288  CB  GLN B 292     -10.016 -19.734  31.638  1.00 93.53           C  
ATOM   2289  O   GLN B 292     -10.589 -22.884  32.345  1.00 93.53           O  
ATOM   2290  CG  GLN B 292      -9.359 -18.391  31.924  1.00 93.53           C  
ATOM   2291  CD  GLN B 292      -9.035 -17.614  30.662  1.00 93.53           C  
ATOM   2292  NE2 GLN B 292      -8.354 -16.484  30.819  1.00 93.53           N  
ATOM   2293  OE1 GLN B 292      -9.392 -18.027  29.554  1.00 93.53           O  
ATOM   2294  N   LYS B 293     -12.430 -21.548  32.481  1.00 91.20           N  
ATOM   2295  CA  LYS B 293     -13.285 -22.622  31.985  1.00 91.20           C  
ATOM   2296  C   LYS B 293     -13.006 -22.910  30.511  1.00 91.20           C  
ATOM   2297  CB  LYS B 293     -14.760 -22.269  32.180  1.00 91.20           C  
ATOM   2298  O   LYS B 293     -12.821 -21.986  29.717  1.00 91.20           O  
ATOM   2299  CG  LYS B 293     -15.718 -23.399  31.835  1.00 91.20           C  
ATOM   2300  CD  LYS B 293     -17.167 -22.997  32.077  1.00 91.20           C  
ATOM   2301  CE  LYS B 293     -18.130 -24.112  31.692  1.00 91.20           C  
ATOM   2302  NZ  LYS B 293     -19.552 -23.725  31.934  1.00 91.20           N  
ATOM   2303  N   ALA B 294     -12.908 -24.173  30.194  1.00 87.55           N  
ATOM   2304  CA  ALA B 294     -12.727 -24.544  28.793  1.00 87.55           C  
ATOM   2305  C   ALA B 294     -13.996 -24.281  27.988  1.00 87.55           C  
ATOM   2306  CB  ALA B 294     -12.323 -26.012  28.681  1.00 87.55           C  
ATOM   2307  O   ALA B 294     -15.040 -24.885  28.247  1.00 87.55           O  
ATOM   2308  N   PRO B 295     -13.945 -23.323  26.976  1.00 82.08           N  
ATOM   2309  CA  PRO B 295     -15.145 -23.096  26.168  1.00 82.08           C  
ATOM   2310  C   PRO B 295     -15.518 -24.304  25.312  1.00 82.08           C  
ATOM   2311  CB  PRO B 295     -14.757 -21.903  25.290  1.00 82.08           C  
ATOM   2312  O   PRO B 295     -16.672 -24.442  24.902  1.00 82.08           O  
ATOM   2313  CG  PRO B 295     -13.264 -21.932  25.242  1.00 82.08           C  
ATOM   2314  CD  PRO B 295     -12.759 -22.547  26.516  1.00 82.08           C  
ATOM   2315  N   ALA B 296     -14.568 -25.167  24.953  1.00 79.41           N  
ATOM   2316  CA  ALA B 296     -14.707 -26.421  24.218  1.00 79.41           C  
ATOM   2317  C   ALA B 296     -13.656 -27.436  24.660  1.00 79.41           C  
ATOM   2318  CB  ALA B 296     -14.602 -26.171  22.716  1.00 79.41           C  
ATOM   2319  O   ALA B 296     -12.621 -27.064  25.219  1.00 79.41           O  
ATOM   2320  N   PRO B 297     -13.918 -28.792  24.501  1.00 78.54           N  
ATOM   2321  CA  PRO B 297     -12.971 -29.817  24.950  1.00 78.54           C  
ATOM   2322  C   PRO B 297     -11.569 -29.614  24.380  1.00 78.54           C  
ATOM   2323  CB  PRO B 297     -13.589 -31.118  24.431  1.00 78.54           C  
ATOM   2324  O   PRO B 297     -10.578 -29.941  25.039  1.00 78.54           O  
ATOM   2325  CG  PRO B 297     -15.052 -30.829  24.323  1.00 78.54           C  
ATOM   2326  CD  PRO B 297     -15.228 -29.376  23.990  1.00 78.54           C  
ATOM   2327  N   GLN B 298     -11.508 -29.010  23.188  1.00 81.22           N  
ATOM   2328  CA  GLN B 298     -10.211 -28.800  22.551  1.00 81.22           C  
ATOM   2329  C   GLN B 298      -9.361 -27.816  23.348  1.00 81.22           C  
ATOM   2330  CB  GLN B 298     -10.392 -28.297  21.119  1.00 81.22           C  
ATOM   2331  O   GLN B 298      -8.131 -27.842  23.268  1.00 81.22           O  
ATOM   2332  CG  GLN B 298     -11.065 -29.303  20.194  1.00 81.22           C  
ATOM   2333  CD  GLN B 298     -12.578 -29.272  20.294  1.00 81.22           C  
ATOM   2334  NE2 GLN B 298     -13.241 -30.145  19.543  1.00 81.22           N  
ATOM   2335  OE1 GLN B 298     -13.148 -28.470  21.041  1.00 81.22           O  
ATOM   2336  N   ALA B 299     -10.030 -26.985  24.114  1.00 86.19           N  
ATOM   2337  CA  ALA B 299      -9.325 -25.955  24.875  1.00 86.19           C  
ATOM   2338  C   ALA B 299      -8.573 -26.564  26.055  1.00 86.19           C  
ATOM   2339  CB  ALA B 299     -10.305 -24.892  25.364  1.00 86.19           C  
ATOM   2340  O   ALA B 299      -7.708 -25.915  26.649  1.00 86.19           O  
ATOM   2341  N   GLU B 300      -8.910 -27.837  26.387  1.00 88.16           N  
ATOM   2342  CA  GLU B 300      -8.232 -28.528  27.481  1.00 88.16           C  
ATOM   2343  C   GLU B 300      -6.882 -29.078  27.033  1.00 88.16           C  
ATOM   2344  CB  GLU B 300      -9.107 -29.660  28.025  1.00 88.16           C  
ATOM   2345  O   GLU B 300      -6.048 -29.443  27.865  1.00 88.16           O  
ATOM   2346  CG  GLU B 300     -10.425 -29.187  28.621  1.00 88.16           C  
ATOM   2347  CD  GLU B 300     -11.294 -30.324  29.135  1.00 88.16           C  
ATOM   2348  OE1 GLU B 300     -12.531 -30.150  29.228  1.00 88.16           O  
ATOM   2349  OE2 GLU B 300     -10.733 -31.398  29.449  1.00 88.16           O  
ATOM   2350  N   GLN B 301      -6.728 -29.127  25.707  1.00 86.69           N  
ATOM   2351  CA  GLN B 301      -5.551 -29.801  25.168  1.00 86.69           C  
ATOM   2352  C   GLN B 301      -4.445 -28.802  24.842  1.00 86.69           C  
ATOM   2353  CB  GLN B 301      -5.919 -30.605  23.920  1.00 86.69           C  
ATOM   2354  O   GLN B 301      -4.721 -27.646  24.518  1.00 86.69           O  
ATOM   2355  CG  GLN B 301      -7.022 -31.628  24.149  1.00 86.69           C  
ATOM   2356  CD  GLN B 301      -6.586 -32.772  25.046  1.00 86.69           C  
ATOM   2357  NE2 GLN B 301      -7.541 -33.371  25.750  1.00 86.69           N  
ATOM   2358  OE1 GLN B 301      -5.401 -33.114  25.105  1.00 86.69           O  
ATOM   2359  N   ARG B 302      -3.161 -29.351  24.983  1.00 89.60           N  
ATOM   2360  CA  ARG B 302      -2.006 -28.574  24.547  1.00 89.60           C  
ATOM   2361  C   ARG B 302      -2.001 -28.401  23.032  1.00 89.60           C  
ATOM   2362  CB  ARG B 302      -0.706 -29.242  25.002  1.00 89.60           C  
ATOM   2363  O   ARG B 302      -2.653 -29.162  22.313  1.00 89.60           O  
ATOM   2364  CG  ARG B 302      -0.527 -29.277  26.511  1.00 89.60           C  
ATOM   2365  CD  ARG B 302       0.759 -29.986  26.910  1.00 89.60           C  
ATOM   2366  NE  ARG B 302       0.587 -31.435  26.943  1.00 89.60           N  
ATOM   2367  NH1 ARG B 302       2.474 -31.837  28.216  1.00 89.60           N  
ATOM   2368  NH2 ARG B 302       1.155 -33.583  27.530  1.00 89.60           N  
ATOM   2369  CZ  ARG B 302       1.406 -32.281  27.564  1.00 89.60           C  
ATOM   2370  N   SER B 303      -1.287 -27.321  22.579  1.00 87.82           N  
ATOM   2371  CA  SER B 303      -1.092 -27.177  21.141  1.00 87.82           C  
ATOM   2372  C   SER B 303      -0.400 -28.402  20.552  1.00 87.82           C  
ATOM   2373  CB  SER B 303      -0.273 -25.923  20.832  1.00 87.82           C  
ATOM   2374  O   SER B 303       0.206 -29.191  21.281  1.00 87.82           O  
ATOM   2375  OG  SER B 303       1.089 -26.116  21.171  1.00 87.82           O  
ATOM   2376  N   LYS B 304      -0.518 -28.617  19.220  1.00 86.90           N  
ATOM   2377  CA  LYS B 304       0.150 -29.730  18.550  1.00 86.90           C  
ATOM   2378  C   LYS B 304       1.588 -29.371  18.190  1.00 86.90           C  
ATOM   2379  CB  LYS B 304      -0.619 -30.140  17.293  1.00 86.90           C  
ATOM   2380  O   LYS B 304       2.185 -29.986  17.304  1.00 86.90           O  
ATOM   2381  CG  LYS B 304      -2.013 -30.682  17.569  1.00 86.90           C  
ATOM   2382  CD  LYS B 304      -2.696 -31.145  16.289  1.00 86.90           C  
ATOM   2383  CE  LYS B 304      -4.113 -31.635  16.556  1.00 86.90           C  
ATOM   2384  NZ  LYS B 304      -4.795 -32.067  15.300  1.00 86.90           N  
ATOM   2385  N   ARG B 305       2.114 -28.367  18.900  1.00 89.31           N  
ATOM   2386  CA  ARG B 305       3.532 -28.040  18.784  1.00 89.31           C  
ATOM   2387  C   ARG B 305       4.398 -29.279  18.983  1.00 89.31           C  
ATOM   2388  CB  ARG B 305       3.920 -26.961  19.797  1.00 89.31           C  
ATOM   2389  O   ARG B 305       4.207 -30.030  19.942  1.00 89.31           O  
ATOM   2390  CG  ARG B 305       5.411 -26.669  19.844  1.00 89.31           C  
ATOM   2391  CD  ARG B 305       5.726 -25.486  20.749  1.00 89.31           C  
ATOM   2392  NE  ARG B 305       7.159 -25.213  20.800  1.00 89.31           N  
ATOM   2393  NH1 ARG B 305       6.949 -23.229  21.967  1.00 89.31           N  
ATOM   2394  NH2 ARG B 305       9.023 -23.997  21.366  1.00 89.31           N  
ATOM   2395  CZ  ARG B 305       7.707 -24.146  21.377  1.00 89.31           C  
ATOM   2396  N   PRO B 306       5.263 -29.627  17.903  1.00 85.28           N  
ATOM   2397  CA  PRO B 306       6.172 -30.752  18.142  1.00 85.28           C  
ATOM   2398  C   PRO B 306       7.107 -30.514  19.326  1.00 85.28           C  
ATOM   2399  CB  PRO B 306       6.961 -30.851  16.834  1.00 85.28           C  
ATOM   2400  O   PRO B 306       7.663 -29.422  19.468  1.00 85.28           O  
ATOM   2401  CG  PRO B 306       6.062 -30.254  15.799  1.00 85.28           C  
ATOM   2402  CD  PRO B 306       5.312 -29.111  16.421  1.00 85.28           C  
ATOM   2403  N   ARG B 307       7.215 -31.599  20.245  1.00 90.63           N  
ATOM   2404  CA  ARG B 307       8.027 -31.538  21.456  1.00 90.63           C  
ATOM   2405  C   ARG B 307       8.855 -32.807  21.624  1.00 90.63           C  
ATOM   2406  CB  ARG B 307       7.144 -31.321  22.686  1.00 90.63           C  
ATOM   2407  O   ARG B 307       8.541 -33.843  21.034  1.00 90.63           O  
ATOM   2408  CG  ARG B 307       6.302 -30.057  22.624  1.00 90.63           C  
ATOM   2409  CD  ARG B 307       5.428 -29.899  23.861  1.00 90.63           C  
ATOM   2410  NE  ARG B 307       4.545 -28.742  23.755  1.00 90.63           N  
ATOM   2411  NH1 ARG B 307       2.734 -29.937  22.965  1.00 90.63           N  
ATOM   2412  NH2 ARG B 307       2.571 -27.672  23.273  1.00 90.63           N  
ATOM   2413  CZ  ARG B 307       3.286 -28.786  23.331  1.00 90.63           C  
ATOM   2414  N   ALA B 308       9.951 -32.646  22.435  1.00 87.37           N  
ATOM   2415  CA  ALA B 308      10.792 -33.811  22.694  1.00 87.37           C  
ATOM   2416  C   ALA B 308       9.985 -34.940  23.328  1.00 87.37           C  
ATOM   2417  CB  ALA B 308      11.965 -33.431  23.593  1.00 87.37           C  
ATOM   2418  O   ALA B 308       9.293 -34.732  24.326  1.00 87.37           O  
ATOM   2419  N   LEU B 309       9.937 -36.026  22.786  1.00 86.65           N  
ATOM   2420  CA  LEU B 309       9.450 -37.317  23.259  1.00 86.65           C  
ATOM   2421  C   LEU B 309       7.927 -37.379  23.195  1.00 86.65           C  
ATOM   2422  CB  LEU B 309       9.923 -37.577  24.692  1.00 86.65           C  
ATOM   2423  O   LEU B 309       7.327 -38.389  23.572  1.00 86.65           O  
ATOM   2424  CG  LEU B 309      11.431 -37.741  24.888  1.00 86.65           C  
ATOM   2425  CD1 LEU B 309      11.750 -37.982  26.360  1.00 86.65           C  
ATOM   2426  CD2 LEU B 309      11.961 -38.882  24.027  1.00 86.65           C  
ATOM   2427  N   GLN B 310       7.190 -36.389  22.711  1.00 84.46           N  
ATOM   2428  CA  GLN B 310       5.732 -36.341  22.709  1.00 84.46           C  
ATOM   2429  C   GLN B 310       5.147 -37.370  21.747  1.00 84.46           C  
ATOM   2430  CB  GLN B 310       5.241 -34.939  22.341  1.00 84.46           C  
ATOM   2431  O   GLN B 310       4.191 -38.071  22.085  1.00 84.46           O  
ATOM   2432  CG  GLN B 310       3.725 -34.806  22.312  1.00 84.46           C  
ATOM   2433  CD  GLN B 310       3.264 -33.374  22.109  1.00 84.46           C  
ATOM   2434  NE2 GLN B 310       1.952 -33.170  22.091  1.00 84.46           N  
ATOM   2435  OE1 GLN B 310       4.082 -32.459  21.970  1.00 84.46           O  
ATOM   2436  N   GLN B 311       5.627 -37.477  20.519  1.00 73.08           N  
ATOM   2437  CA  GLN B 311       5.119 -38.404  19.515  1.00 73.08           C  
ATOM   2438  C   GLN B 311       5.369 -39.853  19.926  1.00 73.08           C  
ATOM   2439  CB  GLN B 311       5.760 -38.127  18.154  1.00 73.08           C  
ATOM   2440  O   GLN B 311       4.523 -40.722  19.707  1.00 73.08           O  
ATOM   2441  CG  GLN B 311       5.127 -36.963  17.403  1.00 73.08           C  
ATOM   2442  CD  GLN B 311       5.792 -36.697  16.066  1.00 73.08           C  
ATOM   2443  NE2 GLN B 311       5.297 -35.696  15.345  1.00 73.08           N  
ATOM   2444  OE1 GLN B 311       6.744 -37.385  15.682  1.00 73.08           O  
ATOM   2445  N   ALA B 312       6.468 -40.100  20.545  1.00 71.38           N  
ATOM   2446  CA  ALA B 312       6.791 -41.454  20.989  1.00 71.38           C  
ATOM   2447  C   ALA B 312       5.787 -41.944  22.029  1.00 71.38           C  
ATOM   2448  CB  ALA B 312       8.208 -41.504  21.557  1.00 71.38           C  
ATOM   2449  O   ALA B 312       5.372 -43.105  22.001  1.00 71.38           O  
ATOM   2450  N   LEU B 313       5.321 -41.010  22.805  1.00 69.78           N  
ATOM   2451  CA  LEU B 313       4.381 -41.382  23.856  1.00 69.78           C  
ATOM   2452  C   LEU B 313       2.979 -41.579  23.289  1.00 69.78           C  
ATOM   2453  CB  LEU B 313       4.355 -40.316  24.955  1.00 69.78           C  
ATOM   2454  O   LEU B 313       2.236 -42.451  23.744  1.00 69.78           O  
ATOM   2455  CG  LEU B 313       5.432 -40.427  26.034  1.00 69.78           C  
ATOM   2456  CD1 LEU B 313       5.698 -39.062  26.660  1.00 69.78           C  
ATOM   2457  CD2 LEU B 313       5.021 -41.438  27.098  1.00 69.78           C  
ATOM   2458  N   GLU B 314       2.603 -40.709  22.316  1.00 69.85           N  
ATOM   2459  CA  GLU B 314       1.297 -40.875  21.685  1.00 69.85           C  
ATOM   2460  C   GLU B 314       1.217 -42.194  20.920  1.00 69.85           C  
ATOM   2461  CB  GLU B 314       1.002 -39.703  20.745  1.00 69.85           C  
ATOM   2462  O   GLU B 314       0.184 -42.866  20.939  1.00 69.85           O  
ATOM   2463  CG  GLU B 314       0.544 -38.440  21.461  1.00 69.85           C  
ATOM   2464  CD  GLU B 314       0.304 -37.270  20.520  1.00 69.85           C  
ATOM   2465  OE1 GLU B 314      -0.106 -36.185  20.993  1.00 69.85           O  
ATOM   2466  OE2 GLU B 314       0.528 -37.439  19.301  1.00 69.85           O  
ATOM   2467  N   HIS B 315       2.340 -42.564  20.238  1.00 63.47           N  
ATOM   2468  CA  HIS B 315       2.385 -43.856  19.563  1.00 63.47           C  
ATOM   2469  C   HIS B 315       2.290 -45.004  20.561  1.00 63.47           C  
ATOM   2470  CB  HIS B 315       3.667 -43.984  18.736  1.00 63.47           C  
ATOM   2471  O   HIS B 315       1.629 -46.011  20.296  1.00 63.47           O  
ATOM   2472  CG  HIS B 315       3.508 -43.552  17.313  1.00 63.47           C  
ATOM   2473  CD2 HIS B 315       3.978 -42.465  16.656  1.00 63.47           C  
ATOM   2474  ND1 HIS B 315       2.786 -44.279  16.391  1.00 63.47           N  
ATOM   2475  CE1 HIS B 315       2.819 -43.655  15.225  1.00 63.47           C  
ATOM   2476  NE2 HIS B 315       3.536 -42.552  15.358  1.00 63.47           N  
ATOM   2477  N   HIS B 316       2.921 -44.809  21.769  1.00 62.57           N  
ATOM   2478  CA  HIS B 316       2.871 -45.848  22.791  1.00 62.57           C  
ATOM   2479  C   HIS B 316       1.475 -45.960  23.395  1.00 62.57           C  
ATOM   2480  CB  HIS B 316       3.897 -45.568  23.890  1.00 62.57           C  
ATOM   2481  O   HIS B 316       1.004 -47.063  23.682  1.00 62.57           O  
ATOM   2482  CG  HIS B 316       5.076 -46.488  23.858  1.00 62.57           C  
ATOM   2483  CD2 HIS B 316       6.372 -46.261  23.540  1.00 62.57           C  
ATOM   2484  ND1 HIS B 316       4.986 -47.826  24.179  1.00 62.57           N  
ATOM   2485  CE1 HIS B 316       6.179 -48.382  24.060  1.00 62.57           C  
ATOM   2486  NE2 HIS B 316       7.038 -47.454  23.672  1.00 62.57           N  
ATOM   2487  N   HIS B 317       0.821 -44.784  23.560  1.00 61.33           N  
ATOM   2488  CA  HIS B 317      -0.518 -44.828  24.138  1.00 61.33           C  
ATOM   2489  C   HIS B 317      -1.525 -45.407  23.151  1.00 61.33           C  
ATOM   2490  CB  HIS B 317      -0.958 -43.431  24.579  1.00 61.33           C  
ATOM   2491  O   HIS B 317      -2.500 -46.045  23.554  1.00 61.33           O  
ATOM   2492  CG  HIS B 317      -0.669 -43.137  26.016  1.00 61.33           C  
ATOM   2493  CD2 HIS B 317       0.355 -42.469  26.599  1.00 61.33           C  
ATOM   2494  ND1 HIS B 317      -1.492 -43.551  27.041  1.00 61.33           N  
ATOM   2495  CE1 HIS B 317      -0.985 -43.150  28.195  1.00 61.33           C  
ATOM   2496  NE2 HIS B 317       0.136 -42.492  27.954  1.00 61.33           N  
ATOM   2497  N   HIS B 318      -1.394 -45.184  21.816  1.00 58.16           N  
ATOM   2498  CA  HIS B 318      -2.297 -45.791  20.846  1.00 58.16           C  
ATOM   2499  C   HIS B 318      -2.065 -47.295  20.743  1.00 58.16           C  
ATOM   2500  CB  HIS B 318      -2.127 -45.139  19.473  1.00 58.16           C  
ATOM   2501  O   HIS B 318      -2.987 -48.050  20.424  1.00 58.16           O  
ATOM   2502  CG  HIS B 318      -3.015 -43.954  19.257  1.00 58.16           C  
ATOM   2503  CD2 HIS B 318      -2.734 -42.632  19.189  1.00 58.16           C  
ATOM   2504  ND1 HIS B 318      -4.378 -44.068  19.085  1.00 58.16           N  
ATOM   2505  CE1 HIS B 318      -4.897 -42.864  18.919  1.00 58.16           C  
ATOM   2506  NE2 HIS B 318      -3.921 -41.974  18.977  1.00 58.16           N  
ATOM   2507  N   HIS B 319      -0.872 -47.880  21.057  1.00 52.89           N  
ATOM   2508  CA  HIS B 319      -0.616 -49.316  21.026  1.00 52.89           C  
ATOM   2509  C   HIS B 319      -0.967 -49.967  22.359  1.00 52.89           C  
ATOM   2510  CB  HIS B 319       0.847 -49.592  20.676  1.00 52.89           C  
ATOM   2511  O   HIS B 319      -1.156 -51.183  22.430  1.00 52.89           O  
ATOM   2512  CG  HIS B 319       1.119 -49.608  19.204  1.00 52.89           C  
ATOM   2513  CD2 HIS B 319       1.747 -48.713  18.407  1.00 52.89           C  
ATOM   2514  ND1 HIS B 319       0.722 -50.642  18.386  1.00 52.89           N  
ATOM   2515  CE1 HIS B 319       1.096 -50.383  17.144  1.00 52.89           C  
ATOM   2516  NE2 HIS B 319       1.720 -49.217  17.130  1.00 52.89           N  
ATOM   2517  N   HIS B 320      -1.033 -49.362  23.478  1.00 43.75           N  
ATOM   2518  CA  HIS B 320      -1.509 -50.014  24.693  1.00 43.75           C  
ATOM   2519  C   HIS B 320      -2.988 -49.728  24.930  1.00 43.75           C  
ATOM   2520  CB  HIS B 320      -0.686 -49.561  25.901  1.00 43.75           C  
ATOM   2521  O   HIS B 320      -3.477 -48.648  24.592  1.00 43.75           O  
ATOM   2522  CG  HIS B 320       0.609 -50.293  26.054  1.00 43.75           C  
ATOM   2523  CD2 HIS B 320       1.884 -49.903  25.820  1.00 43.75           C  
ATOM   2524  ND1 HIS B 320       0.678 -51.598  26.494  1.00 43.75           N  
ATOM   2525  CE1 HIS B 320       1.944 -51.977  26.527  1.00 43.75           C  
ATOM   2526  NE2 HIS B 320       2.696 -50.968  26.123  1.00 43.75           N  
TER                                                                             
ATOM   2528  N   MET C   1     -14.515 -10.540  13.300  1.00 56.71           N  
ATOM   2529  CA  MET C   1     -13.485  -9.918  12.473  1.00 56.71           C  
ATOM   2530  C   MET C   1     -12.114 -10.517  12.768  1.00 56.71           C  
ATOM   2531  CB  MET C   1     -13.455  -8.406  12.696  1.00 56.71           C  
ATOM   2532  O   MET C   1     -11.836 -10.912  13.901  1.00 56.71           O  
ATOM   2533  CG  MET C   1     -12.907  -7.621  11.516  1.00 56.71           C  
ATOM   2534  SD  MET C   1     -12.869  -5.814  11.827  1.00 56.71           S  
ATOM   2535  CE  MET C   1     -12.201  -5.228  10.245  1.00 56.71           C  
ATOM   2536  N   THR C   2     -11.333 -10.861  11.589  1.00 69.31           N  
ATOM   2537  CA  THR C   2      -9.960 -11.308  11.801  1.00 69.31           C  
ATOM   2538  C   THR C   2      -9.206 -10.333  12.699  1.00 69.31           C  
ATOM   2539  CB  THR C   2      -9.211 -11.463  10.464  1.00 69.31           C  
ATOM   2540  O   THR C   2      -9.247  -9.120  12.480  1.00 69.31           O  
ATOM   2541  CG2 THR C   2      -7.867 -12.155  10.664  1.00 69.31           C  
ATOM   2542  OG1 THR C   2     -10.008 -12.243   9.564  1.00 69.31           O  
ATOM   2543  N   VAL C   3      -8.796 -10.910  13.847  1.00 79.69           N  
ATOM   2544  CA  VAL C   3      -8.120 -10.064  14.826  1.00 79.69           C  
ATOM   2545  C   VAL C   3      -6.774  -9.607  14.271  1.00 79.69           C  
ATOM   2546  CB  VAL C   3      -7.921 -10.800  16.170  1.00 79.69           C  
ATOM   2547  O   VAL C   3      -5.962 -10.428  13.837  1.00 79.69           O  
ATOM   2548  CG1 VAL C   3      -7.154  -9.922  17.157  1.00 79.69           C  
ATOM   2549  CG2 VAL C   3      -9.269 -11.215  16.755  1.00 79.69           C  
ATOM   2550  N   LYS C   4      -6.554  -8.216  14.053  1.00 85.74           N  
ATOM   2551  CA  LYS C   4      -5.295  -7.634  13.599  1.00 85.74           C  
ATOM   2552  C   LYS C   4      -4.740  -6.653  14.628  1.00 85.74           C  
ATOM   2553  CB  LYS C   4      -5.483  -6.931  12.253  1.00 85.74           C  
ATOM   2554  O   LYS C   4      -5.399  -5.672  14.976  1.00 85.74           O  
ATOM   2555  CG  LYS C   4      -5.960  -7.848  11.137  1.00 85.74           C  
ATOM   2556  CD  LYS C   4      -5.839  -7.180   9.774  1.00 85.74           C  
ATOM   2557  CE  LYS C   4      -6.212  -8.133   8.647  1.00 85.74           C  
ATOM   2558  NZ  LYS C   4      -5.860  -7.574   7.307  1.00 85.74           N  
ATOM   2559  N   ILE C   5      -3.454  -6.965  15.231  1.00 87.92           N  
ATOM   2560  CA  ILE C   5      -2.866  -6.081  16.229  1.00 87.92           C  
ATOM   2561  C   ILE C   5      -1.497  -5.601  15.752  1.00 87.92           C  
ATOM   2562  CB  ILE C   5      -2.739  -6.780  17.601  1.00 87.92           C  
ATOM   2563  O   ILE C   5      -0.906  -4.697  16.347  1.00 87.92           O  
ATOM   2564  CG1 ILE C   5      -1.795  -7.984  17.501  1.00 87.92           C  
ATOM   2565  CG2 ILE C   5      -4.116  -7.206  18.119  1.00 87.92           C  
ATOM   2566  CD1 ILE C   5      -1.425  -8.594  18.847  1.00 87.92           C  
ATOM   2567  N   SER C   6      -1.005  -6.159  14.556  1.00 87.25           N  
ATOM   2568  CA  SER C   6       0.352  -5.874  14.105  1.00 87.25           C  
ATOM   2569  C   SER C   6       0.512  -4.406  13.725  1.00 87.25           C  
ATOM   2570  CB  SER C   6       0.718  -6.760  12.912  1.00 87.25           C  
ATOM   2571  O   SER C   6       1.604  -3.846  13.836  1.00 87.25           O  
ATOM   2572  OG  SER C   6      -0.001  -6.368  11.756  1.00 87.25           O  
ATOM   2573  N   HIS C   7      -0.575  -3.728  13.295  1.00 82.44           N  
ATOM   2574  CA  HIS C   7      -0.513  -2.343  12.840  1.00 82.44           C  
ATOM   2575  C   HIS C   7      -0.548  -1.375  14.019  1.00 82.44           C  
ATOM   2576  CB  HIS C   7      -1.665  -2.043  11.879  1.00 82.44           C  
ATOM   2577  O   HIS C   7      -0.270  -0.185  13.857  1.00 82.44           O  
ATOM   2578  CG  HIS C   7      -3.016  -2.136  12.515  1.00 82.44           C  
ATOM   2579  CD2 HIS C   7      -3.866  -1.174  12.942  1.00 82.44           C  
ATOM   2580  ND1 HIS C   7      -3.632  -3.340  12.778  1.00 82.44           N  
ATOM   2581  CE1 HIS C   7      -4.809  -3.112  13.340  1.00 82.44           C  
ATOM   2582  NE2 HIS C   7      -4.974  -1.805  13.451  1.00 82.44           N  
ATOM   2583  N   THR C   8      -0.889  -1.948  15.297  1.00 81.03           N  
ATOM   2584  CA  THR C   8      -0.990  -1.076  16.461  1.00 81.03           C  
ATOM   2585  C   THR C   8       0.385  -0.549  16.862  1.00 81.03           C  
ATOM   2586  CB  THR C   8      -1.629  -1.808  17.655  1.00 81.03           C  
ATOM   2587  O   THR C   8       1.407  -1.173  16.564  1.00 81.03           O  
ATOM   2588  CG2 THR C   8      -2.945  -2.468  17.253  1.00 81.03           C  
ATOM   2589  OG1 THR C   8      -0.728  -2.817  18.129  1.00 81.03           O  
ATOM   2590  N   SER C   9       0.467   0.708  17.499  1.00 78.42           N  
ATOM   2591  CA  SER C   9       1.718   1.320  17.933  1.00 78.42           C  
ATOM   2592  C   SER C   9       2.459   0.423  18.919  1.00 78.42           C  
ATOM   2593  CB  SER C   9       1.455   2.685  18.570  1.00 78.42           C  
ATOM   2594  O   SER C   9       3.689   0.355  18.899  1.00 78.42           O  
ATOM   2595  OG  SER C   9       0.771   2.541  19.804  1.00 78.42           O  
ATOM   2596  N   ASP C  10       1.688  -0.291  19.778  1.00 81.49           N  
ATOM   2597  CA  ASP C  10       2.306  -1.152  20.782  1.00 81.49           C  
ATOM   2598  C   ASP C  10       3.123  -2.263  20.126  1.00 81.49           C  
ATOM   2599  CB  ASP C  10       1.242  -1.755  21.702  1.00 81.49           C  
ATOM   2600  O   ASP C  10       4.287  -2.472  20.473  1.00 81.49           O  
ATOM   2601  CG  ASP C  10       0.577  -0.723  22.596  1.00 81.49           C  
ATOM   2602  OD1 ASP C  10       1.163   0.358  22.821  1.00 81.49           O  
ATOM   2603  OD2 ASP C  10      -0.542  -0.995  23.082  1.00 81.49           O  
ATOM   2604  N   VAL C  11       2.555  -2.993  19.117  1.00 86.56           N  
ATOM   2605  CA  VAL C  11       3.242  -4.107  18.471  1.00 86.56           C  
ATOM   2606  C   VAL C  11       4.354  -3.575  17.569  1.00 86.56           C  
ATOM   2607  CB  VAL C  11       2.264  -4.980  17.653  1.00 86.56           C  
ATOM   2608  O   VAL C  11       5.432  -4.168  17.488  1.00 86.56           O  
ATOM   2609  CG1 VAL C  11       3.027  -5.996  16.806  1.00 86.56           C  
ATOM   2610  CG2 VAL C  11       1.277  -5.686  18.581  1.00 86.56           C  
ATOM   2611  N   GLN C  12       4.151  -2.413  16.900  1.00 84.64           N  
ATOM   2612  CA  GLN C  12       5.201  -1.834  16.068  1.00 84.64           C  
ATOM   2613  C   GLN C  12       6.417  -1.449  16.907  1.00 84.64           C  
ATOM   2614  CB  GLN C  12       4.675  -0.613  15.312  1.00 84.64           C  
ATOM   2615  O   GLN C  12       7.555  -1.713  16.516  1.00 84.64           O  
ATOM   2616  CG  GLN C  12       3.693  -0.954  14.200  1.00 84.64           C  
ATOM   2617  CD  GLN C  12       4.346  -1.688  13.044  1.00 84.64           C  
ATOM   2618  NE2 GLN C  12       3.656  -2.692  12.513  1.00 84.64           N  
ATOM   2619  OE1 GLN C  12       5.462  -1.356  12.631  1.00 84.64           O  
ATOM   2620  N   GLN C  13       6.216  -0.771  18.140  1.00 83.71           N  
ATOM   2621  CA  GLN C  13       7.320  -0.428  19.030  1.00 83.71           C  
ATOM   2622  C   GLN C  13       8.030  -1.680  19.536  1.00 83.71           C  
ATOM   2623  CB  GLN C  13       6.819   0.405  20.211  1.00 83.71           C  
ATOM   2624  O   GLN C  13       9.258  -1.704  19.640  1.00 83.71           O  
ATOM   2625  CG  GLN C  13       7.934   1.017  21.049  1.00 83.71           C  
ATOM   2626  CD  GLN C  13       7.438   2.107  21.980  1.00 83.71           C  
ATOM   2627  NE2 GLN C  13       8.367   2.841  22.583  1.00 83.71           N  
ATOM   2628  OE1 GLN C  13       6.228   2.290  22.155  1.00 83.71           O  
ATOM   2629  N   PHE C  14       7.295  -2.721  19.899  1.00 89.76           N  
ATOM   2630  CA  PHE C  14       7.865  -3.995  20.323  1.00 89.76           C  
ATOM   2631  C   PHE C  14       8.771  -4.570  19.241  1.00 89.76           C  
ATOM   2632  CB  PHE C  14       6.755  -4.994  20.665  1.00 89.76           C  
ATOM   2633  O   PHE C  14       9.903  -4.970  19.520  1.00 89.76           O  
ATOM   2634  CG  PHE C  14       7.246  -6.403  20.864  1.00 89.76           C  
ATOM   2635  CD1 PHE C  14       6.753  -7.442  20.086  1.00 89.76           C  
ATOM   2636  CD2 PHE C  14       8.202  -6.686  21.831  1.00 89.76           C  
ATOM   2637  CE1 PHE C  14       7.206  -8.747  20.268  1.00 89.76           C  
ATOM   2638  CE2 PHE C  14       8.660  -7.987  22.019  1.00 89.76           C  
ATOM   2639  CZ  PHE C  14       8.160  -9.016  21.237  1.00 89.76           C  
ATOM   2640  N   PHE C  15       8.329  -4.539  17.879  1.00 91.57           N  
ATOM   2641  CA  PHE C  15       9.135  -5.088  16.795  1.00 91.57           C  
ATOM   2642  C   PHE C  15      10.376  -4.235  16.559  1.00 91.57           C  
ATOM   2643  CB  PHE C  15       8.312  -5.185  15.506  1.00 91.57           C  
ATOM   2644  O   PHE C  15      11.440  -4.759  16.220  1.00 91.57           O  
ATOM   2645  CG  PHE C  15       7.334  -6.329  15.495  1.00 91.57           C  
ATOM   2646  CD1 PHE C  15       7.524  -7.432  16.319  1.00 91.57           C  
ATOM   2647  CD2 PHE C  15       6.224  -6.301  14.661  1.00 91.57           C  
ATOM   2648  CE1 PHE C  15       6.621  -8.492  16.311  1.00 91.57           C  
ATOM   2649  CE2 PHE C  15       5.317  -7.356  14.647  1.00 91.57           C  
ATOM   2650  CZ  PHE C  15       5.517  -8.451  15.472  1.00 91.57           C  
ATOM   2651  N   LYS C  16      10.286  -2.920  16.770  1.00 87.44           N  
ATOM   2652  CA  LYS C  16      11.465  -2.066  16.664  1.00 87.44           C  
ATOM   2653  C   LYS C  16      12.493  -2.411  17.737  1.00 87.44           C  
ATOM   2654  CB  LYS C  16      11.072  -0.592  16.770  1.00 87.44           C  
ATOM   2655  O   LYS C  16      13.692  -2.473  17.459  1.00 87.44           O  
ATOM   2656  CG  LYS C  16      10.499  -0.010  15.485  1.00 87.44           C  
ATOM   2657  CD  LYS C  16      10.232   1.484  15.619  1.00 87.44           C  
ATOM   2658  CE  LYS C  16       9.692   2.074  14.323  1.00 87.44           C  
ATOM   2659  NZ  LYS C  16       9.450   3.543  14.442  1.00 87.44           N  
ATOM   2660  N   GLU C  17      12.009  -2.663  18.965  1.00 87.07           N  
ATOM   2661  CA  GLU C  17      12.903  -3.068  20.046  1.00 87.07           C  
ATOM   2662  C   GLU C  17      13.527  -4.432  19.763  1.00 87.07           C  
ATOM   2663  CB  GLU C  17      12.153  -3.098  21.380  1.00 87.07           C  
ATOM   2664  O   GLU C  17      14.739  -4.606  19.906  1.00 87.07           O  
ATOM   2665  CG  GLU C  17      13.021  -3.503  22.564  1.00 87.07           C  
ATOM   2666  CD  GLU C  17      12.257  -3.557  23.877  1.00 87.07           C  
ATOM   2667  OE1 GLU C  17      12.727  -4.225  24.826  1.00 87.07           O  
ATOM   2668  OE2 GLU C  17      11.179  -2.926  23.957  1.00 87.07           O  
ATOM   2669  N   ALA C  18      12.708  -5.357  19.328  1.00 88.87           N  
ATOM   2670  CA  ALA C  18      13.209  -6.696  19.027  1.00 88.87           C  
ATOM   2671  C   ALA C  18      14.220  -6.659  17.884  1.00 88.87           C  
ATOM   2672  CB  ALA C  18      12.052  -7.630  18.680  1.00 88.87           C  
ATOM   2673  O   ALA C  18      15.128  -7.491  17.824  1.00 88.87           O  
ATOM   2674  N   SER C  19      14.102  -5.565  17.046  1.00 90.15           N  
ATOM   2675  CA  SER C  19      15.007  -5.420  15.910  1.00 90.15           C  
ATOM   2676  C   SER C  19      16.256  -4.637  16.295  1.00 90.15           C  
ATOM   2677  CB  SER C  19      14.299  -4.726  14.746  1.00 90.15           C  
ATOM   2678  O   SER C  19      17.172  -4.480  15.483  1.00 90.15           O  
ATOM   2679  OG  SER C  19      13.102  -5.405  14.408  1.00 90.15           O  
ATOM   2680  N   GLY C  20      16.307  -4.147  17.446  1.00 86.57           N  
ATOM   2681  CA  GLY C  20      17.508  -3.518  17.968  1.00 86.57           C  
ATOM   2682  C   GLY C  20      17.556  -2.022  17.719  1.00 86.57           C  
ATOM   2683  O   GLY C  20      18.590  -1.385  17.930  1.00 86.57           O  
ATOM   2684  N   PHE C  21      16.383  -1.306  17.331  1.00 81.15           N  
ATOM   2685  CA  PHE C  21      16.401   0.108  16.975  1.00 81.15           C  
ATOM   2686  C   PHE C  21      16.475   0.980  18.223  1.00 81.15           C  
ATOM   2687  CB  PHE C  21      15.161   0.472  16.152  1.00 81.15           C  
ATOM   2688  O   PHE C  21      16.689   2.189  18.129  1.00 81.15           O  
ATOM   2689  CG  PHE C  21      15.282   0.137  14.691  1.00 81.15           C  
ATOM   2690  CD1 PHE C  21      16.187   0.811  13.880  1.00 81.15           C  
ATOM   2691  CD2 PHE C  21      14.490  -0.855  14.126  1.00 81.15           C  
ATOM   2692  CE1 PHE C  21      16.300   0.503  12.526  1.00 81.15           C  
ATOM   2693  CE2 PHE C  21      14.598  -1.169  12.775  1.00 81.15           C  
ATOM   2694  CZ  PHE C  21      15.503  -0.489  11.976  1.00 81.15           C  
ATOM   2695  N   ASN C  22      16.371   0.323  19.419  1.00 75.69           N  
ATOM   2696  CA  ASN C  22      16.408   1.103  20.652  1.00 75.69           C  
ATOM   2697  C   ASN C  22      17.833   1.253  21.177  1.00 75.69           C  
ATOM   2698  CB  ASN C  22      15.514   0.466  21.718  1.00 75.69           C  
ATOM   2699  O   ASN C  22      18.039   1.699  22.307  1.00 75.69           O  
ATOM   2700  CG  ASN C  22      15.936  -0.949  22.065  1.00 75.69           C  
ATOM   2701  ND2 ASN C  22      15.617  -1.382  23.279  1.00 75.69           N  
ATOM   2702  OD1 ASN C  22      16.543  -1.646  21.248  1.00 75.69           O  
ATOM   2703  N   ASN C  23      18.915   0.635  20.434  1.00 75.94           N  
ATOM   2704  CA  ASN C  23      20.322   0.825  20.770  1.00 75.94           C  
ATOM   2705  C   ASN C  23      21.162   1.101  19.526  1.00 75.94           C  
ATOM   2706  CB  ASN C  23      20.865  -0.395  21.517  1.00 75.94           C  
ATOM   2707  O   ASN C  23      20.677   0.966  18.401  1.00 75.94           O  
ATOM   2708  CG  ASN C  23      20.955  -1.626  20.637  1.00 75.94           C  
ATOM   2709  ND2 ASN C  23      20.047  -2.573  20.847  1.00 75.94           N  
ATOM   2710  OD1 ASN C  23      21.834  -1.727  19.778  1.00 75.94           O  
ATOM   2711  N   ASP C  24      22.435   1.647  19.653  1.00 73.34           N  
ATOM   2712  CA  ASP C  24      23.258   2.057  18.519  1.00 73.34           C  
ATOM   2713  C   ASP C  24      24.265   0.970  18.149  1.00 73.34           C  
ATOM   2714  CB  ASP C  24      23.988   3.366  18.832  1.00 73.34           C  
ATOM   2715  O   ASP C  24      25.072   1.150  17.236  1.00 73.34           O  
ATOM   2716  CG  ASP C  24      23.054   4.560  18.918  1.00 73.34           C  
ATOM   2717  OD1 ASP C  24      22.025   4.582  18.209  1.00 73.34           O  
ATOM   2718  OD2 ASP C  24      23.351   5.488  19.701  1.00 73.34           O  
ATOM   2719  N   GLU C  25      24.237  -0.159  18.863  1.00 72.18           N  
ATOM   2720  CA  GLU C  25      25.141  -1.256  18.530  1.00 72.18           C  
ATOM   2721  C   GLU C  25      24.543  -2.156  17.453  1.00 72.18           C  
ATOM   2722  CB  GLU C  25      25.469  -2.078  19.779  1.00 72.18           C  
ATOM   2723  O   GLU C  25      23.332  -2.136  17.222  1.00 72.18           O  
ATOM   2724  CG  GLU C  25      26.166  -1.283  20.873  1.00 72.18           C  
ATOM   2725  CD  GLU C  25      26.493  -2.114  22.105  1.00 72.18           C  
ATOM   2726  OE1 GLU C  25      27.183  -1.603  23.016  1.00 72.18           O  
ATOM   2727  OE2 GLU C  25      26.055  -3.286  22.157  1.00 72.18           O  
ATOM   2728  N   GLY C  26      25.439  -2.995  16.784  1.00 78.53           N  
ATOM   2729  CA  GLY C  26      24.972  -3.896  15.741  1.00 78.53           C  
ATOM   2730  C   GLY C  26      24.918  -3.247  14.371  1.00 78.53           C  
ATOM   2731  O   GLY C  26      25.436  -2.144  14.180  1.00 78.53           O  
ATOM   2732  N   SER C  27      24.341  -3.933  13.364  1.00 76.45           N  
ATOM   2733  CA  SER C  27      24.287  -3.505  11.970  1.00 76.45           C  
ATOM   2734  C   SER C  27      22.949  -2.853  11.643  1.00 76.45           C  
ATOM   2735  CB  SER C  27      24.527  -4.692  11.036  1.00 76.45           C  
ATOM   2736  O   SER C  27      21.894  -3.467  11.815  1.00 76.45           O  
ATOM   2737  OG  SER C  27      24.098  -4.390   9.719  1.00 76.45           O  
ATOM   2738  N   SER C  28      22.980  -1.482  11.270  1.00 76.85           N  
ATOM   2739  CA  SER C  28      21.757  -0.788  10.880  1.00 76.85           C  
ATOM   2740  C   SER C  28      21.046  -1.516   9.745  1.00 76.85           C  
ATOM   2741  CB  SER C  28      22.067   0.649  10.459  1.00 76.85           C  
ATOM   2742  O   SER C  28      19.815  -1.529   9.682  1.00 76.85           O  
ATOM   2743  OG  SER C  28      22.877   0.670   9.297  1.00 76.85           O  
ATOM   2744  N   ARG C  29      21.858  -2.205   8.861  1.00 80.32           N  
ATOM   2745  CA  ARG C  29      21.291  -2.982   7.764  1.00 80.32           C  
ATOM   2746  C   ARG C  29      20.503  -4.177   8.289  1.00 80.32           C  
ATOM   2747  CB  ARG C  29      22.393  -3.456   6.815  1.00 80.32           C  
ATOM   2748  O   ARG C  29      19.362  -4.402   7.880  1.00 80.32           O  
ATOM   2749  CG  ARG C  29      21.903  -4.383   5.714  1.00 80.32           C  
ATOM   2750  CD  ARG C  29      20.906  -3.689   4.796  1.00 80.32           C  
ATOM   2751  NE  ARG C  29      20.530  -4.538   3.669  1.00 80.32           N  
ATOM   2752  NH1 ARG C  29      19.256  -2.926   2.613  1.00 80.32           N  
ATOM   2753  NH2 ARG C  29      19.476  -5.011   1.684  1.00 80.32           N  
ATOM   2754  CZ  ARG C  29      19.754  -4.157   2.658  1.00 80.32           C  
ATOM   2755  N   MET C  30      21.053  -4.846   9.287  1.00 86.21           N  
ATOM   2756  CA  MET C  30      20.381  -6.018   9.843  1.00 86.21           C  
ATOM   2757  C   MET C  30      19.130  -5.611  10.615  1.00 86.21           C  
ATOM   2758  CB  MET C  30      21.328  -6.799  10.756  1.00 86.21           C  
ATOM   2759  O   MET C  30      18.114  -6.307  10.567  1.00 86.21           O  
ATOM   2760  CG  MET C  30      22.239  -7.762  10.014  1.00 86.21           C  
ATOM   2761  SD  MET C  30      21.303  -9.014   9.052  1.00 86.21           S  
ATOM   2762  CE  MET C  30      20.729 -10.088  10.397  1.00 86.21           C  
ATOM   2763  N   LYS C  31      19.218  -4.459  11.285  1.00 86.07           N  
ATOM   2764  CA  LYS C  31      18.050  -3.982  12.021  1.00 86.07           C  
ATOM   2765  C   LYS C  31      16.882  -3.706  11.080  1.00 86.07           C  
ATOM   2766  CB  LYS C  31      18.395  -2.720  12.814  1.00 86.07           C  
ATOM   2767  O   LYS C  31      15.749  -4.109  11.354  1.00 86.07           O  
ATOM   2768  CG  LYS C  31      19.384  -2.950  13.946  1.00 86.07           C  
ATOM   2769  CD  LYS C  31      19.664  -1.665  14.715  1.00 86.07           C  
ATOM   2770  CE  LYS C  31      20.664  -1.891  15.840  1.00 86.07           C  
ATOM   2771  NZ  LYS C  31      20.871  -0.657  16.654  1.00 86.07           N  
ATOM   2772  N   THR C  32      17.184  -3.101   9.941  1.00 83.13           N  
ATOM   2773  CA  THR C  32      16.157  -2.772   8.960  1.00 83.13           C  
ATOM   2774  C   THR C  32      15.548  -4.039   8.367  1.00 83.13           C  
ATOM   2775  CB  THR C  32      16.726  -1.895   7.828  1.00 83.13           C  
ATOM   2776  O   THR C  32      14.324  -4.162   8.273  1.00 83.13           O  
ATOM   2777  CG2 THR C  32      15.669  -1.614   6.765  1.00 83.13           C  
ATOM   2778  OG1 THR C  32      17.178  -0.651   8.376  1.00 83.13           O  
ATOM   2779  N   VAL C  33      16.360  -5.030   8.030  1.00 86.80           N  
ATOM   2780  CA  VAL C  33      15.903  -6.258   7.386  1.00 86.80           C  
ATOM   2781  C   VAL C  33      15.083  -7.086   8.374  1.00 86.80           C  
ATOM   2782  CB  VAL C  33      17.089  -7.091   6.848  1.00 86.80           C  
ATOM   2783  O   VAL C  33      13.990  -7.551   8.046  1.00 86.80           O  
ATOM   2784  CG1 VAL C  33      16.613  -8.466   6.382  1.00 86.80           C  
ATOM   2785  CG2 VAL C  33      17.786  -6.350   5.710  1.00 86.80           C  
ATOM   2786  N   ILE C  34      15.560  -7.160   9.623  1.00 88.91           N  
ATOM   2787  CA  ILE C  34      14.872  -7.985  10.611  1.00 88.91           C  
ATOM   2788  C   ILE C  34      13.535  -7.345  10.975  1.00 88.91           C  
ATOM   2789  CB  ILE C  34      15.734  -8.187  11.878  1.00 88.91           C  
ATOM   2790  O   ILE C  34      12.525  -8.038  11.117  1.00 88.91           O  
ATOM   2791  CG1 ILE C  34      16.915  -9.116  11.578  1.00 88.91           C  
ATOM   2792  CG2 ILE C  34      14.883  -8.735  13.028  1.00 88.91           C  
ATOM   2793  CD1 ILE C  34      16.507 -10.530  11.189  1.00 88.91           C  
ATOM   2794  N   ASN C  35      13.561  -6.049  11.132  1.00 90.21           N  
ATOM   2795  CA  ASN C  35      12.296  -5.386  11.430  1.00 90.21           C  
ATOM   2796  C   ASN C  35      11.263  -5.633  10.335  1.00 90.21           C  
ATOM   2797  CB  ASN C  35      12.511  -3.884  11.629  1.00 90.21           C  
ATOM   2798  O   ASN C  35      10.096  -5.905  10.628  1.00 90.21           O  
ATOM   2799  CG  ASN C  35      11.279  -3.183  12.166  1.00 90.21           C  
ATOM   2800  ND2 ASN C  35      10.954  -2.032  11.592  1.00 90.21           N  
ATOM   2801  OD1 ASN C  35      10.625  -3.674  13.091  1.00 90.21           O  
ATOM   2802  N   ARG C  36      11.712  -5.576   9.028  1.00 90.37           N  
ATOM   2803  CA  ARG C  36      10.805  -5.837   7.915  1.00 90.37           C  
ATOM   2804  C   ARG C  36      10.301  -7.276   7.944  1.00 90.37           C  
ATOM   2805  CB  ARG C  36      11.494  -5.550   6.579  1.00 90.37           C  
ATOM   2806  O   ARG C  36       9.112  -7.528   7.735  1.00 90.37           O  
ATOM   2807  CG  ARG C  36      10.649  -5.892   5.363  1.00 90.37           C  
ATOM   2808  CD  ARG C  36       9.358  -5.086   5.329  1.00 90.37           C  
ATOM   2809  NE  ARG C  36       8.537  -5.433   4.171  1.00 90.37           N  
ATOM   2810  NH1 ARG C  36       9.715  -4.115   2.683  1.00 90.37           N  
ATOM   2811  NH2 ARG C  36       7.920  -5.344   1.961  1.00 90.37           N  
ATOM   2812  CZ  ARG C  36       8.726  -4.963   2.941  1.00 90.37           C  
ATOM   2813  N   ILE C  37      11.157  -8.253   8.248  1.00 89.59           N  
ATOM   2814  CA  ILE C  37      10.795  -9.665   8.303  1.00 89.59           C  
ATOM   2815  C   ILE C  37       9.783  -9.896   9.423  1.00 89.59           C  
ATOM   2816  CB  ILE C  37      12.037 -10.560   8.512  1.00 89.59           C  
ATOM   2817  O   ILE C  37       8.795 -10.610   9.238  1.00 89.59           O  
ATOM   2818  CG1 ILE C  37      12.910 -10.565   7.251  1.00 89.59           C  
ATOM   2819  CG2 ILE C  37      11.620 -11.983   8.895  1.00 89.59           C  
ATOM   2820  CD1 ILE C  37      14.261 -11.241   7.436  1.00 89.59           C  
ATOM   2821  N   LEU C  38       9.967  -9.191  10.603  1.00 90.11           N  
ATOM   2822  CA  LEU C  38       9.053  -9.378  11.725  1.00 90.11           C  
ATOM   2823  C   LEU C  38       7.672  -8.816  11.401  1.00 90.11           C  
ATOM   2824  CB  LEU C  38       9.607  -8.707  12.984  1.00 90.11           C  
ATOM   2825  O   LEU C  38       6.661  -9.491  11.601  1.00 90.11           O  
ATOM   2826  CG  LEU C  38      10.869  -9.329  13.584  1.00 90.11           C  
ATOM   2827  CD1 LEU C  38      11.321  -8.536  14.806  1.00 90.11           C  
ATOM   2828  CD2 LEU C  38      10.625 -10.789  13.948  1.00 90.11           C  
ATOM   2829  N   VAL C  39       7.646  -7.585  10.818  1.00 89.62           N  
ATOM   2830  CA  VAL C  39       6.382  -6.935  10.488  1.00 89.62           C  
ATOM   2831  C   VAL C  39       5.634  -7.761   9.443  1.00 89.62           C  
ATOM   2832  CB  VAL C  39       6.602  -5.495   9.972  1.00 89.62           C  
ATOM   2833  O   VAL C  39       4.436  -8.015   9.586  1.00 89.62           O  
ATOM   2834  CG1 VAL C  39       5.314  -4.934   9.373  1.00 89.62           C  
ATOM   2835  CG2 VAL C  39       7.107  -4.597  11.099  1.00 89.62           C  
ATOM   2836  N   ASP C  40       6.291  -8.255   8.414  1.00 89.96           N  
ATOM   2837  CA  ASP C  40       5.629  -9.009   7.353  1.00 89.96           C  
ATOM   2838  C   ASP C  40       5.208 -10.392   7.841  1.00 89.96           C  
ATOM   2839  CB  ASP C  40       6.547  -9.137   6.135  1.00 89.96           C  
ATOM   2840  O   ASP C  40       4.174 -10.916   7.422  1.00 89.96           O  
ATOM   2841  CG  ASP C  40       6.636  -7.858   5.321  1.00 89.96           C  
ATOM   2842  OD1 ASP C  40       5.961  -6.865   5.670  1.00 89.96           O  
ATOM   2843  OD2 ASP C  40       7.386  -7.843   4.322  1.00 89.96           O  
ATOM   2844  N   THR C  41       6.051 -11.062   8.726  1.00 90.64           N  
ATOM   2845  CA  THR C  41       5.661 -12.343   9.304  1.00 90.64           C  
ATOM   2846  C   THR C  41       4.378 -12.201  10.119  1.00 90.64           C  
ATOM   2847  CB  THR C  41       6.778 -12.917  10.196  1.00 90.64           C  
ATOM   2848  O   THR C  41       3.462 -13.015   9.991  1.00 90.64           O  
ATOM   2849  CG2 THR C  41       6.343 -14.226  10.846  1.00 90.64           C  
ATOM   2850  OG1 THR C  41       7.943 -13.156   9.397  1.00 90.64           O  
ATOM   2851  N   ALA C  42       4.340 -11.131  10.920  1.00 91.65           N  
ATOM   2852  CA  ALA C  42       3.133 -10.887  11.707  1.00 91.65           C  
ATOM   2853  C   ALA C  42       1.920 -10.686  10.803  1.00 91.65           C  
ATOM   2854  CB  ALA C  42       3.325  -9.673  12.613  1.00 91.65           C  
ATOM   2855  O   ALA C  42       0.838 -11.207  11.080  1.00 91.65           O  
ATOM   2856  N   LYS C  43       2.118  -9.989   9.656  1.00 88.95           N  
ATOM   2857  CA  LYS C  43       1.014  -9.761   8.728  1.00 88.95           C  
ATOM   2858  C   LYS C  43       0.544 -11.072   8.103  1.00 88.95           C  
ATOM   2859  CB  LYS C  43       1.426  -8.777   7.633  1.00 88.95           C  
ATOM   2860  O   LYS C  43      -0.658 -11.288   7.932  1.00 88.95           O  
ATOM   2861  CG  LYS C  43       1.543  -7.337   8.108  1.00 88.95           C  
ATOM   2862  CD  LYS C  43       1.934  -6.402   6.970  1.00 88.95           C  
ATOM   2863  CE  LYS C  43       2.061  -4.961   7.446  1.00 88.95           C  
ATOM   2864  NZ  LYS C  43       2.506  -4.052   6.348  1.00 88.95           N  
ATOM   2865  N   ILE C  44       1.418 -12.013   7.717  1.00 87.57           N  
ATOM   2866  CA  ILE C  44       1.050 -13.313   7.166  1.00 87.57           C  
ATOM   2867  C   ILE C  44       0.228 -14.093   8.189  1.00 87.57           C  
ATOM   2868  CB  ILE C  44       2.299 -14.125   6.752  1.00 87.57           C  
ATOM   2869  O   ILE C  44      -0.808 -14.672   7.850  1.00 87.57           O  
ATOM   2870  CG1 ILE C  44       3.000 -13.455   5.564  1.00 87.57           C  
ATOM   2871  CG2 ILE C  44       1.917 -15.570   6.418  1.00 87.57           C  
ATOM   2872  CD1 ILE C  44       4.359 -14.056   5.230  1.00 87.57           C  
ATOM   2873  N   ILE C  45       0.694 -14.026   9.466  1.00 89.70           N  
ATOM   2874  CA  ILE C  45       0.020 -14.751  10.536  1.00 89.70           C  
ATOM   2875  C   ILE C  45      -1.406 -14.227  10.697  1.00 89.70           C  
ATOM   2876  CB  ILE C  45       0.788 -14.633  11.872  1.00 89.70           C  
ATOM   2877  O   ILE C  45      -2.358 -15.007  10.764  1.00 89.70           O  
ATOM   2878  CG1 ILE C  45       2.115 -15.397  11.793  1.00 89.70           C  
ATOM   2879  CG2 ILE C  45      -0.069 -15.140  13.035  1.00 89.70           C  
ATOM   2880  CD1 ILE C  45       3.088 -15.065  12.916  1.00 89.70           C  
ATOM   2881  N   GLU C  46      -1.582 -12.856  10.642  1.00 90.02           N  
ATOM   2882  CA  GLU C  46      -2.891 -12.247  10.856  1.00 90.02           C  
ATOM   2883  C   GLU C  46      -3.782 -12.406   9.627  1.00 90.02           C  
ATOM   2884  CB  GLU C  46      -2.744 -10.765  11.211  1.00 90.02           C  
ATOM   2885  O   GLU C  46      -4.929 -12.843   9.737  1.00 90.02           O  
ATOM   2886  CG  GLU C  46      -2.178 -10.520  12.603  1.00 90.02           C  
ATOM   2887  CD  GLU C  46      -1.937  -9.048  12.902  1.00 90.02           C  
ATOM   2888  OE1 GLU C  46      -1.497  -8.722  14.027  1.00 90.02           O  
ATOM   2889  OE2 GLU C  46      -2.193  -8.216  12.004  1.00 90.02           O  
ATOM   2890  N   ASP C  47      -3.252 -12.163   8.378  1.00 84.39           N  
ATOM   2891  CA  ASP C  47      -4.053 -12.152   7.157  1.00 84.39           C  
ATOM   2892  C   ASP C  47      -4.538 -13.557   6.806  1.00 84.39           C  
ATOM   2893  CB  ASP C  47      -3.250 -11.566   5.994  1.00 84.39           C  
ATOM   2894  O   ASP C  47      -5.668 -13.733   6.348  1.00 84.39           O  
ATOM   2895  CG  ASP C  47      -3.004 -10.075   6.134  1.00 84.39           C  
ATOM   2896  OD1 ASP C  47      -3.609  -9.438   7.024  1.00 84.39           O  
ATOM   2897  OD2 ASP C  47      -2.199  -9.531   5.347  1.00 84.39           O  
ATOM   2898  N   LEU C  48      -3.646 -14.563   7.056  1.00 84.10           N  
ATOM   2899  CA  LEU C  48      -3.990 -15.930   6.680  1.00 84.10           C  
ATOM   2900  C   LEU C  48      -4.447 -16.729   7.896  1.00 84.10           C  
ATOM   2901  CB  LEU C  48      -2.796 -16.622   6.020  1.00 84.10           C  
ATOM   2902  O   LEU C  48      -4.681 -17.936   7.799  1.00 84.10           O  
ATOM   2903  CG  LEU C  48      -2.266 -15.982   4.735  1.00 84.10           C  
ATOM   2904  CD1 LEU C  48      -1.155 -16.838   4.135  1.00 84.10           C  
ATOM   2905  CD2 LEU C  48      -3.396 -15.782   3.732  1.00 84.10           C  
ATOM   2906  N   GLU C  49      -4.524 -16.062   9.057  1.00 86.68           N  
ATOM   2907  CA  GLU C  49      -4.948 -16.684  10.308  1.00 86.68           C  
ATOM   2908  C   GLU C  49      -4.189 -17.983  10.564  1.00 86.68           C  
ATOM   2909  CB  GLU C  49      -6.456 -16.950  10.291  1.00 86.68           C  
ATOM   2910  O   GLU C  49      -4.799 -19.026  10.807  1.00 86.68           O  
ATOM   2911  CG  GLU C  49      -7.302 -15.688  10.228  1.00 86.68           C  
ATOM   2912  CD  GLU C  49      -8.796 -15.963  10.297  1.00 86.68           C  
ATOM   2913  OE1 GLU C  49      -9.396 -15.790  11.382  1.00 86.68           O  
ATOM   2914  OE2 GLU C  49      -9.371 -16.357   9.257  1.00 86.68           O  
ATOM   2915  N   ILE C  50      -2.858 -17.898  10.519  1.00 88.54           N  
ATOM   2916  CA  ILE C  50      -1.990 -19.032  10.814  1.00 88.54           C  
ATOM   2917  C   ILE C  50      -2.188 -19.470  12.264  1.00 88.54           C  
ATOM   2918  CB  ILE C  50      -0.506 -18.691  10.555  1.00 88.54           C  
ATOM   2919  O   ILE C  50      -2.069 -18.660  13.186  1.00 88.54           O  
ATOM   2920  CG1 ILE C  50      -0.290 -18.333   9.081  1.00 88.54           C  
ATOM   2921  CG2 ILE C  50       0.397 -19.856  10.974  1.00 88.54           C  
ATOM   2922  CD1 ILE C  50      -0.511 -19.495   8.122  1.00 88.54           C  
ATOM   2923  N   THR C  51      -2.576 -20.784  12.474  1.00 84.94           N  
ATOM   2924  CA  THR C  51      -2.770 -21.310  13.822  1.00 84.94           C  
ATOM   2925  C   THR C  51      -1.428 -21.563  14.502  1.00 84.94           C  
ATOM   2926  CB  THR C  51      -3.592 -22.612  13.800  1.00 84.94           C  
ATOM   2927  O   THR C  51      -0.391 -21.624  13.838  1.00 84.94           O  
ATOM   2928  CG2 THR C  51      -4.872 -22.441  12.989  1.00 84.94           C  
ATOM   2929  OG1 THR C  51      -2.805 -23.656  13.216  1.00 84.94           O  
ATOM   2930  N   GLN C  52      -1.415 -21.649  15.871  1.00 85.56           N  
ATOM   2931  CA  GLN C  52      -0.199 -21.989  16.603  1.00 85.56           C  
ATOM   2932  C   GLN C  52       0.351 -23.342  16.157  1.00 85.56           C  
ATOM   2933  CB  GLN C  52      -0.462 -22.000  18.109  1.00 85.56           C  
ATOM   2934  O   GLN C  52       1.567 -23.532  16.093  1.00 85.56           O  
ATOM   2935  CG  GLN C  52      -0.695 -20.617  18.702  1.00 85.56           C  
ATOM   2936  CD  GLN C  52      -0.634 -20.611  20.218  1.00 85.56           C  
ATOM   2937  NE2 GLN C  52      -1.038 -19.500  20.823  1.00 85.56           N  
ATOM   2938  OE1 GLN C  52      -0.228 -21.597  20.841  1.00 85.56           O  
ATOM   2939  N   ASP C  53      -0.558 -24.286  15.813  1.00 86.24           N  
ATOM   2940  CA  ASP C  53      -0.097 -25.582  15.325  1.00 86.24           C  
ATOM   2941  C   ASP C  53       0.651 -25.435  14.001  1.00 86.24           C  
ATOM   2942  CB  ASP C  53      -1.276 -26.543  15.158  1.00 86.24           C  
ATOM   2943  O   ASP C  53       1.751 -25.970  13.841  1.00 86.24           O  
ATOM   2944  CG  ASP C  53      -1.909 -26.939  16.481  1.00 86.24           C  
ATOM   2945  OD1 ASP C  53      -1.299 -26.701  17.545  1.00 86.24           O  
ATOM   2946  OD2 ASP C  53      -3.029 -27.496  16.458  1.00 86.24           O  
ATOM   2947  N   GLU C  54       0.009 -24.625  13.036  1.00 88.53           N  
ATOM   2948  CA  GLU C  54       0.678 -24.393  11.760  1.00 88.53           C  
ATOM   2949  C   GLU C  54       2.017 -23.689  11.958  1.00 88.53           C  
ATOM   2950  CB  GLU C  54      -0.214 -23.571  10.826  1.00 88.53           C  
ATOM   2951  O   GLU C  54       3.015 -24.054  11.334  1.00 88.53           O  
ATOM   2952  CG  GLU C  54      -1.421 -24.335  10.300  1.00 88.53           C  
ATOM   2953  CD  GLU C  54      -2.396 -23.459   9.529  1.00 88.53           C  
ATOM   2954  OE1 GLU C  54      -2.955 -23.924   8.511  1.00 88.53           O  
ATOM   2955  OE2 GLU C  54      -2.601 -22.296   9.946  1.00 88.53           O  
ATOM   2956  N   PHE C  55       2.073 -22.699  12.827  1.00 92.58           N  
ATOM   2957  CA  PHE C  55       3.282 -21.917  13.062  1.00 92.58           C  
ATOM   2958  C   PHE C  55       4.401 -22.799  13.600  1.00 92.58           C  
ATOM   2959  CB  PHE C  55       3.000 -20.770  14.038  1.00 92.58           C  
ATOM   2960  O   PHE C  55       5.505 -22.815  13.050  1.00 92.58           O  
ATOM   2961  CG  PHE C  55       4.200 -19.908  14.322  1.00 92.58           C  
ATOM   2962  CD1 PHE C  55       5.007 -20.158  15.426  1.00 92.58           C  
ATOM   2963  CD2 PHE C  55       4.520 -18.847  13.487  1.00 92.58           C  
ATOM   2964  CE1 PHE C  55       6.118 -19.361  15.691  1.00 92.58           C  
ATOM   2965  CE2 PHE C  55       5.629 -18.045  13.746  1.00 92.58           C  
ATOM   2966  CZ  PHE C  55       6.426 -18.304  14.850  1.00 92.58           C  
ATOM   2967  N   TRP C  56       4.161 -23.610  14.633  1.00 89.14           N  
ATOM   2968  CA  TRP C  56       5.229 -24.372  15.273  1.00 89.14           C  
ATOM   2969  C   TRP C  56       5.620 -25.579  14.428  1.00 89.14           C  
ATOM   2970  CB  TRP C  56       4.802 -24.828  16.671  1.00 89.14           C  
ATOM   2971  O   TRP C  56       6.763 -26.037  14.479  1.00 89.14           O  
ATOM   2972  CG  TRP C  56       4.732 -23.720  17.678  1.00 89.14           C  
ATOM   2973  CD1 TRP C  56       3.606 -23.207  18.262  1.00 89.14           C  
ATOM   2974  CD2 TRP C  56       5.834 -22.984  18.217  1.00 89.14           C  
ATOM   2975  CE2 TRP C  56       5.304 -22.040  19.123  1.00 89.14           C  
ATOM   2976  CE3 TRP C  56       7.221 -23.032  18.021  1.00 89.14           C  
ATOM   2977  NE1 TRP C  56       3.944 -22.196  19.133  1.00 89.14           N  
ATOM   2978  CH2 TRP C  56       7.465 -21.218  19.623  1.00 89.14           C  
ATOM   2979  CZ2 TRP C  56       6.112 -21.150  19.833  1.00 89.14           C  
ATOM   2980  CZ3 TRP C  56       8.025 -22.145  18.728  1.00 89.14           C  
ATOM   2981  N   LYS C  57       4.665 -26.123  13.624  1.00 89.63           N  
ATOM   2982  CA  LYS C  57       5.077 -27.125  12.645  1.00 89.63           C  
ATOM   2983  C   LYS C  57       6.047 -26.531  11.626  1.00 89.63           C  
ATOM   2984  CB  LYS C  57       3.859 -27.710  11.929  1.00 89.63           C  
ATOM   2985  O   LYS C  57       6.994 -27.197  11.203  1.00 89.63           O  
ATOM   2986  CG  LYS C  57       3.062 -28.696  12.770  1.00 89.63           C  
ATOM   2987  CD  LYS C  57       1.854 -29.230  12.010  1.00 89.63           C  
ATOM   2988  CE  LYS C  57       1.023 -30.172  12.870  1.00 89.63           C  
ATOM   2989  NZ  LYS C  57      -0.180 -30.673  12.140  1.00 89.63           N  
ATOM   2990  N   ALA C  58       5.813 -25.286  11.243  1.00 92.03           N  
ATOM   2991  CA  ALA C  58       6.736 -24.609  10.335  1.00 92.03           C  
ATOM   2992  C   ALA C  58       8.099 -24.407  10.990  1.00 92.03           C  
ATOM   2993  CB  ALA C  58       6.158 -23.268   9.889  1.00 92.03           C  
ATOM   2994  O   ALA C  58       9.136 -24.560  10.339  1.00 92.03           O  
ATOM   2995  N   VAL C  59       8.151 -24.069  12.330  1.00 89.38           N  
ATOM   2996  CA  VAL C  59       9.403 -23.890  13.056  1.00 89.38           C  
ATOM   2997  C   VAL C  59      10.156 -25.217  13.125  1.00 89.38           C  
ATOM   2998  CB  VAL C  59       9.161 -23.341  14.480  1.00 89.38           C  
ATOM   2999  O   VAL C  59      11.359 -25.271  12.862  1.00 89.38           O  
ATOM   3000  CG1 VAL C  59      10.455 -23.356  15.293  1.00 89.38           C  
ATOM   3001  CG2 VAL C  59       8.584 -21.928  14.416  1.00 89.38           C  
ATOM   3002  N   ASP C  60       9.422 -26.292  13.445  1.00 87.35           N  
ATOM   3003  CA  ASP C  60      10.040 -27.615  13.461  1.00 87.35           C  
ATOM   3004  C   ASP C  60      10.564 -27.992  12.077  1.00 87.35           C  
ATOM   3005  CB  ASP C  60       9.044 -28.667  13.952  1.00 87.35           C  
ATOM   3006  O   ASP C  60      11.648 -28.566  11.953  1.00 87.35           O  
ATOM   3007  CG  ASP C  60       9.585 -30.084  13.862  1.00 87.35           C  
ATOM   3008  OD1 ASP C  60       9.143 -30.850  12.978  1.00 87.35           O  
ATOM   3009  OD2 ASP C  60      10.460 -30.438  14.682  1.00 87.35           O  
ATOM   3010  N   TYR C  61       9.779 -27.669  11.020  1.00 91.50           N  
ATOM   3011  CA  TYR C  61      10.200 -27.940   9.649  1.00 91.50           C  
ATOM   3012  C   TYR C  61      11.510 -27.231   9.331  1.00 91.50           C  
ATOM   3013  CB  TYR C  61       9.116 -27.504   8.658  1.00 91.50           C  
ATOM   3014  O   TYR C  61      12.387 -27.798   8.674  1.00 91.50           O  
ATOM   3015  CG  TYR C  61       9.564 -27.534   7.217  1.00 91.50           C  
ATOM   3016  CD1 TYR C  61       9.952 -26.367   6.563  1.00 91.50           C  
ATOM   3017  CD2 TYR C  61       9.599 -28.730   6.507  1.00 91.50           C  
ATOM   3018  CE1 TYR C  61      10.363 -26.391   5.234  1.00 91.50           C  
ATOM   3019  CE2 TYR C  61      10.009 -28.765   5.177  1.00 91.50           C  
ATOM   3020  OH  TYR C  61      10.795 -27.621   3.236  1.00 91.50           O  
ATOM   3021  CZ  TYR C  61      10.388 -27.592   4.551  1.00 91.50           C  
ATOM   3022  N   LEU C  62      11.745 -26.019   9.875  1.00 87.14           N  
ATOM   3023  CA  LEU C  62      12.984 -25.286   9.639  1.00 87.14           C  
ATOM   3024  C   LEU C  62      14.173 -26.012  10.260  1.00 87.14           C  
ATOM   3025  CB  LEU C  62      12.884 -23.867  10.207  1.00 87.14           C  
ATOM   3026  O   LEU C  62      15.263 -26.032   9.683  1.00 87.14           O  
ATOM   3027  CG  LEU C  62      12.021 -22.881   9.420  1.00 87.14           C  
ATOM   3028  CD1 LEU C  62      11.870 -21.575  10.192  1.00 87.14           C  
ATOM   3029  CD2 LEU C  62      12.622 -22.626   8.042  1.00 87.14           C  
ATOM   3030  N   ASN C  63      13.967 -26.606  11.430  1.00 86.51           N  
ATOM   3031  CA  ASN C  63      15.025 -27.413  12.028  1.00 86.51           C  
ATOM   3032  C   ASN C  63      15.376 -28.614  11.155  1.00 86.51           C  
ATOM   3033  CB  ASN C  63      14.621 -27.876  13.430  1.00 86.51           C  
ATOM   3034  O   ASN C  63      16.552 -28.880  10.900  1.00 86.51           O  
ATOM   3035  CG  ASN C  63      14.852 -26.812  14.485  1.00 86.51           C  
ATOM   3036  ND2 ASN C  63      14.027 -26.820  15.526  1.00 86.51           N  
ATOM   3037  OD1 ASN C  63      15.763 -25.990  14.366  1.00 86.51           O  
ATOM   3038  N   ARG C  64      14.409 -29.278  10.714  1.00 89.52           N  
ATOM   3039  CA  ARG C  64      14.655 -30.458   9.890  1.00 89.52           C  
ATOM   3040  C   ARG C  64      15.264 -30.070   8.546  1.00 89.52           C  
ATOM   3041  CB  ARG C  64      13.359 -31.241   9.672  1.00 89.52           C  
ATOM   3042  O   ARG C  64      16.177 -30.738   8.057  1.00 89.52           O  
ATOM   3043  CG  ARG C  64      12.781 -31.842  10.943  1.00 89.52           C  
ATOM   3044  CD  ARG C  64      11.536 -32.671  10.659  1.00 89.52           C  
ATOM   3045  NE  ARG C  64      10.442 -31.847  10.155  1.00 89.52           N  
ATOM   3046  NH1 ARG C  64      10.565 -32.641   7.990  1.00 89.52           N  
ATOM   3047  NH2 ARG C  64       9.002 -31.060   8.548  1.00 89.52           N  
ATOM   3048  CZ  ARG C  64      10.006 -31.851   8.899  1.00 89.52           C  
ATOM   3049  N   LEU C  65      14.691 -28.992   7.906  1.00 89.98           N  
ATOM   3050  CA  LEU C  65      15.266 -28.493   6.661  1.00 89.98           C  
ATOM   3051  C   LEU C  65      16.749 -28.183   6.832  1.00 89.98           C  
ATOM   3052  CB  LEU C  65      14.521 -27.241   6.191  1.00 89.98           C  
ATOM   3053  O   LEU C  65      17.578 -28.632   6.038  1.00 89.98           O  
ATOM   3054  CG  LEU C  65      15.012 -26.609   4.888  1.00 89.98           C  
ATOM   3055  CD1 LEU C  65      14.710 -27.527   3.707  1.00 89.98           C  
ATOM   3056  CD2 LEU C  65      14.373 -25.239   4.684  1.00 89.98           C  
ATOM   3057  N   GLY C  66      17.098 -27.421   7.877  1.00 87.81           N  
ATOM   3058  CA  GLY C  66      18.493 -27.112   8.147  1.00 87.81           C  
ATOM   3059  C   GLY C  66      19.306 -28.328   8.551  1.00 87.81           C  
ATOM   3060  O   GLY C  66      20.469 -28.460   8.164  1.00 87.81           O  
ATOM   3061  N   GLY C  67      18.693 -29.251   9.336  1.00 85.94           N  
ATOM   3062  CA  GLY C  67      19.383 -30.460   9.760  1.00 85.94           C  
ATOM   3063  C   GLY C  67      19.828 -31.331   8.601  1.00 85.94           C  
ATOM   3064  O   GLY C  67      20.875 -31.979   8.671  1.00 85.94           O  
ATOM   3065  N   ARG C  68      18.987 -31.260   7.567  1.00 89.45           N  
ATOM   3066  CA  ARG C  68      19.329 -32.037   6.380  1.00 89.45           C  
ATOM   3067  C   ARG C  68      20.107 -31.192   5.378  1.00 89.45           C  
ATOM   3068  CB  ARG C  68      18.067 -32.599   5.723  1.00 89.45           C  
ATOM   3069  O   ARG C  68      20.442 -31.661   4.288  1.00 89.45           O  
ATOM   3070  CG  ARG C  68      17.426 -33.741   6.497  1.00 89.45           C  
ATOM   3071  CD  ARG C  68      18.179 -35.049   6.299  1.00 89.45           C  
ATOM   3072  NE  ARG C  68      17.401 -36.195   6.764  1.00 89.45           N  
ATOM   3073  NH1 ARG C  68      17.885 -37.527   4.940  1.00 89.45           N  
ATOM   3074  NH2 ARG C  68      16.547 -38.321   6.623  1.00 89.45           N  
ATOM   3075  CZ  ARG C  68      17.280 -37.345   6.108  1.00 89.45           C  
ATOM   3076  N   HIS C  69      20.455 -29.989   5.751  1.00 89.61           N  
ATOM   3077  CA  HIS C  69      21.204 -29.050   4.924  1.00 89.61           C  
ATOM   3078  C   HIS C  69      20.567 -28.900   3.546  1.00 89.61           C  
ATOM   3079  CB  HIS C  69      22.659 -29.501   4.783  1.00 89.61           C  
ATOM   3080  O   HIS C  69      21.264 -28.926   2.529  1.00 89.61           O  
ATOM   3081  CG  HIS C  69      23.409 -29.520   6.077  1.00 89.61           C  
ATOM   3082  CD2 HIS C  69      23.671 -30.531   6.938  1.00 89.61           C  
ATOM   3083  ND1 HIS C  69      23.987 -28.392   6.618  1.00 89.61           N  
ATOM   3084  CE1 HIS C  69      24.575 -28.711   7.760  1.00 89.61           C  
ATOM   3085  NE2 HIS C  69      24.398 -30.003   7.976  1.00 89.61           N  
ATOM   3086  N   GLU C  70      19.132 -28.668   3.574  1.00 92.13           N  
ATOM   3087  CA  GLU C  70      18.423 -28.615   2.299  1.00 92.13           C  
ATOM   3088  C   GLU C  70      17.823 -27.233   2.059  1.00 92.13           C  
ATOM   3089  CB  GLU C  70      17.325 -29.682   2.249  1.00 92.13           C  
ATOM   3090  O   GLU C  70      16.941 -27.072   1.212  1.00 92.13           O  
ATOM   3091  CG  GLU C  70      17.853 -31.100   2.081  1.00 92.13           C  
ATOM   3092  CD  GLU C  70      16.760 -32.114   1.782  1.00 92.13           C  
ATOM   3093  OE1 GLU C  70      17.013 -33.334   1.913  1.00 92.13           O  
ATOM   3094  OE2 GLU C  70      15.644 -31.686   1.413  1.00 92.13           O  
ATOM   3095  N   ALA C  71      18.261 -26.245   2.804  1.00 90.90           N  
ATOM   3096  CA  ALA C  71      17.699 -24.912   2.600  1.00 90.90           C  
ATOM   3097  C   ALA C  71      17.927 -24.436   1.168  1.00 90.90           C  
ATOM   3098  CB  ALA C  71      18.308 -23.921   3.590  1.00 90.90           C  
ATOM   3099  O   ALA C  71      17.027 -23.865   0.547  1.00 90.90           O  
ATOM   3100  N   GLY C  72      19.126 -24.636   0.624  1.00 89.41           N  
ATOM   3101  CA  GLY C  72      19.412 -24.259  -0.750  1.00 89.41           C  
ATOM   3102  C   GLY C  72      18.586 -25.026  -1.764  1.00 89.41           C  
ATOM   3103  O   GLY C  72      18.192 -24.477  -2.795  1.00 89.41           O  
ATOM   3104  N   LEU C  73      18.305 -26.278  -1.391  1.00 89.62           N  
ATOM   3105  CA  LEU C  73      17.508 -27.118  -2.278  1.00 89.62           C  
ATOM   3106  C   LEU C  73      16.061 -26.639  -2.325  1.00 89.62           C  
ATOM   3107  CB  LEU C  73      17.560 -28.579  -1.823  1.00 89.62           C  
ATOM   3108  O   LEU C  73      15.458 -26.577  -3.400  1.00 89.62           O  
ATOM   3109  CG  LEU C  73      17.036 -29.618  -2.815  1.00 89.62           C  
ATOM   3110  CD1 LEU C  73      17.861 -29.588  -4.098  1.00 89.62           C  
ATOM   3111  CD2 LEU C  73      17.056 -31.010  -2.194  1.00 89.62           C  
ATOM   3112  N   LEU C  74      15.552 -26.253  -1.206  1.00 92.43           N  
ATOM   3113  CA  LEU C  74      14.182 -25.752  -1.159  1.00 92.43           C  
ATOM   3114  C   LEU C  74      14.064 -24.422  -1.896  1.00 92.43           C  
ATOM   3115  CB  LEU C  74      13.721 -25.588   0.292  1.00 92.43           C  
ATOM   3116  O   LEU C  74      13.089 -24.192  -2.614  1.00 92.43           O  
ATOM   3117  CG  LEU C  74      12.281 -25.114   0.496  1.00 92.43           C  
ATOM   3118  CD1 LEU C  74      11.302 -26.155  -0.036  1.00 92.43           C  
ATOM   3119  CD2 LEU C  74      12.017 -24.827   1.970  1.00 92.43           C  
ATOM   3120  N   VAL C  75      15.051 -23.498  -1.773  1.00 90.85           N  
ATOM   3121  CA  VAL C  75      15.069 -22.215  -2.470  1.00 90.85           C  
ATOM   3122  C   VAL C  75      14.964 -22.443  -3.975  1.00 90.85           C  
ATOM   3123  CB  VAL C  75      16.343 -21.407  -2.139  1.00 90.85           C  
ATOM   3124  O   VAL C  75      14.215 -21.747  -4.664  1.00 90.85           O  
ATOM   3125  CG1 VAL C  75      16.560 -20.296  -3.166  1.00 90.85           C  
ATOM   3126  CG2 VAL C  75      16.257 -20.826  -0.729  1.00 90.85           C  
ATOM   3127  N   ALA C  76      15.659 -23.445  -4.459  1.00 91.34           N  
ATOM   3128  CA  ALA C  76      15.575 -23.796  -5.875  1.00 91.34           C  
ATOM   3129  C   ALA C  76      14.200 -24.362  -6.219  1.00 91.34           C  
ATOM   3130  CB  ALA C  76      16.667 -24.799  -6.240  1.00 91.34           C  
ATOM   3131  O   ALA C  76      13.581 -23.948  -7.202  1.00 91.34           O  
ATOM   3132  N   GLY C  77      13.678 -25.208  -5.355  1.00 91.47           N  
ATOM   3133  CA  GLY C  77      12.417 -25.879  -5.626  1.00 91.47           C  
ATOM   3134  C   GLY C  77      11.226 -24.939  -5.605  1.00 91.47           C  
ATOM   3135  O   GLY C  77      10.248 -25.152  -6.324  1.00 91.47           O  
ATOM   3136  N   LEU C  78      11.296 -23.951  -4.776  1.00 90.77           N  
ATOM   3137  CA  LEU C  78      10.207 -22.982  -4.714  1.00 90.77           C  
ATOM   3138  C   LEU C  78      10.399 -21.881  -5.751  1.00 90.77           C  
ATOM   3139  CB  LEU C  78      10.112 -22.370  -3.314  1.00 90.77           C  
ATOM   3140  O   LEU C  78       9.612 -20.932  -5.807  1.00 90.77           O  
ATOM   3141  CG  LEU C  78       9.717 -23.321  -2.183  1.00 90.77           C  
ATOM   3142  CD1 LEU C  78       9.633 -22.566  -0.861  1.00 90.77           C  
ATOM   3143  CD2 LEU C  78       8.392 -24.007  -2.499  1.00 90.77           C  
ATOM   3144  N   GLY C  79      11.340 -22.003  -6.563  1.00 91.98           N  
ATOM   3145  CA  GLY C  79      11.534 -21.125  -7.707  1.00 91.98           C  
ATOM   3146  C   GLY C  79      12.204 -19.813  -7.345  1.00 91.98           C  
ATOM   3147  O   GLY C  79      12.356 -18.933  -8.196  1.00 91.98           O  
ATOM   3148  N   LEU C  80      12.694 -19.578  -6.117  1.00 90.68           N  
ATOM   3149  CA  LEU C  80      13.299 -18.322  -5.685  1.00 90.68           C  
ATOM   3150  C   LEU C  80      14.667 -18.128  -6.330  1.00 90.68           C  
ATOM   3151  CB  LEU C  80      13.429 -18.287  -4.160  1.00 90.68           C  
ATOM   3152  O   LEU C  80      15.063 -17.000  -6.628  1.00 90.68           O  
ATOM   3153  CG  LEU C  80      12.153 -17.974  -3.377  1.00 90.68           C  
ATOM   3154  CD1 LEU C  80      12.395 -18.140  -1.881  1.00 90.68           C  
ATOM   3155  CD2 LEU C  80      11.664 -16.565  -3.692  1.00 90.68           C  
ATOM   3156  N   GLU C  81      15.430 -19.242  -6.538  1.00 91.87           N  
ATOM   3157  CA  GLU C  81      16.720 -19.096  -7.205  1.00 91.87           C  
ATOM   3158  C   GLU C  81      16.547 -18.632  -8.648  1.00 91.87           C  
ATOM   3159  CB  GLU C  81      17.498 -20.414  -7.165  1.00 91.87           C  
ATOM   3160  O   GLU C  81      17.290 -17.770  -9.122  1.00 91.87           O  
ATOM   3161  CG  GLU C  81      18.977 -20.266  -7.493  1.00 91.87           C  
ATOM   3162  CD  GLU C  81      19.782 -21.526  -7.219  1.00 91.87           C  
ATOM   3163  OE1 GLU C  81      21.015 -21.518  -7.437  1.00 91.87           O  
ATOM   3164  OE2 GLU C  81      19.175 -22.528  -6.782  1.00 91.87           O  
ATOM   3165  N   HIS C  82      15.531 -19.249  -9.270  1.00 92.96           N  
ATOM   3166  CA  HIS C  82      15.217 -18.814 -10.627  1.00 92.96           C  
ATOM   3167  C   HIS C  82      14.754 -17.362 -10.647  1.00 92.96           C  
ATOM   3168  CB  HIS C  82      14.147 -19.716 -11.244  1.00 92.96           C  
ATOM   3169  O   HIS C  82      15.171 -16.585 -11.509  1.00 92.96           O  
ATOM   3170  CG  HIS C  82      13.743 -19.308 -12.625  1.00 92.96           C  
ATOM   3171  CD2 HIS C  82      12.566 -18.841 -13.107  1.00 92.96           C  
ATOM   3172  ND1 HIS C  82      14.605 -19.362 -13.700  1.00 92.96           N  
ATOM   3173  CE1 HIS C  82      13.974 -18.945 -14.784  1.00 92.96           C  
ATOM   3174  NE2 HIS C  82      12.735 -18.623 -14.452  1.00 92.96           N  
ATOM   3175  N   TYR C  83      13.947 -16.874  -9.718  1.00 95.10           N  
ATOM   3176  CA  TYR C  83      13.471 -15.498  -9.625  1.00 95.10           C  
ATOM   3177  C   TYR C  83      14.636 -14.526  -9.486  1.00 95.10           C  
ATOM   3178  CB  TYR C  83      12.515 -15.339  -8.439  1.00 95.10           C  
ATOM   3179  O   TYR C  83      14.629 -13.448 -10.084  1.00 95.10           O  
ATOM   3180  CG  TYR C  83      12.207 -13.902  -8.095  1.00 95.10           C  
ATOM   3181  CD1 TYR C  83      12.805 -13.285  -7.000  1.00 95.10           C  
ATOM   3182  CD2 TYR C  83      11.317 -13.160  -8.865  1.00 95.10           C  
ATOM   3183  CE1 TYR C  83      12.522 -11.961  -6.678  1.00 95.10           C  
ATOM   3184  CE2 TYR C  83      11.027 -11.836  -8.553  1.00 95.10           C  
ATOM   3185  OH  TYR C  83      11.351  -9.935  -7.146  1.00 95.10           O  
ATOM   3186  CZ  TYR C  83      11.635 -11.246  -7.459  1.00 95.10           C  
ATOM   3187  N   LEU C  84      15.657 -14.906  -8.685  1.00 91.05           N  
ATOM   3188  CA  LEU C  84      16.825 -14.048  -8.527  1.00 91.05           C  
ATOM   3189  C   LEU C  84      17.523 -13.827  -9.864  1.00 91.05           C  
ATOM   3190  CB  LEU C  84      17.805 -14.655  -7.521  1.00 91.05           C  
ATOM   3191  O   LEU C  84      18.014 -12.730 -10.140  1.00 91.05           O  
ATOM   3192  CG  LEU C  84      17.349 -14.681  -6.061  1.00 91.05           C  
ATOM   3193  CD1 LEU C  84      18.325 -15.493  -5.215  1.00 91.05           C  
ATOM   3194  CD2 LEU C  84      17.213 -13.263  -5.517  1.00 91.05           C  
ATOM   3195  N   ASP C  85      17.583 -14.854 -10.745  1.00 91.81           N  
ATOM   3196  CA  ASP C  85      18.172 -14.705 -12.072  1.00 91.81           C  
ATOM   3197  C   ASP C  85      17.311 -13.808 -12.958  1.00 91.81           C  
ATOM   3198  CB  ASP C  85      18.361 -16.072 -12.732  1.00 91.81           C  
ATOM   3199  O   ASP C  85      17.834 -12.978 -13.706  1.00 91.81           O  
ATOM   3200  CG  ASP C  85      19.504 -16.869 -12.129  1.00 91.81           C  
ATOM   3201  OD1 ASP C  85      20.421 -16.264 -11.533  1.00 91.81           O  
ATOM   3202  OD2 ASP C  85      19.489 -18.113 -12.254  1.00 91.81           O  
ATOM   3203  N   LEU C  86      15.931 -14.032 -12.788  1.00 91.38           N  
ATOM   3204  CA  LEU C  86      15.042 -13.160 -13.548  1.00 91.38           C  
ATOM   3205  C   LEU C  86      15.237 -11.702 -13.146  1.00 91.38           C  
ATOM   3206  CB  LEU C  86      13.582 -13.570 -13.338  1.00 91.38           C  
ATOM   3207  O   LEU C  86      15.260 -10.815 -14.002  1.00 91.38           O  
ATOM   3208  CG  LEU C  86      13.171 -14.931 -13.901  1.00 91.38           C  
ATOM   3209  CD1 LEU C  86      11.692 -15.190 -13.638  1.00 91.38           C  
ATOM   3210  CD2 LEU C  86      13.476 -15.006 -15.394  1.00 91.38           C  
ATOM   3211  N   LEU C  87      15.347 -11.425 -11.844  1.00 89.14           N  
ATOM   3212  CA  LEU C  87      15.571 -10.076 -11.335  1.00 89.14           C  
ATOM   3213  C   LEU C  87      16.913  -9.531 -11.812  1.00 89.14           C  
ATOM   3214  CB  LEU C  87      15.516 -10.063  -9.806  1.00 89.14           C  
ATOM   3215  O   LEU C  87      17.004  -8.377 -12.235  1.00 89.14           O  
ATOM   3216  CG  LEU C  87      15.654  -8.697  -9.134  1.00 89.14           C  
ATOM   3217  CD1 LEU C  87      14.538  -7.764  -9.595  1.00 89.14           C  
ATOM   3218  CD2 LEU C  87      15.642  -8.843  -7.615  1.00 89.14           C  
ATOM   3219  N   GLN C  88      17.973 -10.350 -11.850  1.00 89.09           N  
ATOM   3220  CA  GLN C  88      19.288  -9.927 -12.323  1.00 89.09           C  
ATOM   3221  C   GLN C  88      19.257  -9.597 -13.813  1.00 89.09           C  
ATOM   3222  CB  GLN C  88      20.333 -11.009 -12.047  1.00 89.09           C  
ATOM   3223  O   GLN C  88      19.893  -8.638 -14.255  1.00 89.09           O  
ATOM   3224  CG  GLN C  88      21.767 -10.548 -12.260  1.00 89.09           C  
ATOM   3225  CD  GLN C  88      22.155  -9.395 -11.351  1.00 89.09           C  
ATOM   3226  NE2 GLN C  88      22.715  -8.342 -11.937  1.00 89.09           N  
ATOM   3227  OE1 GLN C  88      21.951  -9.451 -10.135  1.00 89.09           O  
ATOM   3228  N   ASP C  89      18.515 -10.419 -14.561  1.00 89.40           N  
ATOM   3229  CA  ASP C  89      18.367 -10.148 -15.988  1.00 89.40           C  
ATOM   3230  C   ASP C  89      17.697  -8.797 -16.225  1.00 89.40           C  
ATOM   3231  CB  ASP C  89      17.564 -11.261 -16.664  1.00 89.40           C  
ATOM   3232  O   ASP C  89      18.108  -8.040 -17.106  1.00 89.40           O  
ATOM   3233  CG  ASP C  89      18.333 -12.564 -16.779  1.00 89.40           C  
ATOM   3234  OD1 ASP C  89      19.576 -12.553 -16.638  1.00 89.40           O  
ATOM   3235  OD2 ASP C  89      17.694 -13.612 -17.015  1.00 89.40           O  
ATOM   3236  N   ALA C  90      16.625  -8.534 -15.357  1.00 88.05           N  
ATOM   3237  CA  ALA C  90      15.923  -7.260 -15.483  1.00 88.05           C  
ATOM   3238  C   ALA C  90      16.842  -6.091 -15.137  1.00 88.05           C  
ATOM   3239  CB  ALA C  90      14.687  -7.243 -14.587  1.00 88.05           C  
ATOM   3240  O   ALA C  90      16.805  -5.049 -15.796  1.00 88.05           O  
ATOM   3241  N   LYS C  91      17.687  -6.186 -14.121  1.00 83.74           N  
ATOM   3242  CA  LYS C  91      18.677  -5.173 -13.766  1.00 83.74           C  
ATOM   3243  C   LYS C  91      19.676  -4.960 -14.900  1.00 83.74           C  
ATOM   3244  CB  LYS C  91      19.413  -5.566 -12.485  1.00 83.74           C  
ATOM   3245  O   LYS C  91      20.009  -3.822 -15.236  1.00 83.74           O  
ATOM   3246  CG  LYS C  91      18.551  -5.507 -11.233  1.00 83.74           C  
ATOM   3247  CD  LYS C  91      19.336  -5.921  -9.994  1.00 83.74           C  
ATOM   3248  CE  LYS C  91      18.481  -5.842  -8.737  1.00 83.74           C  
ATOM   3249  NZ  LYS C  91      19.248  -6.241  -7.519  1.00 83.74           N  
ATOM   3250  N   ASP C  92      20.148  -6.067 -15.545  1.00 85.17           N  
ATOM   3251  CA  ASP C  92      21.108  -6.002 -16.643  1.00 85.17           C  
ATOM   3252  C   ASP C  92      20.506  -5.299 -17.858  1.00 85.17           C  
ATOM   3253  CB  ASP C  92      21.578  -7.406 -17.027  1.00 85.17           C  
ATOM   3254  O   ASP C  92      21.171  -4.486 -18.503  1.00 85.17           O  
ATOM   3255  CG  ASP C  92      22.443  -8.054 -15.960  1.00 85.17           C  
ATOM   3256  OD1 ASP C  92      22.930  -7.344 -15.054  1.00 85.17           O  
ATOM   3257  OD2 ASP C  92      22.639  -9.287 -16.024  1.00 85.17           O  
ATOM   3258  N   GLU C  93      19.227  -5.707 -18.114  1.00 84.73           N  
ATOM   3259  CA  GLU C  93      18.551  -5.068 -19.240  1.00 84.73           C  
ATOM   3260  C   GLU C  93      18.478  -3.556 -19.052  1.00 84.73           C  
ATOM   3261  CB  GLU C  93      17.144  -5.644 -19.420  1.00 84.73           C  
ATOM   3262  O   GLU C  93      18.724  -2.796 -19.991  1.00 84.73           O  
ATOM   3263  CG  GLU C  93      16.460  -5.203 -20.705  1.00 84.73           C  
ATOM   3264  CD  GLU C  93      15.131  -5.902 -20.947  1.00 84.73           C  
ATOM   3265  OE1 GLU C  93      14.529  -5.705 -22.027  1.00 84.73           O  
ATOM   3266  OE2 GLU C  93      14.687  -6.651 -20.049  1.00 84.73           O  
ATOM   3267  N   GLN C  94      18.200  -3.129 -17.777  1.00 78.57           N  
ATOM   3268  CA  GLN C  94      18.113  -1.704 -17.478  1.00 78.57           C  
ATOM   3269  C   GLN C  94      19.468  -1.024 -17.644  1.00 78.57           C  
ATOM   3270  CB  GLN C  94      17.585  -1.484 -16.059  1.00 78.57           C  
ATOM   3271  O   GLN C  94      19.541   0.132 -18.068  1.00 78.57           O  
ATOM   3272  CG  GLN C  94      17.242  -0.033 -15.749  1.00 78.57           C  
ATOM   3273  CD  GLN C  94      16.610   0.140 -14.380  1.00 78.57           C  
ATOM   3274  NE2 GLN C  94      17.119   1.095 -13.608  1.00 78.57           N  
ATOM   3275  OE1 GLN C  94      15.671  -0.577 -14.020  1.00 78.57           O  
ATOM   3276  N   GLU C  95      20.631  -1.783 -17.402  1.00 76.26           N  
ATOM   3277  CA  GLU C  95      21.979  -1.230 -17.493  1.00 76.26           C  
ATOM   3278  C   GLU C  95      22.586  -1.480 -18.870  1.00 76.26           C  
ATOM   3279  CB  GLU C  95      22.879  -1.824 -16.406  1.00 76.26           C  
ATOM   3280  O   GLU C  95      23.745  -1.138 -19.115  1.00 76.26           O  
ATOM   3281  CG  GLU C  95      22.481  -1.425 -14.992  1.00 76.26           C  
ATOM   3282  CD  GLU C  95      23.464  -1.901 -13.935  1.00 76.26           C  
ATOM   3283  OE1 GLU C  95      23.321  -1.512 -12.754  1.00 76.26           O  
ATOM   3284  OE2 GLU C  95      24.386  -2.668 -14.291  1.00 76.26           O  
ATOM   3285  N   GLY C  96      21.823  -2.075 -19.794  1.00 82.46           N  
ATOM   3286  CA  GLY C  96      22.287  -2.346 -21.146  1.00 82.46           C  
ATOM   3287  C   GLY C  96      23.283  -3.488 -21.217  1.00 82.46           C  
ATOM   3288  O   GLY C  96      24.046  -3.593 -22.181  1.00 82.46           O  
ATOM   3289  N   LEU C  97      23.402  -4.247 -20.133  1.00 84.00           N  
ATOM   3290  CA  LEU C  97      24.258  -5.428 -20.112  1.00 84.00           C  
ATOM   3291  C   LEU C  97      23.527  -6.641 -20.676  1.00 84.00           C  
ATOM   3292  CB  LEU C  97      24.732  -5.720 -18.685  1.00 84.00           C  
ATOM   3293  O   LEU C  97      23.077  -7.505 -19.921  1.00 84.00           O  
ATOM   3294  CG  LEU C  97      25.486  -4.594 -17.977  1.00 84.00           C  
ATOM   3295  CD1 LEU C  97      25.720  -4.952 -16.513  1.00 84.00           C  
ATOM   3296  CD2 LEU C  97      26.808  -4.309 -18.681  1.00 84.00           C  
ATOM   3297  N   VAL C  98      23.440  -6.602 -22.090  1.00 83.36           N  
ATOM   3298  CA  VAL C  98      22.664  -7.637 -22.767  1.00 83.36           C  
ATOM   3299  C   VAL C  98      23.577  -8.458 -23.674  1.00 83.36           C  
ATOM   3300  CB  VAL C  98      21.505  -7.029 -23.589  1.00 83.36           C  
ATOM   3301  O   VAL C  98      24.703  -8.047 -23.969  1.00 83.36           O  
ATOM   3302  CG1 VAL C  98      20.488  -6.355 -22.670  1.00 83.36           C  
ATOM   3303  CG2 VAL C  98      22.043  -6.035 -24.617  1.00 83.36           C  
ATOM   3304  N   GLY C  99      23.225  -9.640 -24.028  1.00 83.54           N  
ATOM   3305  CA  GLY C  99      23.958 -10.542 -24.902  1.00 83.54           C  
ATOM   3306  C   GLY C  99      24.726 -11.610 -24.146  1.00 83.54           C  
ATOM   3307  O   GLY C  99      24.661 -11.677 -22.917  1.00 83.54           O  
ATOM   3308  N   GLY C 100      25.421 -12.542 -24.933  1.00 88.18           N  
ATOM   3309  CA  GLY C 100      26.169 -13.664 -24.389  1.00 88.18           C  
ATOM   3310  C   GLY C 100      25.288 -14.840 -24.009  1.00 88.18           C  
ATOM   3311  O   GLY C 100      24.082 -14.824 -24.258  1.00 88.18           O  
ATOM   3312  N   THR C 101      26.001 -15.881 -23.454  1.00 93.08           N  
ATOM   3313  CA  THR C 101      25.276 -17.071 -23.024  1.00 93.08           C  
ATOM   3314  C   THR C 101      24.411 -16.765 -21.804  1.00 93.08           C  
ATOM   3315  CB  THR C 101      26.240 -18.226 -22.697  1.00 93.08           C  
ATOM   3316  O   THR C 101      24.870 -16.125 -20.856  1.00 93.08           O  
ATOM   3317  CG2 THR C 101      25.478 -19.517 -22.419  1.00 93.08           C  
ATOM   3318  OG1 THR C 101      27.120 -18.435 -23.809  1.00 93.08           O  
ATOM   3319  N   PRO C 102      23.102 -17.185 -21.837  1.00 93.40           N  
ATOM   3320  CA  PRO C 102      22.233 -16.913 -20.690  1.00 93.40           C  
ATOM   3321  C   PRO C 102      22.735 -17.564 -19.403  1.00 93.40           C  
ATOM   3322  CB  PRO C 102      20.890 -17.509 -21.115  1.00 93.40           C  
ATOM   3323  O   PRO C 102      23.305 -18.657 -19.441  1.00 93.40           O  
ATOM   3324  CG  PRO C 102      20.948 -17.557 -22.608  1.00 93.40           C  
ATOM   3325  CD  PRO C 102      22.372 -17.790 -23.023  1.00 93.40           C  
ATOM   3326  N   ARG C 103      22.528 -16.802 -18.270  1.00 95.10           N  
ATOM   3327  CA  ARG C 103      22.779 -17.372 -16.950  1.00 95.10           C  
ATOM   3328  C   ARG C 103      21.629 -18.275 -16.517  1.00 95.10           C  
ATOM   3329  CB  ARG C 103      22.991 -16.262 -15.917  1.00 95.10           C  
ATOM   3330  O   ARG C 103      20.525 -18.189 -17.059  1.00 95.10           O  
ATOM   3331  CG  ARG C 103      21.719 -15.522 -15.537  1.00 95.10           C  
ATOM   3332  CD  ARG C 103      21.963 -14.520 -14.418  1.00 95.10           C  
ATOM   3333  NE  ARG C 103      22.924 -13.494 -14.812  1.00 95.10           N  
ATOM   3334  NH1 ARG C 103      21.445 -12.329 -16.151  1.00 95.10           N  
ATOM   3335  NH2 ARG C 103      23.606 -11.601 -15.918  1.00 95.10           N  
ATOM   3336  CZ  ARG C 103      22.656 -12.478 -15.626  1.00 95.10           C  
ATOM   3337  N   THR C 104      21.848 -19.180 -15.586  1.00 93.66           N  
ATOM   3338  CA  THR C 104      20.839 -19.945 -14.860  1.00 93.66           C  
ATOM   3339  C   THR C 104      21.350 -20.339 -13.478  1.00 93.66           C  
ATOM   3340  CB  THR C 104      20.430 -21.208 -15.640  1.00 93.66           C  
ATOM   3341  O   THR C 104      22.496 -20.051 -13.129  1.00 93.66           O  
ATOM   3342  CG2 THR C 104      21.510 -22.281 -15.554  1.00 93.66           C  
ATOM   3343  OG1 THR C 104      19.212 -21.727 -15.090  1.00 93.66           O  
ATOM   3344  N   ILE C 105      20.474 -20.925 -12.675  1.00 93.53           N  
ATOM   3345  CA  ILE C 105      20.744 -21.156 -11.260  1.00 93.53           C  
ATOM   3346  C   ILE C 105      22.018 -21.983 -11.107  1.00 93.53           C  
ATOM   3347  CB  ILE C 105      19.559 -21.865 -10.567  1.00 93.53           C  
ATOM   3348  O   ILE C 105      22.346 -22.797 -11.973  1.00 93.53           O  
ATOM   3349  CG1 ILE C 105      19.483 -23.332 -11.006  1.00 93.53           C  
ATOM   3350  CG2 ILE C 105      18.245 -21.135 -10.863  1.00 93.53           C  
ATOM   3351  CD1 ILE C 105      18.469 -24.159 -10.228  1.00 93.53           C  
ATOM   3352  N   GLU C 106      22.801 -21.789 -10.011  1.00 92.46           N  
ATOM   3353  CA  GLU C 106      24.006 -22.531  -9.652  1.00 92.46           C  
ATOM   3354  C   GLU C 106      23.659 -23.874  -9.016  1.00 92.46           C  
ATOM   3355  CB  GLU C 106      24.880 -21.708  -8.702  1.00 92.46           C  
ATOM   3356  O   GLU C 106      24.305 -24.886  -9.296  1.00 92.46           O  
ATOM   3357  CG  GLU C 106      26.094 -22.461  -8.175  1.00 92.46           C  
ATOM   3358  CD  GLU C 106      26.938 -21.641  -7.213  1.00 92.46           C  
ATOM   3359  OE1 GLU C 106      27.621 -22.234  -6.348  1.00 92.46           O  
ATOM   3360  OE2 GLU C 106      26.914 -20.395  -7.323  1.00 92.46           O  
ATOM   3361  N   GLY C 107      22.636 -23.914  -8.339  1.00 89.37           N  
ATOM   3362  CA  GLY C 107      22.333 -25.081  -7.525  1.00 89.37           C  
ATOM   3363  C   GLY C 107      23.175 -25.163  -6.265  1.00 89.37           C  
ATOM   3364  O   GLY C 107      24.151 -24.425  -6.115  1.00 89.37           O  
ATOM   3365  N   PRO C 108      22.866 -26.044  -5.372  1.00 86.34           N  
ATOM   3366  CA  PRO C 108      23.497 -26.041  -4.051  1.00 86.34           C  
ATOM   3367  C   PRO C 108      24.676 -27.005  -3.957  1.00 86.34           C  
ATOM   3368  CB  PRO C 108      22.363 -26.471  -3.118  1.00 86.34           C  
ATOM   3369  O   PRO C 108      25.191 -27.253  -2.863  1.00 86.34           O  
ATOM   3370  CG  PRO C 108      21.519 -27.391  -3.941  1.00 86.34           C  
ATOM   3371  CD  PRO C 108      21.536 -26.908  -5.363  1.00 86.34           C  
ATOM   3372  N   LEU C 109      25.299 -27.520  -5.098  1.00 91.45           N  
ATOM   3373  CA  LEU C 109      26.173 -28.680  -4.960  1.00 91.45           C  
ATOM   3374  C   LEU C 109      27.569 -28.375  -5.494  1.00 91.45           C  
ATOM   3375  CB  LEU C 109      25.584 -29.886  -5.697  1.00 91.45           C  
ATOM   3376  O   LEU C 109      28.307 -29.288  -5.872  1.00 91.45           O  
ATOM   3377  CG  LEU C 109      24.195 -30.341  -5.249  1.00 91.45           C  
ATOM   3378  CD1 LEU C 109      23.666 -31.427  -6.181  1.00 91.45           C  
ATOM   3379  CD2 LEU C 109      24.232 -30.837  -3.808  1.00 91.45           C  
ATOM   3380  N   TYR C 110      27.965 -27.153  -5.629  1.00 94.42           N  
ATOM   3381  CA  TYR C 110      29.321 -26.808  -6.040  1.00 94.42           C  
ATOM   3382  C   TYR C 110      30.320 -27.100  -4.927  1.00 94.42           C  
ATOM   3383  CB  TYR C 110      29.402 -25.331  -6.441  1.00 94.42           C  
ATOM   3384  O   TYR C 110      30.031 -26.873  -3.750  1.00 94.42           O  
ATOM   3385  CG  TYR C 110      30.799 -24.869  -6.774  1.00 94.42           C  
ATOM   3386  CD1 TYR C 110      31.536 -24.105  -5.872  1.00 94.42           C  
ATOM   3387  CD2 TYR C 110      31.385 -25.193  -7.993  1.00 94.42           C  
ATOM   3388  CE1 TYR C 110      32.824 -23.676  -6.175  1.00 94.42           C  
ATOM   3389  CE2 TYR C 110      32.672 -24.768  -8.308  1.00 94.42           C  
ATOM   3390  OH  TYR C 110      34.656 -23.589  -7.701  1.00 94.42           O  
ATOM   3391  CZ  TYR C 110      33.383 -24.012  -7.394  1.00 94.42           C  
ATOM   3392  N   VAL C 111      31.512 -27.610  -5.334  1.00 92.12           N  
ATOM   3393  CA  VAL C 111      32.629 -27.850  -4.426  1.00 92.12           C  
ATOM   3394  C   VAL C 111      33.882 -27.154  -4.953  1.00 92.12           C  
ATOM   3395  CB  VAL C 111      32.896 -29.360  -4.240  1.00 92.12           C  
ATOM   3396  O   VAL C 111      34.336 -27.437  -6.064  1.00 92.12           O  
ATOM   3397  CG1 VAL C 111      34.009 -29.591  -3.220  1.00 92.12           C  
ATOM   3398  CG2 VAL C 111      31.617 -30.079  -3.813  1.00 92.12           C  
ATOM   3399  N   ALA C 112      34.481 -26.323  -4.120  1.00 91.91           N  
ATOM   3400  CA  ALA C 112      35.610 -25.505  -4.557  1.00 91.91           C  
ATOM   3401  C   ALA C 112      36.896 -26.326  -4.606  1.00 91.91           C  
ATOM   3402  CB  ALA C 112      35.786 -24.303  -3.632  1.00 91.91           C  
ATOM   3403  O   ALA C 112      37.058 -27.284  -3.847  1.00 91.91           O  
ATOM   3404  N   GLY C 113      37.760 -25.951  -5.570  1.00 91.66           N  
ATOM   3405  CA  GLY C 113      39.116 -26.477  -5.615  1.00 91.66           C  
ATOM   3406  C   GLY C 113      39.241 -27.736  -6.451  1.00 91.66           C  
ATOM   3407  O   GLY C 113      40.155 -28.537  -6.245  1.00 91.66           O  
ATOM   3408  N   ALA C 114      38.394 -27.960  -7.381  1.00 94.83           N  
ATOM   3409  CA  ALA C 114      38.516 -29.130  -8.245  1.00 94.83           C  
ATOM   3410  C   ALA C 114      39.824 -29.096  -9.032  1.00 94.83           C  
ATOM   3411  CB  ALA C 114      37.327 -29.215  -9.199  1.00 94.83           C  
ATOM   3412  O   ALA C 114      40.349 -28.021  -9.329  1.00 94.83           O  
ATOM   3413  N   PRO C 115      40.349 -30.278  -9.437  1.00 94.96           N  
ATOM   3414  CA  PRO C 115      41.615 -30.313 -10.173  1.00 94.96           C  
ATOM   3415  C   PRO C 115      41.563 -29.510 -11.471  1.00 94.96           C  
ATOM   3416  CB  PRO C 115      41.814 -31.803 -10.461  1.00 94.96           C  
ATOM   3417  O   PRO C 115      40.540 -29.507 -12.161  1.00 94.96           O  
ATOM   3418  CG  PRO C 115      41.108 -32.505  -9.346  1.00 94.96           C  
ATOM   3419  CD  PRO C 115      39.884 -31.714  -8.984  1.00 94.96           C  
ATOM   3420  N   ILE C 116      42.609 -28.809 -11.761  1.00 95.75           N  
ATOM   3421  CA  ILE C 116      42.685 -27.923 -12.917  1.00 95.75           C  
ATOM   3422  C   ILE C 116      43.552 -28.560 -14.000  1.00 95.75           C  
ATOM   3423  CB  ILE C 116      43.244 -26.535 -12.529  1.00 95.75           C  
ATOM   3424  O   ILE C 116      44.570 -29.186 -13.700  1.00 95.75           O  
ATOM   3425  CG1 ILE C 116      42.995 -25.525 -13.655  1.00 95.75           C  
ATOM   3426  CG2 ILE C 116      44.737 -26.629 -12.197  1.00 95.75           C  
ATOM   3427  CD1 ILE C 116      43.084 -24.071 -13.213  1.00 95.75           C  
ATOM   3428  N   ALA C 117      43.159 -28.489 -15.323  1.00 96.97           N  
ATOM   3429  CA  ALA C 117      43.893 -29.018 -16.470  1.00 96.97           C  
ATOM   3430  C   ALA C 117      43.910 -28.015 -17.620  1.00 96.97           C  
ATOM   3431  CB  ALA C 117      43.282 -30.340 -16.929  1.00 96.97           C  
ATOM   3432  O   ALA C 117      43.033 -27.153 -17.714  1.00 96.97           O  
ATOM   3433  N   GLN C 118      44.974 -28.189 -18.479  1.00 95.53           N  
ATOM   3434  CA  GLN C 118      45.115 -27.296 -19.623  1.00 95.53           C  
ATOM   3435  C   GLN C 118      44.483 -27.898 -20.874  1.00 95.53           C  
ATOM   3436  CB  GLN C 118      46.591 -26.980 -19.881  1.00 95.53           C  
ATOM   3437  O   GLN C 118      44.947 -28.923 -21.379  1.00 95.53           O  
ATOM   3438  CG  GLN C 118      47.301 -26.346 -18.693  1.00 95.53           C  
ATOM   3439  CD  GLN C 118      46.771 -24.964 -18.362  1.00 95.53           C  
ATOM   3440  NE2 GLN C 118      46.907 -24.561 -17.103  1.00 95.53           N  
ATOM   3441  OE1 GLN C 118      46.245 -24.261 -19.232  1.00 95.53           O  
ATOM   3442  N   GLY C 119      43.471 -27.360 -21.214  1.00 95.58           N  
ATOM   3443  CA  GLY C 119      42.857 -27.654 -22.499  1.00 95.58           C  
ATOM   3444  C   GLY C 119      41.988 -28.898 -22.475  1.00 95.58           C  
ATOM   3445  O   GLY C 119      40.873 -28.892 -23.001  1.00 95.58           O  
ATOM   3446  N   VAL C 120      42.502 -29.967 -21.980  1.00 95.92           N  
ATOM   3447  CA  VAL C 120      41.808 -31.250 -22.051  1.00 95.92           C  
ATOM   3448  C   VAL C 120      41.956 -31.990 -20.724  1.00 95.92           C  
ATOM   3449  CB  VAL C 120      42.343 -32.121 -23.210  1.00 95.92           C  
ATOM   3450  O   VAL C 120      42.999 -31.907 -20.072  1.00 95.92           O  
ATOM   3451  CG1 VAL C 120      43.820 -32.451 -23.000  1.00 95.92           C  
ATOM   3452  CG2 VAL C 120      41.519 -33.401 -23.337  1.00 95.92           C  
ATOM   3453  N   THR C 121      40.770 -32.740 -20.272  1.00 97.00           N  
ATOM   3454  CA  THR C 121      40.839 -33.540 -19.054  1.00 97.00           C  
ATOM   3455  C   THR C 121      39.846 -34.698 -19.111  1.00 97.00           C  
ATOM   3456  CB  THR C 121      40.561 -32.683 -17.805  1.00 97.00           C  
ATOM   3457  O   THR C 121      38.937 -34.702 -19.944  1.00 97.00           O  
ATOM   3458  CG2 THR C 121      39.095 -32.267 -17.739  1.00 97.00           C  
ATOM   3459  OG1 THR C 121      40.886 -33.439 -16.632  1.00 97.00           O  
ATOM   3460  N   ARG C 122      40.176 -35.800 -18.380  1.00 97.22           N  
ATOM   3461  CA  ARG C 122      39.175 -36.812 -18.059  1.00 97.22           C  
ATOM   3462  C   ARG C 122      38.563 -36.562 -16.684  1.00 97.22           C  
ATOM   3463  CB  ARG C 122      39.789 -38.213 -18.114  1.00 97.22           C  
ATOM   3464  O   ARG C 122      39.286 -36.361 -15.705  1.00 97.22           O  
ATOM   3465  CG  ARG C 122      38.803 -39.329 -17.810  1.00 97.22           C  
ATOM   3466  CD  ARG C 122      39.431 -40.703 -18.002  1.00 97.22           C  
ATOM   3467  NE  ARG C 122      38.488 -41.775 -17.694  1.00 97.22           N  
ATOM   3468  NH1 ARG C 122      39.935 -43.488 -18.247  1.00 97.22           N  
ATOM   3469  NH2 ARG C 122      37.818 -43.964 -17.511  1.00 97.22           N  
ATOM   3470  CZ  ARG C 122      38.748 -43.073 -17.818  1.00 97.22           C  
ATOM   3471  N   MET C 123      37.258 -36.584 -16.611  1.00 98.16           N  
ATOM   3472  CA  MET C 123      36.590 -36.147 -15.388  1.00 98.16           C  
ATOM   3473  C   MET C 123      36.240 -37.339 -14.503  1.00 98.16           C  
ATOM   3474  CB  MET C 123      35.325 -35.353 -15.720  1.00 98.16           C  
ATOM   3475  O   MET C 123      36.186 -37.214 -13.278  1.00 98.16           O  
ATOM   3476  CG  MET C 123      35.588 -34.090 -16.523  1.00 98.16           C  
ATOM   3477  SD  MET C 123      34.044 -33.196 -16.953  1.00 98.16           S  
ATOM   3478  CE  MET C 123      33.491 -32.697 -15.298  1.00 98.16           C  
ATOM   3479  N   ASP C 124      35.870 -38.572 -15.113  1.00 96.92           N  
ATOM   3480  CA  ASP C 124      35.413 -39.714 -14.327  1.00 96.92           C  
ATOM   3481  C   ASP C 124      36.590 -40.576 -13.873  1.00 96.92           C  
ATOM   3482  CB  ASP C 124      34.423 -40.558 -15.133  1.00 96.92           C  
ATOM   3483  O   ASP C 124      37.649 -40.568 -14.502  1.00 96.92           O  
ATOM   3484  CG  ASP C 124      35.057 -41.220 -16.344  1.00 96.92           C  
ATOM   3485  OD1 ASP C 124      35.446 -40.507 -17.294  1.00 96.92           O  
ATOM   3486  OD2 ASP C 124      35.165 -42.466 -16.351  1.00 96.92           O  
ATOM   3487  N   ASP C 125      36.418 -41.393 -12.782  1.00 96.55           N  
ATOM   3488  CA  ASP C 125      37.481 -42.217 -12.213  1.00 96.55           C  
ATOM   3489  C   ASP C 125      37.406 -43.648 -12.738  1.00 96.55           C  
ATOM   3490  CB  ASP C 125      37.404 -42.212 -10.684  1.00 96.55           C  
ATOM   3491  O   ASP C 125      38.133 -44.526 -12.269  1.00 96.55           O  
ATOM   3492  CG  ASP C 125      36.091 -42.762 -10.156  1.00 96.55           C  
ATOM   3493  OD1 ASP C 125      35.289 -43.296 -10.951  1.00 96.55           O  
ATOM   3494  OD2 ASP C 125      35.857 -42.659  -8.932  1.00 96.55           O  
ATOM   3495  N   GLY C 126      36.546 -43.876 -13.559  1.00 95.04           N  
ATOM   3496  CA  GLY C 126      36.435 -45.186 -14.178  1.00 95.04           C  
ATOM   3497  C   GLY C 126      35.641 -46.175 -13.347  1.00 95.04           C  
ATOM   3498  O   GLY C 126      35.477 -47.333 -13.736  1.00 95.04           O  
ATOM   3499  N   SER C 127      35.064 -45.718 -12.307  1.00 95.28           N  
ATOM   3500  CA  SER C 127      34.358 -46.618 -11.400  1.00 95.28           C  
ATOM   3501  C   SER C 127      33.057 -47.117 -12.020  1.00 95.28           C  
ATOM   3502  CB  SER C 127      34.064 -45.918 -10.073  1.00 95.28           C  
ATOM   3503  O   SER C 127      32.533 -48.158 -11.619  1.00 95.28           O  
ATOM   3504  OG  SER C 127      33.261 -44.768 -10.277  1.00 95.28           O  
ATOM   3505  N   GLU C 128      32.586 -46.419 -13.027  1.00 94.94           N  
ATOM   3506  CA  GLU C 128      31.314 -46.810 -13.628  1.00 94.94           C  
ATOM   3507  C   GLU C 128      31.487 -47.176 -15.099  1.00 94.94           C  
ATOM   3508  CB  GLU C 128      30.283 -45.687 -13.484  1.00 94.94           C  
ATOM   3509  O   GLU C 128      30.553 -47.041 -15.892  1.00 94.94           O  
ATOM   3510  CG  GLU C 128      29.867 -45.416 -12.045  1.00 94.94           C  
ATOM   3511  CD  GLU C 128      28.768 -44.372 -11.926  1.00 94.94           C  
ATOM   3512  OE1 GLU C 128      28.893 -43.451 -11.086  1.00 94.94           O  
ATOM   3513  OE2 GLU C 128      27.772 -44.476 -12.677  1.00 94.94           O  
ATOM   3514  N   ASP C 129      32.614 -47.614 -15.494  1.00 91.36           N  
ATOM   3515  CA  ASP C 129      32.919 -47.930 -16.886  1.00 91.36           C  
ATOM   3516  C   ASP C 129      32.026 -49.055 -17.403  1.00 91.36           C  
ATOM   3517  CB  ASP C 129      34.392 -48.317 -17.038  1.00 91.36           C  
ATOM   3518  O   ASP C 129      31.733 -49.123 -18.598  1.00 91.36           O  
ATOM   3519  CG  ASP C 129      35.311 -47.115 -17.169  1.00 91.36           C  
ATOM   3520  OD1 ASP C 129      34.812 -45.970 -17.228  1.00 91.36           O  
ATOM   3521  OD2 ASP C 129      36.544 -47.314 -17.217  1.00 91.36           O  
ATOM   3522  N   ASP C 130      31.594 -49.866 -16.539  1.00 90.38           N  
ATOM   3523  CA  ASP C 130      30.809 -51.023 -16.961  1.00 90.38           C  
ATOM   3524  C   ASP C 130      29.361 -50.630 -17.244  1.00 90.38           C  
ATOM   3525  CB  ASP C 130      30.859 -52.121 -15.897  1.00 90.38           C  
ATOM   3526  O   ASP C 130      28.635 -51.361 -17.921  1.00 90.38           O  
ATOM   3527  CG  ASP C 130      32.262 -52.650 -15.655  1.00 90.38           C  
ATOM   3528  OD1 ASP C 130      33.059 -52.726 -16.615  1.00 90.38           O  
ATOM   3529  OD2 ASP C 130      32.572 -52.996 -14.495  1.00 90.38           O  
ATOM   3530  N   VAL C 131      28.899 -49.484 -16.708  1.00 92.96           N  
ATOM   3531  CA  VAL C 131      27.484 -49.154 -16.833  1.00 92.96           C  
ATOM   3532  C   VAL C 131      27.328 -47.801 -17.524  1.00 92.96           C  
ATOM   3533  CB  VAL C 131      26.780 -49.135 -15.457  1.00 92.96           C  
ATOM   3534  O   VAL C 131      26.293 -47.525 -18.136  1.00 92.96           O  
ATOM   3535  CG1 VAL C 131      26.740 -50.536 -14.852  1.00 92.96           C  
ATOM   3536  CG2 VAL C 131      27.485 -48.161 -14.513  1.00 92.96           C  
ATOM   3537  N   ALA C 132      28.246 -46.981 -17.522  1.00 95.43           N  
ATOM   3538  CA  ALA C 132      28.110 -45.611 -18.011  1.00 95.43           C  
ATOM   3539  C   ALA C 132      28.435 -45.525 -19.499  1.00 95.43           C  
ATOM   3540  CB  ALA C 132      29.013 -44.670 -17.217  1.00 95.43           C  
ATOM   3541  O   ALA C 132      29.251 -46.297 -20.008  1.00 95.43           O  
ATOM   3542  N   THR C 133      27.741 -44.608 -20.159  1.00 95.72           N  
ATOM   3543  CA  THR C 133      28.124 -44.243 -21.518  1.00 95.72           C  
ATOM   3544  C   THR C 133      29.165 -43.127 -21.505  1.00 95.72           C  
ATOM   3545  CB  THR C 133      26.902 -43.799 -22.343  1.00 95.72           C  
ATOM   3546  O   THR C 133      28.942 -42.069 -20.915  1.00 95.72           O  
ATOM   3547  CG2 THR C 133      27.294 -43.488 -23.784  1.00 95.72           C  
ATOM   3548  OG1 THR C 133      25.925 -44.846 -22.341  1.00 95.72           O  
ATOM   3549  N   VAL C 134      30.264 -43.454 -22.160  1.00 96.66           N  
ATOM   3550  CA  VAL C 134      31.313 -42.444 -22.241  1.00 96.66           C  
ATOM   3551  C   VAL C 134      30.808 -41.235 -23.025  1.00 96.66           C  
ATOM   3552  CB  VAL C 134      32.594 -43.008 -22.897  1.00 96.66           C  
ATOM   3553  O   VAL C 134      30.144 -41.387 -24.054  1.00 96.66           O  
ATOM   3554  CG1 VAL C 134      33.610 -41.893 -23.143  1.00 96.66           C  
ATOM   3555  CG2 VAL C 134      33.200 -44.105 -22.025  1.00 96.66           C  
ATOM   3556  N   MET C 135      31.113 -39.968 -22.482  1.00 97.65           N  
ATOM   3557  CA  MET C 135      30.712 -38.712 -23.108  1.00 97.65           C  
ATOM   3558  C   MET C 135      31.927 -37.839 -23.404  1.00 97.65           C  
ATOM   3559  CB  MET C 135      29.729 -37.953 -22.213  1.00 97.65           C  
ATOM   3560  O   MET C 135      32.734 -37.568 -22.513  1.00 97.65           O  
ATOM   3561  CG  MET C 135      29.355 -36.578 -22.742  1.00 97.65           C  
ATOM   3562  SD  MET C 135      28.343 -35.618 -21.550  1.00 97.65           S  
ATOM   3563  CE  MET C 135      29.571 -35.331 -20.245  1.00 97.65           C  
ATOM   3564  N   PHE C 136      32.000 -37.472 -24.690  1.00 97.19           N  
ATOM   3565  CA  PHE C 136      32.985 -36.469 -25.075  1.00 97.19           C  
ATOM   3566  C   PHE C 136      32.341 -35.091 -25.183  1.00 97.19           C  
ATOM   3567  CB  PHE C 136      33.646 -36.845 -26.404  1.00 97.19           C  
ATOM   3568  O   PHE C 136      31.542 -34.843 -26.088  1.00 97.19           O  
ATOM   3569  CG  PHE C 136      34.537 -38.053 -26.319  1.00 97.19           C  
ATOM   3570  CD1 PHE C 136      35.835 -37.945 -25.834  1.00 97.19           C  
ATOM   3571  CD2 PHE C 136      34.077 -39.300 -26.722  1.00 97.19           C  
ATOM   3572  CE1 PHE C 136      36.662 -39.062 -25.754  1.00 97.19           C  
ATOM   3573  CE2 PHE C 136      34.898 -40.421 -26.645  1.00 97.19           C  
ATOM   3574  CZ  PHE C 136      36.190 -40.300 -26.161  1.00 97.19           C  
ATOM   3575  N   LEU C 137      32.682 -34.159 -24.200  1.00 97.58           N  
ATOM   3576  CA  LEU C 137      32.189 -32.789 -24.130  1.00 97.58           C  
ATOM   3577  C   LEU C 137      33.250 -31.804 -24.610  1.00 97.58           C  
ATOM   3578  CB  LEU C 137      31.764 -32.444 -22.700  1.00 97.58           C  
ATOM   3579  O   LEU C 137      34.382 -31.817 -24.120  1.00 97.58           O  
ATOM   3580  CG  LEU C 137      31.331 -30.997 -22.452  1.00 97.58           C  
ATOM   3581  CD1 LEU C 137      30.060 -30.684 -23.233  1.00 97.58           C  
ATOM   3582  CD2 LEU C 137      31.124 -30.749 -20.962  1.00 97.58           C  
ATOM   3583  N   GLN C 138      32.923 -31.025 -25.610  1.00 96.16           N  
ATOM   3584  CA  GLN C 138      33.885 -30.040 -26.094  1.00 96.16           C  
ATOM   3585  C   GLN C 138      33.185 -28.761 -26.544  1.00 96.16           C  
ATOM   3586  CB  GLN C 138      34.712 -30.618 -27.243  1.00 96.16           C  
ATOM   3587  O   GLN C 138      31.978 -28.763 -26.793  1.00 96.16           O  
ATOM   3588  CG  GLN C 138      33.921 -30.829 -28.526  1.00 96.16           C  
ATOM   3589  CD  GLN C 138      34.784 -31.310 -29.677  1.00 96.16           C  
ATOM   3590  NE2 GLN C 138      34.347 -31.036 -30.901  1.00 96.16           N  
ATOM   3591  OE1 GLN C 138      35.836 -31.923 -29.468  1.00 96.16           O  
ATOM   3592  N   GLY C 139      33.882 -27.609 -26.533  1.00 96.98           N  
ATOM   3593  CA  GLY C 139      33.403 -26.321 -27.010  1.00 96.98           C  
ATOM   3594  C   GLY C 139      34.444 -25.222 -26.908  1.00 96.98           C  
ATOM   3595  O   GLY C 139      35.615 -25.494 -26.640  1.00 96.98           O  
ATOM   3596  N   ARG C 140      34.033 -23.954 -27.235  1.00 97.04           N  
ATOM   3597  CA  ARG C 140      34.909 -22.791 -27.146  1.00 97.04           C  
ATOM   3598  C   ARG C 140      34.296 -21.709 -26.264  1.00 97.04           C  
ATOM   3599  CB  ARG C 140      35.200 -22.228 -28.539  1.00 97.04           C  
ATOM   3600  O   ARG C 140      33.078 -21.665 -26.083  1.00 97.04           O  
ATOM   3601  CG  ARG C 140      36.059 -23.137 -29.404  1.00 97.04           C  
ATOM   3602  CD  ARG C 140      36.373 -22.502 -30.751  1.00 97.04           C  
ATOM   3603  NE  ARG C 140      35.302 -22.730 -31.717  1.00 97.04           N  
ATOM   3604  NH1 ARG C 140      36.383 -21.686 -33.472  1.00 97.04           N  
ATOM   3605  NH2 ARG C 140      34.301 -22.595 -33.780  1.00 97.04           N  
ATOM   3606  CZ  ARG C 140      35.331 -22.336 -32.987  1.00 97.04           C  
ATOM   3607  N   VAL C 141      35.166 -20.916 -25.609  1.00 97.91           N  
ATOM   3608  CA  VAL C 141      34.742 -19.702 -24.919  1.00 97.91           C  
ATOM   3609  C   VAL C 141      35.048 -18.482 -25.784  1.00 97.91           C  
ATOM   3610  CB  VAL C 141      35.427 -19.564 -23.540  1.00 97.91           C  
ATOM   3611  O   VAL C 141      36.171 -18.322 -26.267  1.00 97.91           O  
ATOM   3612  CG1 VAL C 141      34.951 -18.301 -22.826  1.00 97.91           C  
ATOM   3613  CG2 VAL C 141      35.157 -20.800 -22.685  1.00 97.91           C  
ATOM   3614  N   PHE C 142      34.019 -17.617 -25.962  1.00 96.92           N  
ATOM   3615  CA  PHE C 142      34.156 -16.440 -26.812  1.00 96.92           C  
ATOM   3616  C   PHE C 142      34.005 -15.163 -25.995  1.00 96.92           C  
ATOM   3617  CB  PHE C 142      33.121 -16.467 -27.941  1.00 96.92           C  
ATOM   3618  O   PHE C 142      33.307 -15.147 -24.980  1.00 96.92           O  
ATOM   3619  CG  PHE C 142      33.334 -17.577 -28.934  1.00 96.92           C  
ATOM   3620  CD1 PHE C 142      34.459 -17.592 -29.749  1.00 96.92           C  
ATOM   3621  CD2 PHE C 142      32.409 -18.605 -29.053  1.00 96.92           C  
ATOM   3622  CE1 PHE C 142      34.660 -18.619 -30.669  1.00 96.92           C  
ATOM   3623  CE2 PHE C 142      32.602 -19.635 -29.970  1.00 96.92           C  
ATOM   3624  CZ  PHE C 142      33.728 -19.639 -30.778  1.00 96.92           C  
ATOM   3625  N   ASP C 143      34.766 -14.161 -26.386  1.00 92.32           N  
ATOM   3626  CA  ASP C 143      34.548 -12.833 -25.821  1.00 92.32           C  
ATOM   3627  C   ASP C 143      33.303 -12.180 -26.416  1.00 92.32           C  
ATOM   3628  CB  ASP C 143      35.771 -11.943 -26.055  1.00 92.32           C  
ATOM   3629  O   ASP C 143      32.609 -12.786 -27.236  1.00 92.32           O  
ATOM   3630  CG  ASP C 143      35.951 -11.554 -27.512  1.00 92.32           C  
ATOM   3631  OD1 ASP C 143      35.034 -11.795 -28.327  1.00 92.32           O  
ATOM   3632  OD2 ASP C 143      37.023 -11.005 -27.850  1.00 92.32           O  
ATOM   3633  N   PRO C 144      32.844 -10.975 -25.977  1.00 89.47           N  
ATOM   3634  CA  PRO C 144      31.593 -10.359 -26.425  1.00 89.47           C  
ATOM   3635  C   PRO C 144      31.549 -10.144 -27.936  1.00 89.47           C  
ATOM   3636  CB  PRO C 144      31.574  -9.020 -25.682  1.00 89.47           C  
ATOM   3637  O   PRO C 144      30.466 -10.063 -28.520  1.00 89.47           O  
ATOM   3638  CG  PRO C 144      32.447  -9.233 -24.488  1.00 89.47           C  
ATOM   3639  CD  PRO C 144      33.533 -10.201 -24.858  1.00 89.47           C  
ATOM   3640  N   SER C 145      32.706 -10.130 -28.627  1.00 91.17           N  
ATOM   3641  CA  SER C 145      32.775  -9.894 -30.065  1.00 91.17           C  
ATOM   3642  C   SER C 145      32.806 -11.207 -30.840  1.00 91.17           C  
ATOM   3643  CB  SER C 145      34.009  -9.059 -30.412  1.00 91.17           C  
ATOM   3644  O   SER C 145      32.882 -11.205 -32.072  1.00 91.17           O  
ATOM   3645  OG  SER C 145      35.197  -9.747 -30.062  1.00 91.17           O  
ATOM   3646  N   GLY C 146      32.780 -12.293 -30.180  1.00 93.09           N  
ATOM   3647  CA  GLY C 146      32.750 -13.592 -30.834  1.00 93.09           C  
ATOM   3648  C   GLY C 146      34.132 -14.155 -31.106  1.00 93.09           C  
ATOM   3649  O   GLY C 146      34.282 -15.101 -31.882  1.00 93.09           O  
ATOM   3650  N   LYS C 147      35.143 -13.599 -30.531  1.00 95.04           N  
ATOM   3651  CA  LYS C 147      36.505 -14.106 -30.679  1.00 95.04           C  
ATOM   3652  C   LYS C 147      36.835 -15.119 -29.588  1.00 95.04           C  
ATOM   3653  CB  LYS C 147      37.511 -12.956 -30.650  1.00 95.04           C  
ATOM   3654  O   LYS C 147      36.444 -14.945 -28.432  1.00 95.04           O  
ATOM   3655  CG  LYS C 147      37.382 -11.990 -31.818  1.00 95.04           C  
ATOM   3656  CD  LYS C 147      38.424 -10.880 -31.743  1.00 95.04           C  
ATOM   3657  CE  LYS C 147      38.257  -9.878 -32.879  1.00 95.04           C  
ATOM   3658  NZ  LYS C 147      39.247  -8.764 -32.785  1.00 95.04           N  
ATOM   3659  N   PRO C 148      37.659 -16.224 -30.021  1.00 95.37           N  
ATOM   3660  CA  PRO C 148      38.037 -17.210 -29.005  1.00 95.37           C  
ATOM   3661  C   PRO C 148      38.851 -16.601 -27.866  1.00 95.37           C  
ATOM   3662  CB  PRO C 148      38.872 -18.223 -29.792  1.00 95.37           C  
ATOM   3663  O   PRO C 148      39.696 -15.732 -28.101  1.00 95.37           O  
ATOM   3664  CG  PRO C 148      38.467 -18.028 -31.217  1.00 95.37           C  
ATOM   3665  CD  PRO C 148      38.058 -16.595 -31.404  1.00 95.37           C  
ATOM   3666  N   LEU C 149      38.568 -16.922 -26.642  1.00 96.23           N  
ATOM   3667  CA  LEU C 149      39.244 -16.429 -25.447  1.00 96.23           C  
ATOM   3668  C   LEU C 149      40.170 -17.495 -24.869  1.00 96.23           C  
ATOM   3669  CB  LEU C 149      38.222 -15.996 -24.393  1.00 96.23           C  
ATOM   3670  O   LEU C 149      39.705 -18.471 -24.277  1.00 96.23           O  
ATOM   3671  CG  LEU C 149      38.075 -14.491 -24.168  1.00 96.23           C  
ATOM   3672  CD1 LEU C 149      36.619 -14.135 -23.890  1.00 96.23           C  
ATOM   3673  CD2 LEU C 149      38.972 -14.032 -23.023  1.00 96.23           C  
ATOM   3674  N   ALA C 150      41.512 -17.296 -25.075  1.00 95.81           N  
ATOM   3675  CA  ALA C 150      42.499 -18.181 -24.461  1.00 95.81           C  
ATOM   3676  C   ALA C 150      42.672 -17.866 -22.978  1.00 95.81           C  
ATOM   3677  CB  ALA C 150      43.838 -18.067 -25.186  1.00 95.81           C  
ATOM   3678  O   ALA C 150      42.643 -16.702 -22.577  1.00 95.81           O  
ATOM   3679  N   GLY C 151      42.781 -18.927 -22.189  1.00 95.68           N  
ATOM   3680  CA  GLY C 151      43.100 -18.757 -20.781  1.00 95.68           C  
ATOM   3681  C   GLY C 151      41.872 -18.627 -19.902  1.00 95.68           C  
ATOM   3682  O   GLY C 151      41.985 -18.381 -18.699  1.00 95.68           O  
ATOM   3683  N   ALA C 152      40.730 -18.692 -20.523  1.00 97.41           N  
ATOM   3684  CA  ALA C 152      39.524 -18.727 -19.698  1.00 97.41           C  
ATOM   3685  C   ALA C 152      39.456 -20.016 -18.884  1.00 97.41           C  
ATOM   3686  CB  ALA C 152      38.279 -18.584 -20.569  1.00 97.41           C  
ATOM   3687  O   ALA C 152      39.918 -21.068 -19.333  1.00 97.41           O  
ATOM   3688  N   VAL C 153      38.842 -19.950 -17.694  1.00 96.70           N  
ATOM   3689  CA  VAL C 153      38.688 -21.125 -16.842  1.00 96.70           C  
ATOM   3690  C   VAL C 153      37.253 -21.641 -16.927  1.00 96.70           C  
ATOM   3691  CB  VAL C 153      39.057 -20.815 -15.374  1.00 96.70           C  
ATOM   3692  O   VAL C 153      36.309 -20.926 -16.583  1.00 96.70           O  
ATOM   3693  CG1 VAL C 153      38.830 -22.040 -14.490  1.00 96.70           C  
ATOM   3694  CG2 VAL C 153      40.507 -20.343 -15.277  1.00 96.70           C  
ATOM   3695  N   VAL C 154      37.097 -22.830 -17.413  1.00 98.03           N  
ATOM   3696  CA  VAL C 154      35.814 -23.522 -17.468  1.00 98.03           C  
ATOM   3697  C   VAL C 154      35.730 -24.546 -16.339  1.00 98.03           C  
ATOM   3698  CB  VAL C 154      35.600 -24.215 -18.833  1.00 98.03           C  
ATOM   3699  O   VAL C 154      36.282 -25.645 -16.446  1.00 98.03           O  
ATOM   3700  CG1 VAL C 154      34.232 -24.890 -18.888  1.00 98.03           C  
ATOM   3701  CG2 VAL C 154      35.748 -23.206 -19.971  1.00 98.03           C  
ATOM   3702  N   ASP C 155      35.032 -24.209 -15.265  1.00 96.45           N  
ATOM   3703  CA  ASP C 155      34.780 -25.060 -14.106  1.00 96.45           C  
ATOM   3704  C   ASP C 155      33.472 -25.832 -14.264  1.00 96.45           C  
ATOM   3705  CB  ASP C 155      34.747 -24.226 -12.824  1.00 96.45           C  
ATOM   3706  O   ASP C 155      32.399 -25.231 -14.358  1.00 96.45           O  
ATOM   3707  CG  ASP C 155      34.975 -25.054 -11.572  1.00 96.45           C  
ATOM   3708  OD1 ASP C 155      34.660 -26.264 -11.575  1.00 96.45           O  
ATOM   3709  OD2 ASP C 155      35.471 -24.491 -10.572  1.00 96.45           O  
ATOM   3710  N   LEU C 156      33.542 -27.141 -14.369  1.00 97.05           N  
ATOM   3711  CA  LEU C 156      32.320 -27.888 -14.640  1.00 97.05           C  
ATOM   3712  C   LEU C 156      32.178 -29.066 -13.681  1.00 97.05           C  
ATOM   3713  CB  LEU C 156      32.306 -28.389 -16.087  1.00 97.05           C  
ATOM   3714  O   LEU C 156      33.178 -29.639 -13.243  1.00 97.05           O  
ATOM   3715  CG  LEU C 156      33.412 -29.370 -16.475  1.00 97.05           C  
ATOM   3716  CD1 LEU C 156      33.122 -29.983 -17.841  1.00 97.05           C  
ATOM   3717  CD2 LEU C 156      34.769 -28.675 -16.474  1.00 97.05           C  
ATOM   3718  N   TRP C 157      30.919 -29.456 -13.272  1.00 98.01           N  
ATOM   3719  CA  TRP C 157      30.561 -30.576 -12.408  1.00 98.01           C  
ATOM   3720  C   TRP C 157      29.188 -31.130 -12.773  1.00 98.01           C  
ATOM   3721  CB  TRP C 157      30.579 -30.149 -10.937  1.00 98.01           C  
ATOM   3722  O   TRP C 157      28.318 -30.391 -13.239  1.00 98.01           O  
ATOM   3723  CG  TRP C 157      29.580 -29.082 -10.602  1.00 98.01           C  
ATOM   3724  CD1 TRP C 157      28.353 -29.255 -10.024  1.00 98.01           C  
ATOM   3725  CD2 TRP C 157      29.722 -27.676 -10.828  1.00 98.01           C  
ATOM   3726  CE2 TRP C 157      28.542 -27.057 -10.363  1.00 98.01           C  
ATOM   3727  CE3 TRP C 157      30.734 -26.880 -11.380  1.00 98.01           C  
ATOM   3728  NE1 TRP C 157      27.723 -28.041  -9.877  1.00 98.01           N  
ATOM   3729  CH2 TRP C 157      29.352 -24.919 -10.976  1.00 98.01           C  
ATOM   3730  CZ2 TRP C 157      28.346 -25.675 -10.431  1.00 98.01           C  
ATOM   3731  CZ3 TRP C 157      30.538 -25.505 -11.447  1.00 98.01           C  
ATOM   3732  N   HIS C 158      29.007 -32.465 -12.680  1.00 97.26           N  
ATOM   3733  CA  HIS C 158      27.717 -33.095 -12.942  1.00 97.26           C  
ATOM   3734  C   HIS C 158      27.581 -34.409 -12.180  1.00 97.26           C  
ATOM   3735  CB  HIS C 158      27.533 -33.335 -14.441  1.00 97.26           C  
ATOM   3736  O   HIS C 158      28.551 -34.895 -11.594  1.00 97.26           O  
ATOM   3737  CG  HIS C 158      28.507 -34.313 -15.016  1.00 97.26           C  
ATOM   3738  CD2 HIS C 158      29.645 -34.122 -15.725  1.00 97.26           C  
ATOM   3739  ND1 HIS C 158      28.357 -35.677 -14.889  1.00 97.26           N  
ATOM   3740  CE1 HIS C 158      29.363 -36.283 -15.495  1.00 97.26           C  
ATOM   3741  NE2 HIS C 158      30.159 -35.363 -16.011  1.00 97.26           N  
ATOM   3742  N   ALA C 159      26.358 -35.036 -12.143  1.00 97.11           N  
ATOM   3743  CA  ALA C 159      26.040 -36.247 -11.391  1.00 97.11           C  
ATOM   3744  C   ALA C 159      26.515 -37.494 -12.132  1.00 97.11           C  
ATOM   3745  CB  ALA C 159      24.539 -36.329 -11.124  1.00 97.11           C  
ATOM   3746  O   ALA C 159      26.810 -37.437 -13.327  1.00 97.11           O  
ATOM   3747  N   ASN C 160      26.648 -38.596 -11.357  1.00 96.51           N  
ATOM   3748  CA  ASN C 160      26.983 -39.873 -11.976  1.00 96.51           C  
ATOM   3749  C   ASN C 160      25.738 -40.587 -12.497  1.00 96.51           C  
ATOM   3750  CB  ASN C 160      27.734 -40.769 -10.989  1.00 96.51           C  
ATOM   3751  O   ASN C 160      24.660 -39.994 -12.563  1.00 96.51           O  
ATOM   3752  CG  ASN C 160      26.872 -41.200  -9.819  1.00 96.51           C  
ATOM   3753  ND2 ASN C 160      27.466 -41.930  -8.883  1.00 96.51           N  
ATOM   3754  OD1 ASN C 160      25.681 -40.882  -9.759  1.00 96.51           O  
ATOM   3755  N   THR C 161      25.898 -41.773 -12.918  1.00 96.31           N  
ATOM   3756  CA  THR C 161      24.803 -42.504 -13.545  1.00 96.31           C  
ATOM   3757  C   THR C 161      23.684 -42.769 -12.541  1.00 96.31           C  
ATOM   3758  CB  THR C 161      25.289 -43.840 -14.139  1.00 96.31           C  
ATOM   3759  O   THR C 161      22.551 -43.063 -12.929  1.00 96.31           O  
ATOM   3760  CG2 THR C 161      26.363 -43.612 -15.197  1.00 96.31           C  
ATOM   3761  OG1 THR C 161      25.831 -44.653 -13.091  1.00 96.31           O  
ATOM   3762  N   LYS C 162      23.955 -42.596 -11.280  1.00 93.79           N  
ATOM   3763  CA  LYS C 162      22.953 -42.784 -10.234  1.00 93.79           C  
ATOM   3764  C   LYS C 162      22.310 -41.456  -9.844  1.00 93.79           C  
ATOM   3765  CB  LYS C 162      23.579 -43.445  -9.005  1.00 93.79           C  
ATOM   3766  O   LYS C 162      21.455 -41.412  -8.956  1.00 93.79           O  
ATOM   3767  CG  LYS C 162      24.107 -44.849  -9.259  1.00 93.79           C  
ATOM   3768  CD  LYS C 162      24.721 -45.451  -8.000  1.00 93.79           C  
ATOM   3769  CE  LYS C 162      25.324 -46.823  -8.273  1.00 93.79           C  
ATOM   3770  NZ  LYS C 162      25.999 -47.381  -7.064  1.00 93.79           N  
ATOM   3771  N   GLY C 163      22.795 -40.466 -10.455  1.00 94.37           N  
ATOM   3772  CA  GLY C 163      22.227 -39.148 -10.220  1.00 94.37           C  
ATOM   3773  C   GLY C 163      22.797 -38.463  -8.991  1.00 94.37           C  
ATOM   3774  O   GLY C 163      22.179 -37.549  -8.441  1.00 94.37           O  
ATOM   3775  N   ASN C 164      23.934 -38.841  -8.481  1.00 94.86           N  
ATOM   3776  CA  ASN C 164      24.552 -38.257  -7.296  1.00 94.86           C  
ATOM   3777  C   ASN C 164      25.857 -37.543  -7.638  1.00 94.86           C  
ATOM   3778  CB  ASN C 164      24.797 -39.330  -6.233  1.00 94.86           C  
ATOM   3779  O   ASN C 164      26.558 -37.934  -8.573  1.00 94.86           O  
ATOM   3780  CG  ASN C 164      23.515 -39.972  -5.744  1.00 94.86           C  
ATOM   3781  ND2 ASN C 164      23.578 -41.259  -5.429  1.00 94.86           N  
ATOM   3782  OD1 ASN C 164      22.474 -39.315  -5.651  1.00 94.86           O  
ATOM   3783  N   TYR C 165      26.174 -36.504  -6.831  1.00 95.46           N  
ATOM   3784  CA  TYR C 165      27.401 -35.739  -7.016  1.00 95.46           C  
ATOM   3785  C   TYR C 165      28.461 -36.156  -6.004  1.00 95.46           C  
ATOM   3786  CB  TYR C 165      27.123 -34.238  -6.891  1.00 95.46           C  
ATOM   3787  O   TYR C 165      28.149 -36.406  -4.837  1.00 95.46           O  
ATOM   3788  CG  TYR C 165      26.313 -33.674  -8.034  1.00 95.46           C  
ATOM   3789  CD1 TYR C 165      26.919 -32.919  -9.037  1.00 95.46           C  
ATOM   3790  CD2 TYR C 165      24.943 -33.892  -8.113  1.00 95.46           C  
ATOM   3791  CE1 TYR C 165      26.178 -32.397 -10.091  1.00 95.46           C  
ATOM   3792  CE2 TYR C 165      24.191 -33.373  -9.163  1.00 95.46           C  
ATOM   3793  OH  TYR C 165      24.077 -32.113 -11.186  1.00 95.46           O  
ATOM   3794  CZ  TYR C 165      24.816 -32.628 -10.145  1.00 95.46           C  
ATOM   3795  N   SER C 166      29.733 -36.184  -6.465  1.00 95.67           N  
ATOM   3796  CA  SER C 166      30.830 -36.483  -5.549  1.00 95.67           C  
ATOM   3797  C   SER C 166      30.921 -35.442  -4.439  1.00 95.67           C  
ATOM   3798  CB  SER C 166      32.157 -36.550  -6.306  1.00 95.67           C  
ATOM   3799  O   SER C 166      30.403 -34.331  -4.577  1.00 95.67           O  
ATOM   3800  OG  SER C 166      32.454 -35.304  -6.912  1.00 95.67           O  
ATOM   3801  N   TYR C 167      31.588 -35.761  -3.285  1.00 90.29           N  
ATOM   3802  CA  TYR C 167      31.716 -34.984  -2.057  1.00 90.29           C  
ATOM   3803  C   TYR C 167      30.486 -35.152  -1.175  1.00 90.29           C  
ATOM   3804  CB  TYR C 167      31.929 -33.501  -2.380  1.00 90.29           C  
ATOM   3805  O   TYR C 167      30.605 -35.418   0.024  1.00 90.29           O  
ATOM   3806  CG  TYR C 167      32.200 -32.650  -1.164  1.00 90.29           C  
ATOM   3807  CD1 TYR C 167      31.176 -31.933  -0.549  1.00 90.29           C  
ATOM   3808  CD2 TYR C 167      33.480 -32.557  -0.630  1.00 90.29           C  
ATOM   3809  CE1 TYR C 167      31.422 -31.144   0.571  1.00 90.29           C  
ATOM   3810  CE2 TYR C 167      33.738 -31.772   0.489  1.00 90.29           C  
ATOM   3811  OH  TYR C 167      32.953 -30.292   2.190  1.00 90.29           O  
ATOM   3812  CZ  TYR C 167      32.704 -31.071   1.083  1.00 90.29           C  
ATOM   3813  N   PHE C 168      29.285 -35.054  -1.810  1.00 90.28           N  
ATOM   3814  CA  PHE C 168      28.067 -35.243  -1.030  1.00 90.28           C  
ATOM   3815  C   PHE C 168      27.693 -36.719  -0.961  1.00 90.28           C  
ATOM   3816  CB  PHE C 168      26.912 -34.436  -1.632  1.00 90.28           C  
ATOM   3817  O   PHE C 168      27.146 -37.178   0.045  1.00 90.28           O  
ATOM   3818  CG  PHE C 168      27.180 -32.957  -1.706  1.00 90.28           C  
ATOM   3819  CD1 PHE C 168      27.012 -32.149  -0.588  1.00 90.28           C  
ATOM   3820  CD2 PHE C 168      27.598 -32.375  -2.895  1.00 90.28           C  
ATOM   3821  CE1 PHE C 168      27.259 -30.780  -0.654  1.00 90.28           C  
ATOM   3822  CE2 PHE C 168      27.846 -31.007  -2.969  1.00 90.28           C  
ATOM   3823  CZ  PHE C 168      27.676 -30.212  -1.848  1.00 90.28           C  
ATOM   3824  N   ASP C 169      27.926 -37.417  -2.102  1.00 91.94           N  
ATOM   3825  CA  ASP C 169      27.925 -38.876  -2.104  1.00 91.94           C  
ATOM   3826  C   ASP C 169      29.310 -39.426  -1.773  1.00 91.94           C  
ATOM   3827  CB  ASP C 169      27.456 -39.411  -3.459  1.00 91.94           C  
ATOM   3828  O   ASP C 169      30.186 -39.480  -2.639  1.00 91.94           O  
ATOM   3829  CG  ASP C 169      27.366 -40.926  -3.499  1.00 91.94           C  
ATOM   3830  OD1 ASP C 169      27.708 -41.585  -2.494  1.00 91.94           O  
ATOM   3831  OD2 ASP C 169      26.949 -41.466  -4.546  1.00 91.94           O  
ATOM   3832  N   LYS C 170      29.457 -39.921  -0.564  1.00 90.26           N  
ATOM   3833  CA  LYS C 170      30.768 -40.305  -0.049  1.00 90.26           C  
ATOM   3834  C   LYS C 170      31.267 -41.584  -0.715  1.00 90.26           C  
ATOM   3835  CB  LYS C 170      30.715 -40.490   1.468  1.00 90.26           C  
ATOM   3836  O   LYS C 170      32.439 -41.942  -0.582  1.00 90.26           O  
ATOM   3837  CG  LYS C 170      30.353 -39.226   2.234  1.00 90.26           C  
ATOM   3838  CD  LYS C 170      31.373 -38.119   1.999  1.00 90.26           C  
ATOM   3839  CE  LYS C 170      31.073 -36.891   2.847  1.00 90.26           C  
ATOM   3840  NZ  LYS C 170      31.912 -35.722   2.448  1.00 90.26           N  
ATOM   3841  N   SER C 171      30.423 -42.191  -1.539  1.00 93.75           N  
ATOM   3842  CA  SER C 171      30.854 -43.397  -2.240  1.00 93.75           C  
ATOM   3843  C   SER C 171      31.671 -43.053  -3.481  1.00 93.75           C  
ATOM   3844  CB  SER C 171      29.646 -44.248  -2.635  1.00 93.75           C  
ATOM   3845  O   SER C 171      32.341 -43.918  -4.048  1.00 93.75           O  
ATOM   3846  OG  SER C 171      28.906 -43.622  -3.669  1.00 93.75           O  
ATOM   3847  N   GLN C 172      31.718 -41.792  -3.837  1.00 95.89           N  
ATOM   3848  CA  GLN C 172      32.497 -41.368  -4.996  1.00 95.89           C  
ATOM   3849  C   GLN C 172      33.868 -40.845  -4.576  1.00 95.89           C  
ATOM   3850  CB  GLN C 172      31.746 -40.295  -5.786  1.00 95.89           C  
ATOM   3851  O   GLN C 172      34.024 -40.310  -3.477  1.00 95.89           O  
ATOM   3852  CG  GLN C 172      30.445 -40.787  -6.407  1.00 95.89           C  
ATOM   3853  CD  GLN C 172      29.836 -39.782  -7.367  1.00 95.89           C  
ATOM   3854  NE2 GLN C 172      28.531 -39.562  -7.246  1.00 95.89           N  
ATOM   3855  OE1 GLN C 172      30.533 -39.207  -8.209  1.00 95.89           O  
ATOM   3856  N   SER C 173      34.797 -41.074  -5.489  1.00 95.17           N  
ATOM   3857  CA  SER C 173      36.149 -40.605  -5.208  1.00 95.17           C  
ATOM   3858  C   SER C 173      36.216 -39.082  -5.199  1.00 95.17           C  
ATOM   3859  CB  SER C 173      37.134 -41.160  -6.239  1.00 95.17           C  
ATOM   3860  O   SER C 173      35.269 -38.412  -5.616  1.00 95.17           O  
ATOM   3861  OG  SER C 173      36.814 -40.698  -7.539  1.00 95.17           O  
ATOM   3862  N   GLU C 174      37.310 -38.605  -4.632  1.00 94.72           N  
ATOM   3863  CA  GLU C 174      37.479 -37.160  -4.503  1.00 94.72           C  
ATOM   3864  C   GLU C 174      37.397 -36.470  -5.862  1.00 94.72           C  
ATOM   3865  CB  GLU C 174      38.812 -36.833  -3.826  1.00 94.72           C  
ATOM   3866  O   GLU C 174      38.063 -36.881  -6.813  1.00 94.72           O  
ATOM   3867  CG  GLU C 174      38.865 -37.216  -2.355  1.00 94.72           C  
ATOM   3868  CD  GLU C 174      40.112 -36.710  -1.648  1.00 94.72           C  
ATOM   3869  OE1 GLU C 174      40.313 -37.043  -0.458  1.00 94.72           O  
ATOM   3870  OE2 GLU C 174      40.894 -35.972  -2.288  1.00 94.72           O  
ATOM   3871  N   TYR C 175      36.477 -35.483  -5.900  1.00 97.23           N  
ATOM   3872  CA  TYR C 175      36.276 -34.601  -7.044  1.00 97.23           C  
ATOM   3873  C   TYR C 175      35.925 -35.400  -8.294  1.00 97.23           C  
ATOM   3874  CB  TYR C 175      37.528 -33.756  -7.298  1.00 97.23           C  
ATOM   3875  O   TYR C 175      36.238 -34.983  -9.412  1.00 97.23           O  
ATOM   3876  CG  TYR C 175      37.771 -32.700  -6.247  1.00 97.23           C  
ATOM   3877  CD1 TYR C 175      37.072 -31.496  -6.266  1.00 97.23           C  
ATOM   3878  CD2 TYR C 175      38.703 -32.905  -5.234  1.00 97.23           C  
ATOM   3879  CE1 TYR C 175      37.295 -30.519  -5.300  1.00 97.23           C  
ATOM   3880  CE2 TYR C 175      38.933 -31.935  -4.263  1.00 97.23           C  
ATOM   3881  OH  TYR C 175      38.449 -29.785  -3.347  1.00 97.23           O  
ATOM   3882  CZ  TYR C 175      38.225 -30.748  -4.305  1.00 97.23           C  
ATOM   3883  N   ASN C 176      35.400 -36.614  -8.076  1.00 97.65           N  
ATOM   3884  CA  ASN C 176      34.871 -37.341  -9.225  1.00 97.65           C  
ATOM   3885  C   ASN C 176      33.830 -36.517  -9.978  1.00 97.65           C  
ATOM   3886  CB  ASN C 176      34.275 -38.679  -8.788  1.00 97.65           C  
ATOM   3887  O   ASN C 176      32.923 -35.950  -9.368  1.00 97.65           O  
ATOM   3888  CG  ASN C 176      33.896 -39.561  -9.960  1.00 97.65           C  
ATOM   3889  ND2 ASN C 176      32.757 -40.236  -9.853  1.00 97.65           N  
ATOM   3890  OD1 ASN C 176      34.622 -39.638 -10.956  1.00 97.65           O  
ATOM   3891  N   LEU C 177      34.064 -36.415 -11.320  1.00 98.12           N  
ATOM   3892  CA  LEU C 177      33.171 -35.719 -12.240  1.00 98.12           C  
ATOM   3893  C   LEU C 177      33.165 -34.220 -11.960  1.00 98.12           C  
ATOM   3894  CB  LEU C 177      31.749 -36.277 -12.132  1.00 98.12           C  
ATOM   3895  O   LEU C 177      32.164 -33.543 -12.209  1.00 98.12           O  
ATOM   3896  CG  LEU C 177      31.593 -37.784 -12.346  1.00 98.12           C  
ATOM   3897  CD1 LEU C 177      30.158 -38.213 -12.065  1.00 98.12           C  
ATOM   3898  CD2 LEU C 177      32.006 -38.168 -13.762  1.00 98.12           C  
ATOM   3899  N   ARG C 178      34.166 -33.720 -11.332  1.00 98.41           N  
ATOM   3900  CA  ARG C 178      34.445 -32.308 -11.093  1.00 98.41           C  
ATOM   3901  C   ARG C 178      35.833 -31.929 -11.598  1.00 98.41           C  
ATOM   3902  CB  ARG C 178      34.323 -31.980  -9.602  1.00 98.41           C  
ATOM   3903  O   ARG C 178      36.831 -32.528 -11.191  1.00 98.41           O  
ATOM   3904  CG  ARG C 178      32.966 -32.318  -9.007  1.00 98.41           C  
ATOM   3905  CD  ARG C 178      32.951 -32.134  -7.495  1.00 98.41           C  
ATOM   3906  NE  ARG C 178      31.673 -32.538  -6.915  1.00 98.41           N  
ATOM   3907  NH1 ARG C 178      30.560 -30.599  -7.498  1.00 98.41           N  
ATOM   3908  NH2 ARG C 178      29.459 -32.265  -6.372  1.00 98.41           N  
ATOM   3909  CZ  ARG C 178      30.568 -31.800  -6.930  1.00 98.41           C  
ATOM   3910  N   ARG C 179      35.853 -30.825 -12.508  1.00 98.04           N  
ATOM   3911  CA  ARG C 179      37.151 -30.410 -13.033  1.00 98.04           C  
ATOM   3912  C   ARG C 179      37.132 -28.941 -13.438  1.00 98.04           C  
ATOM   3913  CB  ARG C 179      37.550 -31.279 -14.228  1.00 98.04           C  
ATOM   3914  O   ARG C 179      36.067 -28.373 -13.687  1.00 98.04           O  
ATOM   3915  CG  ARG C 179      37.792 -32.738 -13.875  1.00 98.04           C  
ATOM   3916  CD  ARG C 179      39.048 -32.913 -13.031  1.00 98.04           C  
ATOM   3917  NE  ARG C 179      39.348 -34.323 -12.797  1.00 98.04           N  
ATOM   3918  NH1 ARG C 179      38.047 -34.498 -10.895  1.00 98.04           N  
ATOM   3919  NH2 ARG C 179      39.204 -36.319 -11.670  1.00 98.04           N  
ATOM   3920  CZ  ARG C 179      38.866 -35.044 -11.788  1.00 98.04           C  
ATOM   3921  N   ARG C 180      38.387 -28.229 -13.535  1.00 97.16           N  
ATOM   3922  CA  ARG C 180      38.634 -26.918 -14.123  1.00 97.16           C  
ATOM   3923  C   ARG C 180      39.562 -27.023 -15.328  1.00 97.16           C  
ATOM   3924  CB  ARG C 180      39.230 -25.965 -13.084  1.00 97.16           C  
ATOM   3925  O   ARG C 180      40.676 -27.539 -15.217  1.00 97.16           O  
ATOM   3926  CG  ARG C 180      38.297 -25.655 -11.926  1.00 97.16           C  
ATOM   3927  CD  ARG C 180      38.995 -24.849 -10.839  1.00 97.16           C  
ATOM   3928  NE  ARG C 180      40.062 -25.615 -10.202  1.00 97.16           N  
ATOM   3929  NH1 ARG C 180      41.131 -23.773  -9.305  1.00 97.16           N  
ATOM   3930  NH2 ARG C 180      41.971 -25.876  -8.952  1.00 97.16           N  
ATOM   3931  CZ  ARG C 180      41.052 -25.087  -9.488  1.00 97.16           C  
ATOM   3932  N   ILE C 181      39.000 -26.479 -16.389  1.00 98.05           N  
ATOM   3933  CA  ILE C 181      39.757 -26.555 -17.634  1.00 98.05           C  
ATOM   3934  C   ILE C 181      40.117 -25.149 -18.107  1.00 98.05           C  
ATOM   3935  CB  ILE C 181      38.965 -27.304 -18.731  1.00 98.05           C  
ATOM   3936  O   ILE C 181      39.242 -24.290 -18.243  1.00 98.05           O  
ATOM   3937  CG1 ILE C 181      38.518 -28.679 -18.222  1.00 98.05           C  
ATOM   3938  CG2 ILE C 181      39.804 -27.438 -20.005  1.00 98.05           C  
ATOM   3939  CD1 ILE C 181      37.554 -29.401 -19.154  1.00 98.05           C  
ATOM   3940  N   VAL C 182      41.408 -24.934 -18.344  1.00 97.51           N  
ATOM   3941  CA  VAL C 182      41.854 -23.669 -18.918  1.00 97.51           C  
ATOM   3942  C   VAL C 182      41.884 -23.774 -20.442  1.00 97.51           C  
ATOM   3943  CB  VAL C 182      43.245 -23.262 -18.385  1.00 97.51           C  
ATOM   3944  O   VAL C 182      42.558 -24.645 -20.996  1.00 97.51           O  
ATOM   3945  CG1 VAL C 182      43.656 -21.897 -18.934  1.00 97.51           C  
ATOM   3946  CG2 VAL C 182      43.247 -23.248 -16.856  1.00 97.51           C  
ATOM   3947  N   THR C 183      41.115 -22.887 -21.096  1.00 97.73           N  
ATOM   3948  CA  THR C 183      40.999 -22.979 -22.547  1.00 97.73           C  
ATOM   3949  C   THR C 183      42.352 -22.747 -23.212  1.00 97.73           C  
ATOM   3950  CB  THR C 183      39.977 -21.963 -23.091  1.00 97.73           C  
ATOM   3951  O   THR C 183      43.161 -21.953 -22.728  1.00 97.73           O  
ATOM   3952  CG2 THR C 183      38.556 -22.344 -22.687  1.00 97.73           C  
ATOM   3953  OG1 THR C 183      40.278 -20.663 -22.569  1.00 97.73           O  
ATOM   3954  N   ASP C 184      42.591 -23.419 -24.344  1.00 95.90           N  
ATOM   3955  CA  ASP C 184      43.868 -23.343 -25.047  1.00 95.90           C  
ATOM   3956  C   ASP C 184      43.940 -22.092 -25.921  1.00 95.90           C  
ATOM   3957  CB  ASP C 184      44.086 -24.594 -25.901  1.00 95.90           C  
ATOM   3958  O   ASP C 184      43.085 -21.209 -25.823  1.00 95.90           O  
ATOM   3959  CG  ASP C 184      43.056 -24.744 -27.007  1.00 95.90           C  
ATOM   3960  OD1 ASP C 184      42.351 -23.761 -27.323  1.00 95.90           O  
ATOM   3961  OD2 ASP C 184      42.946 -25.857 -27.566  1.00 95.90           O  
ATOM   3962  N   GLU C 185      44.905 -21.991 -26.734  1.00 94.11           N  
ATOM   3963  CA  GLU C 185      45.195 -20.804 -27.533  1.00 94.11           C  
ATOM   3964  C   GLU C 185      44.059 -20.502 -28.506  1.00 94.11           C  
ATOM   3965  CB  GLU C 185      46.510 -20.979 -28.296  1.00 94.11           C  
ATOM   3966  O   GLU C 185      43.910 -19.367 -28.962  1.00 94.11           O  
ATOM   3967  CG  GLU C 185      46.545 -22.211 -29.188  1.00 94.11           C  
ATOM   3968  CD  GLU C 185      47.131 -23.434 -28.500  1.00 94.11           C  
ATOM   3969  OE1 GLU C 185      47.666 -24.325 -29.197  1.00 94.11           O  
ATOM   3970  OE2 GLU C 185      47.053 -23.501 -27.253  1.00 94.11           O  
ATOM   3971  N   ASN C 186      43.254 -21.491 -28.804  1.00 95.15           N  
ATOM   3972  CA  ASN C 186      42.119 -21.296 -29.699  1.00 95.15           C  
ATOM   3973  C   ASN C 186      40.800 -21.254 -28.933  1.00 95.15           C  
ATOM   3974  CB  ASN C 186      42.080 -22.395 -30.763  1.00 95.15           C  
ATOM   3975  O   ASN C 186      39.726 -21.333 -29.532  1.00 95.15           O  
ATOM   3976  CG  ASN C 186      43.285 -22.363 -31.681  1.00 95.15           C  
ATOM   3977  ND2 ASN C 186      43.847 -23.532 -31.967  1.00 95.15           N  
ATOM   3978  OD1 ASN C 186      43.710 -21.294 -32.132  1.00 95.15           O  
ATOM   3979  N   GLY C 187      40.894 -21.172 -27.629  1.00 96.64           N  
ATOM   3980  CA  GLY C 187      39.733 -20.997 -26.770  1.00 96.64           C  
ATOM   3981  C   GLY C 187      38.989 -22.290 -26.501  1.00 96.64           C  
ATOM   3982  O   GLY C 187      37.868 -22.273 -25.987  1.00 96.64           O  
ATOM   3983  N   TYR C 188      39.645 -23.426 -26.885  1.00 96.72           N  
ATOM   3984  CA  TYR C 188      38.958 -24.709 -26.771  1.00 96.72           C  
ATOM   3985  C   TYR C 188      39.084 -25.272 -25.361  1.00 96.72           C  
ATOM   3986  CB  TYR C 188      39.518 -25.711 -27.785  1.00 96.72           C  
ATOM   3987  O   TYR C 188      40.143 -25.172 -24.738  1.00 96.72           O  
ATOM   3988  CG  TYR C 188      38.918 -25.579 -29.164  1.00 96.72           C  
ATOM   3989  CD1 TYR C 188      37.618 -26.005 -29.423  1.00 96.72           C  
ATOM   3990  CD2 TYR C 188      39.651 -25.029 -30.211  1.00 96.72           C  
ATOM   3991  CE1 TYR C 188      37.061 -25.888 -30.692  1.00 96.72           C  
ATOM   3992  CE2 TYR C 188      39.105 -24.907 -31.484  1.00 96.72           C  
ATOM   3993  OH  TYR C 188      37.266 -25.218 -32.974  1.00 96.72           O  
ATOM   3994  CZ  TYR C 188      37.811 -25.337 -31.715  1.00 96.72           C  
ATOM   3995  N   TYR C 189      37.888 -25.948 -24.874  1.00 97.90           N  
ATOM   3996  CA  TYR C 189      37.874 -26.872 -23.745  1.00 97.90           C  
ATOM   3997  C   TYR C 189      37.326 -28.232 -24.160  1.00 97.90           C  
ATOM   3998  CB  TYR C 189      37.038 -26.302 -22.593  1.00 97.90           C  
ATOM   3999  O   TYR C 189      36.346 -28.312 -24.903  1.00 97.90           O  
ATOM   4000  CG  TYR C 189      35.559 -26.246 -22.888  1.00 97.90           C  
ATOM   4001  CD1 TYR C 189      35.004 -25.156 -23.555  1.00 97.90           C  
ATOM   4002  CD2 TYR C 189      34.715 -27.279 -22.498  1.00 97.90           C  
ATOM   4003  CE1 TYR C 189      33.640 -25.098 -23.826  1.00 97.90           C  
ATOM   4004  CE2 TYR C 189      33.350 -27.232 -22.764  1.00 97.90           C  
ATOM   4005  OH  TYR C 189      31.473 -26.088 -23.693  1.00 97.90           O  
ATOM   4006  CZ  TYR C 189      32.823 -26.139 -23.428  1.00 97.90           C  
ATOM   4007  N   ARG C 190      38.028 -29.269 -23.688  1.00 97.55           N  
ATOM   4008  CA  ARG C 190      37.636 -30.636 -24.017  1.00 97.55           C  
ATOM   4009  C   ARG C 190      37.669 -31.528 -22.780  1.00 97.55           C  
ATOM   4010  CB  ARG C 190      38.549 -31.212 -25.102  1.00 97.55           C  
ATOM   4011  O   ARG C 190      38.638 -31.505 -22.017  1.00 97.55           O  
ATOM   4012  CG  ARG C 190      38.494 -30.454 -26.419  1.00 97.55           C  
ATOM   4013  CD  ARG C 190      39.444 -31.045 -27.450  1.00 97.55           C  
ATOM   4014  NE  ARG C 190      39.528 -30.211 -28.647  1.00 97.55           N  
ATOM   4015  NH1 ARG C 190      40.820 -31.704 -29.847  1.00 97.55           N  
ATOM   4016  NH2 ARG C 190      40.192 -29.709 -30.786  1.00 97.55           N  
ATOM   4017  CZ  ARG C 190      40.180 -30.543 -29.757  1.00 97.55           C  
ATOM   4018  N   ALA C 191      36.584 -32.373 -22.609  1.00 97.85           N  
ATOM   4019  CA  ALA C 191      36.499 -33.271 -21.460  1.00 97.85           C  
ATOM   4020  C   ALA C 191      35.943 -34.632 -21.867  1.00 97.85           C  
ATOM   4021  CB  ALA C 191      35.634 -32.652 -20.365  1.00 97.85           C  
ATOM   4022  O   ALA C 191      34.955 -34.712 -22.601  1.00 97.85           O  
ATOM   4023  N   ARG C 192      36.690 -35.642 -21.498  1.00 96.88           N  
ATOM   4024  CA  ARG C 192      36.124 -36.987 -21.501  1.00 96.88           C  
ATOM   4025  C   ARG C 192      35.474 -37.310 -20.160  1.00 96.88           C  
ATOM   4026  CB  ARG C 192      37.203 -38.024 -21.823  1.00 96.88           C  
ATOM   4027  O   ARG C 192      36.106 -37.182 -19.109  1.00 96.88           O  
ATOM   4028  CG  ARG C 192      36.687 -39.453 -21.877  1.00 96.88           C  
ATOM   4029  CD  ARG C 192      37.825 -40.464 -21.862  1.00 96.88           C  
ATOM   4030  NE  ARG C 192      37.327 -41.835 -21.798  1.00 96.88           N  
ATOM   4031  NH1 ARG C 192      39.420 -42.814 -21.794  1.00 96.88           N  
ATOM   4032  NH2 ARG C 192      37.537 -44.120 -21.711  1.00 96.88           N  
ATOM   4033  CZ  ARG C 192      38.096 -42.920 -21.768  1.00 96.88           C  
ATOM   4034  N   SER C 193      34.217 -37.720 -20.196  1.00 97.60           N  
ATOM   4035  CA  SER C 193      33.462 -38.049 -18.992  1.00 97.60           C  
ATOM   4036  C   SER C 193      32.395 -39.102 -19.278  1.00 97.60           C  
ATOM   4037  CB  SER C 193      32.809 -36.796 -18.408  1.00 97.60           C  
ATOM   4038  O   SER C 193      32.532 -39.892 -20.214  1.00 97.60           O  
ATOM   4039  OG  SER C 193      32.373 -37.028 -17.079  1.00 97.60           O  
ATOM   4040  N   ILE C 194      31.339 -39.143 -18.399  1.00 97.88           N  
ATOM   4041  CA  ILE C 194      30.210 -40.041 -18.621  1.00 97.88           C  
ATOM   4042  C   ILE C 194      28.913 -39.237 -18.672  1.00 97.88           C  
ATOM   4043  CB  ILE C 194      30.125 -41.125 -17.523  1.00 97.88           C  
ATOM   4044  O   ILE C 194      28.846 -38.122 -18.149  1.00 97.88           O  
ATOM   4045  CG1 ILE C 194      29.911 -40.479 -16.150  1.00 97.88           C  
ATOM   4046  CG2 ILE C 194      31.385 -41.997 -17.527  1.00 97.88           C  
ATOM   4047  CD1 ILE C 194      29.706 -41.479 -15.020  1.00 97.88           C  
ATOM   4048  N   VAL C 195      27.908 -39.820 -19.386  1.00 97.02           N  
ATOM   4049  CA  VAL C 195      26.622 -39.137 -19.479  1.00 97.02           C  
ATOM   4050  C   VAL C 195      25.958 -39.094 -18.105  1.00 97.02           C  
ATOM   4051  CB  VAL C 195      25.687 -39.822 -20.501  1.00 97.02           C  
ATOM   4052  O   VAL C 195      25.706 -40.137 -17.497  1.00 97.02           O  
ATOM   4053  CG1 VAL C 195      24.332 -39.120 -20.550  1.00 97.02           C  
ATOM   4054  CG2 VAL C 195      26.334 -39.841 -21.885  1.00 97.02           C  
ATOM   4055  N   PRO C 196      25.653 -37.877 -17.620  1.00 96.65           N  
ATOM   4056  CA  PRO C 196      25.002 -37.800 -16.311  1.00 96.65           C  
ATOM   4057  C   PRO C 196      23.530 -38.208 -16.358  1.00 96.65           C  
ATOM   4058  CB  PRO C 196      25.147 -36.324 -15.931  1.00 96.65           C  
ATOM   4059  O   PRO C 196      22.911 -38.174 -17.424  1.00 96.65           O  
ATOM   4060  CG  PRO C 196      25.185 -35.596 -17.236  1.00 96.65           C  
ATOM   4061  CD  PRO C 196      25.878 -36.465 -18.247  1.00 96.65           C  
ATOM   4062  N   SER C 197      22.992 -38.656 -15.217  1.00 95.01           N  
ATOM   4063  CA  SER C 197      21.561 -38.893 -15.063  1.00 95.01           C  
ATOM   4064  C   SER C 197      20.879 -37.724 -14.358  1.00 95.01           C  
ATOM   4065  CB  SER C 197      21.310 -40.185 -14.284  1.00 95.01           C  
ATOM   4066  O   SER C 197      21.486 -37.064 -13.512  1.00 95.01           O  
ATOM   4067  OG  SER C 197      21.756 -41.310 -15.021  1.00 95.01           O  
ATOM   4068  N   GLY C 198      19.595 -37.506 -14.892  1.00 91.97           N  
ATOM   4069  CA  GLY C 198      18.796 -36.614 -14.064  1.00 91.97           C  
ATOM   4070  C   GLY C 198      18.572 -37.145 -12.661  1.00 91.97           C  
ATOM   4071  O   GLY C 198      18.821 -38.321 -12.388  1.00 91.97           O  
ATOM   4072  N   TYR C 199      18.112 -36.310 -11.699  1.00 93.81           N  
ATOM   4073  CA  TYR C 199      17.938 -36.724 -10.311  1.00 93.81           C  
ATOM   4074  C   TYR C 199      16.825 -35.928  -9.641  1.00 93.81           C  
ATOM   4075  CB  TYR C 199      19.245 -36.552  -9.531  1.00 93.81           C  
ATOM   4076  O   TYR C 199      16.345 -34.934 -10.192  1.00 93.81           O  
ATOM   4077  CG  TYR C 199      19.798 -35.148  -9.574  1.00 93.81           C  
ATOM   4078  CD1 TYR C 199      20.671 -34.754 -10.584  1.00 93.81           C  
ATOM   4079  CD2 TYR C 199      19.449 -34.214  -8.604  1.00 93.81           C  
ATOM   4080  CE1 TYR C 199      21.186 -33.461 -10.627  1.00 93.81           C  
ATOM   4081  CE2 TYR C 199      19.957 -32.920  -8.637  1.00 93.81           C  
ATOM   4082  OH  TYR C 199      21.328 -31.273  -9.688  1.00 93.81           O  
ATOM   4083  CZ  TYR C 199      20.822 -32.553  -9.651  1.00 93.81           C  
ATOM   4084  N   GLY C 200      16.379 -36.484  -8.469  1.00 92.18           N  
ATOM   4085  CA  GLY C 200      15.360 -35.819  -7.674  1.00 92.18           C  
ATOM   4086  C   GLY C 200      15.782 -35.588  -6.235  1.00 92.18           C  
ATOM   4087  O   GLY C 200      16.831 -36.072  -5.806  1.00 92.18           O  
ATOM   4088  N   CYS C 201      14.936 -34.769  -5.590  1.00 93.00           N  
ATOM   4089  CA  CYS C 201      15.171 -34.566  -4.165  1.00 93.00           C  
ATOM   4090  C   CYS C 201      15.031 -35.875  -3.397  1.00 93.00           C  
ATOM   4091  CB  CYS C 201      14.201 -33.528  -3.604  1.00 93.00           C  
ATOM   4092  O   CYS C 201      14.430 -36.829  -3.895  1.00 93.00           O  
ATOM   4093  SG  CYS C 201      14.284 -31.927  -4.438  1.00 93.00           S  
ATOM   4094  N   SER C 202      15.697 -36.003  -2.197  1.00 89.35           N  
ATOM   4095  CA  SER C 202      15.466 -37.173  -1.356  1.00 89.35           C  
ATOM   4096  C   SER C 202      13.979 -37.380  -1.092  1.00 89.35           C  
ATOM   4097  CB  SER C 202      16.214 -37.035  -0.029  1.00 89.35           C  
ATOM   4098  O   SER C 202      13.298 -36.474  -0.607  1.00 89.35           O  
ATOM   4099  OG  SER C 202      16.030 -38.187   0.775  1.00 89.35           O  
ATOM   4100  N   PRO C 203      13.491 -38.553  -1.435  1.00 89.60           N  
ATOM   4101  CA  PRO C 203      12.048 -38.771  -1.315  1.00 89.60           C  
ATOM   4102  C   PRO C 203      11.540 -38.588   0.113  1.00 89.60           C  
ATOM   4103  CB  PRO C 203      11.871 -40.221  -1.775  1.00 89.60           C  
ATOM   4104  O   PRO C 203      10.367 -38.264   0.318  1.00 89.60           O  
ATOM   4105  CG  PRO C 203      13.233 -40.826  -1.661  1.00 89.60           C  
ATOM   4106  CD  PRO C 203      14.255 -39.744  -1.854  1.00 89.60           C  
ATOM   4107  N   ASP C 204      12.388 -38.795   1.121  1.00 89.93           N  
ATOM   4108  CA  ASP C 204      11.999 -38.618   2.517  1.00 89.93           C  
ATOM   4109  C   ASP C 204      12.585 -37.331   3.092  1.00 89.93           C  
ATOM   4110  CB  ASP C 204      12.444 -39.819   3.355  1.00 89.93           C  
ATOM   4111  O   ASP C 204      12.624 -37.150   4.311  1.00 89.93           O  
ATOM   4112  CG  ASP C 204      13.950 -40.018   3.353  1.00 89.93           C  
ATOM   4113  OD1 ASP C 204      14.638 -39.459   2.472  1.00 89.93           O  
ATOM   4114  OD2 ASP C 204      14.452 -40.741   4.241  1.00 89.93           O  
ATOM   4115  N   GLY C 205      13.050 -36.492   2.189  1.00 90.55           N  
ATOM   4116  CA  GLY C 205      13.660 -35.250   2.633  1.00 90.55           C  
ATOM   4117  C   GLY C 205      12.658 -34.124   2.815  1.00 90.55           C  
ATOM   4118  O   GLY C 205      11.545 -34.186   2.288  1.00 90.55           O  
ATOM   4119  N   PRO C 206      13.008 -33.052   3.625  1.00 90.79           N  
ATOM   4120  CA  PRO C 206      12.102 -31.928   3.874  1.00 90.79           C  
ATOM   4121  C   PRO C 206      11.699 -31.200   2.594  1.00 90.79           C  
ATOM   4122  CB  PRO C 206      12.919 -31.013   4.789  1.00 90.79           C  
ATOM   4123  O   PRO C 206      10.563 -30.733   2.477  1.00 90.79           O  
ATOM   4124  CG  PRO C 206      13.906 -31.918   5.452  1.00 90.79           C  
ATOM   4125  CD  PRO C 206      14.257 -33.023   4.498  1.00 90.79           C  
ATOM   4126  N   THR C 207      12.573 -31.054   1.601  1.00 92.98           N  
ATOM   4127  CA  THR C 207      12.225 -30.384   0.353  1.00 92.98           C  
ATOM   4128  C   THR C 207      11.103 -31.128  -0.366  1.00 92.98           C  
ATOM   4129  CB  THR C 207      13.446 -30.267  -0.578  1.00 92.98           C  
ATOM   4130  O   THR C 207      10.103 -30.524  -0.759  1.00 92.98           O  
ATOM   4131  CG2 THR C 207      13.080 -29.560  -1.880  1.00 92.98           C  
ATOM   4132  OG1 THR C 207      14.475 -29.523   0.084  1.00 92.98           O  
ATOM   4133  N   GLN C 208      11.218 -32.480  -0.479  1.00 92.36           N  
ATOM   4134  CA  GLN C 208      10.180 -33.250  -1.158  1.00 92.36           C  
ATOM   4135  C   GLN C 208       8.874 -33.226  -0.369  1.00 92.36           C  
ATOM   4136  CB  GLN C 208      10.637 -34.694  -1.373  1.00 92.36           C  
ATOM   4137  O   GLN C 208       7.789 -33.222  -0.955  1.00 92.36           O  
ATOM   4138  CG  GLN C 208       9.738 -35.489  -2.311  1.00 92.36           C  
ATOM   4139  CD  GLN C 208       9.675 -34.897  -3.706  1.00 92.36           C  
ATOM   4140  NE2 GLN C 208       8.464 -34.633  -4.184  1.00 92.36           N  
ATOM   4141  OE1 GLN C 208      10.706 -34.676  -4.348  1.00 92.36           O  
ATOM   4142  N   GLU C 209       8.984 -33.265   0.931  1.00 92.10           N  
ATOM   4143  CA  GLU C 209       7.792 -33.181   1.770  1.00 92.10           C  
ATOM   4144  C   GLU C 209       6.948 -31.962   1.409  1.00 92.10           C  
ATOM   4145  CB  GLU C 209       8.180 -33.131   3.251  1.00 92.10           C  
ATOM   4146  O   GLU C 209       5.731 -32.071   1.245  1.00 92.10           O  
ATOM   4147  CG  GLU C 209       6.991 -33.018   4.195  1.00 92.10           C  
ATOM   4148  CD  GLU C 209       7.394 -32.824   5.647  1.00 92.10           C  
ATOM   4149  OE1 GLU C 209       6.550 -32.378   6.458  1.00 92.10           O  
ATOM   4150  OE2 GLU C 209       8.565 -33.119   5.978  1.00 92.10           O  
ATOM   4151  N   VAL C 210       7.535 -30.741   1.238  1.00 92.56           N  
ATOM   4152  CA  VAL C 210       6.817 -29.523   0.880  1.00 92.56           C  
ATOM   4153  C   VAL C 210       6.295 -29.631  -0.551  1.00 92.56           C  
ATOM   4154  CB  VAL C 210       7.713 -28.272   1.027  1.00 92.56           C  
ATOM   4155  O   VAL C 210       5.144 -29.284  -0.827  1.00 92.56           O  
ATOM   4156  CG1 VAL C 210       7.108 -27.084   0.280  1.00 92.56           C  
ATOM   4157  CG2 VAL C 210       7.916 -27.932   2.501  1.00 92.56           C  
ATOM   4158  N   LEU C 211       7.110 -30.139  -1.473  1.00 91.94           N  
ATOM   4159  CA  LEU C 211       6.676 -30.276  -2.859  1.00 91.94           C  
ATOM   4160  C   LEU C 211       5.482 -31.219  -2.963  1.00 91.94           C  
ATOM   4161  CB  LEU C 211       7.823 -30.790  -3.732  1.00 91.94           C  
ATOM   4162  O   LEU C 211       4.560 -30.976  -3.746  1.00 91.94           O  
ATOM   4163  CG  LEU C 211       9.005 -29.839  -3.927  1.00 91.94           C  
ATOM   4164  CD1 LEU C 211      10.117 -30.528  -4.712  1.00 91.94           C  
ATOM   4165  CD2 LEU C 211       8.555 -28.564  -4.634  1.00 91.94           C  
ATOM   4166  N   ASP C 212       5.457 -32.308  -2.129  1.00 88.97           N  
ATOM   4167  CA  ASP C 212       4.312 -33.211  -2.112  1.00 88.97           C  
ATOM   4168  C   ASP C 212       3.043 -32.480  -1.679  1.00 88.97           C  
ATOM   4169  CB  ASP C 212       4.578 -34.398  -1.184  1.00 88.97           C  
ATOM   4170  O   ASP C 212       1.980 -32.664  -2.276  1.00 88.97           O  
ATOM   4171  CG  ASP C 212       5.590 -35.379  -1.751  1.00 88.97           C  
ATOM   4172  OD1 ASP C 212       5.753 -35.439  -2.988  1.00 88.97           O  
ATOM   4173  OD2 ASP C 212       6.227 -36.099  -0.953  1.00 88.97           O  
ATOM   4174  N   MET C 213       3.170 -31.597  -0.696  1.00 88.12           N  
ATOM   4175  CA  MET C 213       2.019 -30.840  -0.210  1.00 88.12           C  
ATOM   4176  C   MET C 213       1.550 -29.832  -1.256  1.00 88.12           C  
ATOM   4177  CB  MET C 213       2.361 -30.118   1.093  1.00 88.12           C  
ATOM   4178  O   MET C 213       0.416 -29.354  -1.198  1.00 88.12           O  
ATOM   4179  CG  MET C 213       2.562 -31.051   2.277  1.00 88.12           C  
ATOM   4180  SD  MET C 213       2.799 -30.146   3.855  1.00 88.12           S  
ATOM   4181  CE  MET C 213       4.586 -29.836   3.780  1.00 88.12           C  
ATOM   4182  N   LEU C 214       2.425 -29.502  -2.224  1.00 86.86           N  
ATOM   4183  CA  LEU C 214       2.067 -28.594  -3.308  1.00 86.86           C  
ATOM   4184  C   LEU C 214       1.650 -29.370  -4.553  1.00 86.86           C  
ATOM   4185  CB  LEU C 214       3.240 -27.668  -3.640  1.00 86.86           C  
ATOM   4186  O   LEU C 214       1.318 -28.774  -5.579  1.00 86.86           O  
ATOM   4187  CG  LEU C 214       3.753 -26.788  -2.498  1.00 86.86           C  
ATOM   4188  CD1 LEU C 214       4.908 -25.916  -2.979  1.00 86.86           C  
ATOM   4189  CD2 LEU C 214       2.626 -25.929  -1.936  1.00 86.86           C  
ATOM   4190  N   GLY C 215       1.622 -30.775  -4.463  1.00 86.79           N  
ATOM   4191  CA  GLY C 215       1.292 -31.622  -5.598  1.00 86.79           C  
ATOM   4192  C   GLY C 215       2.327 -31.567  -6.705  1.00 86.79           C  
ATOM   4193  O   GLY C 215       1.988 -31.679  -7.885  1.00 86.79           O  
ATOM   4194  N   ARG C 216       3.607 -31.327  -6.310  1.00 88.75           N  
ATOM   4195  CA  ARG C 216       4.675 -31.189  -7.294  1.00 88.75           C  
ATOM   4196  C   ARG C 216       5.728 -32.279  -7.116  1.00 88.75           C  
ATOM   4197  CB  ARG C 216       5.328 -29.808  -7.189  1.00 88.75           C  
ATOM   4198  O   ARG C 216       5.931 -32.777  -6.007  1.00 88.75           O  
ATOM   4199  CG  ARG C 216       4.406 -28.661  -7.568  1.00 88.75           C  
ATOM   4200  CD  ARG C 216       5.035 -27.308  -7.268  1.00 88.75           C  
ATOM   4201  NE  ARG C 216       6.221 -27.071  -8.087  1.00 88.75           N  
ATOM   4202  NH1 ARG C 216       7.078 -25.407  -6.733  1.00 88.75           N  
ATOM   4203  NH2 ARG C 216       8.200 -26.041  -8.629  1.00 88.75           N  
ATOM   4204  CZ  ARG C 216       7.163 -26.173  -7.815  1.00 88.75           C  
ATOM   4205  N   HIS C 217       6.349 -32.576  -8.260  1.00 91.60           N  
ATOM   4206  CA  HIS C 217       7.499 -33.472  -8.193  1.00 91.60           C  
ATOM   4207  C   HIS C 217       8.782 -32.701  -7.904  1.00 91.60           C  
ATOM   4208  CB  HIS C 217       7.641 -34.257  -9.498  1.00 91.60           C  
ATOM   4209  O   HIS C 217       8.811 -31.473  -8.008  1.00 91.60           O  
ATOM   4210  CG  HIS C 217       8.040 -33.412 -10.666  1.00 91.60           C  
ATOM   4211  CD2 HIS C 217       7.296 -32.802 -11.618  1.00 91.60           C  
ATOM   4212  ND1 HIS C 217       9.355 -33.118 -10.957  1.00 91.60           N  
ATOM   4213  CE1 HIS C 217       9.402 -32.360 -12.040  1.00 91.60           C  
ATOM   4214  NE2 HIS C 217       8.165 -32.154 -12.461  1.00 91.60           N  
ATOM   4215  N   GLY C 218       9.897 -33.402  -7.472  1.00 93.67           N  
ATOM   4216  CA  GLY C 218      11.193 -32.803  -7.198  1.00 93.67           C  
ATOM   4217  C   GLY C 218      12.282 -33.279  -8.142  1.00 93.67           C  
ATOM   4218  O   GLY C 218      13.445 -33.390  -7.749  1.00 93.67           O  
ATOM   4219  N   GLN C 219      11.951 -33.484  -9.446  1.00 92.18           N  
ATOM   4220  CA  GLN C 219      12.881 -34.080 -10.400  1.00 92.18           C  
ATOM   4221  C   GLN C 219      13.536 -33.011 -11.270  1.00 92.18           C  
ATOM   4222  CB  GLN C 219      12.163 -35.106 -11.280  1.00 92.18           C  
ATOM   4223  O   GLN C 219      12.887 -32.041 -11.665  1.00 92.18           O  
ATOM   4224  CG  GLN C 219      11.605 -36.295 -10.509  1.00 92.18           C  
ATOM   4225  CD  GLN C 219      12.692 -37.188  -9.942  1.00 92.18           C  
ATOM   4226  NE2 GLN C 219      12.461 -37.715  -8.743  1.00 92.18           N  
ATOM   4227  OE1 GLN C 219      13.730 -37.405 -10.575  1.00 92.18           O  
ATOM   4228  N   ARG C 220      14.864 -33.144 -11.607  1.00 93.26           N  
ATOM   4229  CA  ARG C 220      15.595 -32.295 -12.541  1.00 93.26           C  
ATOM   4230  C   ARG C 220      16.094 -33.099 -13.737  1.00 93.26           C  
ATOM   4231  CB  ARG C 220      16.773 -31.613 -11.840  1.00 93.26           C  
ATOM   4232  O   ARG C 220      16.480 -34.261 -13.593  1.00 93.26           O  
ATOM   4233  CG  ARG C 220      16.385 -30.850 -10.584  1.00 93.26           C  
ATOM   4234  CD  ARG C 220      17.484 -29.894 -10.143  1.00 93.26           C  
ATOM   4235  NE  ARG C 220      17.585 -28.741 -11.033  1.00 93.26           N  
ATOM   4236  NH1 ARG C 220      19.574 -27.971 -10.147  1.00 93.26           N  
ATOM   4237  NH2 ARG C 220      18.568 -26.842 -11.870  1.00 93.26           N  
ATOM   4238  CZ  ARG C 220      18.576 -27.854 -11.015  1.00 93.26           C  
ATOM   4239  N   PRO C 221      16.126 -32.532 -14.933  1.00 93.03           N  
ATOM   4240  CA  PRO C 221      16.708 -33.228 -16.082  1.00 93.03           C  
ATOM   4241  C   PRO C 221      18.223 -33.388 -15.970  1.00 93.03           C  
ATOM   4242  CB  PRO C 221      16.342 -32.326 -17.264  1.00 93.03           C  
ATOM   4243  O   PRO C 221      18.866 -32.674 -15.197  1.00 93.03           O  
ATOM   4244  CG  PRO C 221      16.291 -30.947 -16.690  1.00 93.03           C  
ATOM   4245  CD  PRO C 221      15.765 -31.033 -15.286  1.00 93.03           C  
ATOM   4246  N   ALA C 222      18.717 -34.363 -16.695  1.00 96.01           N  
ATOM   4247  CA  ALA C 222      20.169 -34.504 -16.773  1.00 96.01           C  
ATOM   4248  C   ALA C 222      20.818 -33.215 -17.269  1.00 96.01           C  
ATOM   4249  CB  ALA C 222      20.542 -35.669 -17.686  1.00 96.01           C  
ATOM   4250  O   ALA C 222      20.365 -32.622 -18.251  1.00 96.01           O  
ATOM   4251  N   HIS C 223      21.847 -32.737 -16.469  1.00 96.43           N  
ATOM   4252  CA  HIS C 223      22.499 -31.482 -16.822  1.00 96.43           C  
ATOM   4253  C   HIS C 223      23.944 -31.456 -16.335  1.00 96.43           C  
ATOM   4254  CB  HIS C 223      21.727 -30.295 -16.242  1.00 96.43           C  
ATOM   4255  O   HIS C 223      24.343 -32.287 -15.515  1.00 96.43           O  
ATOM   4256  CG  HIS C 223      21.596 -30.337 -14.752  1.00 96.43           C  
ATOM   4257  CD2 HIS C 223      22.287 -29.695 -13.780  1.00 96.43           C  
ATOM   4258  ND1 HIS C 223      20.658 -31.116 -14.109  1.00 96.43           N  
ATOM   4259  CE1 HIS C 223      20.778 -30.950 -12.802  1.00 96.43           C  
ATOM   4260  NE2 HIS C 223      21.760 -30.094 -12.577  1.00 96.43           N  
ATOM   4261  N   ILE C 224      24.721 -30.499 -16.929  1.00 97.61           N  
ATOM   4262  CA  ILE C 224      26.101 -30.217 -16.549  1.00 97.61           C  
ATOM   4263  C   ILE C 224      26.229 -28.756 -16.123  1.00 97.61           C  
ATOM   4264  CB  ILE C 224      27.079 -30.527 -17.703  1.00 97.61           C  
ATOM   4265  O   ILE C 224      25.820 -27.852 -16.854  1.00 97.61           O  
ATOM   4266  CG1 ILE C 224      26.845 -31.946 -18.235  1.00 97.61           C  
ATOM   4267  CG2 ILE C 224      28.530 -30.346 -17.245  1.00 97.61           C  
ATOM   4268  CD1 ILE C 224      27.553 -32.238 -19.550  1.00 97.61           C  
ATOM   4269  N   HIS C 225      26.784 -28.485 -14.873  1.00 97.77           N  
ATOM   4270  CA  HIS C 225      26.958 -27.134 -14.351  1.00 97.77           C  
ATOM   4271  C   HIS C 225      28.268 -26.521 -14.835  1.00 97.77           C  
ATOM   4272  CB  HIS C 225      26.915 -27.143 -12.822  1.00 97.77           C  
ATOM   4273  O   HIS C 225      29.265 -27.227 -15.001  1.00 97.77           O  
ATOM   4274  CG  HIS C 225      25.590 -27.547 -12.260  1.00 97.77           C  
ATOM   4275  CD2 HIS C 225      25.123 -28.755 -11.866  1.00 97.77           C  
ATOM   4276  ND1 HIS C 225      24.564 -26.650 -12.054  1.00 97.77           N  
ATOM   4277  CE1 HIS C 225      23.520 -27.290 -11.554  1.00 97.77           C  
ATOM   4278  NE2 HIS C 225      23.833 -28.569 -11.429  1.00 97.77           N  
ATOM   4279  N   PHE C 226      28.277 -25.118 -14.987  1.00 97.33           N  
ATOM   4280  CA  PHE C 226      29.469 -24.417 -15.448  1.00 97.33           C  
ATOM   4281  C   PHE C 226      29.662 -23.113 -14.681  1.00 97.33           C  
ATOM   4282  CB  PHE C 226      29.381 -24.133 -16.950  1.00 97.33           C  
ATOM   4283  O   PHE C 226      28.715 -22.342 -14.510  1.00 97.33           O  
ATOM   4284  CG  PHE C 226      29.385 -25.373 -17.804  1.00 97.33           C  
ATOM   4285  CD1 PHE C 226      30.568 -25.853 -18.351  1.00 97.33           C  
ATOM   4286  CD2 PHE C 226      28.205 -26.060 -18.058  1.00 97.33           C  
ATOM   4287  CE1 PHE C 226      30.577 -27.000 -19.141  1.00 97.33           C  
ATOM   4288  CE2 PHE C 226      28.205 -27.208 -18.845  1.00 97.33           C  
ATOM   4289  CZ  PHE C 226      29.390 -27.676 -19.387  1.00 97.33           C  
ATOM   4290  N   PHE C 227      30.848 -22.873 -14.166  1.00 97.31           N  
ATOM   4291  CA  PHE C 227      31.415 -21.566 -13.860  1.00 97.31           C  
ATOM   4292  C   PHE C 227      32.474 -21.181 -14.887  1.00 97.31           C  
ATOM   4293  CB  PHE C 227      32.022 -21.556 -12.453  1.00 97.31           C  
ATOM   4294  O   PHE C 227      33.480 -21.878 -15.040  1.00 97.31           O  
ATOM   4295  CG  PHE C 227      31.010 -21.360 -11.357  1.00 97.31           C  
ATOM   4296  CD1 PHE C 227      29.715 -20.947 -11.653  1.00 97.31           C  
ATOM   4297  CD2 PHE C 227      31.352 -21.588 -10.030  1.00 97.31           C  
ATOM   4298  CE1 PHE C 227      28.777 -20.764 -10.640  1.00 97.31           C  
ATOM   4299  CE2 PHE C 227      30.419 -21.407  -9.014  1.00 97.31           C  
ATOM   4300  CZ  PHE C 227      29.132 -20.994  -9.320  1.00 97.31           C  
ATOM   4301  N   ILE C 228      32.233 -20.072 -15.609  1.00 97.09           N  
ATOM   4302  CA  ILE C 228      33.210 -19.642 -16.605  1.00 97.09           C  
ATOM   4303  C   ILE C 228      33.710 -18.240 -16.268  1.00 97.09           C  
ATOM   4304  CB  ILE C 228      32.614 -19.671 -18.030  1.00 97.09           C  
ATOM   4305  O   ILE C 228      32.911 -17.318 -16.080  1.00 97.09           O  
ATOM   4306  CG1 ILE C 228      31.981 -21.037 -18.318  1.00 97.09           C  
ATOM   4307  CG2 ILE C 228      33.686 -19.334 -19.071  1.00 97.09           C  
ATOM   4308  CD1 ILE C 228      31.057 -21.049 -19.528  1.00 97.09           C  
ATOM   4309  N   SER C 229      34.948 -18.050 -16.114  1.00 95.66           N  
ATOM   4310  CA  SER C 229      35.534 -16.759 -15.771  1.00 95.66           C  
ATOM   4311  C   SER C 229      36.792 -16.487 -16.589  1.00 95.66           C  
ATOM   4312  CB  SER C 229      35.862 -16.698 -14.279  1.00 95.66           C  
ATOM   4313  O   SER C 229      37.479 -17.420 -17.009  1.00 95.66           O  
ATOM   4314  OG  SER C 229      36.752 -17.740 -13.917  1.00 95.66           O  
ATOM   4315  N   ALA C 230      37.050 -15.245 -16.917  1.00 95.22           N  
ATOM   4316  CA  ALA C 230      38.238 -14.757 -17.615  1.00 95.22           C  
ATOM   4317  C   ALA C 230      38.526 -13.302 -17.257  1.00 95.22           C  
ATOM   4318  CB  ALA C 230      38.068 -14.908 -19.125  1.00 95.22           C  
ATOM   4319  O   ALA C 230      37.607 -12.540 -16.946  1.00 95.22           O  
ATOM   4320  N   PRO C 231      39.873 -12.961 -17.254  1.00 89.91           N  
ATOM   4321  CA  PRO C 231      40.188 -11.561 -16.960  1.00 89.91           C  
ATOM   4322  C   PRO C 231      39.478 -10.586 -17.897  1.00 89.91           C  
ATOM   4323  CB  PRO C 231      41.705 -11.493 -17.152  1.00 89.91           C  
ATOM   4324  O   PRO C 231      39.508 -10.765 -19.117  1.00 89.91           O  
ATOM   4325  CG  PRO C 231      42.183 -12.889 -16.909  1.00 89.91           C  
ATOM   4326  CD  PRO C 231      41.139 -13.844 -17.411  1.00 89.91           C  
ATOM   4327  N   GLY C 232      38.822  -9.623 -17.295  1.00 90.84           N  
ATOM   4328  CA  GLY C 232      38.144  -8.580 -18.048  1.00 90.84           C  
ATOM   4329  C   GLY C 232      36.750  -8.980 -18.497  1.00 90.84           C  
ATOM   4330  O   GLY C 232      36.076  -8.221 -19.196  1.00 90.84           O  
ATOM   4331  N   HIS C 233      36.340 -10.119 -18.066  1.00 94.29           N  
ATOM   4332  CA  HIS C 233      35.026 -10.598 -18.481  1.00 94.29           C  
ATOM   4333  C   HIS C 233      34.176 -10.984 -17.275  1.00 94.29           C  
ATOM   4334  CB  HIS C 233      35.164 -11.789 -19.430  1.00 94.29           C  
ATOM   4335  O   HIS C 233      34.701 -11.462 -16.267  1.00 94.29           O  
ATOM   4336  CG  HIS C 233      35.883 -11.464 -20.700  1.00 94.29           C  
ATOM   4337  CD2 HIS C 233      35.416 -11.133 -21.928  1.00 94.29           C  
ATOM   4338  ND1 HIS C 233      37.258 -11.461 -20.797  1.00 94.29           N  
ATOM   4339  CE1 HIS C 233      37.606 -11.141 -22.033  1.00 94.29           C  
ATOM   4340  NE2 HIS C 233      36.507 -10.937 -22.738  1.00 94.29           N  
ATOM   4341  N   ARG C 234      32.849 -10.645 -17.368  1.00 94.46           N  
ATOM   4342  CA  ARG C 234      31.906 -10.930 -16.290  1.00 94.46           C  
ATOM   4343  C   ARG C 234      31.793 -12.432 -16.046  1.00 94.46           C  
ATOM   4344  CB  ARG C 234      30.529 -10.346 -16.612  1.00 94.46           C  
ATOM   4345  O   ARG C 234      31.654 -13.211 -16.991  1.00 94.46           O  
ATOM   4346  CG  ARG C 234      29.566 -10.353 -15.435  1.00 94.46           C  
ATOM   4347  CD  ARG C 234      28.252  -9.666 -15.776  1.00 94.46           C  
ATOM   4348  NE  ARG C 234      27.366  -9.590 -14.618  1.00 94.46           N  
ATOM   4349  NH1 ARG C 234      25.578  -8.706 -15.784  1.00 94.46           N  
ATOM   4350  NH2 ARG C 234      25.399  -9.112 -13.535  1.00 94.46           N  
ATOM   4351  CZ  ARG C 234      26.116  -9.136 -14.648  1.00 94.46           C  
ATOM   4352  N   HIS C 235      31.876 -12.845 -14.734  1.00 94.54           N  
ATOM   4353  CA  HIS C 235      31.697 -14.240 -14.346  1.00 94.54           C  
ATOM   4354  C   HIS C 235      30.322 -14.755 -14.759  1.00 94.54           C  
ATOM   4355  CB  HIS C 235      31.888 -14.406 -12.837  1.00 94.54           C  
ATOM   4356  O   HIS C 235      29.318 -14.062 -14.585  1.00 94.54           O  
ATOM   4357  CG  HIS C 235      31.669 -15.804 -12.356  1.00 94.54           C  
ATOM   4358  CD2 HIS C 235      30.559 -16.417 -11.880  1.00 94.54           C  
ATOM   4359  ND1 HIS C 235      32.672 -16.748 -12.328  1.00 94.54           N  
ATOM   4360  CE1 HIS C 235      32.188 -17.884 -11.854  1.00 94.54           C  
ATOM   4361  NE2 HIS C 235      30.907 -17.710 -11.575  1.00 94.54           N  
ATOM   4362  N   LEU C 236      30.368 -15.988 -15.423  1.00 95.37           N  
ATOM   4363  CA  LEU C 236      29.116 -16.572 -15.892  1.00 95.37           C  
ATOM   4364  C   LEU C 236      28.812 -17.871 -15.153  1.00 95.37           C  
ATOM   4365  CB  LEU C 236      29.176 -16.830 -17.399  1.00 95.37           C  
ATOM   4366  O   LEU C 236      29.644 -18.781 -15.121  1.00 95.37           O  
ATOM   4367  CG  LEU C 236      27.998 -17.599 -18.003  1.00 95.37           C  
ATOM   4368  CD1 LEU C 236      26.740 -16.737 -17.988  1.00 95.37           C  
ATOM   4369  CD2 LEU C 236      28.326 -18.052 -19.421  1.00 95.37           C  
ATOM   4370  N   THR C 237      27.646 -17.920 -14.465  1.00 95.46           N  
ATOM   4371  CA  THR C 237      27.073 -19.141 -13.909  1.00 95.46           C  
ATOM   4372  C   THR C 237      25.958 -19.671 -14.805  1.00 95.46           C  
ATOM   4373  CB  THR C 237      26.526 -18.906 -12.489  1.00 95.46           C  
ATOM   4374  O   THR C 237      24.975 -18.973 -15.061  1.00 95.46           O  
ATOM   4375  CG2 THR C 237      25.979 -20.196 -11.889  1.00 95.46           C  
ATOM   4376  OG1 THR C 237      27.580 -18.412 -11.653  1.00 95.46           O  
ATOM   4377  N   THR C 238      26.099 -20.955 -15.264  1.00 95.63           N  
ATOM   4378  CA  THR C 238      25.094 -21.501 -16.170  1.00 95.63           C  
ATOM   4379  C   THR C 238      25.123 -23.027 -16.154  1.00 95.63           C  
ATOM   4380  CB  THR C 238      25.304 -20.996 -17.609  1.00 95.63           C  
ATOM   4381  O   THR C 238      25.704 -23.632 -15.250  1.00 95.63           O  
ATOM   4382  CG2 THR C 238      26.500 -21.679 -18.263  1.00 95.63           C  
ATOM   4383  OG1 THR C 238      24.129 -21.271 -18.383  1.00 95.63           O  
ATOM   4384  N   GLN C 239      24.227 -23.651 -17.036  1.00 96.11           N  
ATOM   4385  CA  GLN C 239      24.224 -25.103 -17.186  1.00 96.11           C  
ATOM   4386  C   GLN C 239      23.798 -25.509 -18.594  1.00 96.11           C  
ATOM   4387  CB  GLN C 239      23.300 -25.747 -16.151  1.00 96.11           C  
ATOM   4388  O   GLN C 239      23.232 -24.703 -19.334  1.00 96.11           O  
ATOM   4389  CG  GLN C 239      21.818 -25.529 -16.429  1.00 96.11           C  
ATOM   4390  CD  GLN C 239      20.927 -26.099 -15.342  1.00 96.11           C  
ATOM   4391  NE2 GLN C 239      19.737 -26.549 -15.726  1.00 96.11           N  
ATOM   4392  OE1 GLN C 239      21.306 -26.137 -14.166  1.00 96.11           O  
ATOM   4393  N   ILE C 240      24.203 -26.793 -18.961  1.00 96.25           N  
ATOM   4394  CA  ILE C 240      23.691 -27.413 -20.179  1.00 96.25           C  
ATOM   4395  C   ILE C 240      22.732 -28.544 -19.817  1.00 96.25           C  
ATOM   4396  CB  ILE C 240      24.838 -27.945 -21.067  1.00 96.25           C  
ATOM   4397  O   ILE C 240      23.068 -29.421 -19.017  1.00 96.25           O  
ATOM   4398  CG1 ILE C 240      25.812 -26.816 -21.416  1.00 96.25           C  
ATOM   4399  CG2 ILE C 240      24.280 -28.599 -22.334  1.00 96.25           C  
ATOM   4400  CD1 ILE C 240      27.114 -27.292 -22.045  1.00 96.25           C  
ATOM   4401  N   ASN C 241      21.474 -28.395 -20.362  1.00 94.80           N  
ATOM   4402  CA  ASN C 241      20.511 -29.482 -20.222  1.00 94.80           C  
ATOM   4403  C   ASN C 241      20.552 -30.426 -21.421  1.00 94.80           C  
ATOM   4404  CB  ASN C 241      19.099 -28.928 -20.030  1.00 94.80           C  
ATOM   4405  O   ASN C 241      20.615 -29.976 -22.567  1.00 94.80           O  
ATOM   4406  CG  ASN C 241      18.977 -28.055 -18.796  1.00 94.80           C  
ATOM   4407  ND2 ASN C 241      18.995 -26.742 -18.996  1.00 94.80           N  
ATOM   4408  OD1 ASN C 241      18.868 -28.556 -17.675  1.00 94.80           O  
ATOM   4409  N   LEU C 242      20.596 -31.680 -21.163  1.00 95.15           N  
ATOM   4410  CA  LEU C 242      20.715 -32.635 -22.260  1.00 95.15           C  
ATOM   4411  C   LEU C 242      19.371 -32.835 -22.953  1.00 95.15           C  
ATOM   4412  CB  LEU C 242      21.244 -33.977 -21.748  1.00 95.15           C  
ATOM   4413  O   LEU C 242      18.372 -33.148 -22.301  1.00 95.15           O  
ATOM   4414  CG  LEU C 242      22.609 -33.949 -21.057  1.00 95.15           C  
ATOM   4415  CD1 LEU C 242      23.042 -35.362 -20.682  1.00 95.15           C  
ATOM   4416  CD2 LEU C 242      23.649 -33.287 -21.956  1.00 95.15           C  
ATOM   4417  N   ALA C 243      19.412 -32.684 -24.243  1.00 90.80           N  
ATOM   4418  CA  ALA C 243      18.208 -32.768 -25.066  1.00 90.80           C  
ATOM   4419  C   ALA C 243      17.552 -34.140 -24.939  1.00 90.80           C  
ATOM   4420  CB  ALA C 243      18.541 -32.473 -26.526  1.00 90.80           C  
ATOM   4421  O   ALA C 243      18.239 -35.161 -24.891  1.00 90.80           O  
ATOM   4422  N   GLY C 244      16.243 -34.150 -24.861  1.00 87.56           N  
ATOM   4423  CA  GLY C 244      15.484 -35.390 -24.866  1.00 87.56           C  
ATOM   4424  C   GLY C 244      15.125 -35.877 -23.475  1.00 87.56           C  
ATOM   4425  O   GLY C 244      14.347 -36.820 -23.323  1.00 87.56           O  
ATOM   4426  N   ASP C 245      15.584 -35.275 -22.445  1.00 87.54           N  
ATOM   4427  CA  ASP C 245      15.235 -35.660 -21.081  1.00 87.54           C  
ATOM   4428  C   ASP C 245      13.760 -35.390 -20.794  1.00 87.54           C  
ATOM   4429  CB  ASP C 245      16.113 -34.918 -20.072  1.00 87.54           C  
ATOM   4430  O   ASP C 245      13.211 -34.381 -21.239  1.00 87.54           O  
ATOM   4431  CG  ASP C 245      15.997 -35.472 -18.664  1.00 87.54           C  
ATOM   4432  OD1 ASP C 245      15.013 -35.154 -17.962  1.00 87.54           O  
ATOM   4433  OD2 ASP C 245      16.900 -36.231 -18.251  1.00 87.54           O  
ATOM   4434  N   LYS C 246      13.167 -36.344 -20.049  1.00 89.47           N  
ATOM   4435  CA  LYS C 246      11.744 -36.274 -19.731  1.00 89.47           C  
ATOM   4436  C   LYS C 246      11.402 -34.960 -19.033  1.00 89.47           C  
ATOM   4437  CB  LYS C 246      11.331 -37.455 -18.853  1.00 89.47           C  
ATOM   4438  O   LYS C 246      10.321 -34.404 -19.239  1.00 89.47           O  
ATOM   4439  CG  LYS C 246       9.883 -37.406 -18.389  1.00 89.47           C  
ATOM   4440  CD  LYS C 246       9.555 -38.563 -17.454  1.00 89.47           C  
ATOM   4441  CE  LYS C 246       8.124 -38.480 -16.940  1.00 89.47           C  
ATOM   4442  NZ  LYS C 246       7.822 -39.568 -15.961  1.00 89.47           N  
ATOM   4443  N   TYR C 247      12.332 -34.395 -18.250  1.00 91.67           N  
ATOM   4444  CA  TYR C 247      12.050 -33.222 -17.430  1.00 91.67           C  
ATOM   4445  C   TYR C 247      12.729 -31.982 -18.000  1.00 91.67           C  
ATOM   4446  CB  TYR C 247      12.511 -33.452 -15.987  1.00 91.67           C  
ATOM   4447  O   TYR C 247      12.949 -31.003 -17.284  1.00 91.67           O  
ATOM   4448  CG  TYR C 247      11.769 -34.562 -15.283  1.00 91.67           C  
ATOM   4449  CD1 TYR C 247      10.481 -34.363 -14.791  1.00 91.67           C  
ATOM   4450  CD2 TYR C 247      12.354 -35.811 -15.106  1.00 91.67           C  
ATOM   4451  CE1 TYR C 247       9.794 -35.382 -14.140  1.00 91.67           C  
ATOM   4452  CE2 TYR C 247      11.677 -36.838 -14.457  1.00 91.67           C  
ATOM   4453  OH  TYR C 247       9.724 -37.626 -13.333  1.00 91.67           O  
ATOM   4454  CZ  TYR C 247      10.399 -36.614 -13.978  1.00 91.67           C  
ATOM   4455  N   LEU C 248      13.079 -32.073 -19.285  1.00 88.12           N  
ATOM   4456  CA  LEU C 248      13.798 -30.973 -19.918  1.00 88.12           C  
ATOM   4457  C   LEU C 248      13.065 -29.652 -19.709  1.00 88.12           C  
ATOM   4458  CB  LEU C 248      13.974 -31.239 -21.415  1.00 88.12           C  
ATOM   4459  O   LEU C 248      13.676 -28.652 -19.325  1.00 88.12           O  
ATOM   4460  CG  LEU C 248      14.698 -30.156 -22.216  1.00 88.12           C  
ATOM   4461  CD1 LEU C 248      16.124 -29.981 -21.703  1.00 88.12           C  
ATOM   4462  CD2 LEU C 248      14.698 -30.498 -23.702  1.00 88.12           C  
ATOM   4463  N   TRP C 249      11.808 -29.611 -19.806  1.00 88.03           N  
ATOM   4464  CA  TRP C 249      11.040 -28.379 -19.666  1.00 88.03           C  
ATOM   4465  C   TRP C 249      10.092 -28.460 -18.476  1.00 88.03           C  
ATOM   4466  CB  TRP C 249      10.249 -28.090 -20.946  1.00 88.03           C  
ATOM   4467  O   TRP C 249       9.100 -27.730 -18.412  1.00 88.03           O  
ATOM   4468  CG  TRP C 249      11.105 -27.901 -22.161  1.00 88.03           C  
ATOM   4469  CD1 TRP C 249      11.251 -28.768 -23.210  1.00 88.03           C  
ATOM   4470  CD2 TRP C 249      11.939 -26.776 -22.453  1.00 88.03           C  
ATOM   4471  CE2 TRP C 249      12.561 -27.026 -23.696  1.00 88.03           C  
ATOM   4472  CE3 TRP C 249      12.220 -25.577 -21.783  1.00 88.03           C  
ATOM   4473  NE1 TRP C 249      12.125 -28.247 -24.136  1.00 88.03           N  
ATOM   4474  CH2 TRP C 249      13.705 -24.957 -23.607  1.00 88.03           C  
ATOM   4475  CZ2 TRP C 249      13.448 -26.121 -24.284  1.00 88.03           C  
ATOM   4476  CZ3 TRP C 249      13.103 -24.677 -22.369  1.00 88.03           C  
ATOM   4477  N   ASP C 250      10.269 -29.419 -17.546  1.00 90.24           N  
ATOM   4478  CA  ASP C 250       9.536 -29.619 -16.299  1.00 90.24           C  
ATOM   4479  C   ASP C 250      10.491 -29.831 -15.128  1.00 90.24           C  
ATOM   4480  CB  ASP C 250       8.582 -30.809 -16.422  1.00 90.24           C  
ATOM   4481  O   ASP C 250      10.307 -30.751 -14.327  1.00 90.24           O  
ATOM   4482  CG  ASP C 250       7.590 -30.895 -15.276  1.00 90.24           C  
ATOM   4483  OD1 ASP C 250       7.345 -29.870 -14.603  1.00 90.24           O  
ATOM   4484  OD2 ASP C 250       7.050 -31.997 -15.041  1.00 90.24           O  
ATOM   4485  N   ASP C 251      11.559 -29.024 -15.134  1.00 91.69           N  
ATOM   4486  CA  ASP C 251      12.535 -28.996 -14.049  1.00 91.69           C  
ATOM   4487  C   ASP C 251      11.936 -28.379 -12.788  1.00 91.69           C  
ATOM   4488  CB  ASP C 251      13.785 -28.223 -14.471  1.00 91.69           C  
ATOM   4489  O   ASP C 251      11.422 -27.259 -12.822  1.00 91.69           O  
ATOM   4490  CG  ASP C 251      14.851 -28.183 -13.389  1.00 91.69           C  
ATOM   4491  OD1 ASP C 251      14.720 -28.905 -12.377  1.00 91.69           O  
ATOM   4492  OD2 ASP C 251      15.829 -27.422 -13.550  1.00 91.69           O  
ATOM   4493  N   PHE C 252      11.956 -29.094 -11.653  1.00 95.64           N  
ATOM   4494  CA  PHE C 252      11.345 -28.569 -10.438  1.00 95.64           C  
ATOM   4495  C   PHE C 252      12.038 -27.286  -9.995  1.00 95.64           C  
ATOM   4496  CB  PHE C 252      11.397 -29.609  -9.316  1.00 95.64           C  
ATOM   4497  O   PHE C 252      11.461 -26.488  -9.253  1.00 95.64           O  
ATOM   4498  CG  PHE C 252      12.679 -29.587  -8.527  1.00 95.64           C  
ATOM   4499  CD1 PHE C 252      13.843 -30.137  -9.050  1.00 95.64           C  
ATOM   4500  CD2 PHE C 252      12.720 -29.016  -7.262  1.00 95.64           C  
ATOM   4501  CE1 PHE C 252      15.031 -30.118  -8.323  1.00 95.64           C  
ATOM   4502  CE2 PHE C 252      13.903 -28.992  -6.529  1.00 95.64           C  
ATOM   4503  CZ  PHE C 252      15.057 -29.545  -7.061  1.00 95.64           C  
ATOM   4504  N   ALA C 253      13.309 -27.091 -10.428  1.00 93.59           N  
ATOM   4505  CA  ALA C 253      14.097 -25.926 -10.036  1.00 93.59           C  
ATOM   4506  C   ALA C 253      14.029 -24.835 -11.102  1.00 93.59           C  
ATOM   4507  CB  ALA C 253      15.548 -26.326  -9.781  1.00 93.59           C  
ATOM   4508  O   ALA C 253      14.645 -23.776 -10.955  1.00 93.59           O  
ATOM   4509  N   TYR C 254      13.398 -25.046 -12.157  1.00 94.40           N  
ATOM   4510  CA  TYR C 254      13.101 -24.093 -13.220  1.00 94.40           C  
ATOM   4511  C   TYR C 254      14.383 -23.501 -13.794  1.00 94.40           C  
ATOM   4512  CB  TYR C 254      12.196 -22.972 -12.700  1.00 94.40           C  
ATOM   4513  O   TYR C 254      14.450 -22.300 -14.069  1.00 94.40           O  
ATOM   4514  CG  TYR C 254      10.917 -23.468 -12.070  1.00 94.40           C  
ATOM   4515  CD1 TYR C 254       9.779 -23.694 -12.842  1.00 94.40           C  
ATOM   4516  CD2 TYR C 254      10.842 -23.712 -10.703  1.00 94.40           C  
ATOM   4517  CE1 TYR C 254       8.597 -24.148 -12.266  1.00 94.40           C  
ATOM   4518  CE2 TYR C 254       9.667 -24.167 -10.116  1.00 94.40           C  
ATOM   4519  OH  TYR C 254       7.384 -24.833 -10.329  1.00 94.40           O  
ATOM   4520  CZ  TYR C 254       8.551 -24.383 -10.904  1.00 94.40           C  
ATOM   4521  N   ALA C 255      15.354 -24.306 -14.018  1.00 92.61           N  
ATOM   4522  CA  ALA C 255      16.666 -23.827 -14.449  1.00 92.61           C  
ATOM   4523  C   ALA C 255      16.797 -23.878 -15.967  1.00 92.61           C  
ATOM   4524  CB  ALA C 255      17.774 -24.649 -13.794  1.00 92.61           C  
ATOM   4525  O   ALA C 255      17.700 -23.263 -16.539  1.00 92.61           O  
ATOM   4526  N   THR C 256      15.959 -24.647 -16.664  1.00 90.01           N  
ATOM   4527  CA  THR C 256      16.074 -24.783 -18.111  1.00 90.01           C  
ATOM   4528  C   THR C 256      15.679 -23.484 -18.810  1.00 90.01           C  
ATOM   4529  CB  THR C 256      15.200 -25.937 -18.635  1.00 90.01           C  
ATOM   4530  O   THR C 256      14.610 -22.931 -18.543  1.00 90.01           O  
ATOM   4531  CG2 THR C 256      15.528 -26.258 -20.091  1.00 90.01           C  
ATOM   4532  OG1 THR C 256      15.431 -27.105 -17.837  1.00 90.01           O  
ATOM   4533  N   ARG C 257      16.567 -22.929 -19.654  1.00 89.80           N  
ATOM   4534  CA  ARG C 257      16.324 -21.725 -20.441  1.00 89.80           C  
ATOM   4535  C   ARG C 257      16.628 -21.963 -21.916  1.00 89.80           C  
ATOM   4536  CB  ARG C 257      17.163 -20.559 -19.914  1.00 89.80           C  
ATOM   4537  O   ARG C 257      17.380 -22.876 -22.260  1.00 89.80           O  
ATOM   4538  CG  ARG C 257      16.877 -20.201 -18.464  1.00 89.80           C  
ATOM   4539  CD  ARG C 257      17.298 -18.773 -18.143  1.00 89.80           C  
ATOM   4540  NE  ARG C 257      16.888 -18.381 -16.798  1.00 89.80           N  
ATOM   4541  NH1 ARG C 257      17.335 -16.134 -17.094  1.00 89.80           N  
ATOM   4542  NH2 ARG C 257      16.518 -16.889 -15.091  1.00 89.80           N  
ATOM   4543  CZ  ARG C 257      16.915 -17.135 -16.330  1.00 89.80           C  
ATOM   4544  N   ASP C 258      15.978 -21.142 -22.860  1.00 87.36           N  
ATOM   4545  CA  ASP C 258      16.310 -21.204 -24.280  1.00 87.36           C  
ATOM   4546  C   ASP C 258      17.785 -20.885 -24.513  1.00 87.36           C  
ATOM   4547  CB  ASP C 258      15.431 -20.240 -25.079  1.00 87.36           C  
ATOM   4548  O   ASP C 258      18.323 -19.943 -23.928  1.00 87.36           O  
ATOM   4549  CG  ASP C 258      14.048 -20.798 -25.367  1.00 87.36           C  
ATOM   4550  OD1 ASP C 258      13.943 -21.874 -25.994  1.00 87.36           O  
ATOM   4551  OD2 ASP C 258      13.055 -20.155 -24.964  1.00 87.36           O  
ATOM   4552  N   GLY C 259      18.390 -21.729 -25.231  1.00 87.59           N  
ATOM   4553  CA  GLY C 259      19.799 -21.550 -25.544  1.00 87.59           C  
ATOM   4554  C   GLY C 259      20.716 -22.358 -24.646  1.00 87.59           C  
ATOM   4555  O   GLY C 259      21.933 -22.370 -24.841  1.00 87.59           O  
ATOM   4556  N   LEU C 260      20.097 -23.110 -23.652  1.00 92.88           N  
ATOM   4557  CA  LEU C 260      20.925 -23.889 -22.737  1.00 92.88           C  
ATOM   4558  C   LEU C 260      20.634 -25.379 -22.876  1.00 92.88           C  
ATOM   4559  CB  LEU C 260      20.691 -23.443 -21.292  1.00 92.88           C  
ATOM   4560  O   LEU C 260      20.767 -26.135 -21.911  1.00 92.88           O  
ATOM   4561  CG  LEU C 260      21.108 -22.014 -20.946  1.00 92.88           C  
ATOM   4562  CD1 LEU C 260      20.911 -21.748 -19.457  1.00 92.88           C  
ATOM   4563  CD2 LEU C 260      22.558 -21.767 -21.351  1.00 92.88           C  
ATOM   4564  N   VAL C 261      20.105 -25.731 -23.989  1.00 91.41           N  
ATOM   4565  CA  VAL C 261      19.869 -27.144 -24.265  1.00 91.41           C  
ATOM   4566  C   VAL C 261      20.963 -27.680 -25.188  1.00 91.41           C  
ATOM   4567  CB  VAL C 261      18.478 -27.373 -24.899  1.00 91.41           C  
ATOM   4568  O   VAL C 261      21.159 -27.166 -26.292  1.00 91.41           O  
ATOM   4569  CG1 VAL C 261      18.256 -28.856 -25.190  1.00 91.41           C  
ATOM   4570  CG2 VAL C 261      17.381 -26.834 -23.984  1.00 91.41           C  
ATOM   4571  N   GLY C 262      21.801 -28.687 -24.692  1.00 92.14           N  
ATOM   4572  CA  GLY C 262      22.860 -29.306 -25.474  1.00 92.14           C  
ATOM   4573  C   GLY C 262      22.397 -30.526 -26.245  1.00 92.14           C  
ATOM   4574  O   GLY C 262      21.852 -31.465 -25.663  1.00 92.14           O  
ATOM   4575  N   ASP C 263      22.656 -30.517 -27.548  1.00 90.44           N  
ATOM   4576  CA  ASP C 263      22.371 -31.689 -28.371  1.00 90.44           C  
ATOM   4577  C   ASP C 263      23.343 -32.825 -28.063  1.00 90.44           C  
ATOM   4578  CB  ASP C 263      22.435 -31.329 -29.857  1.00 90.44           C  
ATOM   4579  O   ASP C 263      24.560 -32.625 -28.061  1.00 90.44           O  
ATOM   4580  CG  ASP C 263      21.813 -32.387 -30.750  1.00 90.44           C  
ATOM   4581  OD1 ASP C 263      21.004 -33.203 -30.257  1.00 90.44           O  
ATOM   4582  OD2 ASP C 263      22.134 -32.406 -31.958  1.00 90.44           O  
ATOM   4583  N   ILE C 264      22.819 -33.903 -27.556  1.00 92.76           N  
ATOM   4584  CA  ILE C 264      23.640 -35.073 -27.266  1.00 92.76           C  
ATOM   4585  C   ILE C 264      23.463 -36.114 -28.369  1.00 92.76           C  
ATOM   4586  CB  ILE C 264      23.287 -35.684 -25.891  1.00 92.76           C  
ATOM   4587  O   ILE C 264      22.343 -36.545 -28.650  1.00 92.76           O  
ATOM   4588  CG1 ILE C 264      24.224 -36.855 -25.570  1.00 92.76           C  
ATOM   4589  CG2 ILE C 264      21.822 -36.130 -25.858  1.00 92.76           C  
ATOM   4590  CD1 ILE C 264      24.172 -37.309 -24.118  1.00 92.76           C  
ATOM   4591  N   ARG C 265      24.708 -36.443 -29.005  1.00 90.61           N  
ATOM   4592  CA  ARG C 265      24.721 -37.412 -30.096  1.00 90.61           C  
ATOM   4593  C   ARG C 265      25.350 -38.728 -29.652  1.00 90.61           C  
ATOM   4594  CB  ARG C 265      25.475 -36.852 -31.304  1.00 90.61           C  
ATOM   4595  O   ARG C 265      26.542 -38.778 -29.341  1.00 90.61           O  
ATOM   4596  CG  ARG C 265      24.903 -35.547 -31.836  1.00 90.61           C  
ATOM   4597  CD  ARG C 265      25.807 -34.923 -32.890  1.00 90.61           C  
ATOM   4598  NE  ARG C 265      27.051 -34.426 -32.307  1.00 90.61           N  
ATOM   4599  NH1 ARG C 265      28.025 -33.886 -34.331  1.00 90.61           N  
ATOM   4600  NH2 ARG C 265      29.159 -33.518 -32.373  1.00 90.61           N  
ATOM   4601  CZ  ARG C 265      28.076 -33.944 -33.005  1.00 90.61           C  
ATOM   4602  N   PHE C 266      24.442 -39.803 -29.715  1.00 92.19           N  
ATOM   4603  CA  PHE C 266      24.939 -41.134 -29.389  1.00 92.19           C  
ATOM   4604  C   PHE C 266      25.467 -41.836 -30.635  1.00 92.19           C  
ATOM   4605  CB  PHE C 266      23.836 -41.977 -28.739  1.00 92.19           C  
ATOM   4606  O   PHE C 266      24.774 -41.912 -31.651  1.00 92.19           O  
ATOM   4607  CG  PHE C 266      23.437 -41.501 -27.369  1.00 92.19           C  
ATOM   4608  CD1 PHE C 266      24.123 -41.933 -26.240  1.00 92.19           C  
ATOM   4609  CD2 PHE C 266      22.375 -40.621 -27.208  1.00 92.19           C  
ATOM   4610  CE1 PHE C 266      23.757 -41.495 -24.970  1.00 92.19           C  
ATOM   4611  CE2 PHE C 266      22.002 -40.178 -25.941  1.00 92.19           C  
ATOM   4612  CZ  PHE C 266      22.693 -40.618 -24.824  1.00 92.19           C  
ATOM   4613  N   ILE C 267      26.762 -42.333 -30.516  1.00 93.50           N  
ATOM   4614  CA  ILE C 267      27.433 -42.962 -31.648  1.00 93.50           C  
ATOM   4615  C   ILE C 267      27.696 -44.435 -31.337  1.00 93.50           C  
ATOM   4616  CB  ILE C 267      28.757 -42.243 -31.992  1.00 93.50           C  
ATOM   4617  O   ILE C 267      28.374 -44.758 -30.359  1.00 93.50           O  
ATOM   4618  CG1 ILE C 267      28.489 -40.776 -32.351  1.00 93.50           C  
ATOM   4619  CG2 ILE C 267      29.481 -42.963 -33.132  1.00 93.50           C  
ATOM   4620  CD1 ILE C 267      29.511 -39.803 -31.779  1.00 93.50           C  
ATOM   4621  N   ASP C 268      27.202 -45.359 -32.194  1.00 90.07           N  
ATOM   4622  CA  ASP C 268      27.364 -46.799 -32.029  1.00 90.07           C  
ATOM   4623  C   ASP C 268      28.395 -47.353 -33.011  1.00 90.07           C  
ATOM   4624  CB  ASP C 268      26.025 -47.516 -32.214  1.00 90.07           C  
ATOM   4625  O   ASP C 268      28.694 -48.549 -32.998  1.00 90.07           O  
ATOM   4626  CG  ASP C 268      25.039 -47.225 -31.096  1.00 90.07           C  
ATOM   4627  OD1 ASP C 268      25.409 -47.350 -29.908  1.00 90.07           O  
ATOM   4628  OD2 ASP C 268      23.881 -46.870 -31.405  1.00 90.07           O  
ATOM   4629  N   ASP C 269      29.135 -46.472 -33.733  1.00 90.06           N  
ATOM   4630  CA  ASP C 269      30.100 -46.883 -34.749  1.00 90.06           C  
ATOM   4631  C   ASP C 269      31.400 -47.364 -34.108  1.00 90.06           C  
ATOM   4632  CB  ASP C 269      30.385 -45.732 -35.715  1.00 90.06           C  
ATOM   4633  O   ASP C 269      32.076 -46.602 -33.414  1.00 90.06           O  
ATOM   4634  CG  ASP C 269      31.346 -46.115 -36.828  1.00 90.06           C  
ATOM   4635  OD1 ASP C 269      32.541 -45.758 -36.752  1.00 90.06           O  
ATOM   4636  OD2 ASP C 269      30.903 -46.779 -37.790  1.00 90.06           O  
ATOM   4637  N   THR C 270      31.716 -48.585 -34.414  1.00 90.31           N  
ATOM   4638  CA  THR C 270      32.861 -49.243 -33.797  1.00 90.31           C  
ATOM   4639  C   THR C 270      34.163 -48.563 -34.210  1.00 90.31           C  
ATOM   4640  CB  THR C 270      32.917 -50.736 -34.174  1.00 90.31           C  
ATOM   4641  O   THR C 270      35.097 -48.462 -33.411  1.00 90.31           O  
ATOM   4642  CG2 THR C 270      33.984 -51.467 -33.367  1.00 90.31           C  
ATOM   4643  OG1 THR C 270      31.642 -51.337 -33.913  1.00 90.31           O  
ATOM   4644  N   GLU C 271      34.267 -48.189 -35.484  1.00 89.89           N  
ATOM   4645  CA  GLU C 271      35.477 -47.516 -35.944  1.00 89.89           C  
ATOM   4646  C   GLU C 271      35.665 -46.176 -35.238  1.00 89.89           C  
ATOM   4647  CB  GLU C 271      35.434 -47.310 -37.460  1.00 89.89           C  
ATOM   4648  O   GLU C 271      36.782 -45.821 -34.856  1.00 89.89           O  
ATOM   4649  CG  GLU C 271      35.801 -48.551 -38.260  1.00 89.89           C  
ATOM   4650  CD  GLU C 271      37.254 -48.966 -38.093  1.00 89.89           C  
ATOM   4651  OE1 GLU C 271      37.558 -50.174 -38.211  1.00 89.89           O  
ATOM   4652  OE2 GLU C 271      38.095 -48.074 -37.841  1.00 89.89           O  
ATOM   4653  N   ALA C 272      34.528 -45.550 -35.087  1.00 90.62           N  
ATOM   4654  CA  ALA C 272      34.587 -44.274 -34.377  1.00 90.62           C  
ATOM   4655  C   ALA C 272      34.986 -44.477 -32.918  1.00 90.62           C  
ATOM   4656  CB  ALA C 272      33.244 -43.554 -34.463  1.00 90.62           C  
ATOM   4657  O   ALA C 272      35.747 -43.684 -32.360  1.00 90.62           O  
ATOM   4658  N   ALA C 273      34.395 -45.459 -32.334  1.00 92.25           N  
ATOM   4659  CA  ALA C 273      34.747 -45.778 -30.953  1.00 92.25           C  
ATOM   4660  C   ALA C 273      36.236 -46.089 -30.824  1.00 92.25           C  
ATOM   4661  CB  ALA C 273      33.916 -46.955 -30.450  1.00 92.25           C  
ATOM   4662  O   ALA C 273      36.904 -45.591 -29.915  1.00 92.25           O  
ATOM   4663  N   ARG C 274      36.736 -46.854 -31.794  1.00 91.37           N  
ATOM   4664  CA  ARG C 274      38.155 -47.191 -31.799  1.00 91.37           C  
ATOM   4665  C   ARG C 274      39.012 -45.942 -31.979  1.00 91.37           C  
ATOM   4666  CB  ARG C 274      38.465 -48.202 -32.904  1.00 91.37           C  
ATOM   4667  O   ARG C 274      40.034 -45.783 -31.309  1.00 91.37           O  
ATOM   4668  CG  ARG C 274      39.687 -49.064 -32.626  1.00 91.37           C  
ATOM   4669  CD  ARG C 274      39.965 -50.033 -33.767  1.00 91.37           C  
ATOM   4670  NE  ARG C 274      39.950 -51.420 -33.311  1.00 91.37           N  
ATOM   4671  NH1 ARG C 274      40.028 -52.334 -35.431  1.00 91.37           N  
ATOM   4672  NH2 ARG C 274      39.964 -53.699 -33.591  1.00 91.37           N  
ATOM   4673  CZ  ARG C 274      39.981 -52.481 -34.112  1.00 91.37           C  
ATOM   4674  N   ALA C 275      38.505 -45.123 -32.835  1.00 91.66           N  
ATOM   4675  CA  ALA C 275      39.245 -43.890 -33.092  1.00 91.66           C  
ATOM   4676  C   ALA C 275      39.313 -43.021 -31.840  1.00 91.66           C  
ATOM   4677  CB  ALA C 275      38.606 -43.115 -34.241  1.00 91.66           C  
ATOM   4678  O   ALA C 275      40.287 -42.292 -31.635  1.00 91.66           O  
ATOM   4679  N   ARG C 276      38.361 -43.143 -31.024  1.00 91.65           N  
ATOM   4680  CA  ARG C 276      38.316 -42.335 -29.810  1.00 91.65           C  
ATOM   4681  C   ARG C 276      38.873 -43.106 -28.618  1.00 91.65           C  
ATOM   4682  CB  ARG C 276      36.884 -41.882 -29.517  1.00 91.65           C  
ATOM   4683  O   ARG C 276      38.858 -42.611 -27.489  1.00 91.65           O  
ATOM   4684  CG  ARG C 276      36.352 -40.849 -30.498  1.00 91.65           C  
ATOM   4685  CD  ARG C 276      36.821 -39.444 -30.146  1.00 91.65           C  
ATOM   4686  NE  ARG C 276      36.214 -38.440 -31.014  1.00 91.65           N  
ATOM   4687  NH1 ARG C 276      37.222 -36.636 -29.981  1.00 91.65           N  
ATOM   4688  NH2 ARG C 276      35.813 -36.304 -31.759  1.00 91.65           N  
ATOM   4689  CZ  ARG C 276      36.417 -37.129 -30.916  1.00 91.65           C  
ATOM   4690  N   GLY C 277      39.221 -44.321 -28.792  1.00 91.77           N  
ATOM   4691  CA  GLY C 277      39.808 -45.152 -27.753  1.00 91.77           C  
ATOM   4692  C   GLY C 277      38.801 -45.612 -26.716  1.00 91.77           C  
ATOM   4693  O   GLY C 277      39.115 -45.678 -25.526  1.00 91.77           O  
ATOM   4694  N   VAL C 278      37.576 -45.735 -27.167  1.00 90.98           N  
ATOM   4695  CA  VAL C 278      36.540 -46.188 -26.246  1.00 90.98           C  
ATOM   4696  C   VAL C 278      35.922 -47.486 -26.761  1.00 90.98           C  
ATOM   4697  CB  VAL C 278      35.444 -45.116 -26.053  1.00 90.98           C  
ATOM   4698  O   VAL C 278      36.082 -47.835 -27.934  1.00 90.98           O  
ATOM   4699  CG1 VAL C 278      36.001 -43.901 -25.315  1.00 90.98           C  
ATOM   4700  CG2 VAL C 278      34.857 -44.704 -27.402  1.00 90.98           C  
ATOM   4701  N   GLN C 279      35.457 -48.316 -25.914  1.00 87.14           N  
ATOM   4702  CA  GLN C 279      34.763 -49.545 -26.282  1.00 87.14           C  
ATOM   4703  C   GLN C 279      33.249 -49.348 -26.264  1.00 87.14           C  
ATOM   4704  CB  GLN C 279      35.154 -50.686 -25.341  1.00 87.14           C  
ATOM   4705  O   GLN C 279      32.695 -48.844 -25.285  1.00 87.14           O  
ATOM   4706  CG  GLN C 279      34.900 -52.072 -25.916  1.00 87.14           C  
ATOM   4707  CD  GLN C 279      35.339 -53.185 -24.983  1.00 87.14           C  
ATOM   4708  NE2 GLN C 279      35.262 -54.423 -25.459  1.00 87.14           N  
ATOM   4709  OE1 GLN C 279      35.743 -52.933 -23.843  1.00 87.14           O  
ATOM   4710  N   GLY C 280      32.575 -49.693 -27.341  1.00 87.47           N  
ATOM   4711  CA  GLY C 280      31.124 -49.642 -27.417  1.00 87.47           C  
ATOM   4712  C   GLY C 280      30.590 -48.250 -27.701  1.00 87.47           C  
ATOM   4713  O   GLY C 280      31.293 -47.415 -28.274  1.00 87.47           O  
ATOM   4714  N   ARG C 281      29.303 -48.102 -27.359  1.00 89.30           N  
ATOM   4715  CA  ARG C 281      28.588 -46.854 -27.602  1.00 89.30           C  
ATOM   4716  C   ARG C 281      29.182 -45.714 -26.781  1.00 89.30           C  
ATOM   4717  CB  ARG C 281      27.101 -47.014 -27.277  1.00 89.30           C  
ATOM   4718  O   ARG C 281      29.516 -45.896 -25.608  1.00 89.30           O  
ATOM   4719  CG  ARG C 281      26.293 -45.737 -27.444  1.00 89.30           C  
ATOM   4720  CD  ARG C 281      24.810 -45.970 -27.191  1.00 89.30           C  
ATOM   4721  NE  ARG C 281      24.031 -45.878 -28.422  1.00 89.30           N  
ATOM   4722  NH1 ARG C 281      22.078 -46.689 -27.492  1.00 89.30           N  
ATOM   4723  NH2 ARG C 281      22.140 -46.098 -29.707  1.00 89.30           N  
ATOM   4724  CZ  ARG C 281      22.752 -46.222 -28.537  1.00 89.30           C  
ATOM   4725  N   PHE C 282      29.260 -44.524 -27.428  1.00 95.53           N  
ATOM   4726  CA  PHE C 282      29.677 -43.320 -26.719  1.00 95.53           C  
ATOM   4727  C   PHE C 282      28.886 -42.109 -27.199  1.00 95.53           C  
ATOM   4728  CB  PHE C 282      31.177 -43.076 -26.910  1.00 95.53           C  
ATOM   4729  O   PHE C 282      28.136 -42.196 -28.173  1.00 95.53           O  
ATOM   4730  CG  PHE C 282      31.554 -42.667 -28.308  1.00 95.53           C  
ATOM   4731  CD1 PHE C 282      31.777 -43.623 -29.290  1.00 95.53           C  
ATOM   4732  CD2 PHE C 282      31.685 -41.324 -28.640  1.00 95.53           C  
ATOM   4733  CE1 PHE C 282      32.126 -43.247 -30.586  1.00 95.53           C  
ATOM   4734  CE2 PHE C 282      32.032 -40.941 -29.931  1.00 95.53           C  
ATOM   4735  CZ  PHE C 282      32.254 -41.904 -30.903  1.00 95.53           C  
ATOM   4736  N   ALA C 283      28.907 -40.949 -26.415  1.00 96.50           N  
ATOM   4737  CA  ALA C 283      28.149 -39.741 -26.727  1.00 96.50           C  
ATOM   4738  C   ALA C 283      29.079 -38.551 -26.951  1.00 96.50           C  
ATOM   4739  CB  ALA C 283      27.156 -39.432 -25.609  1.00 96.50           C  
ATOM   4740  O   ALA C 283      30.177 -38.501 -26.393  1.00 96.50           O  
ATOM   4741  N   GLU C 284      28.539 -37.650 -27.856  1.00 96.03           N  
ATOM   4742  CA  GLU C 284      29.246 -36.396 -28.095  1.00 96.03           C  
ATOM   4743  C   GLU C 284      28.338 -35.195 -27.851  1.00 96.03           C  
ATOM   4744  CB  GLU C 284      29.801 -36.355 -29.521  1.00 96.03           C  
ATOM   4745  O   GLU C 284      27.177 -35.192 -28.268  1.00 96.03           O  
ATOM   4746  CG  GLU C 284      30.912 -37.363 -29.778  1.00 96.03           C  
ATOM   4747  CD  GLU C 284      31.512 -37.253 -31.171  1.00 96.03           C  
ATOM   4748  OE1 GLU C 284      32.636 -37.760 -31.390  1.00 96.03           O  
ATOM   4749  OE2 GLU C 284      30.853 -36.655 -32.050  1.00 96.03           O  
ATOM   4750  N   VAL C 285      28.819 -34.214 -27.083  1.00 96.70           N  
ATOM   4751  CA  VAL C 285      28.122 -32.957 -26.831  1.00 96.70           C  
ATOM   4752  C   VAL C 285      29.040 -31.782 -27.161  1.00 96.70           C  
ATOM   4753  CB  VAL C 285      27.639 -32.860 -25.366  1.00 96.70           C  
ATOM   4754  O   VAL C 285      30.149 -31.685 -26.632  1.00 96.70           O  
ATOM   4755  CG1 VAL C 285      26.925 -31.533 -25.119  1.00 96.70           C  
ATOM   4756  CG2 VAL C 285      26.723 -34.035 -25.028  1.00 96.70           C  
ATOM   4757  N   ASP C 286      28.625 -30.931 -28.082  1.00 95.65           N  
ATOM   4758  CA  ASP C 286      29.333 -29.694 -28.400  1.00 95.65           C  
ATOM   4759  C   ASP C 286      28.554 -28.475 -27.911  1.00 95.65           C  
ATOM   4760  CB  ASP C 286      29.583 -29.591 -29.906  1.00 95.65           C  
ATOM   4761  O   ASP C 286      27.374 -28.317 -28.231  1.00 95.65           O  
ATOM   4762  CG  ASP C 286      30.461 -30.708 -30.439  1.00 95.65           C  
ATOM   4763  OD1 ASP C 286      31.472 -31.052 -29.789  1.00 95.65           O  
ATOM   4764  OD2 ASP C 286      30.141 -31.248 -31.520  1.00 95.65           O  
ATOM   4765  N   PHE C 287      29.166 -27.535 -27.081  1.00 97.22           N  
ATOM   4766  CA  PHE C 287      28.487 -26.343 -26.587  1.00 97.22           C  
ATOM   4767  C   PHE C 287      29.478 -25.204 -26.376  1.00 97.22           C  
ATOM   4768  CB  PHE C 287      27.748 -26.645 -25.280  1.00 97.22           C  
ATOM   4769  O   PHE C 287      30.472 -25.363 -25.664  1.00 97.22           O  
ATOM   4770  CG  PHE C 287      26.644 -25.672 -24.968  1.00 97.22           C  
ATOM   4771  CD1 PHE C 287      26.899 -24.523 -24.230  1.00 97.22           C  
ATOM   4772  CD2 PHE C 287      25.350 -25.905 -25.414  1.00 97.22           C  
ATOM   4773  CE1 PHE C 287      25.880 -23.620 -23.939  1.00 97.22           C  
ATOM   4774  CE2 PHE C 287      24.324 -25.008 -25.127  1.00 97.22           C  
ATOM   4775  CZ  PHE C 287      24.592 -23.867 -24.389  1.00 97.22           C  
ATOM   4776  N   ASP C 288      29.295 -24.039 -27.033  1.00 96.63           N  
ATOM   4777  CA  ASP C 288      30.143 -22.859 -26.904  1.00 96.63           C  
ATOM   4778  C   ASP C 288      29.543 -21.856 -25.922  1.00 96.63           C  
ATOM   4779  CB  ASP C 288      30.354 -22.197 -28.268  1.00 96.63           C  
ATOM   4780  O   ASP C 288      28.322 -21.794 -25.758  1.00 96.63           O  
ATOM   4781  CG  ASP C 288      31.039 -23.109 -29.270  1.00 96.63           C  
ATOM   4782  OD1 ASP C 288      31.917 -23.904 -28.869  1.00 96.63           O  
ATOM   4783  OD2 ASP C 288      30.700 -23.030 -30.470  1.00 96.63           O  
ATOM   4784  N   PHE C 289      30.399 -21.081 -25.188  1.00 97.72           N  
ATOM   4785  CA  PHE C 289      29.973 -20.015 -24.287  1.00 97.72           C  
ATOM   4786  C   PHE C 289      30.495 -18.664 -24.762  1.00 97.72           C  
ATOM   4787  CB  PHE C 289      30.455 -20.293 -22.859  1.00 97.72           C  
ATOM   4788  O   PHE C 289      31.628 -18.561 -25.234  1.00 97.72           O  
ATOM   4789  CG  PHE C 289      29.954 -21.593 -22.291  1.00 97.72           C  
ATOM   4790  CD1 PHE C 289      28.693 -21.675 -21.714  1.00 97.72           C  
ATOM   4791  CD2 PHE C 289      30.747 -22.732 -22.334  1.00 97.72           C  
ATOM   4792  CE1 PHE C 289      28.227 -22.878 -21.188  1.00 97.72           C  
ATOM   4793  CE2 PHE C 289      30.288 -23.938 -21.810  1.00 97.72           C  
ATOM   4794  CZ  PHE C 289      29.028 -24.009 -21.236  1.00 97.72           C  
ATOM   4795  N   GLN C 290      29.692 -17.678 -24.702  1.00 96.45           N  
ATOM   4796  CA  GLN C 290      30.085 -16.300 -24.975  1.00 96.45           C  
ATOM   4797  C   GLN C 290      29.948 -15.431 -23.729  1.00 96.45           C  
ATOM   4798  CB  GLN C 290      29.246 -15.718 -26.115  1.00 96.45           C  
ATOM   4799  O   GLN C 290      28.849 -15.276 -23.191  1.00 96.45           O  
ATOM   4800  CG  GLN C 290      29.733 -14.361 -26.607  1.00 96.45           C  
ATOM   4801  CD  GLN C 290      28.979 -13.875 -27.830  1.00 96.45           C  
ATOM   4802  NE2 GLN C 290      29.548 -12.899 -28.528  1.00 96.45           N  
ATOM   4803  OE1 GLN C 290      27.894 -14.373 -28.145  1.00 96.45           O  
ATOM   4804  N   LEU C 291      31.094 -14.868 -23.266  1.00 96.13           N  
ATOM   4805  CA  LEU C 291      31.098 -14.071 -22.044  1.00 96.13           C  
ATOM   4806  C   LEU C 291      30.831 -12.602 -22.351  1.00 96.13           C  
ATOM   4807  CB  LEU C 291      32.434 -14.218 -21.311  1.00 96.13           C  
ATOM   4808  O   LEU C 291      30.979 -12.166 -23.494  1.00 96.13           O  
ATOM   4809  CG  LEU C 291      32.837 -15.639 -20.913  1.00 96.13           C  
ATOM   4810  CD1 LEU C 291      34.150 -15.619 -20.136  1.00 96.13           C  
ATOM   4811  CD2 LEU C 291      31.733 -16.296 -20.091  1.00 96.13           C  
ATOM   4812  N   GLN C 292      30.363 -11.805 -21.290  1.00 93.42           N  
ATOM   4813  CA  GLN C 292      30.202 -10.356 -21.354  1.00 93.42           C  
ATOM   4814  C   GLN C 292      31.432  -9.641 -20.802  1.00 93.42           C  
ATOM   4815  CB  GLN C 292      28.953  -9.920 -20.588  1.00 93.42           C  
ATOM   4816  O   GLN C 292      32.168 -10.202 -19.987  1.00 93.42           O  
ATOM   4817  CG  GLN C 292      27.651 -10.428 -21.192  1.00 93.42           C  
ATOM   4818  CD  GLN C 292      26.433 -10.037 -20.376  1.00 93.42           C  
ATOM   4819  NE2 GLN C 292      25.268 -10.541 -20.770  1.00 93.42           N  
ATOM   4820  OE1 GLN C 292      26.537  -9.289 -19.399  1.00 93.42           O  
ATOM   4821  N   LYS C 293      31.611  -8.420 -21.303  1.00 90.74           N  
ATOM   4822  CA  LYS C 293      32.667  -7.606 -20.710  1.00 90.74           C  
ATOM   4823  C   LYS C 293      32.334  -7.239 -19.267  1.00 90.74           C  
ATOM   4824  CB  LYS C 293      32.894  -6.337 -21.534  1.00 90.74           C  
ATOM   4825  O   LYS C 293      31.188  -6.910 -18.953  1.00 90.74           O  
ATOM   4826  CG  LYS C 293      34.084  -5.507 -21.077  1.00 90.74           C  
ATOM   4827  CD  LYS C 293      34.274  -4.274 -21.951  1.00 90.74           C  
ATOM   4828  CE  LYS C 293      35.439  -3.419 -21.468  1.00 90.74           C  
ATOM   4829  NZ  LYS C 293      35.632  -2.212 -22.326  1.00 90.74           N  
ATOM   4830  N   ALA C 294      33.301  -7.390 -18.402  1.00 86.73           N  
ATOM   4831  CA  ALA C 294      33.091  -6.988 -17.013  1.00 86.73           C  
ATOM   4832  C   ALA C 294      32.996  -5.470 -16.889  1.00 86.73           C  
ATOM   4833  CB  ALA C 294      34.217  -7.521 -16.130  1.00 86.73           C  
ATOM   4834  O   ALA C 294      33.953  -4.754 -17.195  1.00 86.73           O  
ATOM   4835  N   PRO C 295      31.777  -4.920 -16.477  1.00 81.69           N  
ATOM   4836  CA  PRO C 295      31.687  -3.467 -16.314  1.00 81.69           C  
ATOM   4837  C   PRO C 295      32.583  -2.942 -15.195  1.00 81.69           C  
ATOM   4838  CB  PRO C 295      30.209  -3.240 -15.983  1.00 81.69           C  
ATOM   4839  O   PRO C 295      32.938  -1.761 -15.186  1.00 81.69           O  
ATOM   4840  CG  PRO C 295      29.738  -4.545 -15.429  1.00 81.69           C  
ATOM   4841  CD  PRO C 295      30.555  -5.647 -16.039  1.00 81.69           C  
ATOM   4842  N   ALA C 296      32.914  -3.766 -14.183  1.00 78.51           N  
ATOM   4843  CA  ALA C 296      33.815  -3.509 -13.061  1.00 78.51           C  
ATOM   4844  C   ALA C 296      34.520  -4.787 -12.620  1.00 78.51           C  
ATOM   4845  CB  ALA C 296      33.047  -2.897 -11.892  1.00 78.51           C  
ATOM   4846  O   ALA C 296      34.045  -5.892 -12.891  1.00 78.51           O  
ATOM   4847  N   PRO C 297      35.760  -4.672 -11.988  1.00 77.91           N  
ATOM   4848  CA  PRO C 297      36.511  -5.862 -11.579  1.00 77.91           C  
ATOM   4849  C   PRO C 297      35.685  -6.813 -10.715  1.00 77.91           C  
ATOM   4850  CB  PRO C 297      37.685  -5.284 -10.785  1.00 77.91           C  
ATOM   4851  O   PRO C 297      35.871  -8.031 -10.780  1.00 77.91           O  
ATOM   4852  CG  PRO C 297      37.869  -3.903 -11.327  1.00 77.91           C  
ATOM   4853  CD  PRO C 297      36.530  -3.376 -11.757  1.00 77.91           C  
ATOM   4854  N   GLN C 298      34.740  -6.256  -9.971  1.00 81.02           N  
ATOM   4855  CA  GLN C 298      33.917  -7.082  -9.094  1.00 81.02           C  
ATOM   4856  C   GLN C 298      33.037  -8.033  -9.900  1.00 81.02           C  
ATOM   4857  CB  GLN C 298      33.050  -6.207  -8.187  1.00 81.02           C  
ATOM   4858  O   GLN C 298      32.634  -9.086  -9.402  1.00 81.02           O  
ATOM   4859  CG  GLN C 298      33.848  -5.360  -7.204  1.00 81.02           C  
ATOM   4860  CD  GLN C 298      34.338  -4.060  -7.812  1.00 81.02           C  
ATOM   4861  NE2 GLN C 298      35.074  -3.279  -7.027  1.00 81.02           N  
ATOM   4862  OE1 GLN C 298      34.059  -3.759  -8.977  1.00 81.02           O  
ATOM   4863  N   ALA C 299      32.792  -7.671 -11.133  1.00 85.57           N  
ATOM   4864  CA  ALA C 299      31.910  -8.472 -11.979  1.00 85.57           C  
ATOM   4865  C   ALA C 299      32.605  -9.751 -12.438  1.00 85.57           C  
ATOM   4866  CB  ALA C 299      31.449  -7.658 -13.187  1.00 85.57           C  
ATOM   4867  O   ALA C 299      31.952 -10.678 -12.925  1.00 85.57           O  
ATOM   4868  N   GLU C 300      33.949  -9.786 -12.257  1.00 88.16           N  
ATOM   4869  CA  GLU C 300      34.710 -10.973 -12.631  1.00 88.16           C  
ATOM   4870  C   GLU C 300      34.611 -12.054 -11.558  1.00 88.16           C  
ATOM   4871  CB  GLU C 300      36.177 -10.615 -12.882  1.00 88.16           C  
ATOM   4872  O   GLU C 300      34.953 -13.212 -11.802  1.00 88.16           O  
ATOM   4873  CG  GLU C 300      36.383  -9.637 -14.030  1.00 88.16           C  
ATOM   4874  CD  GLU C 300      37.843  -9.274 -14.254  1.00 88.16           C  
ATOM   4875  OE1 GLU C 300      38.119  -8.196 -14.828  1.00 88.16           O  
ATOM   4876  OE2 GLU C 300      38.717 -10.075 -13.854  1.00 88.16           O  
ATOM   4877  N   GLN C 301      34.168 -11.614 -10.387  1.00 86.46           N  
ATOM   4878  CA  GLN C 301      34.204 -12.514  -9.240  1.00 86.46           C  
ATOM   4879  C   GLN C 301      32.854 -13.194  -9.031  1.00 86.46           C  
ATOM   4880  CB  GLN C 301      34.612 -11.757  -7.975  1.00 86.46           C  
ATOM   4881  O   GLN C 301      31.811 -12.630  -9.365  1.00 86.46           O  
ATOM   4882  CG  GLN C 301      35.950 -11.042  -8.090  1.00 86.46           C  
ATOM   4883  CD  GLN C 301      37.122 -12.002  -8.187  1.00 86.46           C  
ATOM   4884  NE2 GLN C 301      38.197 -11.562  -8.830  1.00 86.46           N  
ATOM   4885  OE1 GLN C 301      37.061 -13.129  -7.685  1.00 86.46           O  
ATOM   4886  N   ARG C 302      32.965 -14.456  -8.465  1.00 89.62           N  
ATOM   4887  CA  ARG C 302      31.762 -15.169  -8.048  1.00 89.62           C  
ATOM   4888  C   ARG C 302      31.097 -14.475  -6.865  1.00 89.62           C  
ATOM   4889  CB  ARG C 302      32.093 -16.619  -7.687  1.00 89.62           C  
ATOM   4890  O   ARG C 302      31.738 -13.699  -6.153  1.00 89.62           O  
ATOM   4891  CG  ARG C 302      32.568 -17.455  -8.866  1.00 89.62           C  
ATOM   4892  CD  ARG C 302      32.924 -18.872  -8.444  1.00 89.62           C  
ATOM   4893  NE  ARG C 302      34.266 -18.943  -7.870  1.00 89.62           N  
ATOM   4894  NH1 ARG C 302      34.443 -21.240  -8.042  1.00 89.62           N  
ATOM   4895  NH2 ARG C 302      36.168 -20.015  -7.161  1.00 89.62           N  
ATOM   4896  CZ  ARG C 302      34.956 -20.066  -7.692  1.00 89.62           C  
ATOM   4897  N   SER C 303      29.756 -14.754  -6.715  1.00 87.77           N  
ATOM   4898  CA  SER C 303      29.077 -14.270  -5.517  1.00 87.77           C  
ATOM   4899  C   SER C 303      29.736 -14.810  -4.252  1.00 87.77           C  
ATOM   4900  CB  SER C 303      27.601 -14.667  -5.540  1.00 87.77           C  
ATOM   4901  O   SER C 303      30.485 -15.787  -4.304  1.00 87.77           O  
ATOM   4902  OG  SER C 303      27.447 -16.052  -5.283  1.00 87.77           O  
ATOM   4903  N   LYS C 304      29.543 -14.153  -3.106  1.00 86.72           N  
ATOM   4904  CA  LYS C 304      30.078 -14.618  -1.830  1.00 86.72           C  
ATOM   4905  C   LYS C 304      29.172 -15.676  -1.208  1.00 86.72           C  
ATOM   4906  CB  LYS C 304      30.258 -13.447  -0.863  1.00 86.72           C  
ATOM   4907  O   LYS C 304      29.215 -15.903   0.003  1.00 86.72           O  
ATOM   4908  CG  LYS C 304      31.279 -12.416  -1.323  1.00 86.72           C  
ATOM   4909  CD  LYS C 304      31.465 -11.315  -0.286  1.00 86.72           C  
ATOM   4910  CE  LYS C 304      32.454 -10.260  -0.763  1.00 86.72           C  
ATOM   4911  NZ  LYS C 304      32.634  -9.173   0.245  1.00 86.72           N  
ATOM   4912  N   ARG C 305      28.344 -16.306  -2.072  1.00 89.40           N  
ATOM   4913  CA  ARG C 305      27.561 -17.460  -1.642  1.00 89.40           C  
ATOM   4914  C   ARG C 305      28.447 -18.502  -0.968  1.00 89.40           C  
ATOM   4915  CB  ARG C 305      26.829 -18.086  -2.831  1.00 89.40           C  
ATOM   4916  O   ARG C 305      29.494 -18.874  -1.502  1.00 89.40           O  
ATOM   4917  CG  ARG C 305      26.112 -19.385  -2.498  1.00 89.40           C  
ATOM   4918  CD  ARG C 305      25.262 -19.874  -3.663  1.00 89.40           C  
ATOM   4919  NE  ARG C 305      24.579 -21.125  -3.344  1.00 89.40           N  
ATOM   4920  NH1 ARG C 305      23.263 -21.130  -5.242  1.00 89.40           N  
ATOM   4921  NH2 ARG C 305      23.089 -22.832  -3.716  1.00 89.40           N  
ATOM   4922  CZ  ARG C 305      23.645 -21.693  -4.101  1.00 89.40           C  
ATOM   4923  N   PRO C 306      28.139 -18.833   0.378  1.00 85.29           N  
ATOM   4924  CA  PRO C 306      28.918 -19.911   0.990  1.00 85.29           C  
ATOM   4925  C   PRO C 306      28.809 -21.227   0.224  1.00 85.29           C
[truncated: 1,238,572 more chars]
